# Supplementary material for: Full-Length Transcriptome Sequencing Reveals Tissue-Specific Gene Expression Profile of Mangrove Clam Geloina erosa
Source: Front Physiol. 2022 Apr 20;13:851957. doi: 10.3389/fphys.2022.851957 (PMC9065350; doi:10.3389/fphys.2022.851957)
Supplement: Supplementary file 1 [file Table2.XLSX]

## Sheet: Sheet1
	ID	primer F	primer R	nr_annotation
1	F01.PB948	CGTCGAGGTCACACAATCCA	AAGTTCGGGTTGTTGGGGTT	hypothetical protein CGI_10021602 [Crassostrea gigas]
2	F01.PB8552	ACTTTCTGCAGTGGGTTGCT	CGGCGACCTCTGGTAAAAGT	glutaredoxin [Haliotis diversicolor supertexta]
3	F01.PB22188	CCGCAATCAGCTCTCCGTAT	GCACAGTGACTTCGGACAGA	paramyosin-3, partial [Pinctada fucata]
4	F01.PB219	CCCCAAAAGCGTGTCACTTG	GTGCAATTCTGGTCTGTGCG	lysozyme [Mactra quadrangularis]
5	F01.PB183	ATTCTTGCTTCGAATGCGGC	AGTTCCGAAGCACTTCTGGG	Vitamin D(3) 25-hydroxylase [Crassostrea gigas]
6	F01.PB1689	GCCAACACCTTTGCCTCTTG	TGTTGGTCGTAACTGAGGCC	hypothetical protein LOTGIDRAFT_209340 [Lottia gigantea]
7	F01.PB15767	CTTGCTGAAGGGTCTGCTGA	TCCTGTACTCCTCCTGCTCC	PREDICTED: myosin heavy chain, striated muscle-like [Aplysia californica]
8	F01.PB145	CCCCAAAAGCGTGTCACATG	TGCGCGCCTTTTTATCCAAC	defensin [Dreissena polymorpha]
9	F01.PB12558	TTCACCCCGAAGTGTAACGG	CTCTCCCTTTTCCAGGCCTG	Filamin-A [Crassostrea gigas]
10	F01.PB1230	TTTCAGGTGCTCGGATTCCC	CGGATGGTCAGGGCTGTATC	Glutathione peroxidase 3 [Crassostrea gigas]
11	F01.PB1157	CAGGAGAACTGGTCGTTGCT	CACCGAGTGTAGCCTGATCC	unknown
12	F01.PB1152	TGTTTTGCTCAGTTCAGCGC	ATCCCCACCACAGAGCAATG	hypothetical protein LOTGIDRAFT_223355 [Lottia gigantea]
13	a-tubulin	ATGCCTGCTGGGAGCTGTA	CCCCGTCTCGCTAAAGAATG
