# Supplementary material for: Full-Length Transcriptome Sequencing Reveals Tissue-Specific Gene Expression Profile of Mangrove Clam Geloina erosa
Source: Front Physiol. 2022 Apr 20;13:851957. doi: 10.3389/fphys.2022.851957 (PMC9065350; doi:10.3389/fphys.2022.851957)
Supplement: Supplementary file 3 [file Table4.XLS]

#ID	T01	T02	T03	T04	T05	T06	T07	T08	T09
F01.PB1	0.00	0.00	0.00	0.00	0.00	0.00	0.00	0.00	0.00
F01.PB10	17.14	6.30	0.43	398.57	212.51	212.56	1.89	0.22	0.27
F01.PB100	32.87	35.76	62.90	27.84	38.56	32.72	39.67	59.25	83.78
F01.PB1000	27.34	0.00	0.00	0.60	0.00	0.00	0.68	0.00	0.00
F01.PB10000	9.46	0.00	1.71	4.74	0.00	0.70	161.06	0.00	18.78
F01.PB10001	11.95	7.17	10.39	0.91	1.45	1.32	4.57	3.34	2.02
F01.PB10002	2.08	1.38	3.95	2.91	1.70	2.07	4.65	1.40	6.69
F01.PB10003	0.00	0.00	5.37	0.00	0.00	5.71	0.00	0.00	6.59
F01.PB10004	6.22	6.41	10.11	4.62	6.23	3.93	6.34	7.47	7.37
F01.PB10005	0.00	0.23	0.13	0.00	0.21	0.00	2.07	0.00	12.04
F01.PB10006	0.12	0.00	0.32	0.06	0.16	0.17	0.30	0.24	0.33
F01.PB10007	68.22	43.95	28.33	51.34	32.28	20.60	67.43	45.78	40.43
F01.PB10008	0.00	0.00	0.00	0.00	0.00	0.00	0.03	0.00	0.00
F01.PB10009	0.23	0.03	0.13	0.08	0.06	0.06	0.09	0.13	0.06
F01.PB1001	0.63	0.00	1.55	0.00	0.22	0.79	0.41	0.82	1.17
F01.PB10010	1.25	3.58	4.10	2.49	2.50	1.19	2.27	2.18	2.98
F01.PB10011	0.00	0.00	0.00	0.00	0.00	0.00	2.15	10.55	8.09
F01.PB10012	1.97	3.50	2.85	21.47	21.67	17.59	1.03	1.24	0.79
F01.PB10013	1.19	0.44	0.56	0.17	0.49	0.21	0.72	0.45	0.66
F01.PB10014	13.45	3.37	7.11	10.89	3.31	5.25	82.50	25.27	26.18
F01.PB10015	19.69	21.59	20.29	15.30	14.07	8.29	10.52	8.16	7.47
F01.PB10016	9.53	5.58	6.90	7.62	6.68	5.36	9.52	8.81	6.48
F01.PB10017	1.09	0.68	0.95	0.84	0.77	1.58	0.89	0.98	1.19
F01.PB10018	52.72	56.28	56.57	43.33	38.25	37.01	33.38	39.01	28.94
F01.PB10019	0.04	0.00	0.00	0.06	0.02	0.08	0.00	0.02	0.00
F01.PB1002	0.00	0.00	0.00	3.71	1.80	1.71	0.00	0.00	0.00
F01.PB10020	0.26	0.00	0.03	0.05	0.00	0.06	0.00	0.00	0.00
F01.PB10021	2.20	2.20	2.04	2.50	3.50	2.64	3.57	4.44	4.04
F01.PB10022	0.82	1.72	0.39	0.91	0.41	0.00	0.94	0.36	0.79
F01.PB10023	0.00	0.00	0.00	2.63	3.80	0.17	0.00	0.00	0.00
F01.PB10024	0.11	0.34	0.00	0.25	1.09	0.07	0.52	1.48	0.47
F01.PB10025	10.02	14.33	18.24	9.94	9.93	10.64	6.03	8.36	10.14
F01.PB10026	0.07	0.34	0.15	0.00	0.03	0.13	0.00	0.00	0.00
F01.PB10027	0.94	1.57	7.10	1.06	0.87	4.14	0.54	1.09	7.58
F01.PB10028	109.85	142.64	111.26	521.29	146.91	17.24	37.61	9.78	13.09
F01.PB10029	0.16	0.21	1.46	0.17	0.00	0.67	1.14	0.24	3.90
F01.PB1003	0.41	0.19	0.81	2.05	0.56	0.00	1.62	0.49	0.39
F01.PB10030	34.87	91.62	41.53	34.69	63.94	30.97	24.35	53.43	21.50
F01.PB10031	1.71	4.93	3.22	5.56	7.50	3.41	3.87	5.17	4.80
F01.PB10032	32.50	48.15	38.48	0.92	4.81	1.42	4.29	7.67	6.89
F01.PB10033	2.02	2.69	0.86	1.57	2.38	0.18	6.23	6.34	1.89
F01.PB10034	0.00	0.13	0.12	0.03	0.98	0.19	0.00	0.66	0.27
F01.PB10035	0.00	0.02	2.25	0.00	0.00	0.00	0.00	0.00	0.00
F01.PB10036	4.19	6.50	7.97	3.92	4.99	6.86	3.57	5.90	7.43
F01.PB10037	3.73	2.73	2.31	1.98	2.35	0.80	1.05	1.56	0.53
F01.PB10038	2.04	1.86	2.78	0.53	0.77	1.02	4.43	5.92	3.88
F01.PB10039	3.05	14.77	8.41	8.33	48.39	30.89	8.54	35.49	25.06
F01.PB1004	79.80	2.28	0.69	73.54	2.64	0.49	102.71	3.83	3.45
F01.PB10040	0.00	0.00	0.00	46.72	33.10	36.90	0.00	0.00	0.00
F01.PB10041	0.03	10.68	0.00	0.00	10.48	0.00	0.00	8.70	0.06
F01.PB10042	0.11	0.58	0.31	0.45	1.00	1.01	0.08	0.00	0.08
F01.PB10043	2.75	4.45	10.31	2.15	4.31	8.48	4.43	5.17	12.16
F01.PB10044	0.06	0.00	0.00	0.00	0.00	0.00	0.00	0.24	0.84
F01.PB10045	0.10	0.20	0.18	0.16	0.11	0.00	0.06	0.00	0.00
F01.PB10046	171.04	47.48	98.15	109.43	37.68	58.22	134.23	33.92	63.44
F01.PB10047	18.98	108.78	2.45	2.34	5.72	0.48	135.33	1975.55	14.68
F01.PB10048	0.80	0.55	0.50	0.32	0.88	0.36	0.55	0.66	0.33
F01.PB10049	6.18	11.62	3.49	3.48	7.02	2.05	3.44	7.25	2.11
F01.PB1005	1.99	1.17	1.26	1.30	0.35	1.36	0.50	1.77	1.27
F01.PB10050	1.93	16.94	4.18	2.56	12.63	3.92	2.02	10.05	2.33
F01.PB10051	3.10	1.12	2.76	0.55	0.29	0.45	3.99	2.87	5.57
F01.PB10052	4.88	8.03	3.73	0.04	0.00	0.00	0.03	0.00	0.00
F01.PB10053	0.61	0.11	1.38	14.10	13.66	6.44	10.49	12.91	8.46
F01.PB10054	12.33	2.62	18.80	15.32	0.94	13.25	14.93	2.28	18.76
F01.PB10055	6.24	7.54	5.11	9.84	7.76	5.57	6.97	7.11	8.13
F01.PB10056	0.16	6.50	0.37	0.11	6.02	0.20	0.16	4.00	0.49
F01.PB10057	2.82	7.30	4.08	4.02	4.90	2.07	2.50	4.77	2.44
F01.PB10058	0.06	0.06	0.19	0.08	0.34	0.00	9.32	5.54	5.86
F01.PB10059	0.00	0.15	0.05	0.00	0.00	0.05	0.00	0.02	0.05
F01.PB1006	2.16	0.34	0.61	3.27	0.60	0.00	1.94	0.00	2.92
F01.PB10060	0.00	0.00	0.00	6.20	3.57	5.08	0.00	0.00	0.00
F01.PB10061	2.39	3.03	1.95	3.90	2.69	2.35	1.15	1.14	0.76
F01.PB10062	0.00	0.00	0.00	0.00	0.08	0.23	0.00	0.00	0.00
F01.PB10063	0.21	0.23	0.70	0.13	0.17	0.36	0.23	2.76	1.70
F01.PB10064	3.23	2.97	6.75	3.75	4.34	2.63	0.69	1.18	1.58
F01.PB10065	0.16	0.00	0.00	0.00	0.59	0.00	0.00	0.00	0.00
F01.PB10066	5.38	2.79	11.55	4.44	1.07	4.04	1.87	0.31	2.21
F01.PB10067	28.16	62.78	54.87	25.82	24.28	20.17	31.86	48.48	41.76
F01.PB10068	2.52	3.38	2.77	3.91	5.65	3.19	0.87	0.88	0.40
F01.PB10069	0.22	0.08	0.21	0.11	0.09	0.03	0.08	0.13	0.11
F01.PB1007	0.00	0.00	1.81	0.00	0.00	0.59	0.00	0.00	0.00
F01.PB10070	3.46	4.88	0.89	0.10	0.08	0.00	0.00	0.03	0.00
F01.PB10071	6.14	32.76	2.89	11.01	64.64	3.57	5.32	33.22	2.54
F01.PB10072	0.00	0.06	0.03	0.00	0.10	0.03	0.00	0.06	0.09
F01.PB10073	0.25	0.90	2.55	1.52	1.95	2.53	0.93	1.02	3.79
F01.PB10074	4.62	2.93	3.08	5.33	6.25	2.85	12.73	10.01	5.78
F01.PB10075	3.23	6.23	2.04	6.92	7.63	1.69	5.05	7.77	1.67
F01.PB10076	19.90	7.87	0.12	12.07	4.13	0.03	11.79	3.92	0.03
F01.PB10077	10.79	5.70	8.44	0.04	0.00	0.00	0.03	0.00	0.00
F01.PB10078	0.34	0.14	0.14	22.12	26.79	24.96	0.00	0.20	0.00
F01.PB10079	42.67	5.13	1.74	32.49	1.39	1.85	4.44	0.00	0.00
F01.PB1008	41.70	55.25	62.18	43.55	52.54	56.32	31.07	23.60	22.23
F01.PB10080	1.53	2.12	0.60	3.90	4.08	1.08	0.60	1.00	0.76
F01.PB10081	14.96	25.18	11.29	0.03	0.09	0.00	0.00	0.04	0.00
F01.PB10082	0.78	1.15	0.22	0.75	1.26	0.42	3.15	4.27	1.25
F01.PB10083	2.69	2.33	0.49	0.75	0.63	0.09	2.79	3.66	0.62
F01.PB10084	2.15	0.82	2.60	2.28	0.56	1.18	1.92	0.70	2.44
F01.PB10085	1.39	2.24	3.32	1.17	1.51	2.59	1.29	1.46	5.85
F01.PB10086	0.19	11.82	1.76	0.00	3.90	0.00	0.03	7.20	0.03
F01.PB10087	1.05	0.39	0.44	0.57	0.16	0.45	0.75	0.16	0.58
F01.PB10088	5.64	10.10	6.09	10.07	9.31	4.90	21.48	21.54	26.57
F01.PB10089	0.32	0.00	0.46	0.10	0.26	0.31	0.07	0.23	0.14
F01.PB1009	0.76	0.61	0.98	0.40	2.72	1.46	0.00	0.15	0.72
F01.PB10090	5.13	3.11	0.03	0.21	0.05	0.03	0.80	0.09	0.05
F01.PB10091	0.03	0.00	0.04	6.28	2.96	7.57	0.03	0.03	0.00
F01.PB10092	0.40	0.77	0.74	0.36	1.06	0.30	0.03	0.00	0.03
F01.PB10093	5.35	7.15	2.96	4.49	5.02	1.27	6.76	6.27	2.24
F01.PB10094	48.32	24.13	21.12	21.04	18.13	9.18	68.14	62.17	52.99
F01.PB10095	0.21	0.36	36.12	0.14	0.22	20.79	0.22	0.07	19.05
F01.PB10096	3.09	2.46	1.53	4.08	2.73	1.15	2.15	0.99	1.18
F01.PB10097	95.18	150.94	251.01	68.72	79.05	418.58	200.20	243.23	361.05
F01.PB10098	0.76	0.75	0.81	0.81	0.99	0.07	1.44	1.74	2.38
F01.PB10099	0.00	0.52	0.64	0.00	0.00	0.00	0.13	0.00	0.08
F01.PB101	0.09	0.00	409.79	0.00	0.45	3.06	0.00	0.08	0.16
F01.PB1010	92.30	72.18	177.41	149.31	107.49	179.85	18.16	23.66	21.60
F01.PB10100	74.34	85.13	101.51	67.20	74.40	72.60	75.41	100.06	84.67
F01.PB10101	0.19	1.26	0.65	0.24	1.28	0.67	0.19	0.30	0.18
F01.PB10102	0.31	0.41	0.29	0.16	0.17	0.22	1.75	1.40	2.61
F01.PB10103	2.29	1.29	1.70	1.55	0.52	1.03	3.44	1.42	8.25
F01.PB10104	0.13	0.09	0.39	4.98	6.50	6.65	0.02	0.04	0.07
F01.PB10105	23.74	6.26	37.35	18.48	5.06	8.81	44.75	19.41	49.51
F01.PB10106	0.00	0.00	3.34	10.44	2.71	13.54	0.00	0.00	0.05
F01.PB10107	0.00	0.00	0.00	14.46	18.07	26.95	0.00	0.00	0.00
F01.PB10108	1.28	1.41	0.86	0.58	1.18	0.54	2.23	1.89	1.51
F01.PB10109	0.36	1.56	0.12	0.00	3.05	1.04	54.44	151.28	34.87
F01.PB1011	0.00	0.00	0.00	0.00	0.00	0.00	0.00	0.00	0.00
F01.PB10110	34.44	30.08	36.96	31.78	25.36	24.95	32.81	38.38	35.29
F01.PB10111	0.03	0.82	1.33	0.00	0.57	0.62	0.00	0.68	0.52
F01.PB10112	10.02	6.65	5.19	3.95	1.81	1.23	0.45	0.05	0.04
F01.PB10113	2.01	1.55	1.27	0.06	0.09	0.19	2.11	3.45	3.17
F01.PB10114	1.05	2.80	1.63	42.41	23.62	57.79	0.78	1.06	0.22
F01.PB10115	1.64	5.01	5.11	0.04	2.10	1.34	0.93	4.57	3.28
F01.PB10116	1.05	1.04	2.19	1.24	1.31	1.61	0.20	0.45	0.14
F01.PB10117	2.23	1.86	1.71	0.23	0.58	1.34	13.97	6.64	9.38
F01.PB10118	6.61	5.68	8.50	0.99	0.80	1.69	3.23	2.65	10.86
F01.PB10119	3.18	3.59	3.64	0.63	0.96	0.58	4.74	8.51	12.21
F01.PB1012	0.93	0.93	1.56	1.49	1.30	0.00	0.00	1.21	0.20
F01.PB10120	0.57	2.04	0.12	0.00	0.00	0.00	0.00	0.03	0.00
F01.PB10121	29.95	0.07	8.21	26.94	0.08	7.24	28.27	0.07	6.13
F01.PB10122	0.26	0.23	0.12	0.36	0.17	0.47	0.17	0.36	0.12
F01.PB10123	17.69	26.58	18.85	4.19	4.49	5.75	4.90	7.83	6.07
F01.PB10124	3.57	2.26	4.27	5.33	3.57	3.84	7.02	2.14	4.71
F01.PB10125	3.29	5.69	4.45	7.11	7.95	4.66	3.07	5.41	3.98
F01.PB10126	0.28	0.13	0.00	46.70	68.06	4.43	0.03	0.12	0.03
F01.PB10127	24.66	29.39	32.87	58.97	33.49	11.68	6.15	2.39	3.32
F01.PB10128	2.38	0.73	1.84	1.94	0.67	0.89	0.85	0.29	0.53
F01.PB10129	1.83	0.00	1.30	0.89	0.00	0.11	0.45	0.00	0.48
F01.PB1013	1.23	0.00	0.51	0.75	0.00	0.00	4.22	0.00	0.18
F01.PB10130	4.46	10.12	10.24	9.21	9.15	4.05	5.72	2.04	4.89
F01.PB10131	13.90	9.25	11.23	4.43	2.80	2.94	9.99	12.99	18.40
F01.PB10132	3.56	5.45	6.17	3.03	5.72	3.48	6.24	6.62	6.79
F01.PB10133	5.79	6.95	10.16	19.49	16.05	10.07	0.69	0.67	1.36
F01.PB10134	0.22	1.37	0.00	0.11	1.13	0.00	0.25	1.23	0.07
F01.PB10135	7.11	0.67	1.86	0.50	0.10	0.01	1.88	0.45	0.56
F01.PB10136	2.07	7.23	1.46	2.83	12.46	1.94	1.27	8.63	2.17
F01.PB10137	0.00	0.00	0.00	0.00	0.00	0.05	0.00	0.00	0.00
F01.PB10138	5.89	5.29	5.39	5.31	6.59	3.51	13.87	9.50	8.67
F01.PB10139	0.00	0.00	0.00	0.00	0.00	0.00	0.03	0.00	0.06
F01.PB1014	0.19	0.74	1.19	0.00	1.17	0.18	0.56	0.95	0.00
F01.PB10140	0.00	0.00	0.00	0.00	0.00	0.00	0.00	0.00	0.00
F01.PB10141	4.63	3.62	4.33	6.63	2.82	2.39	2.27	0.28	1.23
F01.PB10142	0.03	0.09	0.09	0.34	0.00	0.07	0.71	0.32	0.28
F01.PB10143	0.00	0.00	0.46	0.00	0.00	0.25	0.00	0.00	0.54
F01.PB10144	0.00	0.19	0.00	0.00	8.10	12.81	0.00	0.09	0.03
F01.PB10145	0.00	0.00	0.28	0.00	0.00	0.00	1.95	2.74	1.96
F01.PB10146	1.44	1.16	0.91	0.27	0.39	0.55	8.95	5.30	6.56
F01.PB10147	7.99	7.72	0.00	6.46	4.79	0.02	8.67	8.83	0.00
F01.PB10148	1.55	0.53	0.33	3.90	2.40	2.30	3.68	5.66	0.52
F01.PB10149	2.89	3.11	4.80	0.21	0.70	0.62	0.84	2.08	1.90
F01.PB1015	1.30	1.48	2.26	5.33	4.83	1.34	4.74	7.42	8.04
F01.PB10150	1.72	1.08	0.00	0.46	1.07	0.00	2.66	0.98	0.03
F01.PB10151	5.11	6.36	6.07	12.85	7.39	8.20	0.44	1.13	0.08
F01.PB10152	58.12	57.33	35.70	98.69	58.47	28.25	29.95	40.28	18.64
F01.PB10153	0.16	0.59	0.04	0.64	4.41	0.29	0.30	2.66	0.59
F01.PB10154	1.37	0.71	1.51	3.34	1.59	0.89	2.07	1.04	1.43
F01.PB10155	162.72	161.65	143.44	177.54	162.40	108.99	166.58	244.96	165.36
F01.PB10156	0.22	0.10	0.23	0.25	0.00	0.00	0.07	0.26	0.34
F01.PB10157	0.00	0.00	0.00	0.00	0.00	0.00	0.00	0.26	0.81
F01.PB10158	3.65	3.41	4.26	1.93	1.46	3.80	4.44	3.65	4.65
F01.PB10159	9.63	21.17	14.93	4.02	5.66	4.24	8.23	10.91	9.38
F01.PB1016	0.00	0.46	0.00	0.81	0.16	0.59	0.16	1.97	0.00
F01.PB10160	0.00	0.00	0.14	0.00	0.00	0.00	0.00	0.00	0.00
F01.PB10161	11.65	0.05	7.98	11.69	0.08	6.32	14.56	0.19	10.99
F01.PB10162	11.32	9.60	10.48	1.17	2.92	0.77	10.82	5.37	8.08
F01.PB10163	13.97	17.45	16.38	5.41	12.17	5.16	20.17	22.04	22.66
F01.PB10164	0.15	2.11	0.00	0.50	2.54	0.03	1.46	4.61	0.00
F01.PB10165	0.18	0.03	0.16	0.00	0.00	0.00	1.56	2.41	6.61
F01.PB10166	7.86	3.35	21.18	0.03	0.00	0.02	3.69	2.17	12.72
F01.PB10167	89.36	229.30	75.32	5.39	4.01	4.24	1.03	0.54	0.27
F01.PB10168	16.09	22.82	10.19	0.63	0.72	0.30	1.95	0.17	0.10
F01.PB10169	0.39	0.95	0.40	0.05	0.00	0.00	0.13	0.47	0.24
F01.PB1017	0.00	0.16	0.00	24.69	40.80	45.54	0.00	0.08	0.31
F01.PB10170	3.63	9.28	6.58	0.26	0.13	0.95	2.38	4.18	6.44
F01.PB10171	0.00	0.00	0.00	0.00	0.00	0.00	0.00	0.00	0.00
F01.PB10172	1.96	1.70	1.05	1.34	1.48	1.02	21.02	10.85	7.96
F01.PB10173	0.03	0.05	0.64	0.17	0.03	5.72	0.00	0.17	0.15
F01.PB10174	0.90	0.24	1.41	0.15	0.26	1.12	7.54	2.27	6.34
F01.PB10175	0.35	0.22	0.55	0.12	0.13	0.15	0.81	0.37	0.85
F01.PB10176	5.06	17.16	6.79	7.86	15.43	6.34	3.05	2.19	2.41
F01.PB10177	0.43	0.32	0.95	0.34	0.56	0.67	1.37	0.62	0.73
F01.PB10178	47.17	32.46	53.78	47.10	23.33	28.83	50.15	47.04	56.57
F01.PB10179	2.65	1.22	2.18	1.73	2.19	1.05	3.48	3.62	3.35
F01.PB1018	122.13	118.49	255.63	20.82	70.25	38.70	92.11	84.90	96.65
F01.PB10180	40.20	60.19	33.72	35.86	35.00	20.56	33.17	46.25	39.68
F01.PB10181	1.45	2.78	0.28	0.99	1.10	0.37	0.16	1.35	0.15
F01.PB10182	3.64	0.69	1.90	0.19	1.08	1.09	4.98	9.49	9.95
F01.PB10183	0.58	5.41	15.56	0.71	4.56	7.40	0.40	2.68	10.18
F01.PB10184	3.61	4.79	10.54	2.59	3.86	5.41	2.44	3.61	5.39
F01.PB10185	12.77	14.38	14.54	1.14	0.78	0.48	0.50	0.78	0.19
F01.PB10186	8.31	7.66	13.84	1.00	0.55	0.51	0.00	0.19	7.41
F01.PB10187	0.49	0.39	0.13	0.38	0.25	0.11	0.54	0.20	0.56
F01.PB10188	0.69	10.07	4.23	0.86	8.17	2.60	1.82	11.65	5.29
F01.PB10189	4.50	0.00	4.74	4.15	0.00	2.16	2.55	0.00	1.91
F01.PB1019	218.39	13.93	6.69	75.52	3.57	13.02	93.18	11.64	6.70
F01.PB10190	0.00	0.00	0.06	31.28	33.91	46.90	0.04	0.00	0.03
F01.PB10191	1.08	1.32	6.92	1.34	1.11	5.05	1.36	1.45	6.94
F01.PB10192	0.42	0.37	0.15	1.13	0.12	0.24	0.74	1.22	0.81
F01.PB10193	2.75	6.60	2.93	0.25	0.58	0.78	4.87	7.16	9.85
F01.PB10194	7.48	5.47	9.19	4.66	2.14	2.87	5.19	3.09	5.68
F01.PB10195	16.72	16.79	6.70	0.95	0.57	0.75	2.59	4.24	2.40
F01.PB10196	39.34	70.16	82.50	17.51	41.79	60.31	108.70	171.78	245.88
F01.PB10197	40.27	37.45	37.46	20.80	20.26	21.55	19.46	23.12	17.32
F01.PB10198	0.44	1.38	1.76	1.86	0.74	1.91	0.73	0.53	1.46
F01.PB10199	10.72	29.13	19.12	6.93	12.96	10.26	8.77	9.06	11.22
F01.PB102	143.18	124.16	167.11	4.59	14.35	8.20	105.93	354.00	257.32
F01.PB1020	5.72	0.00	7.46	0.29	0.00	0.84	15.69	0.22	11.55
F01.PB10200	1.66	5.16	7.50	0.18	0.11	0.07	2.00	2.36	4.56
F01.PB10201	10.43	10.58	6.97	6.17	5.84	4.44	6.65	7.17	7.40
F01.PB10202	0.50	1.95	0.57	0.00	0.00	0.00	4.81	7.14	5.08
F01.PB10203	1.08	1.45	9.04	2.69	2.05	9.52	0.36	0.04	0.19
F01.PB10204	3.10	3.95	1.16	15.44	3.75	1.65	3.87	1.47	0.81
F01.PB10205	2.58	2.46	1.83	0.72	1.81	0.76	0.61	0.69	0.49
F01.PB10206	4746.38	186.90	376.49	419.51	491.66	384.30	195.77	2527.55	305.20
F01.PB10207	27.37	25.28	16.23	27.54	17.90	10.75	10.12	11.23	9.95
F01.PB10208	8.33	2.62	0.12	0.83	0.34	0.00	2.00	0.65	0.00
F01.PB10209	0.12	0.30	0.16	0.10	0.10	0.05	0.05	0.41	0.05
F01.PB1021	0.43	0.71	2.14	0.93	2.98	1.50	1.71	2.64	2.83
F01.PB10210	2.75	2.79	2.12	0.92	1.27	0.73	9.15	13.75	18.87
F01.PB10211	0.79	0.75	0.11	0.32	0.85	0.95	0.57	0.24	0.67
F01.PB10212	0.25	1.29	0.36	0.32	0.00	1.69	0.00	0.24	0.00
F01.PB10213	0.22	0.17	0.14	0.62	0.15	0.15	0.31	0.00	0.39
F01.PB10214	2.05	2.62	1.21	2.65	2.94	0.35	1.67	1.87	0.77
F01.PB10215	10.07	9.69	11.32	2.52	2.34	0.90	1.73	2.34	3.52
F01.PB10216	20.17	28.03	23.79	15.04	20.12	9.13	17.54	19.84	25.30
F01.PB10217	190.84	131.08	434.36	23.49	35.90	101.30	29.13	40.52	39.00
F01.PB10218	0.03	0.04	0.00	0.45	0.11	1.40	0.07	0.00	0.00
F01.PB10219	3.80	4.37	11.65	27.21	11.83	27.43	7.50	4.33	8.75
F01.PB1022	0.00	0.00	0.00	0.00	0.00	0.00	0.00	0.00	0.00
F01.PB10220	6.12	6.77	6.36	0.42	0.57	0.72	10.37	8.69	13.59
F01.PB10221	0.00	0.00	0.00	1.25	3.27	0.00	0.00	0.00	0.00
F01.PB10222	0.03	0.07	0.32	0.13	0.27	0.38	0.03	0.28	0.22
F01.PB10223	18.14	2.98	0.04	21.71	3.11	0.03	18.46	1.50	0.05
F01.PB10224	0.26	0.21	0.42	0.09	0.00	0.00	7.15	5.48	5.39
F01.PB10225	86.58	48.86	64.15	22.43	18.72	17.10	32.69	26.92	24.27
F01.PB10226	5.38	6.29	10.94	3.22	3.40	5.18	4.03	7.58	12.81
F01.PB10227	6.21	9.89	4.37	0.27	1.27	0.41	0.13	0.08	0.13
F01.PB10228	12.53	10.48	15.29	24.92	12.32	10.71	25.90	14.72	20.03
F01.PB10229	62.05	105.31	57.61	5.14	8.57	2.15	15.84	11.08	9.68
F01.PB1023	0.00	0.00	0.00	0.00	0.00	0.00	0.00	0.00	0.00
F01.PB10230	18.82	7.83	10.76	3.53	2.80	4.20	3.84	1.42	3.82
F01.PB10231	47.97	69.75	32.11	0.04	0.00	0.03	0.00	0.03	0.00
F01.PB10232	0.00	0.00	0.95	0.00	0.00	1.32	0.00	0.00	0.00
F01.PB10233	2.81	0.00	1.58	4.57	0.00	2.82	6.35	0.00	8.89
F01.PB10234	6.92	7.11	4.31	3.48	3.75	1.54	4.04	3.70	2.97
F01.PB10235	32.08	14.72	25.54	1.99	1.27	1.21	8.60	4.02	8.77
F01.PB10236	0.05	0.10	0.00	2.45	2.57	0.00	0.09	0.02	0.00
F01.PB10237	8.33	6.39	17.51	0.32	0.68	0.20	0.53	0.44	0.16
F01.PB10238	4.87	5.84	4.20	2.50	2.70	3.34	4.15	4.85	3.99
F01.PB10239	9.42	11.25	19.56	10.94	5.89	8.05	11.60	6.58	8.31
F01.PB1024	0.00	0.00	63.13	0.00	0.00	5.47	0.00	0.00	0.00
F01.PB10240	0.07	0.37	0.90	0.00	0.15	0.00	0.37	0.35	1.40
F01.PB10241	2.00	7.17	60.13	0.54	3.06	26.11	0.53	2.00	21.67
F01.PB10242	0.44	12.72	0.50	0.30	8.89	0.22	0.57	22.80	0.51
F01.PB10243	23.09	10.03	16.11	15.29	8.23	7.97	14.36	7.24	7.24
F01.PB10244	0.66	0.91	16.09	0.74	0.67	9.06	0.00	0.25	17.17
F01.PB10245	0.54	0.00	0.03	16.93	18.91	23.83	0.03	0.24	0.05
F01.PB10246	8.05	4.79	19.50	13.64	7.40	15.32	10.71	7.01	21.45
F01.PB10247	0.00	0.00	0.00	0.00	0.00	0.00	0.00	0.00	0.15
F01.PB10248	3.83	3.61	2.89	1.50	1.99	1.98	4.16	4.63	5.20
F01.PB10249	0.46	0.90	1.26	0.00	0.12	0.46	0.08	0.26	0.04
F01.PB1025	0.00	0.00	0.00	0.00	0.00	0.00	0.00	0.00	0.00
F01.PB10250	0.00	16.87	6.14	0.00	9.08	1.76	0.00	4.23	2.27
F01.PB10251	47.16	2.47	26.47	94.64	4.70	44.81	51.15	2.93	24.02
F01.PB10252	0.00	0.00	0.00	5.66	8.36	6.74	0.00	0.00	0.00
F01.PB10253	2.20	1.55	1.73	0.21	0.54	0.62	4.25	7.02	3.28
F01.PB10254	0.12	0.00	0.14	0.00	0.00	0.07	0.00	0.00	0.00
F01.PB10255	35.67	25.47	32.55	31.99	22.98	28.47	21.30	7.79	17.40
F01.PB10256	0.06	0.19	0.10	0.63	0.05	0.19	0.33	0.26	0.38
F01.PB10257	0.39	2.24	4.87	0.18	0.78	0.50	0.38	0.86	1.73
F01.PB10258	0.91	0.42	2.15	0.58	0.50	1.42	1.34	0.48	1.99
F01.PB10259	0.00	0.69	0.24	0.00	0.23	0.26	1.23	1.97	0.92
F01.PB1026	207.44	154.32	149.64	187.60	158.47	114.86	235.03	249.42	250.99
F01.PB10260	148.63	86.77	164.30	156.89	90.33	126.20	142.75	107.97	145.40
F01.PB10261	2.67	0.00	1.03	0.00	0.00	0.00	0.23	0.16	0.16
F01.PB10262	0.22	0.25	0.07	0.35	0.37	0.22	0.22	0.45	0.03
F01.PB10263	0.00	0.06	0.03	0.12	0.06	0.06	6.15	10.75	26.29
F01.PB10264	2.45	1.88	1.03	2.01	2.08	1.09	2.14	1.40	1.53
F01.PB10265	0.41	0.47	1.86	0.41	0.44	2.41	0.05	0.00	0.00
F01.PB10266	0.07	2.05	9.36	0.00	1.62	14.73	0.10	1.28	5.73
F01.PB10267	10.51	12.70	10.30	10.81	9.29	8.01	12.73	12.80	7.80
F01.PB10268	2.01	11.74	10.33	0.00	0.03	0.12	0.00	0.00	0.05
F01.PB10269	0.53	0.77	1.48	0.96	0.28	1.25	1.59	1.97	2.50
F01.PB1027	19.59	20.08	17.28	19.40	11.37	12.41	8.24	7.80	11.24
F01.PB10270	16.10	20.10	17.32	16.42	15.97	14.43	23.40	24.62	31.91
F01.PB10271	18.12	11.11	6.53	0.04	0.00	0.11	0.69	0.68	1.09
F01.PB10272	0.72	3.33	1.90	3.96	7.03	6.04	1.55	3.18	7.86
F01.PB10273	9.84	19.30	13.76	12.96	15.15	12.04	42.67	37.67	44.45
F01.PB10274	0.19	0.19	0.31	0.00	0.00	0.00	0.72	0.00	2.78
F01.PB10275	2.13	0.10	4.43	4.47	0.25	2.43	1.21	0.02	1.79
F01.PB10276	0.29	1.22	2.11	0.09	0.00	0.14	0.00	0.02	0.00
F01.PB10277	5.34	9.35	8.91	30.03	27.25	16.93	10.71	16.92	8.66
F01.PB10278	0.00	0.00	0.11	0.00	0.10	0.00	0.00	0.00	0.10
F01.PB10279	2.02	3.90	2.36	2.15	3.84	1.36	3.19	6.25	3.77
F01.PB1028	0.00	0.00	0.00	1.93	0.00	0.00	2.39	0.00	0.00
F01.PB10280	6.83	11.55	10.41	10.92	12.50	8.59	8.61	8.34	8.41
F01.PB10281	0.15	0.84	1.50	0.00	0.37	0.03	0.37	1.50	1.74
F01.PB10282	8.65	12.99	14.12	7.75	9.50	7.30	8.44	7.62	11.21
F01.PB10283	0.00	0.06	0.00	0.00	0.00	0.10	0.12	0.00	0.00
F01.PB10284	7.83	6.46	4.46	0.11	0.43	0.40	8.91	6.63	4.49
F01.PB10285	80.51	59.55	113.11	35.94	21.95	7.64	81.93	82.49	103.36
F01.PB10286	11.14	16.52	14.15	10.20	9.24	9.90	1.74	1.16	3.85
F01.PB10287	7.93	9.87	5.29	5.17	7.93	3.19	6.38	11.57	5.95
F01.PB10288	0.03	6.84	0.80	0.00	30.64	1.49	0.00	0.00	0.00
F01.PB10289	2.35	1.54	3.64	1.01	1.72	3.12	0.29	0.87	0.81
F01.PB1029	11.14	7.45	4.16	3.91	2.69	2.67	118.13	82.42	138.63
F01.PB10290	3.78	4.53	3.00	2.50	3.14	1.52	6.36	6.89	5.79
F01.PB10291	0.41	0.47	0.45	0.28	0.63	0.21	1.31	1.56	1.58
F01.PB10292	24.70	21.18	5.93	61.67	155.13	35.88	1.18	1.40	0.00
F01.PB10293	4.93	10.89	0.00	5.00	6.62	0.00	4.07	6.06	0.06
F01.PB10294	0.61	1.13	0.52	0.76	1.05	0.43	1.76	1.40	1.98
F01.PB10295	2.05	1.10	0.16	4.07	3.65	0.21	2.11	2.60	0.08
F01.PB10296	0.72	0.06	0.42	15.98	14.34	27.42	0.06	0.03	0.03
F01.PB10297	2.46	7.07	5.92	7.85	10.55	7.43	5.74	6.50	6.62
F01.PB10298	12.23	7.76	8.73	12.36	4.14	4.05	2.54	1.53	3.00
F01.PB10299	2.24	0.38	0.00	0.00	0.00	0.05	0.45	0.43	1.74
F01.PB103	117.19	120.87	125.39	31.30	92.34	44.81	93.58	115.89	122.87
F01.PB1030	5.75	17.25	7.87	5.09	9.33	6.06	3.46	7.57	2.59
F01.PB10300	0.00	4.96	0.00	0.00	1.31	0.00	0.10	0.23	0.00
F01.PB10301	1.47	0.12	0.46	4.19	4.68	5.16	1.50	0.00	0.00
F01.PB10302	8.88	18.23	15.77	9.90	12.02	10.25	13.05	14.68	12.89
F01.PB10303	0.97	0.67	1.79	0.90	1.02	1.75	1.25	1.15	5.92
F01.PB10304	0.00	1.62	0.00	0.00	2.53	0.00	0.00	0.12	0.00
F01.PB10305	14.81	23.30	0.72	90.82	16.93	0.00	17.92	12.98	0.64
F01.PB10306	0.00	0.00	0.16	0.00	0.00	0.00	0.00	0.00	0.10
F01.PB10307	0.00	0.00	2.96	0.00	0.00	1.64	0.00	0.00	1.82
F01.PB10308	6.63	11.54	9.89	10.17	8.59	4.70	9.13	8.92	7.15
F01.PB10309	2.12	4.99	4.86	3.08	2.48	1.68	2.33	4.64	2.71
F01.PB1031	0.00	37.68	41.87	0.00	0.34	0.47	0.00	0.00	0.00
F01.PB10310	1.22	1.20	1.91	0.58	0.33	1.01	0.22	0.93	1.29
F01.PB10311	0.86	3.69	0.71	0.59	2.88	0.00	0.60	4.24	0.12
F01.PB10312	0.66	0.11	0.62	0.60	0.43	0.63	0.05	0.05	0.19
F01.PB10313	7.59	2.79	6.56	3.83	1.95	2.04	10.35	4.79	7.68
F01.PB10314	0.99	2.06	0.83	0.92	1.01	0.38	0.80	2.17	1.31
F01.PB10315	2.25	134.82	10.44	0.65	94.45	4.81	0.84	131.81	8.98
F01.PB10316	31.09	23.97	0.00	48.97	37.08	0.60	18.62	9.88	0.00
F01.PB10317	6.35	7.93	6.37	0.03	0.00	0.03	1.62	3.44	2.45
F01.PB10318	160.24	244.63	138.71	13.46	15.65	8.76	9.24	13.17	8.86
F01.PB10319	1.66	7.76	6.28	1.41	6.03	5.49	2.00	4.63	4.72
F01.PB1032	31.45	25.61	24.56	19.97	17.26	11.16	20.31	20.26	19.13
F01.PB10320	0.02	0.03	0.03	0.00	0.11	50.11	0.03	0.00	0.02
F01.PB10321	0.94	0.51	2.04	1.22	0.17	2.55	0.00	1.49	1.04
F01.PB10322	0.11	0.00	0.26	0.00	0.05	0.00	0.00	0.00	0.00
F01.PB10323	4.07	3.02	2.27	1.05	0.52	0.85	0.24	1.28	0.13
F01.PB10324	0.03	0.00	0.00	0.00	0.00	0.00	3.46	7.78	2.94
F01.PB10325	0.00	0.00	0.00	0.00	0.00	0.00	1.11	0.00	13.39
F01.PB10326	12.21	11.90	5.53	0.45	0.19	0.10	6.64	5.65	9.34
F01.PB10327	0.65	0.53	0.67	0.26	0.48	0.15	0.93	0.72	1.16
F01.PB10328	1.02	38.29	21.83	0.61	29.23	12.55	0.61	10.26	6.39
F01.PB10329	4.64	5.66	17.40	0.49	1.08	3.17	0.27	0.22	0.82
F01.PB1033	0.00	0.00	0.00	0.00	9.22	19.56	0.00	0.00	0.00
F01.PB10330	0.05	3.31	0.74	9.97	208.83	39.65	0.06	4.16	0.38
F01.PB10331	5.40	8.15	9.62	6.80	5.96	6.67	7.16	5.50	6.58
F01.PB10332	62.62	49.34	49.21	48.22	48.79	36.69	26.83	24.33	33.21
F01.PB10333	10.60	23.60	23.86	3.82	13.24	14.47	7.04	14.02	11.40
F01.PB10334	8.43	7.97	9.50	12.55	10.75	9.68	6.64	5.38	6.96
F01.PB10335	0.22	0.33	0.59	0.14	0.25	0.65	0.00	0.00	0.00
F01.PB10336	2.28	3.25	1.36	0.35	0.38	0.57	0.00	0.03	0.00
F01.PB10337	4.14	3.69	2.42	0.92	1.81	0.95	1.41	1.84	2.34
F01.PB10338	0.00	5.49	0.83	0.14	0.01	1.05	0.03	0.12	0.00
F01.PB10339	0.01	6.80	35.04	0.02	4.77	21.25	0.02	38.77	106.11
F01.PB1034	6.32	7.14	4.63	8.11	7.89	3.75	6.35	11.94	7.03
F01.PB10340	0.00	0.00	0.00	0.32	0.10	0.15	0.00	0.00	0.05
F01.PB10341	0.12	0.28	0.10	0.04	0.16	0.00	0.12	0.64	0.79
F01.PB10342	3.67	5.33	2.97	3.52	3.19	2.42	1.38	2.57	1.12
F01.PB10343	7.86	24.42	17.11	5.53	14.70	10.26	4.49	10.89	6.25
F01.PB10344	1.33	1.23	8.08	1.43	1.25	5.65	0.98	1.13	7.27
F01.PB10345	26.12	8.14	30.34	22.70	22.29	89.13	43.67	12.19	1.70
F01.PB10346	0.69	0.94	0.43	0.91	2.10	0.84	0.02	0.00	0.00
F01.PB10347	1.30	0.90	0.98	5.01	4.52	2.07	1.20	0.49	0.83
F01.PB10348	0.17	0.20	0.03	0.03	0.34	0.18	0.11	0.29	0.00
F01.PB10349	1.83	4.63	5.71	2.40	4.97	3.80	2.68	7.94	10.01
F01.PB1035	0.00	0.00	0.00	0.00	0.00	0.00	0.00	0.00	0.00
F01.PB10350	30.03	22.75	17.84	21.55	19.76	14.80	20.14	13.03	10.82
F01.PB10351	3.45	15.13	1.10	7.06	16.84	3.70	2.57	2.55	1.01
F01.PB10352	1.84	6.56	2.83	0.56	5.02	2.36	4.91	16.74	7.95
F01.PB10353	2.41	3.66	1.83	0.94	1.93	1.09	3.63	1.00	1.37
F01.PB10354	73.90	62.96	68.45	3.59	7.40	5.92	22.57	27.00	33.85
F01.PB10355	33.35	26.01	1.04	27.65	24.34	0.22	77.97	72.40	3.60
F01.PB10356	6.03	5.66	0.31	4.60	3.53	0.32	4.84	1.13	0.81
F01.PB10357	27.52	21.79	15.82	20.22	14.87	10.86	15.87	12.12	6.73
F01.PB10358	2.36	6.76	4.22	0.17	0.03	0.00	0.00	0.47	0.13
F01.PB10359	13.45	11.94	12.99	1.07	3.25	3.84	62.54	52.46	111.19
F01.PB1036	64.71	189.33	51.52	12.86	156.04	56.87	7.15	33.63	5.03
F01.PB10360	12.69	13.50	5.55	9.27	8.99	4.10	7.81	10.53	3.00
F01.PB10361	159.36	160.76	0.09	59.15	61.55	0.21	196.24	223.45	0.00
F01.PB10362	36.39	16.15	35.59	22.75	7.23	14.08	15.22	8.47	11.62
F01.PB10363	13.14	9.28	2.76	126.74	22.73	9.65	7.20	3.89	1.03
F01.PB10364	0.00	0.02	0.00	10.27	5.45	6.59	0.00	0.00	0.00
F01.PB10365	1.20	0.69	1.79	0.96	0.52	1.01	6.34	3.04	6.62
F01.PB10366	0.80	2.01	0.07	2.82	4.11	2.21	0.55	0.29	0.06
F01.PB10367	0.06	0.00	0.07	4.36	16.36	8.92	0.00	0.00	0.00
F01.PB10368	0.74	1.69	0.14	0.00	0.14	0.16	0.97	1.96	0.64
F01.PB10369	0.77	0.21	4.19	0.19	0.00	0.00	1.77	2.27	5.30
F01.PB1037	652.63	315.43	639.27	560.71	312.47	378.93	414.07	285.39	392.97
F01.PB10370	1.95	0.16	1.43	0.44	0.07	0.30	1.36	0.15	1.20
F01.PB10371	23.07	13.00	25.59	659.89	616.85	510.37	3.30	2.37	2.98
F01.PB10372	0.03	0.09	0.06	0.00	0.00	0.00	0.00	0.00	0.00
F01.PB10373	1.61	8.91	3.91	0.24	1.28	0.27	1.21	6.78	0.15
F01.PB10374	4.55	3.89	3.68	9.15	7.69	7.21	3.14	3.01	4.36
F01.PB10375	5.44	2.13	4.18	4.24	1.30	1.71	2.93	0.87	1.29
F01.PB10376	11.57	14.21	15.52	17.73	23.87	15.36	4.02	2.35	2.59
F01.PB10377	2.93	14.61	8.51	2.31	12.69	3.35	2.09	7.12	4.58
F01.PB10378	0.36	0.19	0.24	0.37	0.13	0.12	0.00	0.03	0.00
F01.PB10379	3.23	37.46	82.46	0.56	14.95	51.78	0.75	15.34	28.25
F01.PB1038	0.00	0.00	0.00	114.33	104.95	103.69	0.00	0.00	0.17
F01.PB10380	13.06	26.28	5.96	0.98	0.00	1.16	0.34	0.00	0.05
F01.PB10381	0.10	0.00	0.00	10.92	20.50	7.12	0.00	0.05	0.00
F01.PB10382	20.59	43.20	35.91	1.62	7.09	4.44	4.13	2.82	2.99
F01.PB10383	0.00	0.00	0.22	10.86	3.34	18.49	0.00	0.03	0.11
F01.PB10384	0.00	3.23	2.92	0.00	4.54	3.61	0.00	3.67	4.07
F01.PB10385	4.58	6.42	7.17	0.68	0.70	0.75	4.27	5.87	8.70
F01.PB10386	1.28	0.84	0.69	0.14	0.12	0.00	1.07	1.41	1.49
F01.PB10387	2.13	5.45	5.18	1.11	0.66	0.30	0.49	0.50	0.38
F01.PB10388	2.41	2.20	8.87	0.17	0.04	0.15	0.00	0.00	0.08
F01.PB10389	3.23	4.48	4.04	4.21	3.16	2.57	0.76	0.11	0.00
F01.PB1039	2.14	1.12	2.40	1.17	0.00	0.43	1.74	1.94	1.08
F01.PB10390	55.89	50.76	23.32	20.77	23.74	14.29	8.44	11.80	16.08
F01.PB10391	7.19	1.38	7.45	0.00	0.00	0.00	0.00	0.00	0.00
F01.PB10392	0.00	0.03	0.20	0.00	0.00	0.00	0.00	0.00	0.00
F01.PB10393	51.13	11.89	38.76	0.11	0.06	0.28	2.90	1.99	1.61
F01.PB10394	14.48	0.00	6.94	10.48	5.03	1.13	2.67	3.77	5.16
F01.PB10395	0.86	2.02	1.75	7.80	14.82	11.70	0.06	0.27	0.18
F01.PB10396	4.77	6.22	8.19	2.97	4.97	6.58	3.32	5.83	5.76
F01.PB10397	18.91	21.60	31.89	17.97	14.89	15.34	27.96	29.57	33.36
F01.PB10398	0.44	0.87	0.00	3.98	3.45	0.00	0.00	0.03	0.00
F01.PB10399	2.71	2.04	2.22	7378.55	6000.28	4571.66	2.44	2.08	2.66
F01.PB104	14.66	14.59	131.64	11.67	9.46	57.17	1.73	0.48	3.65
F01.PB1040	0.33	0.11	0.72	0.29	0.23	0.32	0.11	0.11	0.53
F01.PB10400	0.00	0.00	16.96	0.00	0.00	10.48	0.00	0.00	9.01
F01.PB10401	0.11	3.10	0.03	0.25	1.80	0.00	0.56	2.77	0.00
F01.PB10402	6.39	10.17	6.93	5.49	4.71	8.19	3.32	1.64	1.46
F01.PB10403	1.91	1.42	0.96	56.66	66.03	56.87	3.05	6.67	0.47
F01.PB10404	1.95	2.04	1.23	0.56	0.59	0.15	1.02	1.09	0.50
F01.PB10405	5.45	5.78	6.98	0.31	0.49	0.43	1.61	3.98	3.14
F01.PB10406	1.05	0.72	0.98	0.51	0.49	0.65	0.12	0.32	0.30
F01.PB10407	0.28	0.38	0.57	0.34	0.27	0.11	0.55	0.14	0.34
F01.PB10408	0.25	0.09	0.09	0.70	0.65	0.44	0.23	0.19	0.60
F01.PB10409	1.49	0.79	1.66	1.61	0.73	0.76	1.24	0.59	1.11
F01.PB1041	0.00	6.42	0.65	0.00	1.94	0.29	0.00	0.00	0.29
F01.PB10410	0.00	0.75	0.20	0.17	0.51	0.36	0.22	0.48	0.61
F01.PB10411	6.22	9.29	0.15	22.65	21.62	0.47	10.46	11.42	0.35
F01.PB10412	0.81	0.36	0.43	0.57	0.46	0.43	0.88	0.71	1.10
F01.PB10413	15.22	16.29	11.92	15.36	12.45	8.84	13.40	12.75	13.87
F01.PB10414	1.19	2.38	1.12	1.94	3.44	1.43	3.74	4.04	2.16
F01.PB10415	0.00	0.03	0.00	19.46	7.11	35.02	0.00	0.06	0.03
F01.PB10416	0.84	0.32	3.77	0.00	0.00	0.00	0.23	0.00	0.00
F01.PB10417	4.78	20.03	18.84	2.60	3.75	1.60	1.98	3.04	1.34
F01.PB10418	0.50	0.91	1.14	0.58	0.46	0.97	0.26	0.45	0.73
F01.PB10419	0.14	0.38	4.23	0.35	0.00	2.93	0.25	0.15	5.39
F01.PB1042	46.88	90.80	71.99	9.74	28.44	24.81	17.20	21.75	21.41
F01.PB10420	65.35	53.61	11.52	22.43	26.15	3.93	11.76	9.29	3.86
F01.PB10421	6.73	13.08	9.39	3.10	2.86	1.57	18.75	15.74	17.14
F01.PB10422	16.28	15.85	16.29	7.54	7.95	7.11	38.46	34.94	50.20
F01.PB10423	7.77	11.25	5.98	0.43	0.32	0.19	0.36	0.38	0.25
F01.PB10424	43.64	56.42	54.89	62.55	37.14	33.71	35.49	35.22	39.36
F01.PB10425	4.41	11.55	11.46	3.39	3.00	3.30	3.49	5.73	5.14
F01.PB10426	0.26	0.00	7.50	0.44	0.00	2.55	0.06	0.00	0.87
F01.PB10427	3.82	3.87	4.04	2.26	3.29	1.63	1.91	1.46	2.42
F01.PB10428	0.00	0.00	0.00	0.03	0.00	0.00	7.65	0.00	0.34
F01.PB10429	0.00	0.00	0.03	19.66	14.38	10.56	0.00	0.00	0.00
F01.PB1043	172.00	8.51	524.23	1668.02	82.54	62.37	346.17	8.76	66.57
F01.PB10430	17.84	18.61	23.67	32.64	41.52	13.78	8.15	3.65	4.23
F01.PB10431	13.98	13.46	13.59	2.35	2.80	2.06	11.02	16.61	20.52
F01.PB10432	11.06	1.31	7.00	7.17	0.52	3.70	2.87	0.41	2.46
F01.PB10433	2.70	2.49	3.26	2.91	3.64	2.61	2.64	4.09	3.70
F01.PB10434	0.21	0.12	0.00	2.78	4.86	3.74	0.15	0.09	0.15
F01.PB10435	0.50	96.48	0.27	0.23	120.73	0.93	0.29	82.26	0.28
F01.PB10436	3.55	1.52	2.21	1.15	1.03	0.80	1.83	1.02	1.89
F01.PB10437	3.64	5.74	3.88	1.26	3.04	1.06	4.22	6.29	1.76
F01.PB10438	0.00	0.11	0.39	0.00	0.04	0.51	0.00	0.11	0.08
F01.PB10439	27.30	49.90	30.73	24.78	44.68	21.57	7.73	26.13	13.80
F01.PB1044	3.90	2.67	5.98	5.57	2.19	5.08	4.42	4.43	8.65
F01.PB10440	0.85	0.23	0.20	0.92	0.06	0.13	19.46	2.51	4.35
F01.PB10441	0.09	0.00	0.17	0.12	0.16	0.57	0.09	0.18	0.45
F01.PB10442	5.78	4.20	7.03	0.17	0.33	0.41	0.90	2.45	3.42
F01.PB10443	0.17	0.00	0.00	2.85	0.00	0.73	1.39	0.72	1.03
F01.PB10444	14.50	10.69	9.43	76.51	109.41	43.68	0.43	0.00	0.12
F01.PB10445	5.47	7.77	10.50	6.41	5.35	6.92	8.16	7.63	8.95
F01.PB10446	0.00	2.67	0.91	0.00	5.56	1.02	0.00	0.75	0.36
F01.PB10447	0.78	0.29	0.62	0.44	0.16	0.10	0.42	0.45	0.35
F01.PB10448	5.04	14.28	20.02	4.43	9.66	13.96	4.57	12.82	13.25
F01.PB10449	88.91	112.02	75.59	71.33	93.42	49.54	43.14	46.34	38.08
F01.PB1045	1.97	0.30	16.26	2.26	0.36	7.68	2.63	0.09	8.75
F01.PB10450	1.10	0.60	0.89	1.92	0.88	1.16	2.32	1.13	2.13
F01.PB10451	1.25	2.80	1.72	2.49	4.92	2.16	0.99	1.24	0.85
F01.PB10452	23.60	15.76	12.94	75.26	64.92	43.28	17.54	13.68	16.29
F01.PB10453	0.00	0.08	0.00	0.00	0.00	0.00	0.71	0.00	0.00
F01.PB10454	0.12	0.00	1.65	0.56	0.00	1.08	0.06	0.00	0.53
F01.PB10455	20.84	12.73	11.23	9.19	2.95	0.83	0.89	0.00	0.00
F01.PB10456	0.62	0.60	0.28	0.78	1.11	0.07	0.38	0.12	0.13
F01.PB10457	5.86	6.49	6.17	2.95	2.33	1.97	2.50	3.61	2.46
F01.PB10458	1.13	38.54	0.20	0.98	36.29	0.15	0.35	62.87	0.21
F01.PB10459	0.03	0.00	0.07	1.33	0.41	26.06	0.06	0.00	0.03
F01.PB1046	11.20	1.61	0.84	25.77	0.44	0.44	9.12	0.58	0.46
F01.PB10460	0.00	0.15	0.51	0.00	0.14	0.30	0.00	0.03	0.06
F01.PB10461	7.18	19.12	3.37	7.45	13.80	1.30	8.63	18.56	2.37
F01.PB10462	3.50	0.42	2.68	3.91	0.00	0.97	9.77	0.21	2.70
F01.PB10463	11.25	0.46	0.00	3.96	0.18	0.00	6.06	0.28	0.00
F01.PB10464	840.59	25.32	3.64	672.83	14.26	3.42	742.66	14.04	2.26
F01.PB10465	10.57	13.58	9.09	10.60	9.41	4.62	8.79	9.91	7.91
F01.PB10466	0.45	0.73	1.42	0.78	0.35	1.78	0.21	0.30	0.38
F01.PB10467	25.02	6.47	7.63	16.55	4.49	5.57	7.71	2.23	1.15
F01.PB10468	0.16	0.00	0.00	0.06	0.00	0.00	0.00	0.00	0.00
F01.PB10469	1.99	2.14	3.40	2.18	2.04	2.97	2.08	1.95	2.81
F01.PB1047	0.00	0.39	0.00	49.31	32.14	110.65	0.00	0.15	0.07
F01.PB10470	4.24	4.31	2.64	1.53	0.96	1.69	5.14	4.68	3.07
F01.PB10471	0.07	8.37	0.00	0.00	1.14	0.00	0.15	7.67	0.07
F01.PB10472	0.00	0.06	10.87	0.00	0.00	2.97	0.00	0.00	11.81
F01.PB10473	0.35	0.21	0.55	9.93	5.31	3.52	0.79	0.30	0.57
F01.PB10474	1.85	3.78	2.58	9.11	10.64	11.82	6.18	6.26	8.41
F01.PB10475	0.00	0.00	0.00	0.00	0.00	0.00	0.00	0.00	0.00
F01.PB10476	0.80	3.96	1.19	0.00	0.59	0.00	0.03	0.09	0.00
F01.PB10477	1.73	3.22	3.46	2.51	3.60	2.49	8.21	12.29	9.96
F01.PB10478	15.68	24.60	14.51	70.92	77.13	23.01	23.44	42.14	11.30
F01.PB10479	1.76	3.52	4.39	2.56	2.33	3.17	2.03	2.74	2.14
F01.PB1048	189.21	150.83	190.34	185.00	152.89	190.69	77.30	69.80	54.94
F01.PB10480	0.55	0.46	0.86	0.05	0.56	0.02	0.21	0.24	0.10
F01.PB10481	2.37	2.95	2.74	0.00	0.03	0.00	0.39	1.56	1.34
F01.PB10482	0.89	1.06	0.80	0.00	0.03	0.06	0.00	0.00	0.00
F01.PB10483	2.40	1.74	3.01	3.69	1.24	3.05	3.67	1.25	2.83
F01.PB10484	0.03	0.00	0.03	10.89	17.54	7.54	0.00	0.03	0.00
F01.PB10485	0.78	3.71	1.03	0.69	1.31	0.54	1.54	2.87	0.80
F01.PB10486	2.64	0.22	2.42	6.48	0.92	4.30	3.40	0.27	2.30
F01.PB10487	3.29	3.23	3.12	3.85	4.71	2.92	1.22	0.58	1.47
F01.PB10488	1.22	1.87	1.34	2.08	2.57	2.10	1.02	1.82	1.09
F01.PB10489	0.00	0.00	0.59	0.63	0.00	3.43	0.00	0.03	0.00
F01.PB1049	48.94	58.46	161.54	54.94	57.54	25.81	88.56	47.19	51.30
F01.PB10490	2.65	2.10	2.73	2.02	1.27	0.97	1.85	1.75	1.04
F01.PB10491	2.31	1.54	0.93	0.32	0.45	0.20	0.62	0.46	0.46
F01.PB10492	0.11	0.11	0.00	8.34	8.05	24.95	0.00	0.15	0.00
F01.PB10493	11.64	7.04	10.19	12.05	8.49	8.93	11.57	7.99	10.07
F01.PB10494	0.00	0.00	0.00	0.00	0.00	0.00	0.00	0.00	0.00
F01.PB10495	7.54	7.10	8.83	10.67	10.50	5.27	8.09	8.36	8.82
F01.PB10496	18.72	22.02	14.59	11.60	15.88	10.99	17.88	22.05	14.83
F01.PB10497	0.29	0.38	0.00	0.11	0.24	0.00	0.21	0.53	0.00
F01.PB10498	0.00	0.00	0.00	16.52	18.45	22.57	0.00	0.00	0.00
F01.PB10499	1.20	0.84	0.74	0.44	0.22	0.13	2.08	1.91	1.96
F01.PB105	44.60	51.49	48.67	35.18	28.94	25.29	37.30	60.66	50.48
F01.PB1050	45.89	22.97	104.60	52.66	20.00	67.40	162.68	0.74	174.65
F01.PB10500	4.94	4.24	5.17	1.68	3.11	3.45	1.08	1.73	1.56
F01.PB10501	0.00	0.00	0.03	17.46	14.03	19.30	0.00	0.03	0.00
F01.PB10502	3.17	5.04	5.72	4.09	7.72	5.67	13.91	23.83	32.12
F01.PB10503	0.60	0.35	0.65	0.10	0.13	0.14	0.07	0.60	1.47
F01.PB10504	0.00	0.02	0.12	13.04	9.74	10.73	0.00	0.00	0.00
F01.PB10505	3.22	3.03	3.09	4.05	1.86	3.66	3.12	5.20	5.02
F01.PB10506	11.11	5.89	7.20	6.97	2.39	0.63	0.07	0.03	0.00
F01.PB10507	6.34	0.79	3.78	0.21	0.16	0.35	1.93	0.34	0.90
F01.PB10508	1.13	0.84	1.98	0.21	0.17	1.39	0.17	1.09	0.32
F01.PB10509	1.87	1.50	2.27	0.45	0.44	0.45	1.59	1.45	1.78
F01.PB1051	220.77	38.31	82.19	2.97	0.24	0.11	0.11	0.11	0.11
F01.PB10510	0.00	0.00	68.70	0.00	0.00	84.15	0.00	0.00	43.41
F01.PB10511	3.23	3.79	2.84	0.64	1.22	0.17	3.04	3.71	1.05
F01.PB10512	16.88	28.03	7.96	8.25	13.13	5.61	6.55	13.32	3.36
F01.PB10513	20.21	1.38	8.76	4.03	1.19	1.75	5.28	1.03	1.74
F01.PB10514	0.00	0.29	0.00	0.00	0.19	0.00	0.00	0.15	0.02
F01.PB10515	3.55	3.26	7.04	2.43	1.21	2.33	1.32	1.47	3.37
F01.PB10516	4.74	8.96	10.72	7.28	8.86	9.32	23.08	18.71	35.53
F01.PB10517	10.85	10.16	9.64	9.39	12.88	4.27	15.88	21.21	16.79
F01.PB10518	4.69	4.34	6.73	1.41	1.47	1.73	4.11	5.54	9.97
F01.PB10519	7.29	9.41	11.29	5.22	5.71	7.47	5.14	7.20	9.28
F01.PB1052	7.84	10.40	9.53	3.27	7.61	9.92	3.82	7.01	9.37
F01.PB10520	5.76	6.71	11.92	3.77	3.52	4.17	4.33	4.22	10.76
F01.PB10521	0.00	0.02	0.00	0.00	0.00	0.02	0.00	0.02	0.00
F01.PB10522	1.25	4.55	4.47	3.81	4.03	3.58	3.64	4.36	4.63
F01.PB10523	27.53	32.69	26.79	16.65	17.89	12.85	22.27	29.06	22.39
F01.PB10524	0.00	0.00	0.00	0.00	0.00	0.00	0.00	0.00	0.00
F01.PB10525	0.73	19.88	9.40	0.00	9.40	3.00	0.26	7.25	4.15
F01.PB10526	288.29	258.38	156.17	125.51	130.39	88.56	122.74	120.56	79.25
F01.PB10527	8.68	5.90	3.00	5.23	4.18	2.20	0.62	0.61	0.06
F01.PB10528	38.79	28.91	40.79	31.16	46.10	46.22	7.72	6.56	7.03
F01.PB10529	0.63	0.15	0.36	0.12	0.19	0.03	0.31	0.03	0.09
F01.PB1053	17.47	23.40	14.37	16.58	17.58	6.20	13.40	22.16	17.35
F01.PB10530	13.83	15.15	15.14	8.95	7.47	9.97	5.49	9.33	7.06
F01.PB10531	1.30	2.14	13.90	7.31	2.75	13.06	1.87	0.81	8.03
F01.PB10532	0.02	19.90	4.09	0.00	1.19	0.20	0.00	1.88	0.39
F01.PB10533	109.06	61.59	68.64	80.75	53.59	31.63	76.34	35.70	53.29
F01.PB10534	0.00	0.00	1.83	0.00	0.00	0.45	0.00	0.00	0.00
F01.PB10535	4.86	4.77	2.68	5.91	8.08	3.38	2.29	3.96	2.19
F01.PB10536	2.40	2.00	4.97	2.93	2.81	4.71	0.21	0.40	3.73
F01.PB10537	3.32	5.79	6.85	5.26	6.64	2.80	1.16	0.81	0.92
F01.PB10538	0.50	0.61	0.61	0.10	0.06	0.61	1.32	0.76	4.86
F01.PB10539	0.00	0.03	0.03	57.31	30.67	59.75	0.13	0.05	0.05
F01.PB1054	0.63	1.27	2.67	3.41	2.27	0.66	2.08	3.79	3.89
F01.PB10540	3.65	3.47	4.21	6.76	2.14	5.78	5.28	4.80	7.29
F01.PB10541	0.80	1.33	8.05	1.07	2.14	4.10	1.96	2.81	9.99
F01.PB10542	0.50	0.00	5.12	0.27	0.00	13.32	0.42	0.00	2.74
F01.PB10543	7.87	14.46	13.88	16.38	10.00	8.59	4.64	4.55	6.23
F01.PB10544	3.14	1.19	1.18	0.34	0.27	0.26	0.79	0.73	0.40
F01.PB10545	2.62	9.98	7.45	5.85	8.21	6.09	9.30	12.51	11.19
F01.PB10546	4.41	6.63	6.84	6.77	5.83	3.82	3.11	2.89	2.69
F01.PB10547	0.00	0.00	0.00	0.00	0.00	0.00	0.00	0.00	0.00
F01.PB10548	0.00	0.00	0.11	0.00	0.00	0.05	0.24	0.19	0.21
F01.PB10549	2.93	14.06	10.29	3.34	10.32	4.67	1.59	4.26	1.86
F01.PB1055	155.89	7.67	224.47	1038.06	59.87	102.73	107.39	2.04	28.39
F01.PB10550	0.17	0.26	0.39	0.04	0.17	0.03	0.00	0.06	0.00
F01.PB10551	13.90	11.48	12.43	8.77	8.66	4.43	8.22	6.51	5.47
F01.PB10552	0.38	0.32	0.00	0.00	0.06	0.03	0.00	0.28	0.03
F01.PB10553	10.08	9.80	10.43	22.92	12.52	4.16	15.11	13.63	13.59
F01.PB10554	2.63	3.48	2.32	2.00	2.16	1.47	3.03	2.49	2.31
F01.PB10555	4.49	9.04	6.66	0.20	0.77	0.13	0.31	0.58	1.16
F01.PB10556	0.00	0.00	0.00	0.10	0.13	0.00	0.00	0.00	0.00
F01.PB10557	6.88	9.21	4.79	3.23	5.67	2.36	2.23	5.34	2.81
F01.PB10558	0.36	0.94	0.42	0.07	0.92	0.29	0.48	1.64	0.48
F01.PB10559	7.25	5.81	4.07	8.61	7.70	4.10	2.92	1.61	1.72
F01.PB1056	4.77	10.50	7.03	3.57	6.56	2.22	0.68	2.13	2.46
F01.PB10560	9.72	16.74	14.87	7.33	12.02	12.48	5.02	8.81	6.27
F01.PB10561	0.29	1.81	0.28	2.20	5.01	0.49	1.28	3.25	0.95
F01.PB10562	0.02	0.03	0.00	0.05	13.92	38.75	0.00	0.02	0.02
F01.PB10563	44.27	9.97	6.78	15.06	7.00	0.91	7.78	0.29	2.23
F01.PB10564	17.03	26.52	19.44	12.26	15.94	14.71	29.07	39.91	35.86
F01.PB10565	4.18	4.49	5.90	5.51	7.22	4.73	6.05	5.40	6.60
F01.PB10566	3.63	4.14	4.81	3.73	3.94	4.75	4.07	4.56	2.32
F01.PB10567	1.27	1.14	7.13	2.04	2.88	2.42	1.56	2.03	1.41
F01.PB10568	0.00	0.02	0.02	0.00	0.00	0.00	0.00	0.00	22.39
F01.PB10569	3.58	2.46	2.87	2.14	3.15	3.51	5.39	5.13	3.67
F01.PB1057	2.08	3.07	6.08	2.89	4.63	6.60	5.92	10.63	12.13
F01.PB10570	0.48	0.52	0.21	0.21	0.00	0.22	0.68	0.63	0.36
F01.PB10571	9.24	3.34	4.78	6.21	2.43	3.48	7.02	2.95	5.56
F01.PB10572	0.11	0.00	0.89	0.82	0.27	0.67	0.09	0.08	0.41
F01.PB10573	26.81	29.46	24.93	67.57	43.10	16.98	9.25	4.06	6.14
F01.PB10574	0.00	0.00	0.00	3.14	64.94	3.47	0.00	0.03	0.04
F01.PB10575	0.69	0.33	0.59	1.22	0.03	0.10	0.75	0.20	0.22
F01.PB10576	0.00	0.00	0.00	0.00	0.00	0.00	0.00	0.00	0.00
F01.PB10577	9.14	9.76	18.04	3.45	3.22	3.85	4.13	3.34	6.45
F01.PB10578	0.02	0.89	2.60	0.00	0.22	0.20	0.00	0.49	0.45
F01.PB10579	19.33	1.48	31.39	33.78	1.81	37.77	18.84	2.72	53.80
F01.PB1058	3.01	3.03	3.94	2.55	4.28	2.14	4.84	5.34	3.13
F01.PB10580	8.66	8.45	12.29	1.97	0.78	0.00	0.86	0.88	0.68
F01.PB10581	26.73	45.62	32.21	0.00	0.09	0.05	1.19	8.29	2.43
F01.PB10582	4.46	3.36	6.66	1.05	0.41	0.73	3.57	2.30	8.41
F01.PB10583	32.47	13.44	7.92	11.51	11.53	3.14	9.87	8.20	2.34
F01.PB10584	19.48	85.82	18.32	6.41	22.17	11.58	4.12	8.96	3.04
F01.PB10585	15.32	7.93	33.13	13.79	5.20	10.81	5.69	1.74	4.98
F01.PB10586	0.00	0.00	0.04	0.00	0.00	0.00	0.00	0.03	0.20
F01.PB10587	5.66	14.77	8.04	3.85	10.02	2.36	24.76	61.24	17.22
F01.PB10588	6.07	5.31	3.71	1.67	2.64	0.83	1.72	1.13	0.71
F01.PB10589	2.12	0.62	3.03	2.09	2.58	11.51	1.22	0.37	1.38
F01.PB1059	1.97	0.16	1.54	2.99	0.83	2.82	3.59	2.22	3.70
F01.PB10590	1.12	2.41	1.62	0.97	2.02	1.13	0.30	0.22	0.44
F01.PB10591	8.20	5.95	10.47	2.31	1.08	2.83	6.76	5.89	7.02
F01.PB10592	6.36	6.63	7.20	5.64	5.36	5.92	6.87	6.16	5.34
F01.PB10593	5.77	32.60	14.53	2.62	0.92	0.77	15.82	9.98	1.73
F01.PB10594	2.77	12.53	8.34	0.00	0.11	0.06	0.04	0.12	0.08
F01.PB10595	0.08	0.10	0.19	0.03	0.13	0.22	1.07	0.80	0.41
F01.PB10596	1.73	2.93	1.79	0.00	0.00	0.00	0.00	0.00	0.63
F01.PB10597	1.30	1.40	1.97	1.81	2.39	1.29	1.84	2.97	2.05
F01.PB10598	0.00	0.00	0.00	94.20	13.96	15.53	0.00	0.05	0.16
F01.PB10599	15.15	13.44	2.38	12.46	9.58	1.20	6.15	3.39	0.62
F01.PB106	0.00	0.00	0.00	0.00	0.00	0.00	0.00	0.00	0.00
F01.PB1060	1915.09	1565.01	1932.89	1970.70	1486.94	1255.46	1360.26	1763.79	1536.41
F01.PB10600	1.53	10.42	9.40	1.40	4.60	3.67	1.88	5.69	7.08
F01.PB10601	0.12	3.88	1.14	0.08	1.03	0.36	0.06	1.15	0.88
F01.PB10602	0.89	0.50	1.04	1.03	0.70	0.43	0.24	0.49	0.60
F01.PB10603	0.76	0.09	0.17	4.77	9.92	11.31	0.62	0.97	0.88
F01.PB10604	0.03	1.76	0.00	13.09	8.62	17.30	0.00	0.21	0.03
F01.PB10605	12.59	4.84	13.00	9.44	2.03	8.42	11.76	0.24	10.11
F01.PB10606	2.81	2.06	0.00	3.03	3.04	0.03	3.34	3.99	0.00
F01.PB10607	0.87	1.04	0.48	0.53	0.69	0.00	0.06	0.13	0.00
F01.PB10608	1.39	3.13	2.69	0.06	0.02	0.00	0.05	0.19	0.35
F01.PB10609	0.12	0.04	0.06	0.00	0.00	0.00	0.15	0.03	0.05
F01.PB1061	0.08	0.08	0.09	84.53	113.54	66.44	0.08	0.00	0.24
F01.PB10610	0.00	0.00	0.00	0.00	0.00	0.99	0.00	0.00	0.00
F01.PB10611	0.00	0.00	0.00	2.94	2.71	6.56	0.00	0.00	0.00
F01.PB10612	4.75	4.20	2.38	1.14	0.96	1.17	18.71	12.62	8.28
F01.PB10613	0.21	0.58	0.89	0.10	0.11	0.64	0.80	3.47	5.74
F01.PB10614	0.17	0.12	0.00	0.09	0.06	0.05	0.00	0.00	0.05
F01.PB10615	11.54	15.44	11.96	6.61	6.28	10.74	16.57	13.16	13.89
F01.PB10616	10.56	7.56	11.95	20.92	12.50	13.72	13.24	10.14	9.06
F01.PB10617	0.00	0.06	0.00	5.72	14.27	28.46	0.00	0.02	0.00
F01.PB10618	1.07	0.93	0.86	1.02	0.97	0.46	0.96	0.61	0.58
F01.PB10619	2.94	22.16	8.21	0.08	0.70	0.43	0.58	1.16	1.43
F01.PB1062	6.76	14.08	10.84	9.39	10.84	8.53	4.79	3.20	5.92
F01.PB10620	1.64	1.95	2.29	2.46	1.59	1.64	1.29	1.51	0.89
F01.PB10621	5.85	4.25	3.78	8.22	3.27	2.56	3.57	1.15	2.14
F01.PB10622	8.19	6.13	6.92	62.33	42.87	24.54	12.03	8.72	5.64
F01.PB10623	2.42	2.53	3.38	2.60	2.99	2.05	2.68	2.56	2.55
F01.PB10624	86.87	70.66	76.83	75.43	53.66	59.98	44.86	44.88	43.62
F01.PB10625	11.45	14.77	12.71	17.43	27.55	9.63	3.31	2.62	2.38
F01.PB10626	0.48	2.09	2.02	0.20	2.07	1.04	0.38	1.75	2.87
F01.PB10627	0.54	3.92	0.70	1.45	6.91	1.47	0.07	5.76	0.17
F01.PB10628	4.89	4.34	5.80	3.68	2.66	3.56	2.58	3.40	3.65
F01.PB10629	0.07	0.00	0.04	0.00	0.52	0.26	0.00	0.00	0.00
F01.PB1063	7.11	5.33	6.47	6.89	6.17	4.38	15.83	9.45	15.36
F01.PB10630	0.41	1.44	0.92	0.91	0.76	0.93	2.08	2.56	2.02
F01.PB10631	0.00	0.00	0.00	6.08	9.87	3.52	0.00	0.00	0.00
F01.PB10632	5.17	7.43	4.24	0.79	3.16	4.48	3.09	10.91	10.01
F01.PB10633	4.66	7.70	6.26	1.14	2.02	0.69	2.11	3.45	1.72
F01.PB10634	1.76	1.02	0.87	1.80	0.72	0.77	10.17	6.78	7.65
F01.PB10635	0.66	0.99	0.86	0.16	0.30	0.06	0.68	1.07	1.34
F01.PB10636	0.03	0.06	0.00	2.58	6.09	14.07	0.03	0.05	0.00
F01.PB10637	0.05	0.07	0.31	0.25	0.12	0.92	0.27	0.78	0.32
F01.PB10638	1.73	4.68	4.53	3.33	3.73	4.96	3.47	4.97	7.96
F01.PB10639	3.60	3.55	3.65	2.39	3.81	1.90	4.56	4.62	3.95
F01.PB1064	4.50	4.35	8.67	10.46	4.15	13.83	16.92	10.64	25.03
F01.PB10640	4.48	3.74	4.61	1.96	1.41	1.19	34.46	18.97	34.29
F01.PB10641	0.06	0.25	0.48	0.21	0.30	0.00	0.06	0.52	1.11
F01.PB10642	0.47	0.86	1.30	0.00	0.15	0.05	5.22	9.44	10.45
F01.PB10643	3.67	3.10	0.15	3.70	9.46	0.00	17.25	1.21	0.53
F01.PB10644	0.11	0.00	0.00	49.70	206.24	51.86	0.06	0.03	0.03
F01.PB10645	0.00	0.03	0.71	4.68	1.52	5.65	0.00	0.00	0.38
F01.PB10646	1.18	2.67	1.15	0.49	0.38	0.00	15.65	17.83	15.51
F01.PB10647	0.79	1.70	1.78	0.00	0.03	0.00	0.03	0.00	0.00
F01.PB10648	14.55	11.60	8.51	15.87	11.01	4.72	6.41	2.31	2.32
F01.PB10649	0.89	1.40	0.62	0.06	0.00	0.10	0.00	0.80	0.21
F01.PB1065	1.23	0.00	0.00	0.23	0.28	0.00	0.35	0.00	0.00
F01.PB10650	23.86	1.45	6.92	17.37	1.28	6.29	19.46	1.42	10.05
F01.PB10651	0.00	0.00	0.00	0.00	0.00	0.00	0.00	0.00	0.00
F01.PB10652	0.56	1.17	0.12	1.58	3.29	3.11	0.14	0.24	0.00
F01.PB10653	34.63	76.84	28.98	13.33	21.85	10.41	22.98	35.71	24.31
F01.PB10654	37.43	15.78	25.28	18.43	8.50	23.23	1.18	0.17	0.25
F01.PB10655	1.85	0.83	0.79	1.03	0.86	0.58	1.09	0.66	0.98
F01.PB10656	32.45	43.85	34.43	22.30	26.37	16.18	23.71	31.67	25.31
F01.PB10657	18.31	19.23	26.16	17.16	14.27	17.99	15.13	10.37	14.43
F01.PB10658	0.23	2.50	3.29	9.53	7.58	10.65	1.11	2.97	2.27
F01.PB10659	29.56	44.36	27.80	76.71	64.06	23.39	15.24	12.06	9.65
F01.PB1066	325.81	290.32	205.81	0.34	0.14	0.13	0.26	0.13	0.12
F01.PB10660	0.00	0.00	0.00	0.00	0.00	0.21	0.00	0.00	0.00
F01.PB10661	2.10	3.84	2.55	3.38	4.73	2.03	5.47	9.60	8.24
F01.PB10662	0.00	0.00	0.00	0.03	0.02	0.06	0.02	0.00	0.02
F01.PB10663	0.41	0.44	0.53	0.59	0.71	1.23	1.55	1.76	2.41
F01.PB10664	2.25	8.00	6.92	8.92	8.67	16.81	6.21	11.06	6.89
F01.PB10665	0.34	0.05	2.76	0.40	0.77	4.00	0.67	0.87	4.29
F01.PB10666	11.76	7.76	5.79	7.29	6.20	5.57	6.50	4.72	4.20
F01.PB10667	0.00	0.00	0.00	0.05	0.00	0.00	0.04	0.00	0.00
F01.PB10668	0.00	0.07	0.07	0.03	0.05	0.00	0.17	0.02	5.38
F01.PB10669	5.28	10.05	9.21	1.36	3.86	3.15	9.91	20.38	14.92
F01.PB1067	0.46	0.47	0.00	1.37	0.49	0.00	1.75	0.45	0.00
F01.PB10670	14.99	16.51	14.46	11.86	9.89	8.52	12.65	15.43	15.66
F01.PB10671	1.33	1.12	1.05	0.04	0.06	0.03	16.35	9.57	14.18
F01.PB10672	3.37	1.66	2.40	0.16	0.80	0.53	0.78	0.59	1.49
F01.PB10673	18.69	15.89	22.50	18.53	7.48	6.19	13.49	7.79	12.04
F01.PB10674	12.72	15.71	12.15	21.83	26.72	17.18	7.85	12.03	8.21
F01.PB10675	11.17	5.40	6.93	1.57	3.52	2.21	8.52	9.71	6.81
F01.PB10676	0.32	0.77	4.68	0.30	0.35	4.21	1.95	1.69	5.21
F01.PB10677	2.12	7.84	0.00	2.17	7.24	0.00	4.89	14.68	0.00
F01.PB10678	1.27	3.33	2.54	0.83	2.86	1.99	1.29	4.93	3.46
F01.PB10679	2.11	1.54	1.80	6.12	4.97	2.53	10.48	3.10	3.15
F01.PB1068	1313.07	1970.02	1229.93	1.23	0.00	0.65	1.22	1.18	0.26
F01.PB10680	0.00	0.07	0.57	0.00	0.00	0.09	0.00	0.11	0.22
F01.PB10681	0.76	0.86	0.64	0.33	0.25	0.16	0.28	0.19	0.16
F01.PB10682	2.24	4.36	2.00	0.00	0.53	0.02	0.00	0.00	0.00
F01.PB10683	3.71	2.83	6.93	2.05	1.22	3.67	2.84	1.04	2.45
F01.PB10684	0.24	0.37	0.17	0.08	0.03	0.03	2.72	2.64	1.52
F01.PB10685	7.87	8.27	4.37	2.29	3.14	2.00	2.50	4.40	4.18
F01.PB10686	2.77	7.43	8.88	1.08	1.85	2.85	1.53	1.76	1.66
F01.PB10687	2.08	1.21	2.12	10.60	7.44	11.43	3.32	3.15	1.79
F01.PB10688	4.32	3.49	0.89	6.99	2.83	1.05	3.18	1.58	0.97
F01.PB10689	8.51	7.03	2.90	0.00	0.00	0.02	11.04	15.76	4.87
F01.PB1069	1740.51	1660.61	2066.65	1826.70	1909.46	1120.09	1477.02	2073.72	1660.12
F01.PB10690	0.24	1.20	1.42	0.03	0.00	0.00	33.36	31.26	40.76
F01.PB10691	2.49	1.83	1.77	2.15	1.22	0.91	5.02	2.66	2.87
F01.PB10692	12.30	6.31	5.30	1.02	0.80	0.71	14.13	10.40	9.66
F01.PB10693	4.55	5.46	4.06	1.79	3.50	0.85	4.53	5.48	4.19
F01.PB10694	16.08	12.10	13.02	16.63	11.23	11.74	8.99	3.99	5.72
F01.PB10695	0.98	6.29	7.78	1.75	4.43	3.14	2.98	4.95	3.76
F01.PB10696	3.50	0.00	0.00	0.00	0.00	0.00	2.11	0.00	0.00
F01.PB10697	0.00	0.98	4.55	0.00	0.53	1.37	0.00	0.13	0.69
F01.PB10698	2.28	4.33	4.72	1.28	3.21	2.33	0.90	1.92	1.26
F01.PB10699	19.36	286.29	0.66	0.04	0.79	0.00	2.48	11.54	0.03
F01.PB107	0.00	0.09	1.16	55.06	283.55	387.41	0.00	0.00	0.35
F01.PB1070	177.01	198.23	146.89	207.94	220.06	115.09	395.15	423.13	334.69
F01.PB10700	2.59	1.53	3.29	0.56	0.33	0.26	10.78	8.76	21.86
F01.PB10701	12.39	11.94	8.61	11.78	11.81	6.33	6.98	7.39	8.22
F01.PB10702	5.03	6.06	3.53	1.55	2.62	1.76	3.84	3.48	5.74
F01.PB10703	17.71	13.98	16.35	7.84	11.75	2.63	1.44	4.02	0.08
F01.PB10704	10.78	8.25	8.28	5.61	6.06	4.53	8.01	8.81	11.49
F01.PB10705	0.58	1.56	0.58	0.75	0.24	0.49	0.25	0.33	0.68
F01.PB10706	9.43	16.56	11.29	10.84	16.71	3.35	10.24	22.45	11.68
F01.PB10707	6.21	3.37	5.57	2.37	3.54	4.96	0.58	1.93	6.25
F01.PB10708	0.32	1.34	1.36	0.45	1.50	1.00	0.62	1.99	1.35
F01.PB10709	3.58	4.05	5.58	4.22	6.43	5.28	1.13	1.08	0.93
F01.PB1071	113.45	128.06	105.96	158.89	139.34	81.88	192.45	231.33	163.91
F01.PB10710	27.83	17.83	21.52	19.83	15.57	14.73	7.64	5.08	2.83
F01.PB10711	1.39	0.18	0.30	0.28	0.14	0.11	0.65	0.18	0.44
F01.PB10712	2.33	3.34	1.74	1.07	0.96	0.34	0.12	0.05	0.09
F01.PB10713	1.16	1.07	2.20	0.00	0.03	0.47	1.79	2.35	4.35
F01.PB10714	1.04	4.65	3.13	0.95	5.43	1.69	4.76	10.38	9.25
F01.PB10715	4.52	34.93	31.73	4.34	27.20	10.75	21.61	47.03	28.03
F01.PB10716	0.46	0.18	12.42	0.00	0.08	0.19	0.00	0.00	1.06
F01.PB10717	5.92	4.41	9.09	5.68	5.24	5.23	5.41	3.46	11.63
F01.PB10718	5.57	15.51	16.99	6.63	18.08	11.46	16.11	27.17	33.67
F01.PB10719	2.34	4.99	1.63	4.12	3.51	1.47	2.66	3.18	1.62
F01.PB1072	0.00	0.00	9.30	0.00	0.00	6.98	0.00	0.00	0.00
F01.PB10720	2.02	1.71	1.05	0.84	0.08	0.90	863.50	195.61	528.98
F01.PB10721	11.75	13.82	11.07	8.74	10.04	11.32	22.38	18.04	16.87
F01.PB10722	25.34	29.35	4.31	25.93	23.32	3.24	40.90	27.53	5.85
F01.PB10723	6.05	2.01	4.26	6.28	0.19	0.18	0.18	0.22	0.05
F01.PB10724	1.16	1.10	0.85	1.00	1.13	0.38	0.97	1.15	1.11
F01.PB10725	0.00	0.29	0.00	14.58	27.65	29.84	0.00	0.00	0.02
F01.PB10726	2.23	5.64	4.01	2.31	5.70	2.29	10.18	18.91	6.84
F01.PB10727	0.00	0.00	0.00	0.00	0.21	0.00	0.00	0.00	0.00
F01.PB10728	0.64	0.98	1.28	0.04	0.00	0.00	0.00	0.00	0.03
F01.PB10729	6.66	7.91	9.67	2.95	6.45	8.80	1.34	1.94	1.57
F01.PB1073	0.00	0.00	0.00	0.00	0.00	0.00	0.00	0.00	0.00
F01.PB10730	6.90	10.64	10.89	5.00	3.73	4.72	2.84	6.09	4.27
F01.PB10731	7.70	12.50	13.06	6.13	7.06	5.05	9.83	10.53	9.98
F01.PB10732	2.40	2.21	2.37	2.72	3.97	3.06	2.73	3.15	2.11
F01.PB10733	11.25	5.71	7.60	0.12	0.09	0.17	0.73	0.04	0.13
F01.PB10734	0.78	0.19	1.64	0.21	0.20	0.00	1.18	0.98	1.45
F01.PB10735	2.60	2.37	1.39	2.04	1.89	1.13	3.23	2.93	1.10
F01.PB10736	0.63	0.61	0.27	0.25	0.14	0.00	0.79	1.12	1.17
F01.PB10737	4.78	7.49	3.33	11.08	9.98	2.71	2.35	2.26	2.66
F01.PB10738	3.81	7.05	4.59	1.71	1.98	0.55	1.31	1.74	0.30
F01.PB10739	0.00	0.00	7.63	0.00	0.00	0.17	0.00	0.00	1.06
F01.PB1074	17.63	4.18	10.61	14.77	4.78	7.44	23.10	11.27	13.33
F01.PB10740	2.88	0.49	3.24	2.05	0.44	2.58	2.85	0.43	3.62
F01.PB10741	54.36	69.08	44.16	47.22	51.51	31.34	55.93	61.36	46.60
F01.PB10742	2.79	0.35	3.78	3.13	0.22	1.41	0.94	0.03	1.04
F01.PB10743	2.41	4.65	3.47	2.02	2.25	1.47	1.99	3.10	2.58
F01.PB10744	1.57	1.92	22.47	2.82	2.02	1.01	4.85	1.31	2.62
F01.PB10745	0.00	0.00	0.03	0.00	0.00	0.05	11.75	10.10	18.17
F01.PB10746	0.70	0.27	0.30	0.44	0.18	0.05	0.29	0.11	0.17
F01.PB10747	0.11	93.08	0.24	0.04	3.60	0.05	0.00	10.21	0.03
F01.PB10748	56.56	97.57	34.37	28.43	50.75	23.62	45.01	104.09	35.53
F01.PB10749	0.00	0.00	4.11	0.00	0.00	5.02	0.94	0.00	8.05
F01.PB1075	0.00	0.54	0.85	0.53	0.88	0.64	0.00	0.00	2.37
F01.PB10750	23.96	29.46	18.91	26.35	24.89	10.49	14.17	14.21	10.05
F01.PB10751	1.07	0.09	0.27	0.97	1.22	0.18	0.78	8.37	3.63
F01.PB10752	23.97	38.03	1.10	58.44	14.42	0.70	33.43	29.92	1.12
F01.PB10753	0.00	0.02	1.52	0.06	0.00	3.68	0.00	0.00	0.11
F01.PB10754	0.50	1.16	1.74	1.21	1.31	1.57	2.22	3.29	3.05
F01.PB10755	0.89	0.94	0.62	0.78	1.38	0.40	0.70	0.81	1.01
F01.PB10756	7.35	0.66	7.76	5.31	0.30	2.69	15.63	0.23	7.95
F01.PB10757	52.71	73.90	13.83	117.46	114.03	5.65	14.24	11.89	1.18
F01.PB10758	15.94	15.54	10.94	14.18	7.79	3.50	3.70	2.84	0.85
F01.PB10759	0.42	0.55	2.92	0.85	2.18	0.17	0.56	0.20	0.56
F01.PB1076	2.97	352.95	542.85	1.07	514.47	639.78	1.06	24.46	50.93
F01.PB10760	0.44	0.27	0.32	78.88	70.55	48.05	0.24	0.25	0.22
F01.PB10761	5.27	4.95	9.31	5.48	2.81	3.50	3.20	1.40	4.51
F01.PB10762	12.43	5.59	7.90	5.37	3.35	2.56	14.75	6.39	5.46
F01.PB10763	51.62	20.82	63.82	12.01	3.95	2.48	4.49	6.89	5.80
F01.PB10764	0.47	0.78	0.79	0.93	1.36	0.56	1.01	0.61	0.85
F01.PB10765	4.64	21.29	5.17	3.52	21.55	4.22	3.08	15.52	3.45
F01.PB10766	5.02	0.52	6.13	0.13	0.00	0.07	8.83	3.83	14.80
F01.PB10767	0.62	3.70	4.11	0.58	3.47	0.91	0.69	3.01	2.38
F01.PB10768	15.23	6.77	12.92	12.33	7.36	9.61	22.14	11.76	20.35
F01.PB10769	1.98	20.27	16.38	1.88	20.47	10.44	11.25	116.21	58.68
F01.PB1077	64.85	57.83	55.82	153.47	125.58	128.72	0.48	0.92	0.67
F01.PB10770	6.31	7.08	10.97	1.36	0.89	1.63	2.16	2.89	6.87
F01.PB10771	3.05	3.06	5.29	1.86	1.49	1.37	2.46	1.42	1.36
F01.PB10772	0.00	0.00	0.23	0.11	0.00	0.19	0.33	0.05	0.20
F01.PB10773	2.10	4.95	3.68	2.77	2.84	1.84	1.33	1.19	1.24
F01.PB10774	3.04	4.05	1.46	9.11	12.16	1.04	1.96	3.11	0.83
F01.PB10775	1.20	0.84	2.02	1.94	0.87	2.97	1.56	0.78	2.53
F01.PB10776	18.66	12.07	16.85	2.32	1.52	1.49	10.91	5.73	10.91
F01.PB10777	0.61	0.33	0.45	0.10	0.05	0.22	0.29	0.15	0.22
F01.PB10778	1.65	3.95	3.14	2.51	2.84	2.02	0.58	0.89	1.30
F01.PB10779	229.92	173.62	25.33	120.77	100.88	17.73	648.60	380.26	76.13
F01.PB1078	0.15	0.29	1062.82	0.57	0.15	0.42	0.44	0.00	0.00
F01.PB10780	0.03	0.00	0.00	6.90	7.79	2.43	0.03	0.03	0.00
F01.PB10781	0.00	1.00	81.48	0.97	38.54	4054.07	0.81	10.76	143.95
F01.PB10782	4.72	6.12	5.48	12.36	9.31	3.98	7.72	11.71	9.24
F01.PB10783	4.49	15.78	6.17	1.28	3.86	1.36	1.04	2.56	0.85
F01.PB10784	0.03	0.32	0.17	1.11	4.11	3.44	0.00	0.60	0.00
F01.PB10785	0.03	15.72	12.26	0.04	17.57	7.22	0.06	183.64	123.17
F01.PB10786	5.39	5.63	15.76	5.46	2.88	5.73	3.39	0.42	2.95
F01.PB10787	0.53	3.73	2.60	1.00	2.67	1.76	0.73	4.14	3.00
F01.PB10788	11.79	12.82	11.47	1.41	4.19	3.43	1.60	3.49	2.04
F01.PB10789	6.52	6.70	8.00	7.16	5.30	3.35	5.54	5.88	5.86
F01.PB1079	401.32	320.20	299.22	355.77	315.07	183.93	360.83	390.49	376.56
F01.PB10790	0.05	0.00	0.03	0.00	1.83	1.69	0.00	0.00	0.00
F01.PB10791	0.05	0.20	0.21	0.03	0.11	0.07	0.03	0.09	0.26
F01.PB10792	124.03	3.69	65.94	0.23	0.03	0.04	0.08	0.03	0.08
F01.PB10793	0.58	0.50	0.27	0.11	0.63	0.24	0.48	0.41	0.40
F01.PB10794	0.00	0.15	0.13	0.00	0.00	0.00	0.00	0.00	0.00
F01.PB10795	36.09	60.90	25.95	24.97	38.09	14.89	23.46	27.11	11.57
F01.PB10796	0.73	2.44	1.39	1.17	5.11	2.68	1.11	2.49	2.52
F01.PB10797	0.40	1.86	1.61	0.24	1.16	1.19	0.20	1.44	0.78
F01.PB10798	2.39	0.49	10.56	0.62	0.85	3.22	0.42	0.19	1.10
F01.PB10799	0.03	0.00	0.09	0.39	0.12	0.00	0.25	0.00	0.06
F01.PB108	91.86	0.10	1137.66	0.79	0.00	289.42	0.41	0.20	0.48
F01.PB1080	10.39	4.83	9.56	15597.74	23534.71	23845.17	8.37	15.25	12.01
F01.PB10800	4.35	0.63	2.65	0.66	0.30	0.95	0.37	0.19	0.62
F01.PB10801	0.00	1.18	0.60	0.90	0.00	0.42	1.18	0.44	1.28
F01.PB10802	0.00	0.00	0.17	0.00	0.00	0.06	0.00	0.00	0.14
F01.PB10803	2.42	3.01	6.05	4.67	2.72	3.54	32.21	4.19	39.63
F01.PB10804	3.12	2.23	2.58	4.75	2.96	3.16	3.41	2.00	3.37
F01.PB10805	0.46	1.93	1.28	1.07	2.29	0.54	0.00	1.89	1.60
F01.PB10806	4.54	7.69	4.08	3.42	3.54	1.70	8.98	8.47	4.16
F01.PB10807	0.92	1.73	1.11	1.65	1.30	0.83	1.42	0.98	1.46
F01.PB10808	1.46	0.33	1.48	1.40	0.38	0.90	0.98	0.14	0.92
F01.PB10809	0.05	0.02	0.00	0.00	0.00	0.00	0.00	0.00	0.05
F01.PB1081	51.23	40.93	54.03	44.92	51.65	25.75	74.93	64.89	78.12
F01.PB10810	0.12	0.38	0.22	0.04	0.12	0.62	0.06	0.31	0.45
F01.PB10811	0.00	0.00	0.00	3.77	3.72	10.28	0.05	0.25	0.64
F01.PB10812	0.72	0.85	2.63	0.17	0.74	0.50	0.28	0.32	0.59
F01.PB10813	7.86	2.19	4.28	1.14	0.28	0.40	2.85	0.65	1.49
F01.PB10814	1.08	4.03	7.08	3.65	7.50	7.31	2.38	9.42	15.94
F01.PB10815	2.56	1.80	0.81	1.30	1.38	0.60	1.99	1.82	1.67
F01.PB10816	8.87	7.29	8.68	5.07	6.02	6.35	8.30	7.45	6.92
F01.PB10817	0.00	0.00	0.12	0.00	0.00	0.00	0.00	0.00	0.00
F01.PB10818	2.88	6.05	34.36	5.04	5.82	7.23	0.81	1.04	1.52
F01.PB10819	0.00	0.13	0.05	0.00	0.03	0.07	0.00	0.14	0.24
F01.PB1082	4.58	5.26	7.62	7.14	2.93	4.72	3.81	2.19	6.36
F01.PB10820	0.00	0.00	0.00	0.00	0.00	0.00	0.00	0.07	0.00
F01.PB10821	44.26	44.11	8.79	31.58	26.80	3.90	35.60	19.66	3.77
F01.PB10822	6.43	8.74	8.25	44.65	41.31	35.45	0.81	0.81	0.41
F01.PB10823	6.30	0.45	10.74	17.62	0.52	26.16	2.67	0.23	12.64
F01.PB10824	6.27	9.77	7.59	9.37	14.30	7.30	2.38	4.97	2.31
F01.PB10825	0.93	0.33	1.34	0.18	0.03	0.24	1.73	0.69	2.37
F01.PB10826	0.00	0.00	0.00	0.00	0.00	0.00	0.00	0.00	0.00
F01.PB10827	0.03	0.06	0.09	1.14	0.00	0.66	0.14	0.08	0.08
F01.PB10828	10.17	11.19	7.93	8.69	7.61	7.72	5.80	5.90	6.27
F01.PB10829	0.00	0.00	0.00	0.00	0.00	0.00	0.00	0.00	0.00
F01.PB1083	0.83	83.11	98.43	2.01	186.71	135.05	1.01	31.12	33.73
F01.PB10830	4.43	4.20	2.07	1.92	4.24	1.39	5.60	5.55	3.38
F01.PB10831	1.44	1.41	1.41	1.09	0.72	0.65	16.83	33.35	34.09
F01.PB10832	4.01	9.43	6.51	7.10	8.69	4.72	9.74	13.46	15.01
F01.PB10833	0.09	0.00	0.00	0.00	0.00	0.00	0.00	0.00	0.00
F01.PB10834	0.06	0.04	0.00	53.39	29.54	13.94	0.00	0.03	0.00
F01.PB10835	3.09	1.61	0.84	138.16	100.34	67.36	0.17	0.19	0.08
F01.PB10836	1.29	1.25	0.58	0.72	1.79	0.63	0.64	0.84	0.46
F01.PB10837	0.00	0.00	0.62	0.00	0.00	0.00	0.00	0.00	0.13
F01.PB10838	7.06	5.10	21.67	0.09	0.22	0.40	6.14	8.75	8.72
F01.PB10839	0.43	0.74	0.89	0.88	0.91	1.10	1.33	0.34	0.73
F01.PB1084	0.19	0.18	42.74	0.00	0.00	0.14	0.00	0.00	0.00
F01.PB10840	2.50	9.23	3.65	0.22	1.40	0.89	0.00	0.22	0.08
F01.PB10841	4.97	2.09	1.49	0.70	0.33	0.30	2.07	1.50	0.82
F01.PB10842	2.67	4.38	0.72	3.14	5.26	0.98	5.58	11.28	0.87
F01.PB10843	1.89	2.13	1.40	2.21	1.40	1.34	1.62	1.29	1.02
F01.PB10844	6.41	7.96	9.28	5.55	5.59	5.64	6.72	6.16	6.21
F01.PB10845	9.12	24.05	3.32	11.23	14.55	1.27	11.28	16.67	5.23
F01.PB10846	39.49	25.36	0.44	35.08	19.26	0.21	29.12	27.60	0.31
F01.PB10847	0.00	0.00	0.03	52.47	41.47	73.84	0.12	0.00	0.06
F01.PB10848	0.00	0.24	0.00	0.00	0.54	0.24	1.13	1.43	0.72
F01.PB10849	0.00	3.35	3.04	0.00	2.45	2.87	0.00	2.68	2.62
F01.PB1085	12.86	446.66	15.36	14.82	292.05	14.77	12.25	232.76	15.48
F01.PB10850	3.79	3.96	2.98	2.77	4.70	3.94	5.24	1.39	1.32
F01.PB10851	32.80	21.35	18.95	20.22	18.27	26.43	37.15	27.66	24.29
F01.PB10852	1.09	0.78	2.57	0.82	0.83	1.56	1.24	1.52	1.21
F01.PB10853	0.58	0.34	9.96	0.25	0.42	6.41	0.40	0.46	7.31
F01.PB10854	4.47	4.91	5.14	1.26	2.36	1.22	4.42	7.25	5.88
F01.PB10855	28.18	17.48	21.36	23.80	12.15	11.84	26.61	14.92	19.28
F01.PB10856	0.00	0.00	0.00	0.00	0.00	0.00	0.00	0.00	0.00
F01.PB10857	0.31	2.24	2.20	0.00	0.82	0.56	1.08	6.94	2.10
F01.PB10858	24.38	40.98	35.04	12.67	18.18	14.34	9.23	13.89	10.84
F01.PB10859	0.13	0.00	0.00	0.62	1.37	0.40	0.75	0.00	0.00
F01.PB1086	0.00	0.00	0.00	0.00	0.00	0.00	0.00	0.00	0.00
F01.PB10860	11.43	2.43	3.24	9.41	1.97	1.57	9.93	1.52	1.60
F01.PB10861	2.89	21.96	9.19	0.44	5.02	2.06	2.42	19.17	8.64
F01.PB10862	2.99	3.51	17.19	0.17	0.28	1.78	0.67	0.43	8.29
F01.PB10863	19.62	10.79	9.98	25.70	16.36	11.15	22.88	9.18	8.40
F01.PB10864	0.00	0.00	0.00	0.00	0.00	0.00	0.00	0.00	0.00
F01.PB10865	4.09	9.13	3.77	18.43	24.33	7.10	7.85	21.45	10.77
F01.PB10866	6.81	5.48	4.89	2.94	3.61	3.47	3.53	3.95	4.48
F01.PB10867	100.86	247.77	113.49	23.47	53.16	33.84	22.39	39.69	22.45
F01.PB10868	4.55	3.33	1.98	6.63	16.42	6.85	1.07	2.69	0.72
F01.PB10869	55.59	19.80	67.61	0.80	1.16	0.36	0.78	0.03	2.55
F01.PB1087	2.08	6.16	0.52	1.99	1.22	3.10	6.74	4.03	1.38
F01.PB10870	182.45	188.10	273.40	197.90	199.75	179.35	151.48	222.26	194.21
F01.PB10871	15.92	4.43	8.08	9.15	2.37	5.74	13.55	4.16	7.26
F01.PB10872	0.24	0.13	1.57	0.07	0.00	1.05	0.08	0.12	1.89
F01.PB10873	3.37	3.99	4.63	2.04	2.58	2.62	2.40	3.07	6.31
F01.PB10874	5.92	0.92	4.56	5.14	1.62	4.17	3.39	1.41	3.96
F01.PB10875	25.14	7.32	0.00	16.09	2.55	0.03	3.19	0.21	0.00
F01.PB10876	7.22	4.06	9.65	14.54	7.73	9.83	13.01	12.00	22.98
F01.PB10877	0.00	0.00	0.00	0.38	0.53	1.63	0.00	0.00	0.00
F01.PB10878	0.93	12.25	6.30	0.68	8.59	3.81	1.09	8.15	4.18
F01.PB10879	78.49	76.36	42.60	9.60	7.19	13.02	4.91	1.84	0.76
F01.PB1088	7.46	537.27	478.96	8.86	294.59	70.36	8.04	559.76	512.56
F01.PB10880	3.29	8.00	1.58	1.57	3.09	0.34	5.78	14.78	1.37
F01.PB10881	26.66	16.68	0.03	26.56	14.25	0.14	15.89	14.68	0.31
F01.PB10882	4.40	5.18	4.59	5.21	4.20	3.34	2.90	2.53	4.71
F01.PB10883	2.71	7.82	5.31	4.37	9.57	4.17	3.20	6.53	6.04
F01.PB10884	0.00	0.00	0.00	0.00	0.00	0.00	0.00	0.00	0.00
F01.PB10885	0.06	0.38	0.71	0.00	0.10	0.00	0.48	1.08	1.32
F01.PB10886	1.71	0.97	0.74	0.32	0.00	0.00	0.23	1.58	1.10
F01.PB10887	1.93	1.44	0.00	1.29	1.46	0.00	3.40	1.21	0.00
F01.PB10888	0.00	0.00	0.03	0.34	0.44	0.45	0.00	0.00	0.00
F01.PB10889	0.30	0.31	1.40	0.30	0.27	0.38	0.56	0.07	0.65
F01.PB1089	0.08	0.08	0.18	381.93	1166.42	670.70	0.49	0.24	0.08
F01.PB10890	5.49	3.19	4.64	9.67	5.09	5.14	1.87	0.78	1.24
F01.PB10891	3.41	0.41	1.85	1.67	0.19	2.39	1.47	0.18	0.75
F01.PB10892	1.91	1.33	1.83	2.92	1.04	0.34	0.65	0.59	0.78
F01.PB10893	0.13	0.22	0.40	0.04	0.18	0.10	0.40	0.59	0.68
F01.PB10894	0.00	0.21	0.00	0.43	0.30	0.22	0.13	0.00	0.00
F01.PB10895	2.30	1.80	0.17	1.25	0.79	0.06	3.94	2.50	0.25
F01.PB10896	4.48	4.61	5.63	4.35	4.13	1.56	5.75	5.58	3.65
F01.PB10897	0.11	0.77	0.36	32.22	30.25	39.45	0.09	0.23	0.17
F01.PB10898	0.45	0.49	0.27	0.47	0.49	0.20	3.18	8.35	4.92
F01.PB10899	1.10	0.88	0.36	0.00	0.00	0.00	0.00	0.00	0.00
F01.PB109	48.43	62.68	35.96	5.37	2.78	5.91	0.46	1.01	0.15
F01.PB1090	172.60	108.78	174.69	186.22	138.08	122.97	163.83	119.89	158.23
F01.PB10900	7.68	6.58	11.47	0.00	0.26	0.00	0.02	0.00	0.00
F01.PB10901	0.74	1.29	1.19	0.81	0.22	0.20	1.03	0.53	1.07
F01.PB10902	1.23	0.89	0.18	0.82	1.70	0.34	1.74	1.72	0.12
F01.PB10903	0.06	0.03	0.00	8.84	57.74	21.65	0.06	0.00	0.03
F01.PB10904	2.78	1.48	2.18	3.18	2.06	1.39	3.79	3.69	6.50
F01.PB10905	0.56	0.70	0.48	0.82	1.07	0.21	0.60	0.21	0.31
F01.PB10906	1.17	0.09	5.34	0.97	0.00	1.34	0.42	0.00	0.79
F01.PB10907	14.72	17.42	11.87	4.01	3.95	3.79	8.37	7.33	8.19
F01.PB10908	27.26	17.46	5.04	3.83	1.68	0.96	10.37	8.46	2.05
F01.PB10909	0.00	0.06	0.03	0.00	0.03	0.06	1.04	0.26	0.63
F01.PB1091	249.72	254.15	212.51	101.94	126.36	66.31	133.66	163.12	106.64
F01.PB10910	53.10	79.64	48.65	0.42	0.99	0.56	14.26	26.13	16.07
F01.PB10911	2.23	0.66	8.60	0.91	0.61	7.14	0.23	0.00	4.48
F01.PB10912	3.25	0.07	17.85	3.36	0.08	10.50	2.57	0.00	12.01
F01.PB10913	1.27	0.38	1.42	0.03	0.19	0.33	0.41	0.20	1.00
F01.PB10914	546.99	417.12	198.94	155.24	131.42	39.05	167.35	147.68	79.96
F01.PB10915	0.00	0.00	0.00	0.00	0.29	0.64	0.00	13.63	6.07
F01.PB10916	3.72	0.22	6.84	0.58	0.06	1.27	3.41	0.07	5.76
F01.PB10917	3.03	2.82	6.43	2.93	2.61	2.67	11.46	9.27	33.96
F01.PB10918	15.15	12.63	21.17	21.23	12.97	12.25	21.29	11.40	20.33
F01.PB10919	15.01	0.26	4.90	9.76	0.14	3.48	15.39	0.00	10.56
F01.PB1092	14.09	0.08	326.14	0.00	0.00	0.64	0.00	0.00	0.08
F01.PB10920	3.17	0.03	0.00	8.85	0.06	0.00	0.82	0.03	0.00
F01.PB10921	7.83	6.61	4.45	3.70	4.30	3.24	5.76	6.35	6.84
F01.PB10922	0.99	0.79	0.59	11.45	9.84	5.47	0.21	0.20	0.00
F01.PB10923	0.00	1.23	1.74	0.00	0.71	0.64	0.00	1.11	1.27
F01.PB10924	0.54	0.00	12.07	0.10	0.00	2.23	0.05	0.09	1.62
F01.PB10925	0.00	1.63	19.12	0.00	0.41	2.76	0.00	1.26	17.30
F01.PB10926	1.66	0.52	0.00	0.09	0.00	0.00	0.13	0.01	0.00
F01.PB10927	46.20	34.44	0.62	17.00	15.57	0.35	14.98	12.46	0.35
F01.PB10928	1.67	0.70	0.78	1.07	0.70	0.79	1.43	1.22	1.38
F01.PB10929	0.18	0.12	0.39	0.86	0.11	1.12	0.27	0.36	0.00
F01.PB1093	0.44	0.00	1.19	42.90	142.06	1120.22	0.00	0.56	0.00
F01.PB10930	2.98	5.75	11.61	2.11	2.45	3.58	11.72	12.56	34.16
F01.PB10931	10.31	17.57	21.43	0.13	0.04	0.08	1.39	0.65	0.00
F01.PB10932	6.76	6.21	6.94	2.90	3.52	3.83	3.76	3.05	4.10
F01.PB10933	2.88	3.50	4.40	4.20	3.78	2.65	1.87	3.07	3.45
F01.PB10934	10.31	14.35	9.49	12.10	16.27	6.30	18.01	17.78	13.61
F01.PB10935	4.61	1.40	3.61	3.77	0.79	0.92	1.53	1.20	1.00
F01.PB10936	0.02	0.80	1.12	0.52	0.89	0.56	0.14	0.29	0.61
F01.PB10937	17.07	14.65	13.71	0.59	1.92	1.71	1.13	2.81	3.33
F01.PB10938	0.64	2.46	1.22	1.04	2.83	1.16	1.05	3.48	2.21
F01.PB10939	31.24	25.90	22.84	9.72	7.65	4.41	1.06	0.46	0.15
F01.PB1094	1828.79	984.14	1499.44	1587.57	928.85	1034.11	1401.35	1170.18	1074.69
F01.PB10940	0.00	0.03	0.00	9.39	11.34	14.24	0.08	0.03	0.11
F01.PB10941	7.46	10.73	15.34	11.01	7.15	8.52	11.23	10.36	13.39
F01.PB10942	3.77	5.77	2.95	0.84	1.84	0.12	0.66	1.48	0.66
F01.PB10943	0.00	0.00	0.00	0.00	0.13	0.00	0.00	0.00	0.00
F01.PB10944	2.09	0.94	2.33	0.14	0.06	0.28	0.52	0.49	1.39
F01.PB10945	7.11	0.08	0.50	0.60	0.10	0.00	0.03	0.00	0.00
F01.PB10946	21.79	25.52	23.22	2.07	2.74	2.45	21.82	25.08	25.85
F01.PB10947	0.45	0.66	1.51	1.27	0.70	1.56	2.52	1.04	3.57
F01.PB10948	5.14	0.35	4.64	8.20	0.52	5.94	4.01	0.37	6.71
F01.PB10949	0.44	0.11	0.60	0.40	0.43	0.83	0.48	0.05	0.24
F01.PB1095	2.09	85.55	3.78	61.63	179.12	22.69	2.38	19.47	2.22
F01.PB10950	6.01	18.35	11.04	1.38	1.14	0.74	0.00	0.15	0.06
F01.PB10951	2.42	2.05	3.62	3.16	1.06	2.13	2.92	1.71	3.90
F01.PB10952	4.85	4.17	5.15	6.73	6.69	3.86	1.68	1.54	1.78
F01.PB10953	10.55	16.72	14.84	6.72	13.92	8.93	9.14	18.25	14.94
F01.PB10954	1.74	4.34	3.94	2.97	3.12	3.64	5.24	4.47	6.42
F01.PB10955	11.82	12.80	13.98	17.76	13.66	10.17	13.15	9.66	8.59
F01.PB10956	2.48	59.58	98.60	6.83	103.64	124.34	0.45	3.04	1.89
F01.PB10957	0.89	1.10	0.95	0.08	0.48	0.69	0.00	0.00	0.00
F01.PB10958	0.03	0.14	0.06	0.04	0.03	0.05	0.11	0.08	0.08
F01.PB10959	0.00	0.06	0.00	11.11	13.10	21.98	0.00	0.00	0.00
F01.PB1096	0.60	1.51	0.45	449.64	465.54	919.41	0.38	0.08	0.28
F01.PB10960	1.54	1.53	2.17	1.00	1.14	0.98	3.05	3.56	5.08
F01.PB10961	36.67	24.81	20.33	16.99	13.36	29.35	84.85	48.82	44.50
F01.PB10962	12.70	14.27	14.09	11.84	7.22	7.41	6.38	7.63	5.43
F01.PB10963	1.64	1.63	2.03	4.20	2.31	1.31	0.11	0.05	0.00
F01.PB10964	0.15	0.00	0.00	0.16	0.00	0.00	0.00	0.00	0.00
F01.PB10965	2.14	3.23	1.27	0.17	0.93	0.33	2.13	7.78	2.93
F01.PB10966	0.00	0.03	0.00	0.00	0.00	0.00	0.00	0.00	0.00
F01.PB10967	0.05	0.10	0.08	26.44	79.97	77.42	0.23	0.12	1.08
F01.PB10968	5.71	8.63	12.27	4.36	14.45	42.86	6.46	7.50	8.72
F01.PB10969	2.63	4.33	1.56	2.05	2.46	0.84	2.79	4.00	2.92
F01.PB1097	4.37	914.79	1010.83	1.60	145.90	121.72	3.96	348.15	456.14
F01.PB10970	0.00	6.44	0.04	0.03	7.00	0.00	0.10	89.78	0.20
F01.PB10971	0.24	0.68	4.64	0.26	0.38	3.09	0.27	0.46	0.62
F01.PB10972	1.00	0.86	0.34	7.12	8.19	2.38	0.09	0.08	0.00
F01.PB10973	2.85	2.52	5.60	4.82	2.99	5.13	3.42	2.25	5.26
F01.PB10974	17.30	15.49	17.56	45.92	24.44	16.13	41.40	37.93	32.48
F01.PB10975	2.94	0.76	4.61	5.79	3.03	1.32	3.49	3.41	4.24
F01.PB10976	11.72	10.99	10.93	11.27	9.25	5.90	9.31	9.92	7.06
F01.PB10977	0.50	0.21	0.43	0.27	0.28	0.10	2.39	2.67	2.71
F01.PB10978	0.03	0.00	0.03	26.14	12.83	13.19	0.00	0.00	0.00
F01.PB10979	0.87	0.48	0.23	0.00	0.03	0.03	2.23	2.11	4.78
F01.PB1098	5.66	4.88	5.16	12460.60	9878.26	13003.30	5.63	4.63	5.07
F01.PB10980	1.77	0.40	0.00	0.22	0.10	0.00	8.67	0.59	0.05
F01.PB10981	4.59	6.50	0.00	1.77	2.77	0.00	17.03	19.45	0.00
F01.PB10982	0.02	0.29	0.00	0.00	0.09	0.11	0.47	2.81	16.22
F01.PB10983	0.57	0.61	3.59	15.25	11.26	13.73	1.64	0.71	2.71
F01.PB10984	0.67	1.26	1.45	7.14	4.30	3.98	1.58	0.91	1.42
F01.PB10985	33.55	59.59	48.09	56.37	44.95	25.23	46.19	49.23	54.48
F01.PB10986	4.61	2.71	4.49	15.98	4.70	4.11	7.41	7.74	9.35
F01.PB10987	3.38	6.16	4.19	6.59	7.69	5.72	8.69	7.46	5.29
F01.PB10988	0.06	0.00	25.21	0.00	0.06	22.05	0.03	0.03	8.98
F01.PB10989	0.00	4.72	0.24	0.00	4.74	0.29	0.02	6.73	0.57
F01.PB1099	47.43	5011.86	2282.52	21.59	1926.32	713.48	54.47	1984.58	1163.35
F01.PB10990	0.71	0.14	0.00	2.43	0.00	0.00	0.00	0.00	0.00
F01.PB10991	0.41	0.87	1.07	0.54	0.62	1.08	0.47	1.14	1.07
F01.PB10992	0.53	0.48	0.07	5.83	0.44	2.70	0.11	0.03	0.05
F01.PB10993	14.32	12.89	1.45	0.46	0.77	0.26	4.33	4.73	6.11
F01.PB10994	0.00	0.00	0.00	0.39	2.56	2.60	0.00	0.00	0.00
F01.PB10995	9.68	8.18	10.46	11.86	8.44	5.38	10.39	10.91	14.79
F01.PB10996	0.00	0.00	0.00	0.00	0.03	0.00	0.25	0.52	0.41
F01.PB10997	45.09	66.82	66.31	84.30	99.76	59.45	76.26	89.85	93.43
F01.PB10998	12.36	6.57	9.52	1.38	1.35	4.19	5.75	5.23	8.63
F01.PB10999	0.08	3.55	3.41	0.36	2.32	2.58	0.25	1.97	1.60
F01.PB11	2331.03	1159.30	1276.41	548.70	274.81	216.73	577.22	527.20	494.38
F01.PB110	0.39	0.38	0.17	302.13	836.98	432.05	0.64	0.54	0.38
F01.PB1100	12445.88	10516.28	8707.80	5237.03	5083.10	7128.03	6947.84	6971.64	5579.09
F01.PB11000	0.00	15.04	10.05	0.00	1.14	0.43	0.00	2.88	2.99
F01.PB11001	0.98	3.35	5.76	0.42	1.48	2.16	0.61	1.78	1.69
F01.PB11002	1.45	1.85	1.24	0.27	0.44	0.24	40.68	16.02	37.75
F01.PB11003	0.83	0.34	4.14	2.69	0.94	1.01	1.30	1.74	0.00
F01.PB11004	12.69	0.08	10.84	11.06	0.00	8.48	5.95	0.09	7.46
F01.PB11005	1.26	2.04	3.53	1.05	0.91	2.12	1.76	1.59	3.55
F01.PB11006	0.00	0.66	0.92	0.00	0.60	2.52	16.97	4.08	43.39
F01.PB11007	11.19	15.19	13.82	41.46	35.54	27.58	2.60	2.36	1.19
F01.PB11008	1.22	2.50	0.37	0.19	2.37	0.77	0.34	4.32	0.56
F01.PB11009	0.44	0.28	0.15	0.06	0.48	0.31	7.85	1.32	5.95
F01.PB1101	600.66	562.53	562.76	251.76	351.26	210.61	284.23	307.66	266.15
F01.PB11010	0.13	0.03	0.06	17.73	14.73	20.06	0.17	0.00	0.00
F01.PB11011	0.97	0.88	1.08	1.27	0.45	0.74	0.80	0.66	0.58
F01.PB11012	2.34	1.35	2.75	1.59	0.87	1.18	1.55	0.41	1.79
F01.PB11013	0.19	0.16	0.03	0.12	0.26	0.12	0.60	0.15	0.45
F01.PB11014	4.75	7.15	8.89	0.08	0.95	0.41	25.59	58.17	90.84
F01.PB11015	15.84	9.64	17.44	17.01	12.39	9.53	12.27	7.16	11.25
F01.PB11016	5.72	3.08	2.10	1.89	2.83	0.67	2.20	2.03	1.86
F01.PB11017	1.91	2.15	1.75	1.47	2.53	1.04	2.49	3.92	2.67
F01.PB11018	6.05	3.32	47.94	14.61	5.45	55.65	2.14	0.99	15.73
F01.PB11019	0.00	0.00	0.00	0.31	0.34	0.16	0.07	0.00	0.00
F01.PB1102	42.03	0.25	327.68	7.67	0.27	832.34	5.45	0.50	65.86
F01.PB11020	0.00	0.00	0.03	0.59	2.94	6.90	0.00	0.00	0.00
F01.PB11021	3.40	2.81	3.72	2.04	2.03	1.03	2.79	2.52	1.96
F01.PB11022	0.86	1.41	1.32	0.69	0.64	1.24	0.74	0.56	1.88
F01.PB11023	34.79	27.22	27.54	1.08	2.38	2.24	0.09	0.06	0.00
F01.PB11024	14.01	5.97	0.98	7.08	2.48	0.19	7.56	5.68	0.42
F01.PB11025	2.83	3.20	3.13	0.94	1.22	0.70	6.98	7.57	10.67
F01.PB11026	2.78	0.22	0.17	4.98	2.18	1.68	3.58	0.44	1.09
F01.PB11027	10.44	0.00	0.00	2.70	0.00	0.00	8.05	0.00	0.00
F01.PB11028	0.76	0.29	6.54	0.60	0.44	3.97	0.67	0.28	5.26
F01.PB11029	11.93	26.28	20.29	11.91	14.54	8.54	16.34	18.34	19.54
F01.PB1103	71.08	22.57	3.73	0.00	0.00	0.10	607.61	385.77	615.58
F01.PB11030	47.61	67.25	0.37	57.02	44.39	0.17	21.09	18.34	0.12
F01.PB11031	6.06	4.85	3.09	3.16	2.86	1.42	2.53	3.25	2.49
F01.PB11032	37.04	7.38	27.76	23.89	6.56	35.78	28.29	6.35	21.41
F01.PB11033	16.31	22.50	27.88	26.23	19.24	19.49	30.00	33.89	35.53
F01.PB11034	0.04	0.34	0.00	0.10	0.33	0.00	0.29	1.57	0.19
F01.PB11035	0.03	0.27	0.16	0.04	0.15	0.14	0.15	0.23	0.09
F01.PB11036	1.32	1.66	1.77	1.17	0.97	0.96	1.56	2.17	2.41
F01.PB11037	0.72	0.78	0.36	0.00	1.19	0.32	0.08	0.00	0.05
F01.PB11038	56.02	37.54	36.87	33.68	33.08	14.03	27.72	18.49	44.10
F01.PB11039	16.13	20.13	24.92	11.58	15.06	12.70	14.28	25.39	25.98
F01.PB1104	0.00	36.34	0.00	0.00	107.09	0.04	0.00	14.67	0.00
F01.PB11040	0.00	0.00	0.00	0.00	0.00	0.00	0.00	0.00	0.00
F01.PB11041	1.14	1.21	1.77	1.44	0.62	1.15	1.24	1.70	1.71
F01.PB11042	16.42	13.64	5.42	20.11	10.97	7.59	23.45	17.97	13.49
F01.PB11043	4.05	5.05	4.47	1.77	1.74	1.22	0.94	2.46	1.34
F01.PB11044	1.58	2.15	2.68	1.57	2.26	1.34	1.66	2.31	4.66
F01.PB11045	14.92	30.58	16.27	11.06	16.34	12.57	12.40	20.25	17.18
F01.PB11046	1.23	3.29	15.63	1.22	2.37	11.43	3.26	3.05	12.43
F01.PB11047	1.77	0.92	1.57	3.67	1.34	0.64	2.09	1.88	1.64
F01.PB11048	19.40	38.40	24.44	9.36	21.19	10.53	5.76	12.38	13.66
F01.PB11049	9.29	4.94	16.77	18.19	21.00	7.22	6.16	5.67	5.79
F01.PB1105	0.11	1.28	1.04	0.66	1.50	1.29	0.64	0.38	0.19
F01.PB11050	0.00	0.00	0.00	0.00	0.00	0.00	0.16	0.00	0.03
F01.PB11051	0.20	0.14	0.37	0.32	0.19	0.30	0.05	0.00	0.09
F01.PB11052	1.30	2.47	1.52	1.27	1.80	0.43	2.11	2.54	1.62
F01.PB11053	1.79	2.66	4.37	3.08	4.68	3.53	1.40	0.77	1.82
F01.PB11054	79.80	4.44	3.13	26.66	3.26	4.79	54.86	4.57	5.23
F01.PB11055	0.39	0.15	0.03	20.48	12.73	19.33	0.02	0.00	0.26
F01.PB11056	2.30	1.61	2.74	1.86	1.03	1.59	1.07	1.29	1.24
F01.PB11057	4.67	1.16	1.87	1.38	0.95	0.86	8.99	6.76	11.95
F01.PB11058	4.29	3.76	2.70	1.13	0.46	0.79	9.15	8.11	4.50
F01.PB11059	4.14	1.76	2.66	4.34	3.48	3.49	3.82	1.22	1.52
F01.PB1106	0.05	19.45	0.14	0.10	4.34	0.00	0.18	43.65	0.45
F01.PB11060	1.42	4.61	0.56	1.77	1.76	0.16	0.77	0.28	0.00
F01.PB11061	1.97	0.26	0.94	5.19	5.33	10.57	16.58	7.30	3.25
F01.PB11062	13.03	13.66	12.75	11.68	12.22	8.67	12.86	12.82	16.05
F01.PB11063	2.75	5.92	6.92	0.00	0.00	0.00	0.00	0.25	0.45
F01.PB11064	20.29	59.51	17.13	19.28	45.54	60.05	7.51	10.06	11.91
F01.PB11065	10.89	8.07	6.82	3.11	3.05	2.96	3.96	6.30	4.98
F01.PB11066	0.48	4.14	1.24	0.22	1.99	0.20	0.90	9.94	4.10
F01.PB11067	0.13	0.19	0.94	0.38	0.47	0.16	0.28	0.08	0.06
F01.PB11068	20.51	12.99	15.58	1.30	1.39	2.04	0.96	1.17	0.80
F01.PB11069	7.86	20.72	14.68	0.41	1.17	0.67	0.92	0.93	0.68
F01.PB1107	799.24	386.22	0.43	275.94	85.96	0.71	1172.67	898.40	1.35
F01.PB11070	0.00	0.00	0.03	1.85	1.89	3.52	0.02	0.00	0.00
F01.PB11071	5.23	4.23	3.92	3.41	2.24	1.38	4.82	5.25	2.89
F01.PB11072	163.98	28.94	198.20	145.40	29.40	116.16	125.21	4.43	119.48
F01.PB11073	3.01	0.68	1.87	1.03	0.89	0.59	1.08	0.06	0.09
F01.PB11074	25.61	61.83	44.64	17.10	24.40	17.62	10.24	16.85	11.51
F01.PB11075	48.20	81.02	78.63	40.02	38.05	49.64	39.13	44.71	50.37
F01.PB11076	13.66	12.81	11.73	1.18	3.29	2.13	6.94	9.18	14.99
F01.PB11077	4.12	2.75	2.92	0.45	0.27	0.09	7.84	12.17	7.92
F01.PB11078	0.11	8.11	6.84	0.00	1.22	0.66	0.00	5.56	8.75
F01.PB11079	1.30	7.12	0.87	0.70	4.55	0.52	4.49	13.89	0.99
F01.PB1108	0.00	0.00	0.00	0.00	0.00	0.00	0.00	0.00	0.00
F01.PB11080	0.48	0.24	0.87	1.47	0.06	0.17	2.64	0.69	1.91
F01.PB11081	0.00	0.00	0.00	0.00	0.00	0.00	0.00	0.00	0.00
F01.PB11082	37.88	0.80	0.47	11.08	0.00	0.28	13.17	0.30	0.40
F01.PB11083	14.66	14.13	7.23	11.44	10.80	5.77	15.36	14.80	8.52
F01.PB11084	0.34	0.82	0.89	0.72	0.75	0.68	0.49	0.65	0.70
F01.PB11085	0.85	1.37	1.55	0.88	1.12	0.20	1.66	1.51	1.00
F01.PB11086	0.00	0.00	0.00	0.11	0.00	0.00	0.00	0.00	0.00
F01.PB11087	0.40	0.82	0.88	0.63	1.85	3.43	0.12	0.00	0.02
F01.PB11088	1.10	0.00	1.41	0.45	0.00	1.00	0.41	0.00	0.53
F01.PB11089	0.41	0.36	0.54	0.53	0.29	0.27	0.35	0.26	0.25
F01.PB1109	71.93	92.53	260.97	0.92	0.63	0.68	767.70	2767.22	945.82
F01.PB11090	1.68	2.74	3.75	0.94	2.06	1.58	0.02	0.37	0.78
F01.PB11091	0.00	0.00	5.07	0.00	0.33	1.47	0.00	0.75	4.10
F01.PB11092	2.11	5.43	5.25	1.07	1.75	1.07	4.94	7.58	6.91
F01.PB11093	2.20	2.80	3.67	1.76	2.04	1.94	1.97	1.81	1.67
F01.PB11094	10.60	8.54	10.06	5.83	4.18	2.59	8.65	7.14	14.97
F01.PB11095	7.30	8.03	8.89	30.97	49.53	28.46	15.25	26.66	30.31
F01.PB11096	2.74	0.66	1.64	0.04	0.03	0.00	8.31	7.64	10.86
F01.PB11097	0.00	0.00	3.28	0.00	0.00	3.04	0.00	0.00	0.82
F01.PB11098	1.37	19.84	6.46	0.11	0.03	0.00	0.06	0.00	0.03
F01.PB11099	5.77	12.17	11.51	4.08	7.24	4.99	3.56	9.89	9.17
F01.PB111	0.00	0.00	0.00	102.10	0.00	0.00	0.00	0.00	0.00
F01.PB1110	387.60	55.02	381.59	332.67	40.97	308.98	373.47	83.06	350.68
F01.PB11100	2.67	1.24	3.38	2.48	0.64	1.58	3.87	2.15	6.99
F01.PB11101	4.35	4.57	3.23	0.29	0.00	0.09	0.06	0.25	0.03
F01.PB11102	0.98	0.26	0.54	0.04	0.00	0.00	0.00	0.00	0.00
F01.PB11103	4.52	9.27	7.95	4.15	7.79	2.68	0.53	4.32	0.00
F01.PB11104	3.70	2.34	6.96	1.59	0.50	3.40	0.15	0.03	7.04
F01.PB11105	1.00	0.67	1.40	0.83	0.93	0.79	1.04	1.08	1.62
F01.PB11106	1.32	2.90	2.65	0.66	1.43	1.09	1.30	3.04	1.85
F01.PB11107	4.79	2.30	4.58	3.50	0.69	2.38	2.32	1.29	3.55
F01.PB11108	0.00	0.25	0.32	0.10	0.50	0.08	0.00	0.00	0.00
F01.PB11109	0.00	9.72	0.13	0.01	7.54	0.00	0.08	9.55	0.00
F01.PB1111	467.26	178.46	219.16	383.64	182.41	137.67	734.87	299.14	372.79
F01.PB11110	4.67	5.12	3.64	2.42	4.70	3.91	7.75	9.37	7.66
F01.PB11111	0.19	0.09	0.00	12.20	5.88	17.15	0.00	0.03	0.00
F01.PB11112	0.00	0.00	0.00	0.00	0.00	0.00	0.00	0.00	0.00
F01.PB11113	0.35	1.13	0.12	0.30	0.51	0.45	0.49	0.70	0.32
F01.PB11114	188.93	200.42	181.22	87.13	106.63	59.26	80.76	122.92	105.81
F01.PB11115	0.00	23.21	4.00	0.00	6.25	0.41	0.00	4.79	0.55
F01.PB11116	11.83	12.35	10.79	5.28	5.60	2.76	4.73	7.20	4.62
F01.PB11117	0.03	0.00	0.00	0.08	0.00	0.00	0.00	0.06	0.03
F01.PB11118	1.65	1.98	2.60	1.36	1.44	1.65	2.59	2.31	2.47
F01.PB11119	0.09	0.00	22.34	0.12	0.00	11.54	0.14	0.00	19.51
F01.PB1112	3910.39	187.18	868.30	1.61	0.71	0.65	222.42	12.80	13.39
F01.PB11120	1.15	0.57	0.86	0.74	0.32	0.33	1.22	0.49	0.27
F01.PB11121	0.32	35.89	21.72	0.25	29.13	25.21	0.15	28.41	22.24
F01.PB11122	38.54	41.89	31.55	9.94	12.30	7.39	20.52	25.13	24.50
F01.PB11123	17.38	27.19	21.05	2.18	2.28	2.66	4.73	4.85	3.59
F01.PB11124	0.00	1.23	3.34	0.31	1.68	1.36	0.10	0.23	0.26
F01.PB11125	0.19	0.00	0.00	0.21	0.17	0.00	0.29	0.00	0.00
F01.PB11126	12.48	7.55	14.60	35.08	9.58	10.68	6.03	1.25	3.98
F01.PB11127	2.35	4.02	1.97	2.92	3.19	2.32	2.68	2.50	1.62
F01.PB11128	2.74	3.79	4.49	5.30	5.27	4.05	12.16	12.96	9.13
F01.PB11129	14.91	6.79	11.39	7.28	0.61	1.14	16.58	5.81	16.88
F01.PB1113	270.40	598.65	410.07	240.19	320.99	216.91	307.93	387.71	337.80
F01.PB11130	1.04	1.13	2.58	2.13	1.54	1.42	0.96	0.32	1.39
F01.PB11131	1.06	5.78	5.64	2.38	4.77	2.48	0.44	0.61	0.76
F01.PB11132	6.69	0.38	5.28	3.80	0.59	3.23	2.25	0.46	4.35
F01.PB11133	0.12	0.27	0.88	0.00	0.00	0.00	0.00	0.00	0.00
F01.PB11134	0.14	0.00	0.00	0.04	0.00	0.12	0.52	0.10	0.00
F01.PB11135	21.59	153.75	23.25	15.12	97.20	19.58	14.47	77.72	14.07
F01.PB11136	1.12	3.61	3.16	1.30	3.16	1.39	0.91	1.63	2.02
F01.PB11137	7.78	8.91	7.74	0.14	1.14	0.26	0.21	0.00	0.05
F01.PB11138	0.46	0.35	4.66	0.88	0.18	5.78	0.39	0.16	4.82
F01.PB11139	0.91	1.45	0.80	7.86	13.05	2.57	0.00	0.20	0.03
F01.PB1114	26.35	40.89	28.52	38.30	20.72	16.13	29.41	23.42	36.64
F01.PB11140	22.75	22.40	22.16	17.84	14.07	12.94	13.36	12.98	10.11
F01.PB11141	63.79	50.90	57.93	60.46	57.49	71.16	131.64	217.33	76.44
F01.PB11142	2.90	3.76	9.37	4.51	3.37	6.56	2.40	4.40	6.41
F01.PB11143	121.19	126.77	87.61	104.51	91.85	39.89	57.81	55.70	39.38
F01.PB11144	0.00	0.00	2.43	0.00	0.00	2.66	0.00	0.00	0.44
F01.PB11145	0.00	0.00	0.39	0.00	0.00	0.00	0.00	0.00	0.00
F01.PB11146	1.22	2.71	1.65	1.68	3.10	1.18	3.36	2.87	2.23
F01.PB11147	4.25	0.97	3.32	2.50	0.91	2.39	3.76	1.16	2.92
F01.PB11148	0.00	0.00	5.07	0.00	0.00	1.73	0.00	0.00	1.18
F01.PB11149	14.48	4.22	0.09	5.00	2.00	0.44	4.36	2.20	0.00
F01.PB1115	1.47	0.52	0.74	5800.47	1370.92	2525.90	1.58	0.71	0.96
F01.PB11150	0.00	0.00	0.00	0.17	0.00	0.03	0.00	0.00	0.00
F01.PB11151	2.91	1.74	1.73	2.64	2.08	1.08	1.47	1.02	0.79
F01.PB11152	1.42	1.77	1.77	1.57	1.12	1.62	1.93	2.12	2.85
F01.PB11153	1.06	0.59	0.95	7.10	4.22	12.52	0.49	0.08	0.10
F01.PB11154	0.00	0.00	0.00	2.03	0.32	6.74	0.00	0.05	0.00
F01.PB11155	0.08	0.98	1.22	0.00	1.21	1.27	0.08	0.73	1.55
F01.PB11156	0.39	2.20	1.07	0.00	0.13	0.00	0.12	0.26	0.20
F01.PB11157	0.96	0.34	0.63	1.33	0.87	0.72	0.56	0.11	2.32
F01.PB11158	0.00	6.31	11.11	0.05	13.28	20.22	0.00	7.44	11.94
F01.PB11159	0.00	3.22	4.72	0.00	2.19	10.37	0.03	0.91	6.31
F01.PB1116	0.00	0.00	0.00	0.00	0.00	0.00	0.00	0.00	0.04
F01.PB11160	95.73	134.76	2.34	32.01	45.60	0.45	11.58	31.86	0.80
F01.PB11161	0.17	0.05	0.00	41.51	32.35	135.85	0.06	0.04	0.00
F01.PB11162	6.68	15.96	40.53	2.30	5.08	28.02	1.66	4.22	13.00
F01.PB11163	19.00	10.74	22.55	14.64	12.87	10.72	23.76	19.82	28.84
F01.PB11164	19.70	10.76	28.47	1.51	3.64	4.87	0.34	0.00	0.19
F01.PB11165	3.72	3.92	4.57	0.23	0.29	0.12	1.56	3.00	5.42
F01.PB11166	2.28	1.86	1.18	3.52	2.44	1.79	4.54	3.19	3.92
F01.PB11167	1.08	7.98	0.11	3.64	14.22	0.37	1.54	6.24	0.41
F01.PB11168	0.00	0.00	0.00	1.76	1.01	0.11	0.00	0.00	0.00
F01.PB11169	0.63	1.07	1.03	0.51	0.55	0.99	0.66	0.68	1.72
F01.PB1117	10.69	14.25	5.60	186.58	147.78	163.94	13.05	9.79	4.22
F01.PB11170	1.35	1.19	0.77	1.15	1.33	0.97	2.12	3.06	2.85
F01.PB11171	0.00	0.02	0.69	0.06	0.18	0.85	0.07	0.00	3.35
F01.PB11172	0.15	0.00	1.68	3.40	2.96	43.96	0.71	0.46	1.47
F01.PB11173	7.72	10.56	17.07	4.20	6.98	4.69	7.30	10.35	10.03
F01.PB11174	0.06	0.03	0.10	131.33	134.61	205.36	0.15	0.06	0.00
F01.PB11175	34.95	0.25	19.80	21.21	0.18	15.95	46.34	0.77	26.08
F01.PB11176	4.95	0.07	4.81	1.46	0.00	0.96	5.74	0.00	5.93
F01.PB11177	6.55	13.47	0.00	4.91	8.80	0.00	7.62	17.91	0.00
F01.PB11178	19.76	12.76	11.43	4.17	5.77	1.63	5.30	5.57	3.15
F01.PB11179	0.07	0.00	0.00	0.00	0.00	0.00	0.30	0.00	0.13
F01.PB1118	3.09	1.24	0.80	0.31	0.28	0.59	2401.64	1799.52	1971.07
F01.PB11180	11.76	14.55	8.78	0.25	0.15	0.05	8.38	11.84	9.26
F01.PB11181	0.00	0.00	0.09	0.00	0.00	0.00	14.80	30.78	36.66
F01.PB11182	0.22	0.60	1.20	0.29	0.66	1.60	0.06	0.05	0.83
F01.PB11183	0.41	0.29	0.74	0.27	0.17	1.13	0.68	0.07	1.11
F01.PB11184	5.80	0.00	3.85	0.13	0.00	0.12	1.44	0.00	1.89
F01.PB11185	0.00	0.21	0.00	96.52	12.80	51.46	0.15	0.00	0.17
F01.PB11186	4.34	2.72	17.02	17.72	1.16	1.62	4.98	0.03	0.54
F01.PB11187	2.05	10.79	7.24	0.00	1.01	1.03	0.42	4.16	2.61
F01.PB11188	0.00	0.00	0.00	0.20	0.00	0.41	0.00	0.00	0.00
F01.PB11189	0.71	1.75	0.62	0.96	1.63	0.65	1.38	2.95	0.71
F01.PB1119	0.13	0.34	0.21	427.88	555.30	517.23	0.40	0.18	0.24
F01.PB11190	1.33	0.41	0.79	0.52	0.31	0.69	0.71	0.59	0.28
F01.PB11191	1.53	2.77	2.31	0.08	0.19	0.20	0.04	0.16	0.10
F01.PB11192	0.08	0.36	0.06	34.89	65.25	44.24	0.00	0.24	0.24
F01.PB11193	10.87	3.61	12.65	4.07	2.03	2.67	16.91	9.04	29.89
F01.PB11194	14.95	7.88	7.98	18.07	14.97	7.67	17.79	15.32	11.15
F01.PB11195	0.00	0.00	0.00	0.00	0.00	0.00	0.00	0.00	0.00
F01.PB11196	0.45	0.44	0.51	0.00	0.28	0.05	2.62	2.71	1.79
F01.PB11197	62.79	90.34	0.27	3.60	4.17	0.07	34.14	42.00	0.32
F01.PB11198	1.17	1.41	1.79	0.94	0.39	0.63	2.31	0.85	2.22
F01.PB11199	1.64	0.44	0.95	2.63	0.55	0.33	2.22	0.33	2.21
F01.PB112	2.32	5.14	37.40	6.07	6.76	26.70	4.48	4.17	28.38
F01.PB1120	1.98	1.10	0.91	952.25	3582.21	2564.57	0.71	1.33	0.52
F01.PB11200	4.84	6.88	2.21	24.66	19.80	11.49	7.87	12.63	5.60
F01.PB11201	0.37	0.00	0.06	0.00	0.00	0.00	4.19	14.79	12.34
F01.PB11202	0.02	1.60	3.49	0.00	1.52	0.19	0.00	0.60	0.62
F01.PB11203	4.80	4.46	5.67	6.44	10.77	10.01	3.70	4.00	5.38
F01.PB11204	0.86	1.39	5.56	1.19	0.79	0.10	0.25	0.00	0.05
F01.PB11205	0.00	0.15	5.10	0.04	0.53	0.55	0.00	0.00	0.17
F01.PB11206	4.38	21.20	0.00	7.43	26.24	0.00	20.20	46.00	0.00
F01.PB11207	0.96	0.40	1.08	0.52	0.80	1.07	1.33	1.06	1.80
F01.PB11208	1.73	1.18	0.57	0.58	0.65	0.06	0.55	0.66	0.30
F01.PB11209	10.73	6.15	4.85	0.18	0.00	0.18	0.00	0.02	0.00
F01.PB1121	0.40	0.58	0.84	0.22	0.62	0.21	0.22	0.05	0.00
F01.PB11210	9.89	14.01	8.31	36.38	35.63	21.42	6.07	5.39	2.62
F01.PB11211	0.00	0.05	0.10	5.07	0.16	16.97	0.00	0.00	0.00
F01.PB11212	23.28	32.39	22.37	43.56	72.75	55.36	0.57	1.24	0.39
F01.PB11213	56.31	21.22	36.72	10.67	9.44	7.34	16.10	12.74	15.87
F01.PB11214	6.22	4.16	4.31	2.54	3.38	1.72	2.07	3.02	2.53
F01.PB11215	0.00	0.36	0.00	0.00	0.33	0.00	0.31	0.18	1.04
F01.PB11216	14.44	31.96	61.66	4.27	14.60	26.38	4.33	10.47	13.54
F01.PB11217	0.00	0.06	0.00	0.08	0.00	0.03	1.25	1.40	1.27
F01.PB11218	0.15	0.00	0.11	0.13	0.03	0.03	0.20	0.00	0.16
F01.PB11219	0.18	1.20	1.99	0.45	1.29	1.43	0.13	0.88	1.31
F01.PB1122	295.64	541.53	340.35	44.27	148.09	101.88	0.12	0.24	0.18
F01.PB11220	0.67	0.49	0.60	0.50	0.14	0.37	0.10	0.06	0.06
F01.PB11221	0.83	0.06	1.41	1.92	0.13	1.67	2.31	0.01	2.48
F01.PB11222	3.16	4.10	4.89	1.55	2.57	1.72	2.08	3.57	7.35
F01.PB11223	60.16	50.24	38.07	35.40	37.72	20.91	34.99	30.57	20.17
F01.PB11224	0.94	0.59	3.00	1.68	0.41	0.88	0.89	0.49	1.27
F01.PB11225	0.18	0.47	0.72	0.80	0.10	0.18	0.21	0.03	0.00
F01.PB11226	21.40	38.40	19.78	20.39	26.27	5.91	28.96	16.16	11.20
F01.PB11227	1.36	3.38	2.17	2.42	4.70	1.52	2.21	5.75	4.52
F01.PB11228	22.92	51.48	21.04	13.00	23.17	6.84	8.92	25.35	13.23
F01.PB11229	37.14	19.38	64.69	0.94	0.57	2.40	0.00	0.19	0.12
F01.PB1123	0.00	394.70	262.97	0.00	49.07	17.40	0.00	1154.08	703.04
F01.PB11230	0.22	0.05	31.84	0.04	0.03	12.30	0.11	0.05	12.79
F01.PB11231	9.10	4.09	0.00	8.87	2.83	0.19	3.97	2.94	0.00
F01.PB11232	0.43	0.41	0.44	0.60	0.18	0.14	0.99	0.94	1.13
F01.PB11233	0.51	0.50	1.01	0.06	0.39	0.45	4.25	2.79	4.54
F01.PB11234	13.37	1.28	38.64	5.32	0.56	11.58	1.78	0.84	5.26
F01.PB11235	0.00	0.00	4.19	0.00	0.00	7.15	0.00	0.00	0.18
F01.PB11236	2.57	1.85	3.76	26.22	13.03	11.41	3.51	4.27	3.84
F01.PB11237	3.79	3.53	7.17	5.16	5.62	4.50	10.33	12.12	20.61
F01.PB11238	0.34	0.27	0.45	0.67	0.35	0.40	0.34	0.63	0.95
F01.PB11239	0.18	0.31	0.73	0.19	0.24	0.16	0.26	0.18	0.60
F01.PB1124	472.79	453.67	374.81	209.02	212.92	163.20	302.99	289.38	275.73
F01.PB11240	1.14	0.82	1.37	0.50	0.89	1.02	1.14	1.49	1.38
F01.PB11241	24.44	121.33	23.79	23.83	85.48	20.05	21.83	70.34	14.30
F01.PB11242	0.08	0.27	0.20	0.19	0.04	0.00	5.22	3.14	4.11
F01.PB11243	1.93	2.46	1.83	2.23	2.00	3.42	3.28	2.35	4.16
F01.PB11244	56.71	69.20	57.34	12.68	16.57	13.96	11.44	14.96	16.92
F01.PB11245	1.34	0.60	1.56	0.60	0.30	0.17	1.29	0.36	0.45
F01.PB11246	22.27	19.29	19.92	36.59	31.44	29.79	19.66	17.18	15.99
F01.PB11247	0.24	0.45	1.46	0.00	0.56	0.76	0.27	0.34	2.09
F01.PB11248	4.00	1.42	1.01	1.94	1.23	0.31	6.47	2.15	0.81
F01.PB11249	0.63	0.20	0.97	0.61	0.99	0.40	1.38	0.64	1.79
F01.PB1125	0.24	0.13	0.00	182.44	184.85	508.36	0.13	0.18	0.29
F01.PB11250	1.63	11.01	9.39	2.44	6.64	7.09	4.26	11.20	8.24
F01.PB11251	0.08	0.05	0.14	0.92	1.06	1.68	0.67	0.66	0.28
F01.PB11252	11.31	10.46	6.86	1.34	2.04	1.11	6.31	6.18	5.87
F01.PB11253	5.80	5.64	8.23	4.73	3.48	5.21	5.65	4.71	8.21
F01.PB11254	6.70	11.11	11.20	3.86	4.50	7.35	8.28	11.06	12.03
F01.PB11255	16.97	2.61	1.61	2.96	1.20	0.67	4.07	6.50	11.64
F01.PB11256	38.80	48.67	45.49	50.12	34.09	27.52	22.28	18.94	25.87
F01.PB11257	15.47	11.89	16.72	10.87	8.29	6.97	6.74	5.63	10.64
F01.PB11258	10.69	7.33	17.62	0.00	0.02	0.00	0.00	0.00	0.00
F01.PB11259	0.23	2.57	1.49	0.11	0.55	0.20	0.00	0.36	0.06
F01.PB1126	708.32	1721.25	1012.16	697.25	1626.05	744.34	598.09	2150.66	885.69
F01.PB11260	1.06	2.42	7.74	0.00	0.42	1.10	1.14	12.74	16.60
F01.PB11261	6.95	3.38	4.11	5.57	5.18	0.59	0.96	0.00	0.17
F01.PB11262	6.72	8.52	5.30	4.92	8.40	3.51	8.46	11.29	5.21
F01.PB11263	0.00	0.00	0.00	0.00	0.00	0.00	0.00	0.12	0.14
F01.PB11264	13.03	37.16	19.69	2.89	7.97	4.60	149.08	150.29	104.81
F01.PB11265	3.08	0.76	0.00	0.48	0.38	0.05	0.80	0.80	0.00
F01.PB11266	2.38	1.37	2.11	0.58	0.21	0.15	0.12	0.67	0.00
F01.PB11267	5.36	4.43	5.27	4.85	2.69	4.43	5.18	4.67	4.53
F01.PB11268	42.57	91.63	59.60	7.44	16.57	8.65	21.11	41.73	32.97
F01.PB11269	1.20	3.06	0.79	0.14	0.20	0.04	4.58	9.54	7.47
F01.PB1127	414.76	376.70	434.75	459.66	454.07	280.55	485.52	508.25	472.32
F01.PB11270	10.51	11.17	8.32	17.06	12.81	5.20	20.25	27.40	25.42
F01.PB11271	0.06	0.19	0.18	0.32	0.54	0.18	0.29	0.30	0.22
F01.PB11272	7.91	7.40	7.49	2.93	2.48	3.33	3.88	3.97	4.01
F01.PB11273	7.66	7.86	9.41	0.64	0.84	0.80	4.27	5.66	7.62
F01.PB11274	2.50	1.23	1.84	0.51	0.55	0.24	1.01	0.82	1.85
F01.PB11275	37.12	35.92	38.29	23.91	23.98	25.31	26.40	15.43	17.10
F01.PB11276	9.17	10.19	8.38	18.27	19.31	9.81	9.65	13.65	10.58
F01.PB11277	0.18	0.27	2.14	3.77	9.76	9.26	0.60	9.10	17.70
F01.PB11278	2.26	46.79	3.10	1.95	36.29	2.05	3.03	39.50	2.67
F01.PB11279	0.02	0.18	0.42	0.09	0.09	0.04	0.17	0.02	0.22
F01.PB1128	0.20	0.29	0.22	410.54	654.27	492.86	0.65	0.26	0.52
F01.PB11280	0.08	0.02	0.02	0.00	0.02	0.00	1.00	2.36	2.09
F01.PB11281	0.83	1.11	1.24	3.45	2.51	2.12	0.58	0.62	0.53
F01.PB11282	16.85	25.31	15.58	0.55	1.93	1.06	13.52	17.60	17.81
F01.PB11283	1.57	0.74	0.04	0.21	0.01	0.04	0.31	0.00	0.11
F01.PB11284	10.35	12.46	7.18	8.41	9.62	4.49	9.63	7.52	5.06
F01.PB11285	33.40	26.39	28.49	17.26	14.60	12.59	19.56	13.37	20.40
F01.PB11286	6.66	0.87	5.46	11.29	1.35	2.41	6.72	1.03	4.32
F01.PB11287	1.57	1.83	2.46	0.00	0.00	0.09	0.99	1.86	3.66
F01.PB11288	9.92	7.20	0.07	17.01	10.84	0.00	10.35	13.16	0.00
F01.PB11289	0.71	0.20	0.26	0.08	0.15	0.11	1.86	1.46	1.23
F01.PB1129	0.00	0.07	0.04	49.64	70.45	17.40	0.00	0.00	0.03
F01.PB11290	0.59	0.87	0.76	0.43	0.32	0.22	0.25	0.30	0.47
F01.PB11291	1.25	2.07	4.49	0.50	0.00	0.40	1.61	5.79	10.53
F01.PB11292	2.31	1.74	10.32	2.04	1.00	8.77	1.40	1.31	5.61
F01.PB11293	0.04	0.20	0.01	0.05	0.10	0.14	0.17	0.34	0.10
F01.PB11294	5.28	8.47	6.21	14.95	21.17	11.02	0.94	0.25	0.21
F01.PB11295	2.08	1.01	0.75	0.58	0.65	0.11	2.64	2.61	1.15
F01.PB11296	0.00	0.00	0.03	0.00	0.00	0.00	0.00	0.00	0.00
F01.PB11297	1.53	1.09	4.03	109.28	24.85	149.06	19.33	4.63	0.00
F01.PB11298	3.07	3.30	2.62	4.96	6.28	2.69	2.33	2.13	2.31
F01.PB11299	17.42	14.37	17.70	0.08	0.02	0.00	0.02	0.00	0.00
F01.PB113	1470.89	2.03	1142.56	1469.99	4.11	864.47	1627.21	2.70	1513.55
F01.PB1130	187.04	84.97	161.42	146.02	70.86	61.69	396.72	189.85	372.25
F01.PB11300	2.73	5.34	6.24	3.58	4.71	5.40	2.56	3.93	3.32
F01.PB11301	9.68	11.06	9.80	5.28	6.31	5.93	7.40	10.15	11.88
F01.PB11302	0.00	10.42	0.30	0.15	0.45	0.18	40.18	134.98	7.11
F01.PB11303	60.18	50.33	21.80	26.16	26.79	11.31	108.42	49.94	39.62
F01.PB11304	8.22	7.55	6.27	18.28	13.98	6.15	8.93	10.08	10.06
F01.PB11305	84.50	27.79	18.15	175.44	50.77	63.72	36.74	19.01	13.33
F01.PB11306	0.81	1.06	0.86	0.83	0.58	0.79	0.50	1.04	1.23
F01.PB11307	6.60	8.86	3.91	1.78	1.49	0.49	11.26	24.41	9.61
F01.PB11308	11.29	8.59	7.23	1.34	1.36	1.51	5.58	6.48	8.82
F01.PB11309	0.17	0.00	1.30	0.14	0.00	0.51	0.41	0.00	0.48
F01.PB1131	6.20	3.34	6.61	7.06	2.75	4.35	3.92	1.71	5.57
F01.PB11310	0.24	0.50	1.14	0.16	0.19	0.36	0.95	0.37	1.08
F01.PB11311	0.11	0.30	0.40	0.20	0.03	0.06	0.00	0.03	0.39
F01.PB11312	2.51	2.03	2.10	3.14	3.89	1.92	3.21	5.43	4.65
F01.PB11313	1.97	2.63	1.34	3.72	3.56	0.84	3.40	3.80	2.26
F01.PB11314	0.09	8.98	8.30	0.11	3.95	2.75	0.07	8.25	8.52
F01.PB11315	1.70	5.75	2.82	5.39	6.82	5.21	1.78	1.06	0.63
F01.PB11316	0.00	0.00	7.14	0.00	0.00	3.07	0.00	0.00	1.36
F01.PB11317	202.40	183.91	20.65	123.26	80.40	9.68	57.59	44.49	4.57
F01.PB11318	1.84	1.34	0.91	0.04	0.00	0.00	3.91	1.95	13.34
F01.PB11319	0.12	0.23	33.88	0.00	0.00	5.66	0.00	0.06	3.26
F01.PB1132	0.21	0.21	1.90	0.36	0.15	0.13	324.11	0.33	638.88
F01.PB11320	3.09	2.75	6.25	4.03	2.37	3.33	3.79	3.72	6.77
F01.PB11321	0.00	0.00	0.00	0.03	0.03	0.07	0.00	0.00	0.00
F01.PB11322	3.48	0.59	0.41	0.89	0.63	0.63	2.36	0.55	0.41
F01.PB11323	0.62	3.51	3.12	1.89	3.14	2.41	0.86	1.42	0.94
F01.PB11324	0.25	0.36	0.56	0.05	0.49	0.33	0.04	0.04	0.04
F01.PB11325	18.82	4.80	33.05	9.03	2.60	8.64	8.07	2.36	9.73
F01.PB11326	12.49	14.98	15.03	4.04	6.17	4.15	17.12	17.56	17.54
F01.PB11327	3.74	4.71	4.59	4.62	3.86	1.82	4.40	6.05	4.37
F01.PB11328	0.02	1.32	2.01	0.00	0.12	0.17	0.15	1.16	2.17
F01.PB11329	31.54	35.66	20.30	0.29	0.09	0.02	0.23	0.02	0.00
F01.PB1133	0.62	0.00	0.21	43.23	55.71	33.06	9.22	1.13	4.58
F01.PB11330	8.51	3.55	0.40	5.98	3.23	0.31	21.93	5.64	0.07
F01.PB11331	0.07	0.30	3.47	0.04	0.25	2.07	0.13	0.18	6.94
F01.PB11332	5.26	4.28	17.78	0.62	1.15	2.45	3.44	2.33	20.06
F01.PB11333	0.04	0.04	0.00	81.28	32.01	48.19	0.04	0.06	0.04
F01.PB11334	2.85	7.86	3.86	3.52	5.51	1.69	2.76	6.70	3.05
F01.PB11335	2.69	1.23	1.59	0.06	0.04	0.00	5.89	3.59	4.37
F01.PB11336	1.09	0.53	1.70	0.26	0.32	0.63	0.09	0.12	1.29
F01.PB11337	11.21	0.00	25.36	10.34	0.00	17.53	7.32	0.00	9.31
F01.PB11338	3.35	10.02	12.69	5.08	6.20	7.64	7.04	16.59	12.17
F01.PB11339	7.38	14.25	17.07	9.25	9.66	8.78	13.72	16.37	15.90
F01.PB1134	108.18	163.37	237.07	21.30	142.59	180.58	44.03	267.73	232.28
F01.PB11340	14.85	9.22	30.70	1.88	1.54	19.72	8.18	5.46	18.80
F01.PB11341	1.85	1.96	3.69	1.47	1.16	1.61	0.83	0.41	2.18
F01.PB11342	0.11	0.04	0.05	0.05	0.09	0.00	0.11	0.10	0.08
F01.PB11343	0.90	0.68	4.53	0.00	0.00	0.00	0.33	0.25	0.55
F01.PB11344	1.39	1.29	2.44	1.11	2.10	1.08	2.37	1.88	3.36
F01.PB11345	1.32	2.59	2.15	0.72	1.01	0.76	0.47	1.21	1.18
F01.PB11346	1.45	2.40	2.49	2.51	1.57	2.05	1.80	1.94	2.05
F01.PB11347	14.21	36.91	7.32	17.56	13.29	5.72	1.75	1.33	0.04
F01.PB11348	2.72	1.51	5.95	1.31	0.70	1.76	10.18	4.70	29.94
F01.PB11349	4.89	12.38	65.83	2.15	5.91	29.47	8.86	6.79	30.12
F01.PB1135	1386.65	912.16	1546.15	1464.36	878.77	1099.27	1174.29	1162.68	1385.98
F01.PB11350	2.79	10.83	3.08	1.34	2.15	0.26	8.33	8.18	1.87
F01.PB11351	0.00	0.00	0.05	0.00	0.02	0.00	8.67	15.28	17.62
F01.PB11352	0.21	0.40	0.00	0.22	0.00	0.14	0.00	0.34	0.09
F01.PB11353	1.32	2.49	1.60	1.44	1.81	0.86	2.50	1.40	3.03
F01.PB11354	16.90	8.18	12.29	0.37	0.27	0.07	0.83	0.00	0.02
F01.PB11355	0.21	0.75	0.00	0.19	0.58	0.00	0.00	0.16	0.00
F01.PB11356	1.84	0.90	1.37	0.91	2.45	2.05	0.99	0.82	0.92
F01.PB11357	15.62	23.33	1.28	10.89	16.36	0.13	9.12	12.81	0.53
F01.PB11358	8.08	6.46	4.93	11.66	6.30	3.12	21.12	16.48	11.84
F01.PB11359	0.41	0.00	0.00	0.00	0.00	0.00	0.00	0.00	0.00
F01.PB1136	71.55	78.01	41.07	19.51	26.07	12.64	4629.03	3002.92	2704.91
F01.PB11360	1.33	1.11	0.28	13.19	18.05	5.12	1.34	1.31	0.52
F01.PB11361	1.78	0.64	6.11	1.75	0.65	4.83	4.14	0.59	8.55
F01.PB11362	1.44	0.35	11.04	0.31	1.07	7.91	0.51	0.59	7.59
F01.PB11363	10.05	0.02	10.64	0.88	0.00	0.42	7.71	0.00	3.43
F01.PB11364	21.56	9.98	19.05	13.40	8.03	18.36	22.31	11.21	15.99
F01.PB11365	8.75	8.69	17.75	15.44	9.55	12.17	6.86	4.70	9.18
F01.PB11366	7.38	7.15	6.76	3.58	4.29	2.04	4.81	4.39	6.53
F01.PB11367	0.02	0.00	0.05	0.00	0.04	19.97	0.00	0.00	0.02
F01.PB11368	0.33	2.55	2.21	0.00	0.00	0.00	0.00	0.00	0.00
F01.PB11369	0.29	0.81	0.91	0.29	2.15	0.65	1.40	1.70	1.79
F01.PB1137	1.34	1.29	1.11	4279.49	2717.34	2341.30	1.69	1.80	1.17
F01.PB11370	0.71	5.99	0.73	1.49	6.50	1.09	0.73	5.27	0.86
F01.PB11371	0.02	0.25	0.27	2.78	10.67	4.64	0.47	1.14	0.32
F01.PB11372	6.16	9.42	10.23	2.20	3.20	2.76	4.16	4.82	5.66
F01.PB11373	0.44	8.15	0.00	0.12	11.01	0.00	0.02	8.36	0.00
F01.PB11374	0.00	0.00	0.04	19.98	15.46	14.95	0.00	0.04	0.04
F01.PB11375	0.27	0.00	0.00	0.74	0.00	0.02	0.83	0.00	0.02
F01.PB11376	7.33	12.03	22.53	6.90	7.46	17.26	3.87	1.96	9.17
F01.PB11377	13.66	9.57	8.55	17.49	19.14	8.83	18.83	16.21	19.37
F01.PB11378	0.88	2.51	2.94	1.49	2.69	1.13	1.45	2.99	2.19
F01.PB11379	0.21	0.08	0.00	0.34	0.05	0.04	0.00	0.00	0.04
F01.PB1138	0.69	1.37	1.34	13.93	78.71	17.39	0.03	0.00	0.00
F01.PB11380	16.08	13.79	10.36	4.01	5.47	7.83	7.15	3.44	6.02
F01.PB11381	14.43	10.14	10.00	4.21	1.42	1.91	0.39	0.54	0.54
F01.PB11382	2.27	2.74	2.25	2.64	3.02	2.05	1.87	2.52	2.16
F01.PB11383	2.37	1.28	2.72	0.08	0.27	0.39	0.06	0.03	0.03
F01.PB11384	0.67	0.51	0.53	0.00	0.09	0.18	2.15	6.33	4.17
F01.PB11385	8.14	11.88	13.54	0.17	0.17	0.04	0.18	0.03	0.04
F01.PB11386	3.14	11.07	6.02	2.84	6.21	3.92	0.65	0.66	0.30
F01.PB11387	0.03	0.00	23.09	0.00	0.00	0.03	0.04	0.02	0.00
F01.PB11388	17.08	4.35	0.52	18.67	10.07	0.12	6.73	5.04	0.23
F01.PB11389	1668.18	273.03	303.60	1922.89	336.11	265.15	1994.84	517.37	324.44
F01.PB1139	96.95	184.12	102.32	4.18	9.50	8.77	2.74	6.29	3.28
F01.PB11390	0.10	12.52	6.84	0.00	5.12	3.77	0.20	4.87	3.97
F01.PB11391	5.63	3.58	5.16	2.59	0.70	0.57	4.28	2.76	2.28
F01.PB11392	0.98	0.98	2.06	1.16	0.82	0.72	1.65	1.65	0.70
F01.PB11393	0.00	0.00	0.00	0.28	0.85	0.86	0.00	0.00	0.00
F01.PB11394	1.64	0.75	0.19	0.20	0.02	0.00	1.08	0.92	0.98
F01.PB11395	0.18	22.66	0.04	0.24	26.75	0.11	0.22	26.05	0.09
F01.PB11396	2.74	1.63	0.94	0.81	1.04	0.78	1.89	1.04	1.05
F01.PB11397	0.59	0.77	0.72	0.06	0.34	0.17	0.98	1.33	1.20
F01.PB11398	2.35	3.53	6.87	2.04	2.39	2.21	4.37	4.99	6.13
F01.PB11399	5.62	6.10	6.75	7.16	6.81	6.20	8.11	8.04	6.06
F01.PB114	846.94	2.79	1718.77	1909.37	1.61	4412.93	137.52	1.77	338.57
F01.PB1140	25.32	109.95	141.52	19.46	93.15	57.28	46.65	276.94	332.45
F01.PB11400	2.79	3.80	2.38	7.61	6.95	5.69	4.62	4.26	3.27
F01.PB11401	6.23	3.29	4.70	4.26	1.74	4.61	14.32	15.23	21.60
F01.PB11402	0.46	1.44	2.84	1.31	3.11	1.05	0.08	0.32	1.26
F01.PB11403	1.26	0.14	0.37	10.92	5.60	3.95	10.88	4.69	6.54
F01.PB11404	0.93	2.44	4.17	0.66	2.00	1.45	0.50	1.52	4.16
F01.PB11405	0.28	3.27	2.11	0.07	2.87	2.18	0.18	9.61	6.03
F01.PB11406	41.68	33.53	3.56	24.03	23.88	1.69	68.04	51.49	4.11
F01.PB11407	0.49	0.27	0.44	0.35	0.19	0.30	0.21	0.91	0.99
F01.PB11408	6.50	19.05	15.94	0.27	0.16	0.53	4.09	8.04	4.98
F01.PB11409	6.80	2.95	4.03	0.04	0.00	0.96	17.25	19.05	17.00
F01.PB1141	18.25	58.66	0.00	3.74	20.17	0.13	347.01	431.06	0.00
F01.PB11410	3.40	9.24	6.71	3.46	4.18	3.09	7.46	6.74	6.22
F01.PB11411	30.98	21.58	47.79	0.11	0.05	0.00	0.09	0.08	0.03
F01.PB11412	9.20	25.36	28.74	5.28	11.17	13.89	3.35	8.31	8.82
F01.PB11413	0.11	0.00	0.76	0.24	0.00	6.04	0.00	0.01	0.05
F01.PB11414	20.40	34.26	27.93	21.68	24.74	12.78	68.14	61.21	53.70
F01.PB11415	0.00	0.00	0.00	0.00	0.00	0.00	0.00	0.00	0.00
F01.PB11416	164.19	103.54	163.98	216.57	128.84	309.72	60.28	27.11	34.14
F01.PB11417	3.70	12.09	9.98	3.60	8.65	5.23	2.77	5.25	4.00
F01.PB11418	1.84	2.36	5.42	0.16	0.82	0.24	2.14	2.87	11.27
F01.PB11419	25.22	6.07	2.84	3.27	1.10	1.52	19.60	3.10	1.91
F01.PB1142	254.14	306.95	187.42	34.36	46.79	32.25	123.90	141.63	136.15
F01.PB11420	1.35	1.22	2.19	2.13	13.37	37.20	0.85	0.00	0.00
F01.PB11421	15.86	19.71	8.95	3.85	13.41	4.76	4.36	12.56	4.29
F01.PB11422	4.40	0.00	34.24	6.25	0.17	23.44	3.12	0.00	17.59
F01.PB11423	0.00	0.16	0.00	3.19	1.98	7.78	0.00	0.00	0.00
F01.PB11424	12.12	14.10	18.71	11.91	15.89	19.28	19.53	21.87	20.77
F01.PB11425	2.58	6.32	2.43	4.74	4.53	2.30	4.34	4.33	7.03
F01.PB11426	0.37	3.96	12.00	0.50	1.54	7.43	0.50	0.86	1.43
F01.PB11427	8.80	11.09	4.06	21.09	22.30	2.66	15.28	24.09	7.87
F01.PB11428	17.38	11.47	17.72	18.23	8.68	7.47	19.65	11.74	14.77
F01.PB11429	0.00	0.00	0.00	852.07	444.56	945.83	0.36	0.10	0.00
F01.PB1143	0.34	11.32	0.00	0.57	143.81	3.59	0.00	5.81	0.00
F01.PB11430	139.83	183.23	187.02	128.89	188.25	212.43	99.75	77.65	37.63
F01.PB11431	134.65	105.83	199.27	50.61	53.35	142.77	3.12	6.80	12.08
F01.PB11432	7.12	34.04	11.00	2.90	15.90	6.10	102.81	228.20	262.82
F01.PB11433	121.61	79.54	16.04	7.32	9.14	4.11	78.32	67.22	14.90
F01.PB11434	54.68	52.35	32.72	44.29	44.91	17.51	112.99	150.46	70.20
F01.PB11435	66.68	66.31	91.89	62.17	46.58	19.72	166.81	177.46	174.96
F01.PB11436	477.79	292.83	452.62	954.86	359.34	220.50	496.93	326.12	289.03
F01.PB11437	245.44	125.50	218.52	75.45	61.65	82.34	82.54	135.87	104.07
F01.PB11438	159.92	196.73	134.77	165.65	138.24	103.91	359.16	328.30	290.26
F01.PB11439	0.86	0.00	0.44	2328.81	2800.46	4869.64	1.73	0.03	1.54
F01.PB1144	0.17	0.28	0.02	157.20	1053.67	664.91	0.45	0.77	0.43
F01.PB11440	30.26	20.89	43.66	16.57	5.05	10.73	115.44	177.39	240.67
F01.PB11441	0.00	0.00	0.00	0.00	0.00	0.44	0.00	0.00	4.86
F01.PB11442	0.17	0.10	0.16	358.94	409.37	176.41	0.12	0.25	0.23
F01.PB11443	1758.78	246.30	0.00	1377.02	159.32	0.00	1553.72	111.50	0.06
F01.PB11444	105.57	36.46	127.96	79.96	32.34	80.95	98.37	38.41	167.81
F01.PB11445	373.65	78.79	304.43	350.67	71.71	169.22	757.06	146.78	607.78
F01.PB11446	294.98	202.64	263.26	166.04	128.41	97.76	1024.62	716.44	851.09
F01.PB11447	444.79	284.62	334.01	89.21	70.29	143.84	75.82	45.42	53.51
F01.PB11448	16.88	10.61	60.66	3.64	5.22	29.54	6.81	8.06	69.85
F01.PB11449	732.42	813.79	253.70	208.61	297.09	141.15	88.74	152.35	36.53
F01.PB1145	0.00	0.05	0.00	116.85	151.78	110.81	0.10	0.00	0.09
F01.PB11450	72.90	25.88	127.33	223.68	236.27	448.95	3.66	2.49	1.96
F01.PB11451	81.71	261.78	593.83	1.03	0.32	0.51	281.99	497.55	801.70
F01.PB11452	268.58	294.85	239.96	107.87	136.65	98.75	81.51	141.84	115.96
F01.PB11453	0.00	2.86	6.04	3.40	2.33	2.09	1.12	4.78	5.70
F01.PB11454	43.10	126.18	117.34	24.38	48.46	43.62	2391.59	1538.01	2260.49
F01.PB11455	121.83	33.06	0.64	50.80	20.37	0.22	73.17	17.56	0.20
F01.PB11456	479.01	616.05	533.99	158.59	244.90	223.87	218.25	309.12	239.22
F01.PB11457	462.53	399.31	1005.98	118.26	74.53	123.25	127.70	94.56	172.87
F01.PB11458	75.60	228.58	157.54	0.23	14.66	35.54	47.39	159.16	166.60
F01.PB11459	7.20	3.29	6.55	6.51	4.98	7.74	5.75	3.75	4.11
F01.PB1146	623.85	462.19	555.97	1.93	0.43	0.30	0.47	0.36	0.22
F01.PB11460	125.61	137.06	43.53	32.89	40.00	18.91	104.09	159.30	144.06
F01.PB11461	545.86	811.64	401.16	48.72	108.99	29.97	1345.69	2076.25	1124.62
F01.PB11462	347.85	358.52	614.77	130.89	147.79	192.62	179.83	171.93	312.01
F01.PB11463	0.00	0.02	0.00	25.01	77.04	38.30	0.00	0.02	0.00
F01.PB11464	4.23	0.09	36.14	5.51	0.00	30.39	4.31	0.24	19.13
F01.PB11465	34.70	29.00	26.17	4.24	4.63	2.55	36.98	41.38	44.13
F01.PB11466	12.71	17.28	10.15	6.09	9.79	5.02	4.54	7.59	4.05
F01.PB11467	3.55	3.66	6.72	2.17	2.57	1.28	24.65	4.71	10.02
F01.PB11468	2.49	14.33	17.43	3.41	13.68	11.24	3.56	22.65	30.37
F01.PB11469	6.97	6.06	5.60	0.57	0.80	0.91	35.54	29.97	36.81
F01.PB1147	1027.68	814.82	649.14	57.93	91.67	68.36	48.75	56.19	50.19
F01.PB11470	1.86	1.78	2.14	2.13	1.50	2.65	1.59	1.62	0.97
F01.PB11471	14.64	3.43	20.06	0.96	0.03	0.42	0.04	0.02	0.03
F01.PB11472	4.32	20.80	18.38	6.69	14.00	10.28	4.32	11.90	7.34
F01.PB11473	0.46	0.00	0.23	0.82	1.29	0.52	0.99	1.07	0.29
F01.PB11474	2.90	2.35	2.93	1.86	1.74	2.19	2.71	2.66	3.46
F01.PB11475	2.59	2.03	1.93	3.89	1.57	2.39	2.62	1.93	1.91
F01.PB11476	6.19	7.94	8.05	5.61	5.49	6.03	4.76	6.67	6.70
F01.PB11477	3.79	3.08	1.89	1.80	1.44	1.61	5.33	5.90	3.07
F01.PB11478	1.87	3.98	3.14	2.03	2.12	1.68	6.01	5.84	6.27
F01.PB11479	17.52	0.06	72.04	14.58	0.02	24.82	8.19	0.08	24.14
F01.PB1148	0.00	0.00	0.00	0.00	0.00	0.00	0.09	0.00	0.00
F01.PB11480	0.48	0.67	0.39	9.33	10.01	21.34	1.54	0.41	0.16
F01.PB11481	17.53	26.43	14.78	0.19	0.15	0.12	0.00	0.02	0.00
F01.PB11482	4.65	3.94	1.14	2.37	2.94	0.97	5.61	5.17	3.99
F01.PB11483	16.66	18.12	10.73	5.71	9.60	3.49	8.88	9.42	9.63
F01.PB11484	7.48	7.42	13.18	8.03	6.12	7.63	8.57	7.63	9.88
F01.PB11485	6.67	6.56	6.65	5.82	5.00	4.33	5.12	7.43	7.03
F01.PB11486	0.55	1.20	4.11	0.82	1.51	3.26	0.72	2.55	3.92
F01.PB11487	16.72	13.71	19.97	12.40	14.32	8.20	6.33	4.02	6.58
F01.PB11488	0.08	0.08	5.43	0.05	0.00	0.00	0.04	0.00	0.04
F01.PB11489	0.41	1.47	2.44	0.00	0.00	0.00	0.00	0.00	0.00
F01.PB1149	36.39	64.10	115.67	884.20	1053.85	722.21	11.04	23.97	12.95
F01.PB11490	1.51	1.44	2.32	0.76	1.20	0.84	2.51	4.15	6.68
F01.PB11491	0.11	0.15	0.00	13.23	0.07	2.96	0.00	0.03	0.03
F01.PB11492	12.08	4.61	20.11	26.14	2.74	12.90	3.25	0.43	2.52
F01.PB11493	1.55	2.92	3.51	0.50	1.66	1.49	2.65	4.31	7.86
F01.PB11494	6.92	50.19	9.56	0.07	0.62	0.11	52.29	168.64	37.91
F01.PB11495	2.87	2.52	4.26	3.04	3.06	2.16	3.85	3.50	6.80
F01.PB11496	1.59	5.39	0.89	0.72	2.47	0.10	1.21	3.71	0.06
F01.PB11497	4.51	4.70	5.06	4.51	2.54	2.24	2.78	3.19	4.30
F01.PB11498	4.82	4.14	4.55	1.45	1.82	0.98	5.68	5.53	7.69
F01.PB11499	0.77	1.02	4.04	1.02	1.06	2.53	0.24	0.08	2.12
F01.PB115	59.48	53.04	93.71	47.37	50.28	84.51	56.30	61.90	73.90
F01.PB1150	1011.53	696.72	108.69	104.35	66.11	12.59	356.13	279.81	74.36
F01.PB11500	0.49	0.72	0.32	0.33	0.44	0.67	0.19	0.13	0.31
F01.PB11501	1.64	1.25	0.10	3.40	1.07	0.04	4.47	1.34	0.00
F01.PB11502	38.90	26.57	32.03	4.73	3.61	4.48	15.85	14.34	19.41
F01.PB11503	20.52	36.18	42.55	11.50	16.66	16.69	7.41	20.19	22.42
F01.PB11504	0.80	3.43	6.29	1.03	2.44	4.03	0.34	0.21	0.40
F01.PB11505	4.03	3.47	6.47	5.21	4.26	4.58	4.49	3.39	5.53
F01.PB11506	19.95	16.18	20.52	0.00	0.00	0.00	0.14	0.67	1.52
F01.PB11507	9.60	15.78	9.69	7.77	11.70	6.32	5.85	7.61	6.66
F01.PB11508	1.10	1.26	2.18	0.45	0.99	1.45	0.65	0.63	1.47
F01.PB11509	6.86	7.26	6.96	4.28	5.56	2.71	10.96	11.87	12.54
F01.PB1151	282.23	28.81	289.73	178.83	16.87	89.37	170.20	25.72	119.51
F01.PB11510	14.50	13.84	11.72	0.69	2.61	0.68	2.10	5.18	5.03
F01.PB11511	2.12	1.70	5.27	1.18	1.57	3.75	3.09	1.31	6.08
F01.PB11512	1.46	5.08	2.74	1.82	4.68	2.23	3.41	3.87	3.56
F01.PB11513	2.23	4.88	1.95	0.38	0.99	1.21	7.35	11.79	13.58
F01.PB11514	1.63	2.26	2.07	1.27	0.74	0.84	0.99	0.70	0.90
F01.PB11515	2.41	11.01	2.79	0.43	0.84	0.23	1.13	5.39	1.17
F01.PB11516	160.50	205.76	52.79	72.15	95.71	19.83	56.42	63.11	10.02
F01.PB11517	6.56	3.92	7.57	2.17	0.72	3.72	0.50	0.86	1.88
F01.PB11518	0.10	18.19	35.82	0.05	2.61	9.27	0.06	1.92	1.49
F01.PB11519	6.01	5.21	7.98	10.48	6.07	4.69	4.14	1.47	1.86
F01.PB1152	1495.06	1000.59	1155.55	1.24	0.72	1.73	0.60	1.02	0.51
F01.PB11520	3.34	4.93	3.16	0.68	1.26	0.31	4.19	4.14	7.28
F01.PB11521	0.95	0.75	1.46	0.00	0.39	0.43	22.02	24.49	27.35
F01.PB11522	0.00	0.00	12.18	0.05	0.00	12.02	0.04	0.00	6.58
F01.PB11523	5.24	3.32	7.21	62.16	5.79	3.47	1.26	2.21	2.09
F01.PB11524	0.67	6.66	1.28	1.63	7.61	0.90	1.07	7.70	0.93
F01.PB11525	10.88	21.57	1.69	7.60	15.25	2.79	8.50	21.86	1.49
F01.PB11526	2.76	3.98	4.12	1.90	2.27	2.39	2.51	2.74	4.18
F01.PB11527	3.73	3.44	5.03	0.62	1.25	0.54	1.01	1.08	1.68
F01.PB11528	7.62	21.17	14.67	0.00	0.22	0.55	0.56	5.58	3.82
F01.PB11529	0.00	0.00	0.00	0.04	0.00	0.00	0.00	0.06	0.05
F01.PB1153	575.04	610.34	326.01	368.71	442.01	270.50	282.67	295.48	129.02
F01.PB11530	7.54	2.81	4.27	3.17	1.78	3.61	3.84	1.76	3.71
F01.PB11531	2.83	5.27	2.24	4.95	4.77	1.57	5.34	6.10	2.46
F01.PB11532	3.46	7.07	8.68	0.11	0.00	0.18	0.00	0.00	0.02
F01.PB11533	5.91	7.16	6.42	0.37	0.66	0.77	2.48	1.40	2.69
F01.PB11534	9.25	0.02	10.75	1.40	0.04	0.67	1.55	0.00	2.25
F01.PB11535	0.35	0.10	0.38	5.12	3.01	0.80	20.22	25.84	25.23
F01.PB11536	4.20	4.87	6.38	2.01	3.06	2.47	2.49	4.00	3.67
F01.PB11537	9.71	8.72	13.08	11.82	5.85	9.03	7.70	4.83	4.95
F01.PB11538	18.84	30.87	3.25	21.08	23.40	2.56	13.26	11.69	1.03
F01.PB11539	4.81	1.30	3.33	5.37	1.66	1.91	3.93	1.26	1.98
F01.PB1154	34.46	11.01	36.73	64.88	13.35	14.15	28.24	7.14	26.90
F01.PB11540	9.60	20.44	26.08	0.00	0.13	0.16	0.28	0.18	0.00
F01.PB11541	10.14	7.05	5.42	5.40	5.26	3.36	9.59	13.87	14.59
F01.PB11542	1.12	1.22	1.14	0.11	0.11	0.20	25.80	16.43	22.37
F01.PB11543	0.11	0.09	0.12	0.28	0.16	0.09	0.46	0.19	0.34
F01.PB11544	1.48	1.34	1.86	1.09	2.33	1.28	1.36	1.23	1.29
F01.PB11545	3.48	7.46	8.49	3.37	4.82	5.09	11.39	12.87	16.64
F01.PB11546	17.25	22.09	26.42	0.85	1.20	1.71	0.02	0.11	0.11
F01.PB11547	0.00	0.00	0.00	0.00	0.00	0.00	0.00	0.00	0.00
F01.PB11548	0.85	1.22	0.57	0.70	1.12	1.38	1.27	1.17	1.26
F01.PB11549	0.27	0.38	0.57	13.11	16.53	10.36	0.06	0.22	0.14
F01.PB1155	118.46	134.79	133.05	97.56	100.07	67.69	88.52	123.89	98.57
F01.PB11550	5.10	3.59	7.26	3.07	2.56	6.07	5.82	3.07	5.27
F01.PB11551	4.41	2.97	2.85	1.63	0.47	1.06	0.91	0.57	1.18
F01.PB11552	0.32	1.85	0.00	0.55	1.65	0.00	0.89	2.16	0.30
F01.PB11553	0.58	0.00	1.97	1.03	0.00	1.58	0.67	0.00	1.66
F01.PB11554	0.79	0.46	1.68	0.47	0.31	1.75	0.10	0.04	0.02
F01.PB11555	0.04	0.00	0.00	24.65	4.31	3.00	0.00	0.00	0.02
F01.PB11556	0.10	0.44	0.39	0.32	0.61	0.28	0.13	0.56	1.42
F01.PB11557	0.00	0.00	0.00	0.00	0.00	0.00	0.00	0.00	0.00
F01.PB11558	26.28	18.87	22.38	0.10	0.05	0.75	69.64	82.56	88.22
F01.PB11559	0.49	0.29	0.42	0.00	0.00	0.18	11.38	5.76	10.89
F01.PB1156	279.50	185.39	196.31	236.07	136.36	76.78	169.88	173.44	120.54
F01.PB11560	3.44	3.99	7.46	2.46	2.33	4.27	3.21	3.46	6.19
F01.PB11561	14.98	9.42	12.36	14.35	6.94	8.00	16.10	9.48	12.25
F01.PB11562	0.08	0.00	0.00	5.23	0.17	0.00	0.12	0.00	0.00
F01.PB11563	9.56	8.35	7.76	7.26	4.68	5.90	8.07	4.70	7.39
F01.PB11564	2.19	4.94	6.01	0.98	2.72	2.71	2.09	2.78	4.83
F01.PB11565	0.26	0.19	1.26	0.94	0.23	2.94	0.07	0.00	0.00
F01.PB11566	0.00	0.00	0.00	0.00	0.00	0.06	0.00	0.00	0.00
F01.PB11567	0.89	3.26	1.60	1.36	2.03	1.84	2.02	3.00	4.02
F01.PB11568	0.00	3.19	8.69	0.00	1.02	2.50	0.00	0.82	2.49
F01.PB11569	1.18	1.90	2.36	1.40	2.07	1.25	0.13	0.20	0.20
F01.PB1157	360.94	1058.07	607.95	0.18	0.73	0.49	0.28	0.31	0.27
F01.PB11570	5.88	3.60	5.47	6.58	5.05	4.82	4.97	4.09	7.30
F01.PB11571	1.31	2.67	2.57	0.65	0.58	0.40	2.67	1.81	3.67
F01.PB11572	2.66	0.14	1.35	0.05	0.05	0.02	1.56	0.25	0.54
F01.PB11573	1.76	3.49	1.54	1.72	2.12	0.89	6.52	5.54	10.10
F01.PB11574	7.65	12.65	8.50	0.20	0.36	0.16	0.77	0.16	0.00
F01.PB11575	75.35	52.69	57.10	51.61	65.23	55.15	39.31	41.87	36.21
F01.PB11576	0.00	0.00	0.00	0.00	0.00	0.00	0.00	0.00	0.02
F01.PB11577	0.15	0.16	0.06	0.05	0.00	0.00	0.03	0.00	0.10
F01.PB11578	0.00	0.00	0.00	4.14	6.12	10.79	0.00	0.00	0.00
F01.PB11579	3.83	6.56	8.17	5.17	7.03	5.62	7.53	9.91	13.06
F01.PB1158	903.39	1107.44	711.71	1033.17	1365.45	780.60	899.97	1717.42	820.29
F01.PB11580	1.57	2.64	1.22	1.63	1.63	0.76	3.05	2.63	1.39
F01.PB11581	0.15	12.12	2.05	0.00	0.32	0.02	0.21	1.13	0.57
F01.PB11582	9.52	12.97	10.85	7.69	10.56	5.79	11.28	7.82	5.14
F01.PB11583	3.63	0.50	2.86	0.62	0.04	0.26	9.03	0.64	2.78
F01.PB11584	0.70	1.07	4.28	0.46	0.57	1.04	0.81	0.55	3.05
F01.PB11585	7.98	13.11	12.00	6.15	7.70	13.87	10.38	15.92	13.60
F01.PB11586	1.56	1.01	8.05	0.63	0.85	6.35	1.12	1.18	5.84
F01.PB11587	7.23	5.61	3.79	5.38	3.27	0.83	3.18	1.07	1.14
F01.PB11588	0.00	0.02	0.22	1.37	0.00	0.43	0.04	0.11	0.00
F01.PB11589	0.09	0.30	0.27	0.41	0.07	0.09	0.44	0.17	0.37
F01.PB1159	613.97	670.51	736.01	162.41	209.56	235.08	115.18	187.16	162.03
F01.PB11590	0.50	0.17	0.37	0.73	0.00	0.76	0.09	0.00	0.02
F01.PB11591	8.31	10.02	5.04	162.26	83.22	50.40	7.82	6.79	3.59
F01.PB11592	12.01	10.47	7.23	8.29	9.04	8.19	14.07	11.34	10.80
F01.PB11593	4.64	3.69	3.61	4.90	6.24	3.54	5.31	4.97	3.48
F01.PB11594	129.00	79.66	97.67	52.94	30.93	48.47	41.88	22.97	29.95
F01.PB11595	0.00	0.13	0.05	0.00	0.00	0.02	14.88	13.27	25.59
F01.PB11596	0.00	0.64	0.00	0.37	2.00	0.00	0.16	0.00	0.00
F01.PB11597	0.00	0.00	0.00	0.00	0.03	0.25	0.00	0.00	0.00
F01.PB11598	3.45	3.31	4.64	4.93	4.04	2.08	2.37	1.84	1.48
F01.PB11599	12.65	7.88	6.98	19.17	10.44	10.07	16.78	19.04	14.72
F01.PB116	35.65	20.34	56.18	69.90	18.48	46.50	8.22	1.58	7.42
F01.PB1160	330.40	302.70	239.89	26.71	38.65	25.79	113.63	144.24	153.27
F01.PB11600	4.52	8.41	5.17	7.28	9.37	4.70	12.90	14.40	10.71
F01.PB11601	1.06	0.00	0.84	1.23	0.25	0.21	2.27	0.38	1.17
F01.PB11602	2.24	2.82	2.79	2.20	3.20	2.49	3.63	3.07	3.02
F01.PB11603	0.00	0.00	0.00	0.00	0.00	0.00	0.00	0.00	0.00
F01.PB11604	4.12	4.83	2.62	0.37	0.65	0.33	0.48	1.60	1.22
F01.PB11605	5.81	3.61	8.30	5.87	3.07	4.56	5.05	4.27	7.29
F01.PB11606	0.41	0.90	0.72	0.80	1.12	0.60	0.61	0.79	0.82
F01.PB11607	19.65	16.78	11.24	11.47	8.20	7.06	13.69	6.88	14.67
F01.PB11608	0.00	0.00	18.17	0.00	0.02	7.14	0.00	0.02	4.56
F01.PB11609	0.04	1.01	0.14	0.05	2.07	0.08	0.00	0.64	0.06
F01.PB1161	0.04	0.00	0.04	0.05	5.39	28.90	0.08	0.04	0.62
F01.PB11610	3.12	1.77	2.32	3.10	2.18	2.40	4.23	2.52	3.22
F01.PB11611	3.59	3.94	2.79	2.69	3.44	0.86	0.49	0.26	0.12
F01.PB11612	0.76	1.24	1.47	0.22	0.35	0.26	2.50	3.40	8.03
F01.PB11613	2.14	2.71	1.26	1.58	2.06	1.16	2.39	2.55	2.50
F01.PB11614	0.00	0.00	0.00	0.00	0.00	0.00	0.00	0.00	0.00
F01.PB11615	0.29	0.00	0.00	0.00	0.00	0.00	0.26	1.40	0.62
F01.PB11616	8.40	11.60	9.00	8.18	9.60	6.24	12.28	15.37	12.87
F01.PB11617	1.98	1.01	1.30	2.66	2.46	1.31	3.20	1.31	2.61
F01.PB11618	0.15	0.00	0.00	0.92	0.13	0.55	0.02	0.00	0.00
F01.PB11619	0.00	0.00	12.15	0.00	0.00	2.06	0.00	0.00	0.02
F01.PB1162	68.08	55.09	116.12	64.35	54.06	87.75	90.10	69.11	157.58
F01.PB11620	0.65	1.35	1.21	0.00	0.09	0.18	0.02	0.16	0.49
F01.PB11621	0.30	0.11	0.35	0.20	0.52	0.50	0.00	0.00	0.19
F01.PB11622	0.11	0.00	0.00	7.14	16.17	10.37	0.03	0.05	0.00
F01.PB11623	3.82	4.08	3.12	8.79	7.29	4.90	5.04	6.21	6.20
F01.PB11624	0.41	0.10	0.34	0.24	0.17	0.08	2.47	5.35	8.99
F01.PB11625	0.27	0.51	0.39	0.54	0.47	0.32	0.97	0.34	0.71
F01.PB11626	0.43	1.80	1.50	1.62	1.53	1.67	2.59	2.82	3.55
F01.PB11627	4.70	6.93	8.24	0.75	2.30	2.61	2.76	4.03	4.74
F01.PB11628	3.82	6.18	3.08	0.34	1.19	0.37	0.00	0.00	0.00
F01.PB11629	0.00	0.00	0.00	39.10	27.61	21.78	0.00	0.00	0.00
F01.PB1163	131.16	0.00	121.11	111.11	0.00	63.95	132.63	0.00	100.26
F01.PB11630	4.58	4.73	4.91	1.42	1.32	1.21	7.18	7.87	9.97
F01.PB11631	0.10	0.87	0.03	0.03	0.15	0.10	0.08	0.12	0.00
F01.PB11632	12.83	9.09	5.56	1.01	1.29	0.39	7.14	3.89	3.32
F01.PB11633	7.18	0.25	0.00	0.00	0.00	0.00	6.14	0.19	0.01
F01.PB11634	2.32	0.37	4.62	0.31	0.41	0.00	1.13	0.15	0.00
F01.PB11635	0.61	1.18	2.28	1.46	1.12	0.50	4.24	4.42	4.67
F01.PB11636	0.00	1.30	0.05	0.03	0.31	0.02	0.00	0.57	0.00
F01.PB11637	0.36	0.34	0.22	0.14	0.19	0.00	0.30	0.24	0.36
F01.PB11638	2.31	2.32	1.91	0.81	0.62	0.65	3.52	0.93	0.84
F01.PB11639	0.22	0.84	3.99	5.95	11.44	51.11	0.55	2.74	15.98
F01.PB1164	929.31	421.18	267.56	1612.01	486.33	265.40	224.21	107.77	177.21
F01.PB11640	0.77	1.01	1.75	0.61	0.36	0.52	0.81	2.37	1.85
F01.PB11641	0.00	17.11	0.02	0.00	3.04	0.10	0.00	6.04	0.00
F01.PB11642	0.02	2.18	3.56	0.00	2.51	3.42	0.07	4.09	5.09
F01.PB11643	2.81	2.12	1.59	3.40	2.57	1.25	3.84	2.77	3.08
F01.PB11644	0.33	0.11	0.52	17.85	59.35	30.97	0.82	0.05	1.02
F01.PB11645	3.92	9.53	4.49	3.35	5.61	2.11	2.80	3.37	3.55
F01.PB11646	1.02	0.56	10.23	0.45	0.35	6.27	0.75	0.34	15.95
F01.PB11647	1.18	5.49	2.80	2.42	8.04	10.49	3.41	3.41	3.46
F01.PB11648	0.02	0.52	0.17	0.03	0.39	0.28	0.00	0.19	0.04
F01.PB11649	2.49	4.07	6.75	1.34	3.51	5.20	0.75	1.86	1.11
F01.PB1165	20.63	35.31	23.73	24.96	23.83	14.59	49.90	61.05	59.30
F01.PB11650	14.54	30.64	1.40	44.46	53.91	1.05	27.11	71.22	1.20
F01.PB11651	66.78	27.25	20.25	15.33	7.29	3.80	3.37	0.30	0.73
F01.PB11652	1.46	2.04	1.81	0.98	1.38	1.06	1.71	1.02	3.44
F01.PB11653	0.02	0.00	0.07	0.03	0.00	0.10	0.06	0.00	0.00
F01.PB11654	1.69	1.13	1.11	0.18	0.14	0.40	0.43	0.22	0.35
F01.PB11655	0.32	0.98	18.39	0.21	0.23	10.71	0.03	0.75	7.68
F01.PB11656	0.39	0.40	0.16	0.16	0.33	0.12	0.25	0.40	0.20
F01.PB11657	1.11	0.30	0.40	0.62	0.31	0.11	1.25	0.44	0.83
F01.PB11658	0.12	0.24	0.31	0.03	0.13	0.28	0.12	0.35	0.21
F01.PB11659	20.15	12.90	6.87	17.02	16.31	4.77	63.95	55.91	32.47
F01.PB1166	852.56	1508.58	869.33	0.14	0.29	0.53	0.34	0.37	0.53
F01.PB11660	10.47	3.58	3.12	5.53	2.42	1.12	2.76	4.43	5.35
F01.PB11661	0.00	0.00	0.29	0.06	0.24	1.45	3.21	2.01	2.69
F01.PB11662	0.06	5.78	6.00	0.02	10.27	7.73	0.00	7.22	5.83
F01.PB11663	0.13	0.04	0.12	0.16	0.02	0.04	0.31	0.09	0.13
F01.PB11664	3.93	4.43	7.69	3.00	1.78	3.44	3.47	2.97	4.31
F01.PB11665	19.85	31.65	21.85	0.76	3.02	1.14	7.67	8.62	2.37
F01.PB11666	1.53	2.35	2.08	0.73	1.01	0.69	22.85	15.44	25.81
F01.PB11667	9.54	19.31	11.84	94.31	93.26	61.39	4.72	8.49	5.00
F01.PB11668	0.32	0.69	0.39	0.12	0.50	0.32	0.12	0.54	0.40
F01.PB11669	9.13	17.92	16.42	14.72	13.73	9.03	14.66	12.74	14.20
F01.PB1167	253.61	214.29	240.82	158.78	135.57	104.83	298.01	300.39	363.86
F01.PB11670	6.66	8.21	2.90	0.32	0.36	0.00	0.59	1.13	0.45
F01.PB11671	0.22	1.07	1.62	1.43	0.95	1.28	1.21	1.96	2.91
F01.PB11672	0.00	0.15	0.11	0.19	0.02	0.14	0.00	0.08	0.08
F01.PB11673	0.00	0.00	0.00	0.40	0.64	1.11	0.00	0.00	0.00
F01.PB11674	0.01	0.31	0.50	0.04	0.14	0.12	0.00	0.08	0.42
F01.PB11675	4.09	4.46	6.03	7.05	5.56	3.19	5.62	3.59	2.44
F01.PB11676	0.14	1.43	2.45	0.03	0.22	1.14	0.08	0.40	0.99
F01.PB11677	2.71	1.95	0.86	1.05	1.94	0.23	4.17	3.56	0.67
F01.PB11678	249.91	11.96	4.62	218.70	6.99	3.72	194.43	8.62	3.78
F01.PB11679	0.10	0.31	0.00	0.43	0.96	0.28	0.00	1.09	0.50
F01.PB1168	4.24	0.23	235.36	4.02	0.77	145.47	2.68	0.21	167.93
F01.PB11680	0.39	0.00	0.00	0.06	0.00	0.00	0.00	0.00	0.00
F01.PB11681	2.01	15.70	23.68	4.40	12.98	9.27	2.41	3.60	4.65
F01.PB11682	1.18	1.35	2.02	1.27	2.03	2.28	5.54	2.84	5.98
F01.PB11683	37.65	340.87	12.63	25.05	97.36	3.09	7.41	30.60	0.00
F01.PB11684	3.91	4.49	5.20	3.90	3.01	4.37	4.50	4.82	7.42
F01.PB11685	4.35	3.80	11.88	0.47	0.42	0.10	0.12	0.37	0.73
F01.PB11686	0.46	0.27	0.32	0.33	0.51	0.00	8.20	3.72	15.74
F01.PB11687	0.00	6.89	2.65	0.05	0.11	0.76	0.02	0.00	0.62
F01.PB11688	0.79	0.02	5.09	0.45	0.00	2.47	1.05	0.02	2.76
F01.PB11689	4.95	7.57	7.88	0.00	0.00	0.00	0.00	0.00	0.00
F01.PB1169	218.90	76.11	134.30	354.50	195.74	271.13	143.02	45.42	88.59
F01.PB11690	50.99	67.50	50.09	12.70	18.15	11.18	198.79	168.67	118.35
F01.PB11691	4.94	4.52	6.01	3.23	3.63	2.45	2.96	3.83	3.84
F01.PB11692	0.08	0.47	0.28	0.06	0.11	0.14	0.09	0.06	0.39
F01.PB11693	0.72	0.64	0.89	0.74	0.62	1.13	0.98	0.40	1.27
F01.PB11694	1.74	1.10	2.27	1.51	1.02	0.69	1.24	0.73	1.11
F01.PB11695	1.21	0.50	5.84	1.92	0.41	0.18	0.76	0.00	0.14
F01.PB11696	0.72	0.65	0.81	1.18	0.59	0.80	0.63	1.04	1.63
F01.PB11697	13.06	10.28	16.16	7.57	6.99	11.45	3.49	2.30	4.71
F01.PB11698	0.07	0.00	0.00	0.00	0.00	0.00	0.00	0.00	0.00
F01.PB11699	0.02	0.00	0.00	6.30	0.63	24.11	0.00	0.02	0.02
F01.PB117	0.00	0.00	0.00	0.38	1.61	0.09	0.00	0.00	0.00
F01.PB1170	159.66	150.25	153.08	79.66	72.52	108.35	82.44	69.38	59.89
F01.PB11700	0.06	0.00	61.92	0.11	0.00	23.46	0.02	0.02	4.37
F01.PB11701	2.78	7.81	3.31	6.64	9.67	2.78	1.49	2.13	1.79
F01.PB11702	0.00	0.00	0.00	0.00	0.00	0.00	0.00	0.00	0.00
F01.PB11703	6.79	0.92	10.44	9.84	0.52	5.06	12.75	1.85	20.87
F01.PB11704	12.92	9.68	10.14	4.47	4.60	3.34	8.20	7.51	8.66
F01.PB11705	1.96	2.43	4.69	0.97	1.17	0.95	0.89	0.72	0.94
F01.PB11706	0.41	0.36	1.02	0.35	0.28	0.74	0.57	0.26	0.34
F01.PB11707	13.61	27.40	32.96	10.00	20.97	19.59	16.77	25.57	45.22
F01.PB11708	0.47	0.75	0.72	0.27	0.71	0.38	0.65	1.43	0.77
F01.PB11709	0.51	1.24	1.42	0.28	0.67	1.11	0.19	0.23	0.47
F01.PB1171	91.37	71.96	25.46	56.79	43.53	13.65	31.19	29.59	7.04
F01.PB11710	1.23	1.32	1.08	0.73	0.52	0.23	0.72	0.49	0.70
F01.PB11711	2.05	7.81	5.13	0.05	0.24	0.12	0.30	1.50	0.32
F01.PB11712	0.04	0.02	0.05	0.13	0.02	0.00	0.11	0.00	0.00
F01.PB11713	1.10	1.27	3.02	1.27	1.20	1.95	1.19	1.64	2.76
F01.PB11714	2.91	6.21	7.36	2.26	2.94	2.73	0.64	0.65	0.71
F01.PB11715	1.92	2.09	4.64	1.50	0.90	1.67	0.53	1.30	2.34
F01.PB11716	0.69	0.57	4.11	0.61	0.42	3.66	0.07	0.07	1.45
F01.PB11717	0.00	0.00	0.42	0.00	0.00	0.21	0.02	0.00	0.18
F01.PB11718	0.59	0.75	0.00	9.34	3.34	1.83	0.73	0.62	0.04
F01.PB11719	3.70	21.25	2.44	2.50	11.71	1.12	2.14	8.64	1.51
F01.PB1172	84.87	69.30	75.42	47.20	40.17	47.33	54.57	53.37	54.79
F01.PB11720	0.14	1.10	4.42	1.41	1.66	2.79	0.00	1.25	3.69
F01.PB11721	7.36	13.22	10.79	3.58	7.20	3.02	3.03	5.55	5.03
F01.PB11722	6.19	10.73	20.28	38.39	43.12	24.57	0.51	1.44	1.12
F01.PB11723	5.63	4.65	2.85	2.78	4.35	2.33	4.74	6.89	4.41
F01.PB11724	14.78	14.90	18.18	12.31	10.31	9.63	9.49	8.85	11.53
F01.PB11725	0.50	1.56	2.32	0.97	1.09	0.88	2.20	3.05	4.68
F01.PB11726	0.00	0.00	0.00	0.00	0.00	0.00	0.00	0.00	0.00
F01.PB11727	5.35	5.18	4.99	3.64	5.35	2.79	2.20	1.16	2.50
F01.PB11728	3.20	2.10	2.52	0.00	0.15	0.00	0.37	0.39	0.43
F01.PB11729	3.60	10.81	6.47	4.95	10.39	3.69	5.08	12.89	8.57
F01.PB1173	105.69	96.50	131.69	79.99	66.51	72.51	103.96	98.86	110.52
F01.PB11730	8.11	9.68	5.31	0.37	0.80	0.26	8.16	13.93	15.66
F01.PB11731	0.07	0.20	0.24	0.00	0.07	0.02	21.37	34.93	31.51
F01.PB11732	3.99	0.85	0.25	4.72	0.82	0.07	5.37	1.15	0.23
F01.PB11733	3.98	3.23	3.99	3.42	2.08	1.36	3.50	2.57	4.69
F01.PB11734	7.45	3.44	5.46	4.75	1.88	4.66	2.58	2.15	2.89
F01.PB11735	0.26	0.52	0.05	0.39	0.34	0.17	0.15	0.14	0.06
F01.PB11736	0.06	0.19	0.18	3.42	3.95	6.54	0.00	0.00	0.00
F01.PB11737	3.53	1.54	6.79	2.88	0.61	2.65	13.26	2.42	8.18
F01.PB11738	2.16	3.38	3.32	2.18	2.09	2.45	2.55	2.16	5.06
F01.PB11739	10.38	9.46	11.39	22.95	11.42	9.00	12.29	14.35	13.39
F01.PB1174	2032.53	1672.47	512.30	248.02	522.93	301.39	921.88	998.13	615.33
F01.PB11740	4.48	3.70	6.29	2.14	0.99	2.94	2.25	1.12	3.17
F01.PB11741	0.80	0.00	0.00	0.00	0.00	0.00	0.00	0.00	0.00
F01.PB11742	0.31	0.17	0.02	1.24	0.96	6.98	0.00	0.02	0.00
F01.PB11743	6.05	7.90	9.67	1.04	1.90	3.21	29.43	27.56	45.67
F01.PB11744	1.35	2.45	3.72	2.08	1.37	2.34	2.37	3.25	5.69
F01.PB11745	4.25	6.45	1.18	2.07	2.09	0.00	1.11	3.99	0.30
F01.PB11746	34.00	48.09	21.94	35.14	48.39	15.53	55.89	76.47	35.34
F01.PB11747	0.00	0.00	0.00	0.00	0.00	0.00	0.00	0.00	0.00
F01.PB11748	7.95	8.52	3.00	11.49	20.90	5.18	5.10	5.38	2.20
F01.PB11749	0.58	1.35	2.84	1.62	0.90	2.32	0.93	0.99	1.84
F01.PB1175	1039.38	1186.79	745.50	1000.33	1244.52	644.36	918.82	1699.96	707.95
F01.PB11750	1.37	1.08	1.14	0.18	0.47	0.06	4.24	6.61	7.19
F01.PB11751	10.31	9.20	9.37	32.42	22.53	12.14	22.36	27.87	17.39
F01.PB11752	0.87	3.21	4.24	0.51	0.92	5.24	0.09	0.70	1.62
F01.PB11753	5.65	10.22	7.42	7.27	7.88	4.50	10.77	9.62	10.14
F01.PB11754	1.10	0.90	2.38	0.27	0.74	1.69	10.87	7.78	16.85
F01.PB11755	57.50	99.90	96.48	39.57	37.95	29.45	3.96	2.24	1.92
F01.PB11756	1.23	0.23	0.81	4.16	6.73	9.46	0.67	0.75	4.14
F01.PB11757	0.00	4.84	4.04	0.41	0.28	0.04	0.00	0.00	0.16
F01.PB11758	24.23	24.70	21.06	18.89	17.69	12.59	16.55	17.65	16.37
F01.PB11759	0.75	2.30	2.35	0.14	0.13	0.83	1.43	0.89	0.56
F01.PB1176	0.38	0.39	0.25	775.95	1040.69	757.69	0.74	0.22	0.26
F01.PB11760	0.42	2.55	4.89	0.51	0.58	3.52	0.71	1.49	2.42
F01.PB11761	1.09	1.37	1.60	2.76	2.03	1.34	3.30	3.59	5.19
F01.PB11762	0.37	1.07	1.91	0.98	1.86	4.27	0.68	1.23	1.77
F01.PB11763	0.00	0.02	0.02	21.30	31.29	16.66	0.02	0.00	0.04
F01.PB11764	0.41	0.00	0.00	0.00	0.00	0.00	0.87	0.00	0.06
F01.PB11765	1.41	5.57	4.77	3.48	5.66	2.60	9.73	17.50	11.35
F01.PB11766	1.23	9.99	14.88	0.25	5.18	4.10	0.08	1.60	4.92
F01.PB11767	0.04	0.02	0.00	0.00	0.13	0.00	0.00	0.00	0.06
F01.PB11768	4.59	9.77	10.01	2.76	1.79	1.82	5.23	5.45	7.25
F01.PB11769	0.97	1.11	2.21	0.20	0.12	0.43	26.08	23.99	43.67
F01.PB1177	34.53	61.00	34.11	20.12	45.94	20.57	22.77	56.75	26.71
F01.PB11770	4.17	5.05	3.89	0.26	0.54	0.25	1.71	3.14	4.69
F01.PB11771	8.36	12.61	11.12	10.40	10.34	7.97	9.15	9.05	7.81
F01.PB11772	9.01	12.91	8.55	8.97	8.66	6.04	7.55	10.92	8.18
F01.PB11773	11.56	20.54	14.34	13.04	14.54	7.82	8.62	5.41	4.10
F01.PB11774	0.80	0.52	0.49	1.52	1.44	0.24	1.58	1.28	1.47
F01.PB11775	2.27	5.14	6.04	0.58	1.19	1.43	2.70	5.99	10.23
F01.PB11776	1.84	3.04	2.97	8.92	7.80	3.90	41.33	36.35	32.98
F01.PB11777	3.18	2.16	2.94	0.29	0.40	0.51	0.64	0.70	1.13
F01.PB11778	21.06	20.45	16.20	0.30	0.66	0.44	6.06	6.59	6.32
F01.PB11779	0.00	0.00	0.00	0.00	0.00	0.00	0.00	0.00	0.00
F01.PB1178	158.58	286.45	139.51	57.52	121.82	96.61	306.34	417.35	291.34
F01.PB11780	1.03	0.57	5.34	0.71	0.26	4.87	0.54	0.26	3.30
F01.PB11781	0.00	0.13	0.02	0.00	0.07	0.00	0.00	0.06	0.04
F01.PB11782	49.80	28.22	25.89	91.68	42.56	24.35	39.41	28.16	24.53
F01.PB11783	0.02	0.11	0.05	12.54	23.58	24.62	0.04	0.00	0.02
F01.PB11784	4.87	3.65	25.13	3.25	2.00	23.12	1.77	1.12	9.73
F01.PB11785	5.07	5.75	3.97	0.03	0.04	0.06	13.12	22.52	11.06
F01.PB11786	1.62	0.42	0.30	1.59	0.06	0.07	0.91	0.20	0.12
F01.PB11787	2.94	3.46	1.43	5.81	3.86	1.86	6.75	9.23	6.38
F01.PB11788	1.13	2.45	1.77	0.66	1.17	1.12	1.09	2.92	1.70
F01.PB11789	0.77	1.64	0.55	1.00	1.62	0.95	1.38	1.41	1.61
F01.PB1179	22.24	88.81	54.45	643.67	800.25	644.34	47.44	57.99	36.19
F01.PB11790	13.11	9.56	3.45	11.60	8.02	2.93	5.18	4.91	1.94
F01.PB11791	0.00	0.08	0.00	37.03	82.36	24.71	0.00	0.00	0.00
F01.PB11792	0.83	0.11	0.11	0.00	0.10	0.16	0.60	0.55	0.39
F01.PB11793	1.98	2.85	2.07	1.50	1.36	1.09	1.95	2.70	2.48
F01.PB11794	0.00	0.00	0.00	0.00	0.00	0.00	0.05	0.00	0.14
F01.PB11795	40.92	76.03	44.35	18.40	61.45	14.39	10.44	11.80	10.81
F01.PB11796	0.08	0.00	3.27	0.00	0.00	0.48	0.00	0.04	1.48
F01.PB11797	10.67	1.05	0.00	1.14	0.00	0.00	5.81	0.16	0.00
[truncated: 20,750 more rows]
