# Supplementary material for: Full-Length Transcriptome Sequencing Reveals Tissue-Specific Gene Expression Profile of Mangrove Clam Geloina erosa
Source: Front Physiol. 2022 Apr 20;13:851957. doi: 10.3389/fphys.2022.851957 (PMC9065350; doi:10.3389/fphys.2022.851957)
Supplement: Supplementary file 4 [file DataSheet1.ZIP › s5-full-length-transcript.fa]

>F01.PB1
AACAAATTCAAGAGACTGAACAAAAATCTTGAAAGATGTTGTCTGTATTGTGCTTCATATCTCTGGCAGCGGCAGCGCTAGGGCAACAGTCGCTCCGCAGCCATGTATCTGCACCATGGAGTACATGCCAGTGTGTGTGTGGACGGCAAGACGTATGGAAACAAGTGCTCTCTTAACTGCGCTGGGTGGAGATGGCCATGTTGGGAGTGTTCTGAACACGTCTGTCCGTGCCAAGGATCTATAAACCGTGTGTGTCAGGACGGTAAAACCTACGCAACCAGTGTTTGCTGAACTGCGCGGCATAGCTTTGTTCCAAGAGGAGTGTGTACGGCTGTTGATATGCCTGCCAACCGCTTCAAGCTGACGAAGAAGACATACCTTGTATCTGTACATTCATCTATATGCCGTGTGTGGTGTTGATGGAGTCACGTACGGAATGATTGTAACAGACAGTGTGTCGGAGTTGGACTCAGCCACCAAGGACCGTGCCTGCCGTCCGAGCAACACACCATTGAACCACCCAAAACTACACAGCAGTGAAATAAACCTGGCACAAATTTATAGACGATTCGTGACTGTCACAACCATCTTTTCTTATGAACACAATAGCCAGGTCACAGCTTCTGTTATTTTGAATGAATTGTACACACATCTTTGATACTTAATGTACCAGTATGCCAAGCATAATGCTCCTTGAAAACGGTGTTTTGTACAAACACAAAGTCGCCAACAGTCATTAATATTTTGTGCCTGAAAAAAATCTTTTTAACATCTGCACTCTTTTTGTACGGATGATGCACACACTTGCATATGTTCTTGTTAGAAAGCCTTTGATTTTTATGTTTCTTGATTCATAATAAAACGTTT
>F01.PB2
GTTGTCTTTCATACTCAGTTCGTTTCGGCTAGAAGCACTTAAGAGACGTGTTTGTTTCAGTGGATTATTTTAAAGAAGTTTGTTTTTAAATTAGAAAGATGTCTATCGATTTGATCAACCGAGATCCTAATAACATCAACGGGCATGTTCAGTGTTCCTTTGAGGATGTACTGGCCGAGCCGGAAGGGGTTCGGAGCATCGACTGTGTGTGGACAGCGTCATACTCATGCTTTGAGTGCTGGAAAGGCTGCTGCTACAAGTTGGCAACCTTGTGCTGCGGGCTCTGCATCGCTGCGGAGCTAGGTTGTGAGTTCGCATCAGTAGCCTTCCTACACGTGTGGTCCTACACGCCCACTCTGAGGTTACTGGCCATCAACTGCACCTACTTCAAGAGATACAACGAGCTCATTCTGTCGTGCTGTCTTGAACCGTGCTGTATGGCGTGCGGACAAATCTTCCATGCCTTTAAAAGAGACAAAAATTAATCATAAAGTTTGACTAGCATGTTCAATACATGCTTCCAGCCATATGCGTGCCATGTGTTTGTCAAACTCAAGTTTGATTTTATTTTACCTACGAGGAAATTTACAACTGAAATTAAAGAGCAGTGATTTTTTATGGAGGGAAATAACAACTGAAATCATAGTGCAGTGCACATATGTACCAGTATCTTGGACACGATGATTTACCCTTATTGTATCTACGTATAAAAATATTATTTCTTATTAACTATTAACAGAACGTAATTTCTGTATTCTTGCCATTAACAGAACGTATTTTTTTGTATTCTTGCCATTACCTCCCGTCTTTGATTTTATCTAATCATTATAACTAATTTTTTTATGTATCTTTCTTTTTTTGTTTCCTACAACAAAATAGTCTATCATATTTATTAAATGTCTGTGATATGTTTACC
>F01.PB3
TATCAACGCAGAGTACATGGGATAGCACGTACTGGATATCATTTGGTTGATGTTAGTCCTTGGCCGATTAGAGCTTCTTTAGGGCTTTAGGGTTGACGTCTAGTTTTGTAACTTATGTTCATGAAGGGTTTAGTTTGTTAGTTGGTTTTTTTATATTTGGGTCTTTTTTTCTTTTAGTTTTAACCGCTGTTCGTTGATGGGGGATTTAATTGTTGAGAGAACTTTTTTAGGTCATCATACTAGGTTAGTGGTATTGAATTTGAAATATGGTTTTTGGTTTTTTGTTTTGTCTGAAGCTTTTTTGTTTGTAAGGTTTTTTTGGGCTTTTTTTAATTCTAGTATTGGTGAGTTGTCTCAACAGGGTGTTGGACATTGACCTCCTGTTGGTGTTAAGTCTATTAATCCATGAAAAGTGCCTGCTTTGAATACTGCTGTGTTGGTTGGTTCTGGTTTGTTTGTTAATTGGGCTCACGGTGCTGTTAAAGCTCATGGTTTGTCTAAGGTTGATGAGGGTAGAAAAGTTTTGTTTGGGAAGTCTTTAGGAGTTGGGGAGTATTGGCGAATTCATGGTTTAGTTTCTTTAGGGATTACTGTTTTATTAGGTGTTTTTTTTACTGGTTTGCAGGCAAGTGAGTATTATATAGCATCTTTTACTATTGCTGATAGTGTGTTTGGGTCTTCGTTTTTTATTTTAACTGGGTTTCATGGTGGTCATGTTATTGCTGGGACGTTGTTTTTGATTATTTGTTGGTTTCGATTGTATTTATATCATTTTTCTTATCAACATCATCATTTTGGTATATATGCTGCTACTATTTATTGGCATTTTGTTGATTTAGTTTGGATTTTTGTTTATGGAATTATTTATATTTGAGGGCATT
>F01.PB4
GGAGTATCCGGCCTTTTCCGATATTACAACATGCCCGTGAAGAAGAAGGGGAAAAAGAAGGTGGCAGCCGCCCCTTTGAAGGCCAAGAAGGCGGCTGAACCAAAGAAAGTCGTCAACCCCCTATTTGAGAAGAGACCCAAAAACTTTGGAATTGGTCAGGATATTCAGCCTAAGAGAGATCTAAGCAGATTTGTGAAATGGCCCAAGTACATTCGCCTTCAGAGACAGAAAGCTGTGCTGTTGCAAAGGTTGAAAATTCCACCACCAATCAACCAGTTCACACAGGCCCTGGACAGACAAACAGCTTCCCAGTTGTTCCGCCTACTTGACAAATACAGACCTGAGACAAAACAGCAGAAAAAGGAGCGTCTGAAGCAGAGAGCTGAGGAACGAGCACAGGCAAGGCTGATAAACCGACAAAACGGCCCCCAGTTGTAAGAGCAGGTACCAACACAGTGACCACATTGGTAGAACAGAAGAAGGCTCAGTTGGTTGTCATTGCACATGATGTAGATCCCCTAGAGTTGGTTCTTCACTTGCCGGCACTGTGTAGAAAGATGGGAGTACCTTACTGTATAGTCAAAGGAAAGGCACGACTTGGACGAGTTATTCACAGAAAAACAACTTCATGTCTGGCTCTGGCACAAGTTCATCCTGAAGACAAAAACCAGTTGAACAAGGTGTGTGATGCTGTAAGAACCAACTTCAATGATAGAGCTGATGAGATCCGTCGGCACTGGGGAGGTGGCATTATGGGAAGCAAGTCACAGGCCCGCATCGCCAAGCTGGAGAAGGCAAAGGCTAAAGAATTGGCCCAGAAAATGGGTTGAACTTTGCTATTGTGCTGTATTTATTGCTGGCCATTACATCTTCTCTCAAG
>F01.PB5
GAGAGTATCCGGCCTTTTCCGATATTACAACATGCCCGTGAAGAAGAAGGGGAAAAAGAAGGTGGCAGCCGCCCTTTGAAGGCCAAGAAGGCGGCTGAACCAAAGAAGGTCGTCAACCCCCTATTTGAGAAGAGACCCAAAAACTTTGGAATTGGTCAGGATATTCAACCCAAGAGAGATCTAAGCAGATTTGTGAAATGGCCCAAGTACATTCGCCTTCAGAGACAGAAAGCTGTGCTGTTGCAAAGGTTGAAAATTCCACCGCCAATCAACCAGTTCACACAGGCCTTGGACAGACAAACAGCTTCCCAGCTGTTCCGCCTACTTGACAAATACAGACCTGAGACAAAACAGCAGAAAAAGGAGCGTCTGAAGCAGAGAGCTGAGGAACGAGCACAGGGCAAGGCTGATAAGCCGACAAAACGGCCCCTGTTGTAAGAGCAGGTACCAACACAGTGACCACATTGGTAGAACAGAAGAAGCTCAGTTGGTTGTCATTGCACATGATGTAGATCCCCTAGAGTTGGTTCTTCACTTGCCGGCACTGTGTAGAAAGATGGAGTACCTTACTGTATAGTCAAAGGAAAGGCACGACTTGGACGAGTTATTCACAGAAAAACAACTTCATGTCTGGCTCTGGCACAAGTTCATCCTGAAGACAAAAACCAGTTGAACAAGGTGTGTGATGCTGTAAGAACCAACTTCAATGATAGAGCTGATGAGATCCGTCGGCACTGGGAGGTGGCATTATGGGAAGCAAGTCACAGGCCCGCATCGCCAAGCTGGAGAAGGCAAAGGCTAAAGAATTGGCCCAGAAAATGGGTTGAACTTCGCTATTGTGCTGTATTTATTGCTGGCCATTACATCTTCTCTCAAG
>F01.PB6
AAGCAGTCCAAGTATGGAGGGTAAGGGCGCAGTTAGCGCCCTCCTTTCACTTCTGGCTGCGGTTTACGTCGGCGGGAGTGAGGTGGACGGTGATACTCCGCCAAGAAGCACGTGCGATCCGTCGCTTAGCAACCAAACTATTTTTGACTTCACAATAAGTAACGTTTTTCAGAATGCTTCAGTGAACTTGACGTTGCTTCGTGGAAAAGTGACGCTGATTGTTAACGTGGCAACATACTGAGGCTACGTTACACAGTACCATGGGTTGAATGCACTACAAACCGCTCATGGTGCTGATGGATTGCAGGTTATTGGAGTACCATGTAACCAGTTTGCATTCCAAGAACCTGCCTGGAACGGAGTTGAGCTGATGAACGGACTGAAATACGTCCGTCCCGGCGGTGGCTTCGTTCCTAACTTTCCGCTCACTCAGAAGGTGGACGTAAACGGTAGGAACCAACACTCCATCTACACCTATCTAAAGTCCCTGTGTCCAAACGTTTACAGAAAGGTCTACCAGCCGGTTTTGTACAGCCCGATATATACCGAAGACGTCCGATGGAACTACGAGAAGTTCCTGATTGGTCCGGACGGAAAGCCTATTTACAGATATGCGCAGACAGTCGATCCTGGTTCCGACGCGCAGCTGCTCTCAGACATAAAAATGGCCGTCGCTAAACTGAAGGCCGATGGAGCACAGGGTATAGTCGGATAGACACTAACTACAAGCTATTATACACAGACAGTCGTTTTCTAACGTTTTATTGGCGTATACATGTATTTTACGTATATTTGGTGATATTTTGTTTTAGTCTTTGTGATTTGCCCGTCAAAAACAGGTCACCTGTGGATGGACAATGAGAAGTTCGAAAGACTCAAGAATTTGTGCATTCGTCTTGTATCTGGAGAACTCGACTAAAATAAAATAACAACATATGAGTGTCCGTTTGGt
>F01.PB7
GCTGATTGCGAGTGTGTCCTAAACATTTTAACGAAGAGTATGGCGATGGTTATGATGAAGACCCTGCTGCTTCTGGTGGCTTACTCAGGTCTGGTTTATGGTGGAGGCTTGGATGAATTCCTCCGTAAAGCAACCAGCATAGCTGGCGCCCTCGGGACCCAGAGCTCCGGCACAATACCTAGGAGTAACGGGTGTGTCATCAACTGGTCATATCAGGGTATGATGATGGGATTTGAGTGGAAGTACATGGCTGTGTGTACGGACTCGTGCACACACGACGTGGAGACGGTTTACAAGCAGAGTAGAGAAGGGGCCGTGGAGCACTGTCTTAGAAACTTACTGAACAAGGTAGCAGCCAAACAAGAACTTTAAACCATGCTCTGTATGATGGACAGTTCAAGCTGGAATACTTGAGTGTTTTAGATGTTGTTTATAAATGAAAATTTGCCGCAGTTGTGGTATAACCGATACTAGATAATGTCTTTAAATTATTTTTGGAATAACTAATTCATGTTCTAGTTAATACATATAAAAGAAAGTTTGTCAAAATTTTGGAATAACCAATATTAGACAATGCCCATCAATAAAATTTTGCCGGAAGTTTGGAATGACCAATACAGTTTGGGCGTGTTCAGTATATTTACTGCGTTAGTAAATATTTTCCACTCGTATATTGACTCAGTAACAATAATATATTTTTATCTTGTTTAATAGTCTTCTAGAGGTAACAATTACAGTTAACATTACAAACGTTGATATTTGAAAACACTTCGTATTTCCACCCTAAATCGTGACCAAACATCTTTAAACACTCTTGTAGCTGATTTTACAATTTATGTATTGTTTGCTCACCTTTACTGACTATAAACAAGCCGTGGAGCTTATGTTGTAAATATTACAAGTAGTCTGTCTCAAATTCTTTTGTTTAAACTTTTCAAGAGATTCGAAAATAAAATTTAAATTCCTTT
>F01.PB8
ATATTGTACCATAAATTGACCGGCAGAACTTTCACATATCAAGAGATAAAAAACAGACACCGTCCTTACAAAATTAAGCATGCGGTTTCTCGTTGTTCTCGGCCTTCTTGGTTCCGCCGTTGCCCAGCAAATGGGTGTACCCTGTGGTGTGTCTGTGGTGCAGCCCAAGTTGAACCGTATCGTAGGTGGAACCGTTGCAGTTCCGGGATCCTGGCCATGGATGACTCTGATCGTCGATAGTTTTGGATTTATTTCCGGATCTGGTGCCATTATTGACCAGAACGTGGTTCTCACCTCCGCCCAACATTTTGAGGGAGTTGGTTATAGCGTGTTTGACCTGAACTTGCACAACTGGCGTCTGTACGCCGGGGAGCACAACATCCACACAGACGACCCTCACGAGCAGTCGTACCACATCCGCCGCGTTATCCTTCATCCTGGATATAACACAACCAGCCTCGAGAACGACATTGCTCTGATCATTACTGTGGAACCAATTCAATGGAATGATCACACGCGACCAGCATGCATTGCCGACGCCTCACACACCTACTCCGTGGGACAACAGTGTTATCTCCCGGGCTGGGGTAGCACCGAGACGACGGGTAACGAAGAGACGTTGAACCAGCTAATGTATCCAATCCTGTCGGACAGTGTTTGTGCCAACCACTGGGATGACTTCCTGCCGGCTACAGAAATCTGTGCTGGATACGAGAACCAGAGGAAAGACTTTTGTGGGGATGATATCGGAAGTCCACTAATGAGCAGGGACCAAAGTGGCGCATGGTACATTCAAGGTATTGCTTCATCTGGTGGAAACTGTACAACCGCCGACGAACCAGGAATCTTCGAGGATGTGTCAATGTACACAAACTGGATCAAGAAAACCATGGAGGAAGCCGGATACCCTTACCAGTACTAAATTGCTAACGTGTATTTTAATAAATCACT
>F01.PB9
TTGGTTTTTTCGTTTTTTTTTTCTTTGTCTAATTTATTGTCCTTTATGGTTATGATTTTAGGTATTTTATGGTCTTTGGAGAGGGTGGGTGTTTTTGGTTTATGGATTGGTATGGAATTAAGGTTTTTTGGTGTAATTGGTATTTTAGGGAGTTCTTCAATTGATGAAAGAGAATGTTTAGTGAAGTATTTTGTTGTTCAGGTAGTTGGTTCAATGTTTGTTATGGTTTTTTTAATGTTGATTTTAGGTGGTTTGTTTGAATGGTTTGTTGAGTTAGTTTTGTTAGTTGGGTTGAGTGTGAAATTAGGGTTGTTTCCTTTTCATTTTTGAGTTCCTTCTGTCTCTAGTGGTTTGAGGTGAGGTGGGTGCATTGTTGTGTTGATTATTCAAAAACTGATTCCTTTATGGTTTTTTGTGAATTTTTGTTTGTTTGGTTTTTTTTTGAGTTTAGTGGAGTTTAGGTGTATAATGACATGTTTGATTGGGTGTGTTGGTGGGTTAATGGTTTTGCATTATCGGGTTTTATTGAGGTATTCTTCTTTGAATCATTTAGGTTTTATAGTTATTTTAAGTATTGTTGATGTTTATGGTTTATTGATATATTTTATTGTTTATTTTTTGATTAATGTTTTTTTAATGGTTAGCTTGTGGGTTATAAGTGTTTATAGATTTTTTGATTTTTTGAAAAATAAGATGAGTAGTGTGTGGGTTAGTGTGTATTTGCTTTCTTTAGGTGGTGTTCCACCTTTTTTGGGTAGTTTTTTGAAAGTTGTGTTTTTGTTGGTTTGTTTTAATTTTTTTCCTTTAGTTTGTGTTATTATGTTGTTTAGGTCTGCTGTTGGGTTGTATTTTTATATGACGTTTTTTTTGAGTATTTATTTTAGTTTAGGTTCTGTTTGGGATTTAAATTTGAAAGTGGTAGATTTTTTAGGGGTAATTAGTTTATTGGTTAATGTTGTTTTTAGATTAGTTATGTTTTTGTTTGTTGGGTTAATG
>F01.PB10
GTGTTCGGTTATCTCAAAGATTCCTTGGCTGCCGCGTTTTAAATAGTAGATTTGATATTCAATTTTACACTTTACAGCAGTGTGGTAGGTTGGACAGTAATTTCAGAATGTTTCTGCGACTTGTTTGTCTGATCTCGGTGACAGTACTTGTCCACGGACAGCCAAAGTACTGCTGTACCCCTATGCAATGGGAATCAGTTAACGAAATCAACATGGGACAGATTGCGTCGGGAACTAAAAAGCCGGTATTCACTGAGGGTGTGGAGATGGTGTCTGTAGATCAAACCAACCACAGAATTGCTTCGCTGTCAACCCTCACAACTGGAGGATTTAAAGTCAATGTCCAAATAGTACAGCTTTTCGACCAGAGCAAACAATACGTTGTAGAAAGTGGGGAATGTAAGGAGACTCCTCTACCAGCCTGGAGCCCAAGATGTGTACCAGATAATGCCAAATTGTTGACACAGACATATTACGGGGTTGGGAGCTCCAAAATAGATGTGGATATCTACGAAGTAATAACAGGTCCAAACACTGTCTTCCTGAACATGGGGCGTGCTGACTGCTCTCCAGTCTTCCAGAGTGGATATGGTTCCGCAGGTGGCATTTCCGCCATGTCTATTAAAACCTACGGGAATATAACTCTTGGAATTAAGGACACCTCAGTATTCAACATACCGGCCATATGCCGCAACGCTACACGAGTGCCAACAGTGGATTTGCCTCATCATGGATTGTTTTAAGCCAAACGAATGACGATCTTAACAAAATGAAGTGCAGAATTTCATCAGAACTTTTAAAATTTTCTCCCTTACAGATCGAACTATTACTTATTGTTGGAGTCATTTACAGATATGAAGTTCATGTATTTCAACACTTTTTACGCACAGTACATTCTGGGAAGAATAAAATTCTAGAAACT
>F01.PB11
GGTTTACTGCTGCGGCATTTCACTGCGGTAACTGATCCTAGCTCGTTGGGACAGATCTAGCGAACACACAATGGCTGACCAACTTACAGAAGAGCAAATTGCTGAGTTTAAGGAGGCGTTTAGCCTGTTCGACAAGGACGGAGATGGAACAATCACCACAAAGGAACTGGGCACCGTGATGAGATCTCTAGGTCAGAACCCCACAGAGGCCGAGCTCCAGGACATGATCAACGAGGTCGACGCTGATGGAAACGGAACGATAGACTTCCCAGAATTTCTGACAATGATGGCAAGAAAAATGAAAGACACTGATTCTGAGGAGGAAATTAAAGAAGCATTCAGAGTGTTCGATAAAGACGGAAACGGTTTCATCAGTGCCGCGGAATTACGTCACGTTATGACAAATCTCGGAGAAAAACTCACAGACGAGGAGGTGGACGAGATGATACGAGAAGCTGATATCGATGGCGACGGACAGGTTAATTACGAAGAATTCGTTAAAATGATGACAACCAAGTAGATGGTAGATGACAACGATACAAGTTCCATATGCATGTTTGCTACAAGATAAATTCTGCTAAGCTAGCTCATTTTTGTAATGTCAGCTAGTAAAACTGAAATTCATTGCTCAAAGTGCACATGTGTATTTCTACATTGTTTTTATTTCGTTCGTGTTCGTTAAGAGTTCATTCTATTGTTTGTTTTACAGAATTTGTAGCCATGATGGCCAATCGATAGAGCTGATGGCGCTAAGATATCAACAACAATGTTCAGACTTTATATAAAAGAATTTATATAAAAATGAAGTGCTTTATACTAAAGTTACTGAACTTTTCTGTGTATTTTTTTGCCAAAGATGAAAAATCTCTACGCACAAAGCGATAAACGTCAAGAGTAGTAGAGAGGTACAAGGAGATTAAAATATTT
>F01.PB12
CATATCTAGAGATAAGAAACAGACACCGTCCTTACAAAATTAAGCATGCGGTTTCTCGTTGTTCTCGGCCTTCTTGGTTCCGCCGTTGCCCAGCAAATGGGTGTACCCTGTGGTGTGTCTGTGGTGCAGCCCAAGTTGAACCGTATCGTAGGTGGAACCGTTGCAGTTCCGGGATCCTGGCCATGGATGACTCTGATCGTCGATAGCTTTGGATTCATTTCCGGATCTGGTGCCATTATTGACCAGAACGTGGTTCTCACCTCCGCCCAACATTTTGAGGGAGTTGGTTATAGCGTGTTTGACCTGAACTTGCACAACTGGCGTCTGTACGCCGGGGAGCACAACATCCACACAGACGACCCTCACGAGCAGTCGTACCACATCCGCCGCGTTATCCTTCATCCTGGATATAACACAACCAGCCTCGAGAACGACATTGCTCTGATCATTACTGTGGAACCAATTCAATGGAATGATCACACGCGACCAGCATGCATTGCCGACGCCTCACACACCTACTCCGTGGGACAACAGTGTTATCTCCCGGGCTGGGGTAGCACCGAGACGACGGGTAACGAAGAGACGTTGAACCAGCTAATGTATCCAATCCTGTCGGACAGTGTTTGTGCCAACCACTGGGATGACTTCCTGCCGGCTACAGAAATCTGTGCTGGATACGAGAACCAGAGGAAAGACTTTTGTGGGGATGATATCGGAAGTCCACTAATGAGCAGGGACCAAAGTGGCGCATGGTACATTCAAGGTATTGCTTCATCTGGTGGAAACTGTACAACCGCCGACGAACCAGGAATCTTCGAGGATGTGTCAATGTACACAAACTGGATCAAGAAAACCATGGAGGAAGCCGGATACCCTTACCAGTACTAAATTGCTAACGTGTATTTTAATAAATCACTACTAAAATAAATCTGTTTTAGTTTG
>F01.PB13
GGGTGTAGTTTTGGTGATAAGTAAGGCATACCTGTATAAGTACTGTACATTATTCATTAAGTTAACGCGCAAAAGATCGAAAGAAGACAACACAATGGACAAGAAGGAGGTAAGAGATAGTCTGGGACAACATCAACACTTTCACCCGGAGAAGAATCCGGTAGGCTCGCCACCGAAGGGACAGCACTGGTGGAATAAAACTCCACCCTTGCAGATCGGGATTGCTCGTCAATCTTCGGCAGACGGAAGTCCATCCTCTCCGTCCGGGTCGGCACCCATGGGGACGTCCCCAATTTCTGAAAATTTCGCCCGCAAGCTTTCAAGATCCTTGTCTTCAGACGAACACAAGGACAGTATTCTGACATAGATCTCAGCTCAAACATTTCCCTAGTCTAGACTTTTTCCAGCGTATGCTGAACATTGCTTTATACGGACATTGAATAGAACAGTATTAATACCGCGTCACCGCGGATTCTCTGTTTTTTTTTACTTGGATTAAATTCTATTTTCTAGATTGGAATAAATTCTCCGCAATCGACGTCCAAAGTGTCAACAGAGCCGTCTGGAACGCAACAGGGCACCCAAGGAATGAAGCGCATAGATTCCAAAAATGTGTACATGGGATTAGACTACTCAGATTAACGTATGATGTGGATAGGCCCAATTGTGCAACATCTTTTATATAGTTCTATCTGATTTTTTTACCTCTAAGTTATTTAATGTACTTGGTGGTAACCGTTAAAAGGCAAACATATATGCGAGAATATATGTGATCATGATTACTTGACGTACGCACAATGTTAACAATCTTTTCAATAAAATGT
>F01.PB14
CTTTCCAGTAATAACAACAACAATTATGGCTGCGAGGACAGTTTGGCAGCAGTGCGGACGCATTCAGCCAATACTGGGCCAGTTGTCAAGGCAACCAGCAGCTGTCACTGGCACACAGACAAGAGAACTTGTTGTCAACAACAGAAAGAATGATAAAGATGACAAAAACAAAAGTCTGATGCTGGTACCTCATCGAAGTGCTATGTCGCCGCCGGATGTGAAGTTGAAACCCCACTCTCCATTTCCAGTGAAATTCTCTGACAACAAAGTGGACTTCGCTCTAGCTAAGGTGGATGACCTCATCAACTGGTCAAGAAAGGCGTCACTGTGGCCCCTGTCATTTGGTCTTGCCTGCTGTGCAGTAGAGATGATGCATTTTGCAGCCCCTCGTTATGACATGGACCGTCTTGGGGTGGTGTTTCGTGCCACACCAAGGCAGGCAGATTGTATTATCGTTGCTGGAACTGTCACAAACAAAATGGCACCAGCGCTGAGAAGAATATACGATCAGATGTTAGCTCCTAAGTGGGTGATATCCATGGGTAGCTGTGCCAATGGTGGGGGATACTACCACTACTCCTACTCCGTTCTCAGGGGCTGCGACCGAATCATACCTGTTGATATCTATGTACCTGGCTGTCCACCCACGGCTGAAGCTCTCACATATGGCATTTTACAGCTACAGAAAAAGATCAAGAACATGTCCACCACACAGGCTTATTTTAGACGATAAAACCCTTGTACTGTATGTTTGTTGGCTAACCTATACTTGGAATAGAGCAGAACTGTTGCAACATGGAACTTGTGAAAAATACACAGCCCTTAAAAGAAAATTAGAAGATAATAAATTGCTGAGCACTGCAAAACACGTTTATTGGTAAAGAATATTTTTAAGAATTGTAGAAGGTGTTTTTTGTATTTGTTTCGTTTTTTGAAATAAATTATGCTTT
>F01.PB15
GGAGCACCATTATCCCTTCATGTTGACAGCCGACGAAAGTGTTTTTTGGTCACACATAGAAGGAAAAAAGGCAAAAATGATAATCTTATTGACGCTGGCAGTCCTGGTTGTTCAAAGCAAAGCTGTGGAAGACACGTCTGCCGCACCATGCTTACCAGCGACTAGTTGTGACTCAGAAGAGGAAATGTGGATTGATCTTGATAAAACCGGAGTCATCACCGGTTCCATTGCAAACGTCTCTGTGACGTTAGCAGTCACTGGTCTCATTAATGGCGTACCGTGCAGCAGACAAGCTATTTTAAAGGCCACGTTTGATCCTGTGCCCAAATGTTCTTTGGAAACGTGTCAAAGTGGACGACATGCCGGAGAACGAATGCTTAAGGTCGAACTCTTTTACGGAAGCACAATGACTGGCTGGACATTTGACATTGGTGACAGCCCGCAGAACAATGGATACGCTGGAGATTCTGGGTACACTGACTATGAAGCTGAAGTTCAGGGGCTAAATGCTAATGTGGCAGTGTACGCAAACGACGTTTCTCCGTGCCATGCTCAGTTGCTGTATTCAAATGCTACGGCTCTCGGTTCTGGCGTAACAAGGCTGAATGTTTGGGTGGCAAACTACTATCTGAAGCTAGCGAACAATCTGGGGTTTTGTTATAGAAGATGCGACACCTGCTTATTTGGTTTGAACGGGCAGCCTAACAGAGGAAGCGTCAACTATGACATGCACGTGGCGGCGAACAGAGTCATATCTCCCACATCAGACAGAGTCGGGTCTGGCTTATGCTCAATGAAGCTGAGCTGGGTCAACGGACCCGAGGTATAAGGCAAAAAAGGATCGAAATGCGAATAATATACGTACATCTATAGGATTTTTCGACATCAGAACAGAACAGAACATTTAATTCGACTTGTGCATTGTACACCTCGTCATAGAGAAACAAAAAATAAATATGGTATAATGCTACTATAAAGATCAAAC
>F01.PB16
ACGTCGTTCAAGAGAACTTCTGATACTAAGTTGTTCCTCGTAGTTATAGCAGTTGATAAAAGAAACTGTGCCTGTACAAGCGGTAGGTAAGGCCAGCATGCAGAAAGAATATCTACTCACAGTGTTCGCAGCGATTTGTTTACTCGATACTCACATCAACGGTGAAACATGTACACAAAATTATGGTGGCTGCTGCAACTGCAGACCACGTGATTGCCAGGACCTACAAGCTCTTGGTGTTACGACTAATGGTGTCTACAAAATCTTCCCCGAAGGAACTCAAGGTTTCAGTGTAAGATGCGACATGAATACAACTACCGGCGGATGGACCGTGATCCAGCGTCGAGTTTCAGACAGCGACTTTTACAAGACATGGCTTGAATATCAGTTTGGCTTTGGAAATCTCGCCGATAACTTCTGGCTAGGAAATCAACAGATCCACACGATATCTTCCCAAGGTTGGTACGAACTTCGGGTTGACCTCACAAGCAATAGTGGCGAGAAGGCATTTGCAGAATATAAGCTTTTCAGGGTTGACGACTCGTCAACCGGTTACCGGCTAACTGTCGAGGGTTACAGCGGAAATGCCGGTGATGCTTTGGCTCACCACAATGGCCACAAGTTCACCACGAAGGACAGAGATAACGATAGCAATCCCGGAAACTGTGCACAAATGTACGAAGGTGCCTGGTGGTACGTCTCTTGTCACTACTCAAACTTAAATGGGGACTACGGTAACACAGCCTATGCCAAAGGTCCGGTTTGGCAACAGTGGAAAGGATATTATGAGCCAATGGCAGCCACCGAGATGAAAATTCGCAAATATTCAGGCTAGAAATGTTCATACCTTGCAGTTTGCTGATGACATGAATTAGAATTAATATTATACGAAAATGAAATGGGCAACTTCAAAAAGGAGTATAAATGAGCTCAAC
>F01.PB17
GGAATACACGGAGTTGATTCAGTTTATTTCATCCAACGCGACGAAACAAGATGGAAGATCCATGCAAGTGCGCAGAAACCGCTGAGGGTGACTGCAAGTGCGGAGCTGACTGTAAGTGTGGTTCCGACTGCAAGTGTCCCGGATGTAAAGTACATTCTTGCAAGTGCGATGCCGCTGGGGGTGACTGCAAGTGCGGAGCTGACTGTAAGTGTGGTTCCGACTGCAAGTGTCCCGGATGTAAAGTACATTCTTGCAAGTGCGATGGTTCTTGTGATTGTGGAAAAGGCTGCACGGGACCTGGCACGTGCAAGTGTGACAGTGACTGCTCCTGCAAATGATGGGATAAAGTCACGCGGATACAGCGATGCATAGATGCCCGGGCCATCAAGTTCAAAACCCAAGAGTCCAGGTACTCTGTGCATTGCTGTAAATCTTCAGATCAAAGATGGTGGTTCAGAAACTTTTACCAGACTGTTTCAACCCTTTCCATGACGGCAGCCGGTGGACAGAGACATTTACATTCTATTTGGTTTTCTTTTTAGTTTCAGCAGAAGTTGTATTACAGCTGTTTTGTTACAAAAAAAATCCGCTTATTTTTTCATAAAAATAACGCTTTGTCAAAAGGGTTAGAATACAAGTTTTACATTACATATTAATGTTTAGAATACACTATTTAAAATACACCATTAGTAAGATCCGCGTGACAGTTTAAATCTGAAATGTTTGAAAATATACGGCTTTCAAACTG
>F01.PB18
TTGCACAGAGATAAGAAAAGAAAAAGTAAGGCAAAGTTTGCATGGACCCTTGACAACTGCATAAAAGCTAGGGTAAACGAAGAAACTTCGACAGTCAGAAATTAAAAATGGGTAAAAGCTTTGCTAGGTGTTTTCTTTTTCTGGTGTTGATCGCCTATGTTTTGCAAATAGGACGAGCAGTAGCTGTAAAGGACACTGCCTGTACCGGCAGCGGTACAAAGACATGTCCGATCGAAAATGCTGGATGCGATGCGAGCGACAAGTGTAAATGTAATGATGGTTTCAAGGAAAACGAGAATAAATGCGAAAAAGCATCGTCGAGTGTGGTTTGGATTCCATCTACCTTGTTGATCGCACTATCTGTATTCTGCAGTTCCTTCCGAATGTGATGATCTTGCCTCCGATTACTGTTTTGCACGCACTACATGGACATTTCTTTTTATCTCATTTTGACCGTCTGTTTTTTCAAGAAAGTAACTGACAAAACTATAAATTTTATAAACGTCACCAAAAATATATTCCTTTACATTATAGCTCTGAAATGCAAAGATAACTTGTAAAATGACAAATGAAATATTCAGTTGTAACTAAAGATTAGGCATTACGGTAAATGCAAAATGACCTGGCGCATTTTAAACCCAAAGGAATATTCATTACAAATATTCTATCATTATTAACGTCTCTCGTCTGAAGGACACTAAGCGATCAAGTCTTCTACGAAGCTGATGGTTTGCTTTTTAACACAAATTGTTTTTACAACCTGTTGAGCACGCGATGCTTTATCATAAGTAATGTGTTTTTTAGTTAGAAAATTTTCAAAGTATAACAGATGACGCATTTCTTTGGATCCCGAGTGAAAACATGAAAGATCGTCCAATAAAAATACAGCATCTT
>F01.PB19
GATGACGTTTTTGCCTTTTTCACGGCGGCCATAACATACCTCGTGGGTATGATCATGAATCCAGAGAAACTTAAACAGCTCCAAGAGCAAGTGCGCATAGGAGGCAAGGGCACAGCTCGCAGGAAGAAGAAGGTTGTCCACAGAACTGCAACCACAGATGACAAGAAACTGCAAAGTTCCTTGAAGAAACTTTCTGTTAATAATATCCCTGGAATAGAGGAGGTGAACATGATAAAAGAAGATGGTAACGTGATACACTTTAATAACCCTAAAGTACAAGCATCACTTGCTGCAAACACATTTGCCATTAGTGGCCATGCAGAAAACAAACAAATATCTGAGATGTTACCTGGAATCCTAAACCAGCTGGGTGCAGAAAGCTTAAGTAGTTTAAAGAAACTGGCATCCACTGTGGCCGGTGGTGAGTATTTCCGTGGTGGAGACTCCAGTAAACCTAATACAGAAGATATTGACGATGATGATGATGGTGTTCCAGATCTGGTGGAAAACTTTGATGAAGCATCAAAAGGAGAAGGGGACTAGAAGCAAATACTGTGCATCATCATATATGTTAACATTATTGCAATCCTCATCTGACTGGAGTATAATAGTGATAATGTCTGGTGTTTGTCGAGTGAAAGAGTACTCCCCTATCTCCCCATAGTGTTTTATAAGTTTATACTAAACTTTTTGAACAAACAGTTCCTTTATTATTTAAGTTGGGACTAAGAACATTGCAAAGAGCTATTTATTACAAAAGAATATTCTTAAATCAATTTTCAATTGTCTTAGTCTTTTTTTTGCATTTAAATGTTCTATCACACAGATGTTTAAGTTTCTTGAGATCCAGTTGGCTTACATGCTTGTGAAATCATTACATTGTGTATTTACTAAGATATCTGAATTCAGGGCAATGAAACCCTGTAACATGCAGCCTTGCCCTGGTTCATTTATCATCAGAATAAACAAAAAAGTAAG
>F01.PB20
GTGGCCAGGCTCGTATCAAGATCATAAAATATTGTTGAAATATTATTGAAGACTAAAGAGGAACAAGATGTTTAGCCTGAAGTTGATTGCATTTTTGCTGGCAGTTATAGGTCTTGGCTCGGCAACAGTTGACAATGACGTCATAAAAATAAATCCTGCTGGAGGGGCTGGGGACTATAGGCTACAAGTGGTCCGGAATGGGTCGGTTACTACCATTGTATACCAAAACAATGAGGGTGAATCTGTCAGTCAAATATTCGCCGAAGAGGGTTATGAGGCATCCAAGCCAGCTGGTTCGGACGAATGCCATCTCAAGCGGCTCAACGAGACTCAGCCTGATGATCCGAGTCAAATATGCTACATGAAACTTCCGGTGACCGTAAATCAGGTGCCTGCAAGAGTGGCTGAGTTCTGTCAGGACAGCACTCTCTATACCGTTGAACCAGTGGCCTGTGACATGGGAACTGGAAGAAGGAAGCGTGACCTTTGTATTTTAACCGTCACGGAGGTCTACTGTTGGGATTGTGGGGCTTATATTTGCTGCGAAAAGCGAGTCGTTAAGTACCTCGTACGATGTTGAACATATTGTAACACGTGTTTCTCTTGACTTGCCTGTAAGAGTCCGTTTAAACGCGTTGTGGACTTTCTTGTTCAAATCAAACGATATTCAAAATGGAATATTTTTTATTCGCCGAAAAAATGTTTTGTTTACTTCTCTTCAAAACAAATTGTGTAACACATCAGAGTTCCGCGGCAAAACATTGATCTACAAACGTTGTCACTTGTTCATTGAGAAATTATCAAGAATATTGATTGCTTGAAGCTTGCATTTTCTTAACCTTTTACAGTGCTAAATATATTTTAACTTTATTTGTTACTGTTATTTTCACCTTCTTCAATAAAAACTCTGTCTTT
>F01.PB21
CTAGGTTTTTTTTCATACAGACGGACAGGCGAAGTAACAAATTATGCATAAACTACTGGCATTATTAGCTTTTCTCGGGCTGGGCTTGGCTTCGGAACACGATGTGTTTCGGGTCAAGCAGAACTACGACGAGAAGGTGAACAGCCTGCTTGTACAACAGGTCCATTACGAGCTCAAGGCCAGCTACATGTACCAGGCTTATGGTCACTTCTTCGCCAGGTCTGACGTAAGCCTCCCCGGTTTTGCCAAATGGTTTGAGAAGGCCTCGTTAGAAGAGAGGGAACACGCCACGAAGCTGAAAGAATACATCAACAGACGTGGTGGAACCGTCTCACTCTCAGACCTTGATTTTGGCAGCATGTGCAAGACAGTCTCGGACGAACTTGCTCAGATGACGGAATTCAGCAGAAACAAAGCTTGCATTTGCTACTTCATGTCTCACAAGAAGGACGCTGGATGTGAGGACCGCCGCACCTGGAAGAACGGACTTTGGGCAATGCAGGACACTCTGGTCCTAGAAAGATATGTCAACCAGCTTTTGTTAGACCTACATCGGTCCGCTGATAGCGCAACGGACCCACACGTGATGGACTTCCTGGACAACAACTACCTGCATGAGCAGGTAGAGTCCATCAAAAAGGTGAGCCACTACATCAGGCAGCTGGAGAGAGTCGGCGACGGACTGGGAGAATATATCTTCGACAAGGACCTCTCCTCTTAAACTTTTGTGCCGATTATAAAACTTATCATCGTAGCTGTGTTCGGGACCAAATACTGGTTTTATTCAAACTCCTCAAATATGAGTGTTAAAATAAGAGCTTAGTTTTATTTCAGTACTTTATAATTGTTTTGCCGTACGCCATAGTGTACTTTAAAATATTAATAAAAAATCTAAATAT
>F01.PB22
GTTGTTAAGCAAATGCGTCACTGAACCAGTTCATGGATAATCTTGTCAAAATCGAAACTAAACTTTGTGTTTAAAGTAACTAGACAGACAAGAGCAAATGTTAAACCGAAGCATGTGGATCGATGAGGAATCTTTAAGTTCTGATTCCGATGACAGTGATACGGATGAGGATTTAGGAATAACGTACATAAGGTCGGACGGAACAACAACAAGAATTACAGCTGACCAGACAGTTCATTTCCCTTGCTTAGAAAATCTACAGATTGGCGATGGAAAAGTCACTGTGATTGGTCGTGAGCACAGACCAGGCAGCCATCATCGGAAACGTCATAATCGTAACCATTATTCACACCACACCAGAAACGACCACAGAGGAAGTCAAGAGCCTCAAAAACTTACTGATTCTGTGTCGTCTCCATCTCGGAGAGACTTAAACCATGTTTGTAAAAACATTGGTAAAAACTGGAAACAGCTGGGATTTCATCTCGGTTTGAGGCAAGGTCAAATAGAGGCTATAGAAGTCGACCATCACGTTGAAGGTCACTATGAAATGGCCTATCAGACGTTGCTGAAGTGGCAAAGACAAAGCGGTGGTCGAGGTACCTTAAAAGACCTTGCAGAAGCTGTAGACTCTGTTGGGATGTCGGAGTTAGCGGCTGAAATTCCGGTCAGATAAGCTAAAGCTATTGACGCAGTGTTGGTCAATGATTTTTGTACCAGCGAGTCAAGCTACGTCTAATACAGTTCAAATGAGTATGCACGTGAGCTATTTGACGGATTATAAAGCGTCTGCAATTGCAAATCAAGTAAAAATATCCGTCACGGAATAATTTAAAAGAAGCTGACGTATTAAACATGAAGTTCCTCAGTAACTGAAACGAGTAAACACAGTACTCTTTTAACTGTATGTGATTTTGATATGAATAATAAAAAAATGAC
>F01.PB23
TTTTCCTTACAGATATCCAACATGGGATACAGAGGACGTCGGAAGCATTTGAAGCGGTTGGTAGCTCCGAAAGCATGGATGTTGGACAAGCTTGGGGGTGTATTTGCACCAAAACCCAGCACAGGACCACACAAGTCAAGAGAATGTTTGCCTCTCATTGTATTCCTGAGAAACAAGCTGAAGTATGCTCTGACTGGACAAGAAGTGACGAAGATTGTCAAACAGAGACTGATCAAGGTAGATGGCAGAGTTCGGACAGATACCAGATACCCTGCTGGTTTCATGGATGTCATCACAATTGACAAGACTGGTGAAAACTTCCGTCTGTTGTATGATGTAAAGGGAAGATTTACCATCCACAGGATTAAACCAGAAGAGGCAAAGTACAAGCTGTGCCGAGTCAGGAGGCAGCAGGTTGGGCCCAAGGGCATCCCTACGTGACAACCAGTGATGGTCGCACCATCAGGTATCCAGATCCGCTTGTTAAAGTAAATGACACAGTGATGGTAGACATTGCTTCTGGCAAGATCAAGGACTTCATCAAATTTGACAGTGGTAACTTGTGCATGATCACTGGAGGTCACAACTTGGGTCGTGTGGGTGTGATCCAGCACAGAGACAGACATCCTGGTGGCTTTGATATTGTACATGTGAAAGATGCTGTCGGCACACATTTGCCACCAGATTGTCGTATGTGTTTATCATAGGCAAGGGCAACAAGCCTTGGGTGTCACTGCCACGTGGGAAGGGAGTCAAATTGTCTATTGCCGAGGAGAGAGACAGAAGAATGGCCCTTAAGGCTCAGTGATTTCTTCTGTGTATTATTTACTGACAATAAACCGCTGAAG
>F01.PB24
AGACTTCAGTTGACATAATAACACATTAGTGTTCATTTATTAGTAAATAAAATAATATTTAAACCATAAAATCGATTTTGTAATTAAAAGGAACTGTACTGCTAGGTTGACATTCCGGTAAAAGTAGCGATGACGAAGATGTTTTTGGTAGCTGTATTGCTAGGCCTGTGCTTCATGGCTGTTAGTGGTATCGTTCAACTTGAATTAACATCTGCCAATTGTAAACTGATAGGAGGATGTCCAGGAACCATAATTTGTAAGACAAATCCTGACCGGAGCCAGATGTATTGGAAGTTCGACAATGATACAGTCGCCATGTGTCTATCCACATACTGTACAAGTATGTCAACCGGAGTTGGTATCGTTCAACATGAATTAACATGTGCCAATTGTAAACTGATAGAAGGATGTCCAGTTACAATAATTTGTAAGACAAATCCTTACCAGGGCCAGATGTATTGGAAGGTCGACGGTGATACAGTTGCCCAGTGTAAAATGTCACACTGTGACGTGTCTACTGGATTTGAGAGATACACCTTTGAGGTCGATGTAGAAAAAGCTGTATTTCGATTTAATATTAATCGAGTAACAAAAGATATGGGAGGACAAGTAATACAGTGTAGCGACGGCGTGTCATCAGCTGTCAATATGACATTAGAAGTCCAGGAAGTACCGGAGGAAAGACCTGCAAGCGGTGCGTCTCGTCCGTTGTTTTGACTTCTTACACATTCTTTGCTGTACCAACAAAAGCATAACCGTTGGCTTCTGTTTCTGGAAGAGACATCAGACAGAAGACAATGAGAAAAGAAAAATGCAACTGAAATTTGGCTTTTTTTTGCAAAGAATATTACGGAATAAAGTTTCTT
>F01.PB25
GAGGGCGGGAGTTCTGGTATTCTTCCCGAAATAGAAGGATATTAGTTCTGCAGAGGGAGGATAAACAACAGCCCACATACTTTGTAACTGGCCGTAACAAGGATGGATAAAGATAGTAACACTCCAGACCGTGACAATATATCTAAAGACAAACCACAGAAACCGGAGCCGGACAATAGCAACACTAAAGACCGTCGTGATATTGAAAAGACAAAGACTGGAACAAAATAGACCGGCTCGTCAGATTAGAAGATGCCGAACCGCTAGACCAAGGAAAATGAGGAGACCAAAGTCTCAGTGTGTTTTTGCAGTGAACTATCTTGTGTGATAAATTTGGACCTTTCATATGAACTGACACATTTACTCATCTTCCCTAGCATGAGCACGAGCAACTTTGTCTGTGCGTCTGTATTACCACTACAGAGGATATTCATCAAAACAAAGTATAAAATCTTTATATTCCCAGTCAACATCAGACTGTAGGGAATCTTCCAGTTCAGTCAACGGGTAATAGATGTCTGCTCTTTTTGTATCTCTTCGCACCATAATCGCCACTCTCGTACCCGGAGTATATTTAATGCAGCTTAAAAGGGGAAGGGTTTAACATTAGTATTTTTACGTTTCTATGCGGAAAACTAATATTTAGCTCCACTTCATGCAGTCGGGGCACTTCGGTTGATTACAGACTTCACAGACCTTGCTCCTGTTCATATGTATTGTATTTTCCTGCTTTTTGTGAAACTTTGTGAGGAACGTATACTTTTTGTCTTACTTTTTAAGGACCTTTAGTTTGGACTTTTTTTTGTGTAAAATTAACATGATTCTTAAAAAATTTCTGAAGAAGTTTTAATGTCTTTAAAACCTTCTCATATTTTGTTTTCCTTACATTTCAGCTATGCATATTCTGAATTTGAATCATCTCTTTCAAATAAATTTCTTTTTAAAAT
>F01.PB26
ATACAGGGTTAAGTCACTCAGACTAGGAAAGTTATAGTTGGTTGAAACTTTAACGAAAACCATGCTCAAGGTTGTGTGCTTGTTGCTGATTCTTACCAAGAGTTCAAGTGCTGCAGTTGATGTGCCACTTGTTTCTTCGACCTGCGTGAAGAATAAAATCACTTTATCACCAACATTGCCCGAAGACACCCAAATTCCTGATCTACCAGACCTACCGGATGTGTTTAATGCAAGTGTCAAAGTCAACGCTACACGCGAAAACGGGACGTACATGGCGCAGCAATATTATGACTATCCGAATAACAGAGCAGTGCTTGCTTACTACCGAGCGACCTCCTACTTTGCTTTTAGCGAGGGGAATGTAAAATACGTTACGCCTGATGGCAGCTGTCAGTGCGCTGCCTTGGATTACGACATGAATAAATACTTTTTTGGTTGTGTGGAAACAGAAAACAACAAGTTTCGACTGCTGCCGCCTCTAGAAGCCTCCATGTTTCAAAAGCGAATGGACTTATTTACATGGGCGTAAATTCGATTCGAGGGATACCTGTAGATCACTGGCGCACTTGTTTGTCCTGGGATGCGTTCCTGTTCACCAATTTCACCATGGATGCCTACTTTTCGGTCAAGACCTGGGAGTCTGCAAAAGGACTGCGTCAAATTCCTATTCGCATTGAAGTCACAAGCATCGGAGAGTCCCAACCTCTTGGCCGTATTCACAATGTGTATGACTACATGACCTTTCGACAAGGAGTCCAGAAGGAAAGTGTTTTCGAGGTTCCCGAGGGCACGAACTGTGACTGCTCAGGTCAGACAACGTTTGGCTGAAAGTAAGCAGATGGACGGTTCAGACTTCCAGACGAGCTGTTATGCAACCAGCTTATCTTAAATCAATAAATAGTACAGG
>F01.PB27
AACAGTCGATTCGTCCTCAGGCCGGCGACGACCTTTCAGAATGGCAGCGTCCAGAAGAGTTACCAAATCTGTCATTAACTGGACATCATTAGCCGAAAAAGTACCAGCAAAACAAAGAGAAGCATTTAGAGTACTGAAGTCGGCCACTGATAAATATGTCACGAAAGTGTCAGACTTACCTGAGACCCTGCCGAAAATAGACTTCTCAGAGTACAGACGTAGGATTGGAAATGTTGCTATGGTACAAGAGTTTGAGAAACTGTACAACACTTTAGAGGTACCATATCCTAAAGATCCGGAAAATCAGAGTGCATCTATTAAGAAAGAAGAAAAGGAAGCACTTCAGAAAAGAGATGCTTTTATAGCAGAACAGAATGTTCACATGAAAGGATTAAATGATCTTCTGGCAACAATTGACAGTGTACCTCCCCCAGAGAAGATGACCAGGCAGATGTTCAACCATTACTTCCCTGATGCTGCTGTCAACCCGAACAGGGACAACCCGGCTGTGTATCCTCAGTGGATCAACCGGGTCCAGCAGGACCACCCGGAATTCGGAACAGACTACTACAACACCTCCAGAAACTACAGGAATATACCAAGCTTGGCCCAGTGGGAAGAGAGCTGGAGACTTCATATTGAGAAGAAAAAGGTGGAGAAGGCTAAACAGCTTGAGGCTGAGAAGGCCAAGGAGATTGAAGGAAAGAAGGAAAAATAGACATTCTATAACTACTTGTATTACAATTTTGACATCTTTGGTAAAAAAACGGGACGTAATATTTATGTTCGTATGTTTTACAAGTTAGTCTTACAGAGGAAAAGATACTGATTAGCGTATAAGATAACAAGTCTTTACTAAAAACTGCAAGACTTGTACATCGTGAAATGGTTTGTTTTCAATTTTGACATTGTTAAACATTGCCATGTGTTTGTAAATGATAAATTTGTGACAGAAATATAGATGAAGTTTAAATTTTTGTT
>F01.PB28
GAGTACATGGGGCGTAGGACAAAATGGCGACCTTGCGAAAATTAGCAAGGCCTTGCCGGCAAATCTTTCAAACTTATGCACGTTCTCGTGCGAATGTGTCATTAACTCGAACAATTTCCACATCAGACAAAAATAAAGATGCAGCTTCACATGCGCATGAGTCCTTGGTCGAAAAATCACAAGAATTGAAGGACCTTGAAGCTCATTTTGGTGACACAGACCCAACGAAGTTAAAGAACTGGACCTCCTATGGCTGGGATGACACAGATCGTGAGCATGATACCTGGCATGCCAATCTGATGAACTTCAGTCTCTTCACAATCGTCTTGTGTGGGGCAGGATATATAATTGCTTATGCACCAGACTTTGAGATGAGAGACTGGGCGCAAGAGAAGCTTTCCTGGAGATAGAGAGGAGAGAGCAAGCCGGTTTACCTTTAATAGATCCTTATTTTGTTCCCCCAGAGCAAGTAGAACTGCCATCAGAGGAAGAAATTGGAGACCAAGAAATAATCATCTAATTTATAATGAAGACTTTGAAGTTACTCCGAGTATGAGATGTGAATGTCGGCCTGTTCACATTTTTTGTTAAGGAAATTCTGCTTGTATATCAGCCTATTTTAAGTTGTTTTTGAAACCCTTATTAGATATTCATGTTGCCTGTAATTATATGAATCTGAGACTATTATACTTACATCCTGTCAAAAGAGGTAAAATTAATCTGCTATTAAGGTAGGTTTATAGCTAAACAAATACAGGCAGTCTAGATATGACCGGTGATCTAATGTTTATATGATACTCAAAAATCAGTATGTCTTCACAGTCAAAATCATCTGACAAGTTTTCTCTGGTATTAGTTTGTTACACTGTAGTTGTCATCAGGTTACAAAAGATGTGCTAGAATGTTTTGCTAATAAATTGTTTTATAATTG
>F01.PB29
ATAAGATAAGGATTTTCGTCAGTTCCACGTTTCAGTTCCTGTGATTCGTTTCATCAGATACTCTAACAAAAATGTTCTTCGCAACGATAGTGTGTGCGTGTATGTCTGTCGTCCTGTCACAGAATGTTCCCTGCGGTGTCCCGACAGTGCAACCAATCACCAACCGTATTGTAGGAGGTCAGATTGCTCGTCAAGGGTCCTGGCCGTGGATCGTTCTGCTGGTAGATGACCTTGGTTTCATTTCCGGAAGTGGCGCAGTTATTGATCAGCACGTCATTCTGACGTCAGCTCAGCATTTTGAAGGCCCCGGATACTCTCTCTACGACCTTGACCTCCACTTCTGGAGGGCATACGCCGGAGAATGGAACATTTCAACGACTGACCCCCACGAGAAATACTACCACATTAAAAGAGTTGTCCTTCACCCTGGCTACAACTACAGCTCCCTAGAAAACGATGTTGCTCTTGTCATTACAACACAACCAATTACGTTTAACGACCACACTAGACCGGCCTGTCTCCCTGACGCCAGCCACACTTACACCATAGGACAAGTGTGTTATCTGCCAGGATGGGGTAGCACAGCATCCACTGGAAACGAAGAGGTGTTGAACCAAGTGGACTTGCCAATCCTGGACGACTCGGTGTGCCAGAACGAGTTTCCAGTGTACCTGGCGGCGACCGAGCTCTGTGCCGGATACAAAAACCAGGGCAAGGACTGGTGCGCTGATGATATCGGTAGCCCTCTTATGTGCAAAGATCAGAGTGGTGCCTGGTACATTCAAGGTCTAGCTTCCTCGGGCGGTGACTGCACAAAGGCTGACCAGCCCAGTGTGTTTGAAGATGTTCCCATGTACTCAGACTGGATCAAGCAAACCATGGAACAGGCCGGCTACCCATACCAGTACTAAAGCTAAAGTAGTGCAATCTCGCTGTCATGCTCTTACTTTTTACGGCCAGTGTACTAATCTGGAAATAAACACGAAAAC
>F01.PB30
GCGCTTCTTTAAGAGTTGTTGAAGACAAGTTCGCTTTCCGGAGAGTGCAAAAGACGATCAGGTCTAGACGAATAATGGAACACAAATGGGTTCAAATAACAAACAACAATATCCCCAATGATGCTTTCCGAGGCGGATATGATGGTATAAACGCTCTGTACGTGGCACGTGCAACTGACCCGTCGGGTAACGTCGTCGGCGGTAAAGCAAGCTCCTCTTTCGTGGGATGCCGCATATCTTACGAGGGACGTGAACTAGAAGTGAAAGTTTATGATATCCTCACCATGAGTCCATACCAAACCAAGAATTATGTTTGGATGTATTCAAAAGAAGGCAAGCTTCCCGAAGGTGCCGTTGGTACGGATAATGCCGGCCGCCACGTCGCAAGAGTTGCCTCTAATGGCACGATCACACCGGGGAAGTTTAAGAGCGGGGATAACATGGCGTATATTCCCTACGGTGGGAACGAATTGTCCTCCAGGAACTTCGAGATACTTTGCCACAGGCCAGGAGACGTTCCTCCGCATACATCTACTTAAAATGGATGTTCTCTCAGTGATCATGGATCTTCAAAAATACGGACAACTTTTTCTGCATGCTTTTGCTTTTTTGCTAACTGAAAACCTTGTTATACTCTTGACAAAAAGCCATTGGAAGATTGAAAGAAAGACAAAATAGAATACAGCTCAAATGTGACAAATATTCAGTGGCACAGACATTTTCCATCGACAGTTACCAAAACTGAGCGGTTTCAAACTAGATATGACTACCTTTCACAGCATATCCTGCAAAACTTGAAAATTTTAAGCTCCTGTCTCTAAACGCCGTATTTGCTTTGCTGTTCACGCTTTCATAAATAAATCTTTAGAAAT
>F01.PB31
ACATACAGACGGACAGTCAGAGCAACAAAATATGCATCAACTACTGGCATTGTTAGCCCTTCTCGGGCTGGGATTGGCTTCGGAACACGATGTATTTCGGGTCAAGCAGAACTACGACGAGAAGGTGAACAGCCTGCTTGTACAACAGATCCAGTATGAGCTCAAGGCTAGCTACATGTACCAGGCTTATGGTCACTTCTTCGCCAGGTCTGACGTAGCCCTCCCAGGATTTGCCAAGTGGTTTGAGAAGGCCTCACTAGAAGAGAGGGAACACGCCACGAAGCTGATAGAATACATCAACAAACGTGGTGGAACCGTCTCCCTCTCAGATCTTGATTTCGGCAATATGTGCAAGATAGTCTCGGACGAACTTGCTCAGATGACGGAATTCAGCAGAAACAAAGCTTGTATTTGCTACTTCATGTCTCACAAGAAGGACGCTGGATGTGAGGACCGCCGCACCTGGAAGAATGCACTTTGGGCAATGCAGGACACTCTGGTCCTAGAAAGATATGTCAACCAGCTTTTGTTAGACCTACATCGATCAGCTGATAGCGCAACTGACCCACACCTGATGGACTTCCTGGAGAGCCACTACCTGGATGAGCAGGTAGAGTCCATCAAGGAGGTGAGCCACTACATCAGGCAGCTGGAGAGAGTCGGCGACGGACTTGGAGAATATGTCTTCGACAAGGACCTCTCCTCTTAAACTTTTGTGCCGATTATAAGACTTATCATCGTCGCTGCGTTCAACAATATTGCATGTTTGGGATCAAATTCTGGTTTTATTTAAACATCTCAAATATGAGTGTTAAAATAAGAGCTTAGTTTTATTTCAGTACTTTATAATTCTCGTCTAGTTTCAGTGGGGTTTTTTTATTTTTCTTCGTAACACATGAACACGTATTCTCGTCATTGTCAGAAAGAAAGCGAGACTGTTTTGCCGTACGCCAGTGTGAACTTTAAAATGTTAATAAAAATCAAGATAT
>F01.PB32
CGATATTTTGCGACGGAAGTGTCCTTTACGCCATCATAAATATTTGGCAATCTGACTCTGCATCTCTGAGACAATGCCAACTGAAGCAGTAGAAAAGCCAGTAGTTGAAGATGTCAAGGATGAGTCTGGGTCAGGAACAGAATCAGAGAGTGATGATTCCATGCCCGACTTAGAGGATCAGGATGTCGCTCAACAGAGCCGTGTGGCAGAGGCTGCTGGCATTCAGGAAGAGTTGGTTAGCAAAGCCAAGCAGAGCAGAAGTGAAAAGAAAGCTAGGAAGGCAATGTCCAAACTAGGTTTGAAGCAGGTTACTGGTGTTACCAGAGTAACCATTAGAAAATCTAAGAACATCTTGTTTGTGATTGGTCGACCAGATGTTTACAAGAGCCCAGCATCTGATACCTACATTGTATTTGGAGAAGCTAAGATCGAGGATCTGAGCCAGCAGGCACAGATGGCAGCCGCCAAGGACTTCCAGCGCCAGGAGCACCCAGCTGGCTTGGGAGACCTTCCCAGCACAGTTTCACAACCTATACAAGAGGAATCTGAAGAAGAAGAAGAGGTGGATGACACTGGTGTGGAGGCCAAAGACATTGAGCTTGTCATGTCACAGGCAAATGTTTCCAGAAATAAAGCAGTTAAAGCTCTCAAAAATAACAATAATGATATCGTCAATGCCATAATGGAGTTAACGATGTAATCGAATAGCGTCATCTGTGTGTGTGTGTGTGATTGTCTGTGTCCATGGAACAATCTCGAGTCTGCCTGCATGTTTTTGTACTGTACCAGTTTCAGAAAATAAAATTTAAAAA
>F01.PB33
AGGTGTGAAAGCAGAAAACTCATTTGCATGTTGAAAGCAAGAAATTAATTTCTACATTTAATAAGAATGAATTAAACTGTCTTCAGAAGCTATATTTGTATAAATATTAAACGTCTTTTAAAGCTAATGTTTTTACCTTTAAGCATTCAGAAATGAGGCACAGCTGTACTTTTGTGGTCATTCTTCTTGTTATTGTTGGGATTAGAAGCAAAGAGGACGCAGATGAGGAGCTTCAAAGACAAAAGAGGGAAGAATACATAATGGGGCGCTTGGAACCTTGTCTTGACGATTGTGACTTCGATGACCCAGAATGTGTACGAGGTTGTGGAATGGACAGAGGTCTTGACTTCGAAGACTTTCTTGTACAAGAACTTGGACAAAGGATGCTTTTGGAAAAAATGGAAGAAATTGCCAAGGCAGCGTCAGAACAAAAACGGGAGAGGAGGGAGGTGCCGTCAGCAATAGACCTTTGGAGACGAAGGCGAAGACCCACTACTCGCTGATCGAATTTTACTTTGGGTCATGAAATACAGTGATTCCGTGTTATAAACAGCCTCTTTAACTTTCCAGTGTGTAAATCCGTAACAATATACATATCACTAATTTACTTCAATCAGAAACTACTTACACTTTCCGCTCAACCATTAGTTAATTCATTCTAATACTGTAGTTGTTAATATCTAATTGTTGTTGTTTTTTTTGTTGGAAACATAGACGACCTATTGTTACGGAAGAAAGCATACACTATACACAATATACATTTTTGACACAGTCAGCCCTTATTTAGACCAGCAACACATTTATCATTGAGCACAATTATAATCCGATCGAGAATTAACAAAGTGGCTTCAAGACAACAGTTTACCATTCTTTCAATAAACTTGCTGTATCCGTTCTGTTTGTACTTCTTGTATTAATGTGCACAATAAATTAAAC
>F01.PB34
GGTCGGTGGTGCGCCAGATTGTGGAAATCTTTCTAGAGCTTGTGGAATAAGAAACCGAAATAAAAATGGCACAAGAGCTGGATATGAACAACAGAGATCCAAATGATCTTAATTCCCATATTAAGGTTATGTTTGAAGATGTGCTGGGAGAACCAGAAGGCGCCCATTCGATTGACTGCGTTTGGAAATGCGCTTACTCATGCTTCGAATGCGGCAAAAATCTTTGCTACAAGCTTATGACCTTCCTCTGTGGCATCTTTATAGCTCTTGGATGGGGCTGCGACTTCGCAATGACAGCATTCCACCACGTGTGGTGCTGGACTCCGTGTCTACGAGATTTCTCCATCTGTCTTGGTTGCTTCCAGAAAGTGTTTGGCACTGTGATAAACTGCTGTTGTGTCCCGATCTGCGAGGCTTGTGGTATGGTCCTCAGCAAGATAAAAATCACAAAAGGATAAATGGTTTGACGTTCCTGTATTTAGCGGTTATTTCCATCGACTTTTGGTACTTACAATGGATTTAAAGTCCTTGCTATAAACGTGACAGTTTCGATGGGAGAATTGCATGACAAATAAGTGTTTTTTTCACGACCTCATTCCTATTTTGGAGTACTCATATTACTTGTAATTATCCTATAATTTTATTAATTTTCATAAATTTTACTTGTTCCTGTCTGTGATATTTTCTCCTATTTCTGTAAGGAGTGAGATACAAGATGTTTGTGATTTTGGAACCAGAATATTAGCATACCGATTATTCGGGGTTTTGAAGAATTTTGACGATTACAAAATACACTTCCATCTTATTGTTTTGTTTTAAAAGCTTGGATTTTATACAGAGATATAGTCTTTCTAAATAAACATCAGTTCT
>F01.PB35
agaaTTATAAGAGATAACAGTTTTCTACACACTTCCAGTGCCACAACGCCACAATGTCCGCTGCTAGTATCCTGTTGACGGTTTTCTTGCTCGTACAGAGCACATTCAGTGCCCGTGTACCTTCTCATCTCGGTCAGCAAAATCACGTGATCACTGAGCTAGTAAAGCTGAACCCTGATGCAAACAGAGTGGGTCTGGATAAATGCCAGCTGTGCGTGGAGTTTGCCAGCCAGACGCTGGACGCTCTGCTCCAGTTCATCCTCCAGGTTGGAGTTGTCGACACTTGCGGAGATCTCTGCCAAGCATTTGCAGACAAGACCGGAAGTCAGGTGCTCGGCTTCGCGTGCACGATTCTCTGTGACGTGGTCGGCATTAACGAATTTGTTAAGATCATACAGAAGGAAGATTTGGACCCGATATACTATTGCGAGCTGTTGACAGTTTGTCCGGTGAACGACCACGGCGATGCCAAGTTCTCGCTGTTTGATGTCACTCCGAATAAAGGTCCTCAGGGAATATTTGTAATAAGCTTCGAGTATGTATCCAAGAACGGGACTGGTACCGGGGAACTCTTCGTTGAATGTCTCACAGTAGACCATCTGGCAATAGGCCAGAGCTTCTTACACGAGCAGGCCCCTGCAGGCACGTATGACGGTAACTTCCAGCTGAATGCCGTACCGGACCCGGACTGCGACCCCATGCAGGGACCCTGTGAGAGCTGGGAACCAGGCAACTACACAGTGAAAATGAGCATATGCAATGGTGAGTGCGGCAGTAAACATCCTCACAGCCAGATCTACGACGAAGCCGTTGCCTTCTTCGAGATAACGGGAAGCTCGAACTAGACACTTGACAGAAGAGGGAACGTTGCTGATGTATAGATATATTTAATTATCTTTATAGAATACAAAATAAAATTGTTTTT
>F01.PB36
CTTTTCCGCTAGTTGTTCAAGATGACAACAAATATCAGCAAAAAGCGAAAGTTTGTTGCAGACGGTGTGTTCAAGGCAGAATTGAACAACTTCCTGACAAGGGAGCTTGCTGAGGATGGGTACAGTGGTGTTGAGGTTCGTGTAACTCCAACAAGGACCGAGATCATCATCCTGGCCACTAGAACACAAAATGTCCTTGGAGAGAAGGGGCGTCGCATCCGAGAACTAACATCAGTTGTACAGAAAAGATTCGGTTTTCCAGAGGGAACTGTAGAGTTGTATGCAGAAAAGGTGGCCACCAGAGGTCTGTGTGCCATTGCTCAGTGCGAGTCTCTCAGATACAAGCTGATAGGAGGTCTGGCTGTCAGGAGAGCATGCTACGGTGTACTGAGATTTATCATGGAGTCTGGAGCCAAAGGCTGTGAAGTTGTTGTCAGTGGTAAGCTGCGTGGACAGAGAGCCAAATCGATGAAGTTTGTTGATGGTTTGATGATCCACAGTGGAGACCCAATCAATGACTACGTTGACACAGCTGTCAGACACGTCCTTCTCAGACAGGGTGTGTTGGGCATCAAGGTGAAAATCATGTTGCCCTATGACCCCACAGGCAAGATTGGCCCCAAGAAGCCCTTACCAGATCACGTCAGTATCGTGGAGCCCAAGGATGAGCAACCCCCAGCTCAGCCCTACAGTGAACAGAAAGGAGCTAAGCCGCAGGATGCTGTGGCACCTCCCTTGATTGCATAAACTGTATCATATGTCTTAGAATACACCATACTGAAG
>F01.PB37
AGCTTGGAAAACCCCACTGACTGCGCAAGTGCCAAGAGGAGTCCGGAAATCTGAAACTACGATGGCTACAGTGCGACCTGGTATGGAGGGGTGCCACCAGATAGAGTTGCCAGAAGGAACCTATGGTGTACCAGATAAACTACTTCATGGATTTCAGAATGCACAGAGAGGAAACAGACCAGTTCATCCATTAGAATATTCGGAGAAACACTGGCATGAGAACAAACAGGCAATGGATCTGAACATGTTGAGGAACCTGCAGGGATTACACGCTCCTTTGAGGCTACAGATGGAACACAGTGTGGCCAGAAAGATAAAGCGGTTGCCAGGGTTACCAAGCTCCAAGGTGATGGAAAACTGTCTCAGTGGAAGAGATGAACTTCTTGAATTTGAAGATATCTTTGACTATGGAGACGAGAGACCACTGACGCAAGTTCCACATATACAAATCGAGAAAGAATTCAACATCTTGTGATCTCTAGCCCTGTATTGATTGTGATACCATCACTGTTCATCATTACAACATCTTGATCATATTACACAAAGTGCTCCTGTTTGAGATGAACTGATTAACCTAGTGTTAATTGTAGAATTTTTAAAAAGGCTGATATATTTAAGTATGTATTTATTTAGTCATTTTGGCAGTAATTTAAAAATGGTCGTAATCTGAAAAGAAAAATAAGCCAGGTAAGCATGGTCTGTTTGGAAAAAAAGTTCATACATCAAATTTTCGAAACAAGTTTAACAGTAACAAGATAAGTGTGAGTGTAGCATCTGTGGCACTGTTTACGGAAGTGCTAAAACATCTTGTTGTGTGTAAGTTAAAGATGCAACAGTGTTTCATGTTCATTTCTCTATATGTTGTTTCTCTTGTCATAAGATTTCAATAAAATAAAGTTTAGTATTTG
>F01.PB38
AGGGTTAAGTCACTCAGGCTAGGAGAGTCAGTTAGTTGAAAATTTGAAGAAAGCCATGCAGAAGGCTGTGTGCTTGTTGCTGATTCTTGCGAAGAGTTCAAGAGCTGCAGTTGATGTGCCGTCCTGCGTTAAGAATAAAATCACTTTATCGTCAGCATTGCCCAAAGAAACTCGAATTCCTGATCTACCAGACCTACCGGATGTGTTTAATGCAAGTGTCAAGGTCAACGCTACACTTGCAAACGGGCCGTACTTGGCACAGCAATATTATGACTATCCGAATAACAGAGCAGTACTGGCTTACTACCGAGGGACCGCCTACTTTGCCTTTAGCGAGGGAAATATAAAATACGTTAAGCCTGATGGCAGCTGTATGTGCGCTGCATTGGCTAACGATAATAATAAACAGTTTTTTGGGTGTGTGGAAACAGAAAAGAACAGGTTTCGGCTGCTACCACCTCTAGAAGCCTTTCATGTTTCAAAAGCAAATGGACTTATCTACATGGGCGTAAATTCGGTTCGAGGTGTACCTGTAGATCACTGGCGCACCTGCTTGTCCTGGGATACATTCCCGAGTACCAATTTCACCATGGATGCATACTTCTCGGTCAAGATCTGGGAGTCTGCGAAAGGACTGCGTCAAATTCCGATTCGCATCGAAGTCACAAGCACCAAGGACTTCCAATCTTATGGTCGTCTTCACAATGTGTATGACTACATGACCTTTCAACAAGGAGTCGAGAAGGAAAGTGTTTTCGAGGTTCCCGAGGGCACCAACTGTGACTGCTCAGGTCAGACAACGTTTGGGTGAAAGTAAGCAGATGGACGGTTCAGACTTCCAGACGCGCTGTTATGCAACCAGCTTACCTTAACTCAATAAATAGTACC
>F01.PB39
AGAATTCAAAAGCTGTCCAGAGGGATCAGACGTTTCAGTTGGCGTGGAAAATCATAAACAAATAAAGGCAAGATGACCGAGAGAAAGGCTGTGATCAAGAATGCCGATATGTCCGAGGAGATGCAGCAGGATGCTGTAGACTGTGCCACCCAGGCTCTCGAGAAATACAACATCGAGAAGGACATTGCCGCTTACATCAAGAAGGAATTCGACAAAAAGTACAACCCAACCTGGCACTGCATTGTTGGAAGGAACTTCGGTAGCTACGTCACCCATGAGACAAAACATTTCATCTATTTCTATCTTGGACAGGTTGCCATCCTACTCTTCAAGTCTGGTTGAAGAGCATGTATAATCAAGAACGTTCTAGAAGCATTACCATCATGTGCTATTATCTTTTGCAGTTCCAGCTGACAGAGATTTTTTTTCCTGTCATTTAAGCATTTACTGTTACTGGTGATTTAACAAATTGAAAGAAACTTTTAACTTTAGATCATACTGCCAGCCATCATGATACATGCTTAGAGTATTTATCTACACAGTACACTGCCTGTTGCTTGTTATTTATTGTGGATATGTGATCTTTTTGTATTCTTTAAGTTTGTGAAAAACTTGTATTTTTAGTTTTGCTAAATAAATAACCAGAACTCTAAAACTAAGGCATTAGGTCTTTCTTCCATCCGGCTTGACAGATAGGTCACTAATGTGTGCTGCTTTAAAATGATGTTACACTTAATACACAGTTCATAGGTTTTTGTTCAGGTCAAACCTGGTTGCCAGTTCAGACCAAGTTATAGTTCAAAGGCGAGATTAGTGAAGATTGTTACGTTGTTACTGTAGTTTAATGTTGGTACAACTTGACGTTTTGTCTGTTTAACAGATAAATGTTATAAATG
>F01.PB40
AATACTGTGTACACCGTGACTGAGATAGCTGGATATCTGCTTGAGTGTGCTGCATTTTACATAAAGTTTAAGTTTTACAGTAGGCAACAATAACTCAAATAAAAAATGGCGGAACAGGTTAAACAAAAGAAACCCAAGAAAGTATTGCTTGCAATGGATGGAAGTAAACATTCGGATTACGCCTTTGAATGGTACATGGAAAATGCTCACGAGAAAGATGACGAAGTTTTCATGGGATTCTGTGCCGAGTTCCACCATCATCATTCGACCAGCGAAGCGTCTACCGGCTCCAACGATTCCGGAAACATAAGAGAGGCTATGTCAAAAGGAGAGGAGAAAGCACAGCAGACGGTACAAGCTCTGGAAGACCTGGCCAAGAGACATAATGTGAAGTGCACGGTGCTTGAGCTAAACGGAAAACCAGGGGAGGCAATAGTTCATGCATCAAAAGATAAAGAGGTGGACATGGTTGTAGTGGGAAGCCGCGGTCACGGCAAACTACGGCGCACGATAATGGGCAGTTGTAGCGACTACGTTGTTCATCACGCTCATGTTCCGGTCATTGTCTGCAAACATGAGGACGAACACCATAAACTAAAGTAGATATACGGTTGTCAAAGTATTGCTTATGCCCCCCAAAGAGGCCTGAGATATACATAGTATTCAACATTGCCTTCTGAACTTTATTAACTTCTCTTTGTAAAGGGATCATGACCAGCTAATAAATGCTTCTAGTTGGCACATTCATCTGTTTTATAAGCTTTGCAACATGTGGCCTAAGTATTAACTGACACGTGGCCACGCGTTGGTGTGCCTAAGTGTACGTGTTGTATCTACAGTTCTTGTCTGTGTTAGTTTTTCAGTCTGACTCTGGTGTGATTTGACCTCGAGTACCATTGTGCCATATAAGTTATCAGTTGAAGAACAGTAACAATCATCTGAATTGTGCACACACGTATGTAAATCAAAATAAATTATAAAAACCT
>F01.PB41
ACTTTTAGTGGCGTAGAAGACAATATCTGTGAGAACATTACTGAAAAATAGTCAGTAACAAGCATGTCGCGATTTGTAGTTCTGTTTGTTTTTCTTTTGGGCGCATGCTCAGCAACCATCATGGACGTGCTGCAGCAGAGAAGGGAGACAACCCTCATCAGTTTGATTCAAGCAGCTGGGCTAGAGGGTACATTAAGTGGAACAGGAACTTTCACGTTGTTTGCACCGAGCGAGACGGCTTTCCGGTCTCTGCCACGAAGCACACTGGACAGCCTGAAGAGTGACGTTACAGCGCTGGCTAATTTGCTCAAATACCACGTGGTGGCTGGCGCATTCATGTCCAGTGATCTAATGATCAATGAGAAGATGTTGGAGAGTGTGGCCGGGCCCAAAATCCGGGTCAACTATTACATGTACAACAGTCATATAGCTCTAGAGGGTGCACGAGTCACGACCGCTAACATCAAGGCCAGTAATGGCGTCGTGCATATTGTGGACAAGGTGATGATGCCACCTAACGGAACAATCGCCGATATCCTCGCCTCTGACCCTCACCTTTCTACGCTGAAAGCAGCCGTAGACGCCGCCGGCCTTACGCAGGCTCTGCAAGATGGACCCTACACACTGCTTGCGCCAACAAACATGGCGTTCAACAGTCTCGGAAACGATACCGTCCAGGCGTTGCTGGGCAACACAGAACTACTGAAGAGCATTTTACTTTACCACGTGATCCACGGCACATTATACAGCACAGGAATGCATTCTGGATCTCTTCACAATCTAGAAGAAATGGATCGCGAGAGACTTGTAGCTAGTTTTCAAGGTCGGTTAGTTATGGTAGACGGTTCCCGGGTTCTAACGAAGGATATCAGCGCCACAAACGGTGTCATCCATACATTGGATCACGTTCTCATCCCCTCCTCTGTCAAACCTGCCATTTCTGCTCTTGTTAACCCATAATTAATGTGAATAAATTGTAATAATATTG
>F01.PB42
GGCATTTGTCTTCTGCTTGCGAATAGTTTCAGTCAAAGCAGTCATGCAGCCTTTCTGTTTGTGCTTTTCGTGGCCGTAGCGGCAGTCTCCGTCTCCGGCAAGACAATCGTTCTCTTTGAAGAGACGGACACCGATTCGGCTTTGCTTAACGCTGGCGGTTCCGACTTGTCACTTGAAGTCGATGACGATTCAAAGACAATAACAGACGACCTGGATGAATGGGAGGCAGACGCTTTCGGGGAACTGACTCCAGAGGATCTAGATTTTCTGCTTAACGGCTACGAGTATACGCTGCAGAAATGTGGAGGCGGGGAGTGCAAAGTCTGCTTTAAGCTCTGGAAATTGAAAGGGTGTTTCATTGTGAAATTGACATCTGGTGGAATTTACATTGAGATGCAAGTTTCCGGCAAGACACTGTATTCCAAGACATTCAGTACGGGCGGCAGTTACACGGTGAAGATCAGTAAGGACAAGCTGCCTAGCTTTCTGCGCAAACTTCTCAACTCAGACATCGAAGTCACTTTTTCCGGGTTAGACTTGGCGGCCAAGAGGGTGTGCGTGCAAGCTCAAGTGGACGTGAAATGGGTTGGTACTGTCAAATGGCCTAGTGGTAGCCCATACTGTATCAAGCTGTAGTGTGCATGCGCCGGTTGCCAAGAAATCCAGCGACAAAAACCGAACAGTTCCTTAAAAGACTGTACAGAACTATCTAGAATTTTAATGCTTTGCAACGCATAATCATGATGATTTCTTCAATAAAGCCTAGTGAACTC
>F01.PB43
GTTTTCGGTCAAAGCACGGAACGGATTAGATCAAATAGAAGTTCCAGCAGTGAAGATAGTCAGAATGAAAAAAGCGGTGTGTCTCATCCTTTGTTTGATTCTGCTCAGCTCACAGCCAACACAGGCCTGGCTGTACACTGTCGCTGGAGTAATTGGTGCTGGTGTCTTATCACCTGTATTACTTCCTACAGGACTTGTAGGAACCGGCGTCGTTGCAGTGGGAGGTCTTTTAGGCGGTGTTGCATACAAGATGATGCAAACTGAAGAGGAGAAAGAAGACTAATTAAGAATTTAGAACTGTTACACCACTGCACCAGCTATTAGCATTTCATGACAGCATGCGTCTGACCCATTTCCTAATAATTCAAATAAAACCAGCGAAGTGAAATTATTTTAAAGCTTATATAAATAAAATTGTCACAATACTAAACATGTACATGTATTCCATTGACAGACATACTTTGAAATAACAACCAGTATCACAAATAAAACAAATCTGGTGATTTTTTTTTCCAGTAGTTAATATCCCTGGTAAGACTGCGGTCAGTGTGCACACTCTATGGGAAATTAGGTCAGATAAGTTCATATTGTATTTCTACGCATTTTTTGCTAATTTCTAATTTCACGTCTAATTGTCTGTCAGACTATTTTAACTTGATTTTTGGTCGAATTTTAATTCATTTGTTTTGATTTTGGAAACTGAAGTGCAGAAAGTAGACCGGAAGTTGGTGCGTCGGTTGAGGAGTGTGTCTGCTTATTTAAATTACTTTCTTTATATAGCGTGACATCTTAAAAGAACATCATGTAATGTTTATTTTGATTTTATTACACTTTTTATCGCATTCCATGTTTACAGTTGTATTACTTCCAATAAAATGATCGAACT
>F01.PB44
ACTTTCCAGTAATAACAACAACAATTATGGCTGCGAGGACAGTTTGGCAGCAGTGCGGACGCATTCAGCCAATACTGGGCCATTTGTCAAGGCAACCAGCAGCTGTCACTGGCACACAGACAAGAGAACTTGTTGTCAACAACAGAAAGAATGATAAAGATGACAAAAACAAAAGTCTGATGCTGGTACCTCATCGAAGTGCTATGTCGCCGCCGGATGTGAAGTTGAAACCCCACTCTCCATTTCCAGTGAAATTCTCTGACAACAAAGTGGACTTCGCTCTAGCTAAGGTGGATGACCTCATCAACTGGTCAAGAAAGGCGTCACTGTGGCCCCTGTCATTTGGTTTGCCTGCTGTGCAGTAGAGATGATGCATTTTGCAGCCCCTCGTTATGACATGGACCGTCTTGGGGTGGTGTTTCGTGCCACACCAAGGCAGGCAGATTGTATTATCGTTGCTGGAACTGTCACAAACAAAATGGCACCAGCGCTGAGAAGAATATACGATCAGATGTTAGCTCCTAAGTGGGTGATATCCATGGGTAGCTGTGCCAATGGTGGGGGATACTACCACTACTCCTACTCCGTTCTCAGGGGCTGCGACCGAATCATACCTGTTGATATCTATGTACCTGGCTGTCCACCCACGGCTGAAGCTCTCACTTATGGCATTTTACAGCTACAGAAAAAGATCAAGAACATGTCCACCACACAGGCTTATTTTAGACGATAAAACCCTTGTACTGTATGTTTGTTGGCTAACCTGTACATGGAATAGAGCAGAACTGTTGCAACATGGAACTTGTGAAAAATACACAGCTTCAAATCCACAGTCCTAACTTAAAAGAAAATTAGAAGATAATAAATTGCTGAGCACTGCAAAACACGTGTTTATTGGTAAAGAATATTTTTAAGAATTGTAGTAGGTGTTTTTTGTACTTGTTTCGTTTTTTGAAATAAATTATGCTTTAAAG
>F01.PB45
ATCCTTATCTATGACTAAGTTTGACGCAGAGTACATGGGGAATCATTGTTCTGAATTTTAATAGACTGGTTTATAAATTTAACATCTTCCATATCCAAGTGATATAAATATTTCTCGTTTTCTAAAGGGCAATAGCACACTGGTCATTTTTCTCTATCATTTGATACGTAACGGATAAACGGAAAGGAACTAAAACATGCACTTTGTCAGTTGTTTGGGGCTGCTGCTTTGCGTCTGGGCAGTCGATGCAAACGTCTGTTGTTTTCCAAGGCAGTATCAGGCCATCCAGGGTCTCATGAAAGGCACGGTGACAAACGGACGTTTCTCTGTACTGTATGGCAACCTGTTCATGTACTACGATGGTATAAACAAGAGAGAGACTTTCATAGAGGACCTTACCGTTGATGGGGTTCCAAACAGGGTCACCGTCATCAAAGACTACAATGCTACCAACACAAAGTATGTGATCTCGAATGGCCACTGTACACACAAGTCCTTGGAACCCTTTAAGGAAGGATGCATACCAGACTGGGCACAAAAAATGATGGCGTCATACTACGGGATGAATGACATGAGCATAAACATCTACAATAACAGTGCTGGGTCAGTGGCGTCTTTCCTGATCACTTCCGGTATGTCGAACCCAGCTGGTACCGGATCTGGTGTACCGGAATGCTTCCCGATCCTAGATGTCAGTACTCAGCCAACCGGAGCGAGCCCCTATATGCAAACGGTCATGTTCCACAACTTCACCATCGGCATTCAAAACCCCAAAGTGTTTGATATCCCAGCTGTATGCAACCCCAGCTCTCCCATCGGGAAGTAAAACAATGCACTGATCATTCCTTATTGTTGTTACTTGCTACATTAAAGTGAAATGTAATTAAAAAAGAAATAAAAGTTTTTAACGATTATGCAAC
>F01.PB46
GACATCGGTTCGGATTAGAGAGAAGAACAACGTGTACAAGCAAAATGCATTTACTCTTATTGTTGGGAGCTGTATATTTTTTATCGGTGAGCTGTGTTGACGGAGTTCGTTGTCCAACACCGTCTGAAATCGGTTGCCAAAAGCCGCCGACGCCTTGTCCTGCTCAAAGGCCGTTCTCAGTGACCTCCTACTTTCATTTTGAAGGATCCAGATGCACAGGCTGCTCTTACTGTGTTGAATCAATGGAGGAGTGTCCGTCGTTAGCCTGCGCTATGTTCAAACTGCCGCCCGGCTGTATCCCGAGGCTGCACACAATGCAACTTGACATCGAGAGTCGCAGCTGCTGGGGATGCGACTACTTGCAGTGTATATAGAAGCAGAAGCTGGCCACGGACACCAGTGCAAACGGAACCATTGTGGAAATCACCTTGTAGCATGGAGATAACTGACAAATATTTATTTTAAATACAGTCGAACCATCTGTAATAAAAGACTATTGTCTTAAGGGGCGGCAACTGCGATGTATCTCGTTTCTTAGTGTTCAAAAAAATCTATATTTTAAGAGGTTTCGGCGTCGATGTCCAAGTTGAAAAATTACGAGAAACATGTTAATGCTATGCATGATAAAGATTAAAGATGCTTACATCAATTTATACTTATTATATCGTTTTACGCTTATACGTATGTAAACAATTCTGATTTCAAAGGAAGTTTTAAAAACCTCTTTGATATAGTTTTGTTGTTCGACATTAACAACAGTGTAACCTTTTTACGGCCTTTTCAGTCATTGACTTAAATTTCCGGGGCACAACTGATCATGTCTCAAAAATAATTCAACGTAGAAAGGAATGCACTTCTTTTTTCTCTGCAATCCTTTCGTTAACATTTTGTTGGTGTGTATGACATTGTTACTGAGTAAAACCGTATATTAAAAGTTCTGAAAG
>F01.PB47
GGCTCTAGGATTTTTTTCATACAGACGGACAGGCGAAGTAACAAATTATGCATAAACTACTGGCATTTTTAGCTTTTCTCGGGCTGGGTTTGGCTTCGGAACACGATGTGTTTCGGGTCAAGCAGAACTACGACGAGAAGGTGAACAGCCTGCTTGTACAACAGGTCCATTACGAGCTCAAGGCCAGCTACATGTACCAGGCTTATGGTCACTTCTTCGCCAGGTCTGACGTAAGCCTCCCGGTTTTGCCAAATGGTTAGAGAAGGCCTCGTTAGAAGAGAGGGAACACGCCACGAAGCTGAAAGAATACATCAACAGACGTGGTGGAACCGTCTCACTCTCAGACCTTGATTTTGGCAGCATGTGCAAGACAGTCTCGGACGAACTTGCTCAGATGACGGAATTCAGCAGAAACAAAGCTTGTATTTGCTACTTCATGTCTCACAAGAAGGACGCTGGATGTGAGGACCGCCGCACCTGGAAGAACGGACTTTGGGCAATGCAGGACACTCTGGTCCTAGAAAGATATGTCAACCAGCTTTTGTTAGACCTACATCGGTCCGCTGATAGCGCAACGGACCCACACGTGATGGACTTCCTGGACAACAACTACCTGGAGGAGCAGGTAGAGTCCATCAAAAAGGTGAGCTACTACATCAGGCAGCTGGAGAGAGTCGGCGACGGACTAGGAGAATATATCTTCGACAAGGACCTCTCCTCTTAAGCTTTTGTGCCGATTATAAAACTTATCATCGTAGCTGTGTTCAATAATATCGCATGTTCGAGATCAAATATTGGTTTTATTCAAAGTCCTCAAATATGAGTGTTAAAATAAGAGCTTAGTTTTATTTCAGTACTTTATAATTGTTTTGCCGTACGCTATAGTGTACTTTAAACTATTAATAAAAGATCTAAAT
>F01.PB48
AGACCACGCGTTGGGCAGCCATTTTGAGAACAAAGACGAAATAAAGAATTTCAGCATGGCAGCACGAGGAAGAGGTGGAGGTCGTGGTGGTGGTGGTGGTAGGAAGTCATTTGCTGTTTCCACAAAACTGTATGTAGGCAATATCCCAGAGACATGTCGAAGATTGGATCTTCAGAAGTTGTTTGAGAATTATGGCACAGTTGTGGAGTGTGACATTGTAAAAAACTATGGATTTGTTCACTATGAAAAAGAAATTGAAGCCAAACAAGCTTGTGAAGAATTGAACAACACAGAATTTCAGGGCTCAGTACTGAGTGTTGAGTTATCTCACAGTAAAGTAAGACAGAAGCCTGGTATGGGAGGCAAACAGGAGTGTTACCGTTGTGGGAAAGAAGGCCACTGGTCCAAAGACTGTCCAAGGGGACCGAGCAGACCAAGTTATCCAAGGGATCCCTATGGAGACTACTACAGAGACAGGTACCCTCCCCACCCCCAGGAGATAGATTCAGGCCATACCCAGACCCTTATGACAGGAGGCCTCCACCCCTCCCAGGGATCCCTACTACAGAGACAGAGATCCATACTCAAGACCACCCCCAGAATATTATGGGAGAAGGGACCCCTATGCTGCCTATGACAGACCAGCAGCTGATCCATATCTGGATGACTACTATCGACGAGCAGCAGCCTCAAGGTGATTGGTGGATAAAGAAACCATGGAACTAAGAGCTGGGGCAGTATAAACTTACTCAGGCAAATGGAACAGTTTGGTTTAGTCAGCCTAGAAAAAGGCAATTGACAGTTTTGGCAGATGACAGGAGTTTTGCAAAGCAGCTACAGGCCTACATTCAGACAGTCGCATGTTATTGTTACAAGTTGTGGAATAAAACGATTGAAACTT
>F01.PB49
GCTTTCGATTCTATCACGGAAAGGTGGTTTTCACGGAGCACATGATTACTAACCACGTGCGTCAGTTTCGGCGGGTTCTTATCACCGGATTTCGATTTGTATCAAACATGCCGAACCCTCAAGTTTTCTTCGATATCAGCATTGGCAATAAGCCGGCTGGAAGGATTGTTATGGAGCTGTTTCAAGATGTGGTTCCAAAAACAGCAGAAAACTTCCGTGCACTGTGCACTGGCGAGAAAGGCTTCGGCTATGAAGGATCCACGTTCCATCGTGTAATCCCTGGTTTCATGTGCCAGGGTGGTGATTTCACACGTCACAATGGCACTGGTGGGAAGAGCATCTATGGTGAGAAGTTTGCTGATGAAAACTTCATCAAGAAGCACACAGGACCAGGTATTTTGTCTATGGCTAATGCAGGACCAAACACCAATGGTTCACAGTTCTTTTTGACAACTGCAAAAACATCCTGGTTGGATGGAAAGCACGTTGTGTTTGGCCAGGTTACAGATGGAATGAATGTTGTGAAAGCAGTGGAAGGAGTTGGTTCCGATAGTGGCAAAACTTCGGCTAAAGTTGTCGTTACCAAGTCTGGTCAGCTCTAAAGAGCACTTGTGTGCAGTTAACTCAATGAGATGTGAAAAGCAATTCAACAGTTCATACCTAGTTTTTGATTTGTAAAGTGATTAAAAAAGATCACTGATAAAATTTGTAATTTTAAGTTACAACTTAATGTTCACATTATGGTCTGAAAATTTCGTTGGTTTTTAATGCCTTTACCAAACATGAAAGTGCTATGTAGTGCTTTTTTTATACTGGAACATGAAATAAAGCTAAAATTTC
>F01.PB50
GAACATGCGCAAAATAAACTTCCTGTCAAAACAACAACACGAGTAAATATTTCACAACTTTATTTTCCTAGATCAGTCATTTACAGAAATGCCTCAGAACGAGCACATAGAGCTTCACAGGAAGCGACATGGCTACAGACTGGACTATCATGAAAAGAAGCGAAAGAAGGAAGGTCGTAAGCCTCATGAACTGGCCAAAAAAGCCAAGAAACTTAGAGGCATTAAAGCCAAGTTATACAACAAACAAAGGCATGCTGAAAAAATACAGATGAAGAAGACAATCAAAATGCACGAGGAACGTAAAACCAAACAAAAGACAGACGAGAATGTGCCTGAGGGAGCAGTACCAGCCTATCTGCTGGACAGAGAGGGTCAAAGCCGGGCTAAAGTTCTCTCCAATATGATCAAACAAAAGAGGAAAGAGAAGGCGGGCAAATGGGAGGTTCCTCTACCTAAAGTGAAGGGCATGAGTGAAACAGAAGTGTTTAAAGTTATTAAAACAGGGAAAAGTAGAAGAAAAGGATGGAAAAGAATGGTTACAAAACCTTGTTTTGTGGGAGAGGGTTTCACGAGAAAGCCACCAAAGTTTGAAAGATTTATTAGACCTATGGGTTTAAGATATAACAAAGCTCATGTGACACATCCAGAATTGAAAGCAACATTCTACCTACCAATCATTGGTGTCAAGAAGAATCCCACATCTCCACTGTACACATCACTAGGTGTTCTCACTAAGGGGACCATAATAGAGGTTAATATAAGTGAGCTTGGCCTAGTAACTCAGGGAGGAAAAGTTGTATGGGGAAAATATGCACAGATAACTAACAACCCAGAAAATGATGGCTGTATAAATGCTGTATTACTCGTGTGAGCTCTGGTACTATATGGAAATAAAGTTGTG
>F01.PB51
GGTTGACCGTCGACAAAAACTTCCGGTAGTAACAATCGTCAAATTTCACGGTCATCTAACCTGTCTACAAAATGGGAGGGGGATATACCGAAATGCCCAAAATTCCTGATTACAGGAAATATAAATGGGAGGACTTCCCACAGTGGAGAGCTCATCAGGCCCGGCTGCACCAAATGGGCTTGCATGATCCATGGGCAAGAAATCACGTGTGGAAATACATGCGACCTATGACAAACAATAAAACAATGCCAGTCTGGAAATGTATATTGACCCTCCCTGGAATGCACAGAGGCTTTGCTTTAGGAATTGCAGCTTTAGGTGTATATATAGCATTTGATCAACTACTTGGAAAGAAGAACACAGATGAGCATGGCGGACATCATTAGGAACCCCTCAGACATTACAGACTTTAAATTTTTTGCAGAATAACACTATTAAGGAACTTGAAAAGTTTGAGGATTACTTTGAGGAACCTATAAAAAACTGATGATTTTGTCAGAATGTAGCACTAAAGGTATTCACAGAGCCTACAGGTGAACTAACCTGTACTTCAGAAGGATTGAACGGAACATGTGTGTCTGTTTTATTATAGTTAGTCATTTTTCTTTCTCAGCTGATCATAAACGGTAGAACTAAGCATCTGTGATGAATAATTATGAAAATATGGTACAGCTAACCTGACAATTTGATAATCATCTCATGATAACAAACTGGACCTTAAGGAATACCTTTATCAATGCTATTGATAAAATACATTTTATGAAGAGAATAATTGGTTCACATCTTAATAATGATTTTTTTAGACATTAGGTTAAGAGCTGACAGTGTCTAAATTGATACATGTATGTACAAACATGTGAAATTGCAGGAAGTATGTGGTGTGCCTATTTTAGAGATAAATGGTTGTTTTG
>F01.PB52
GGAACACTTGAGAAAAGATGGCTGCGCCCATGAGAAAAACCTGTCGATTTATTGATATTGGTGCCAATTTGACAGATCCTGTATTTAGAGGAGTATACAGGGGAAAAAGACACCATGAAGATGACTTCCTGGACATGCTGAGAAGGGCCAAAGATGTAGGAATGGAAAAGATTATGGTGACAGCAGGCTGTTTGAGAGATGCTTTAGAGGCTGTGGAGTTAGTAAAACAGCATGAGGATCTGTACACCACAATTGGTTGTCATCCTACACGATGTGGAGACTTTGAGAAACATGGGGACCCGGATGGTTACATGAATAAACTGCTTGATGTAGCTGCACAAAACAAAGAAAAGATTGTGGCTGTAGGAGAATTTGGGCTGGATTATGATAGGTTGCAGTTCTGTAAGAAGGAGACACAGCTTAAGTATTTTGAGAAGCAGTTTGAGATGGTGGAGATGTTACAGCTTCCGTTGTTTCTACATGAGAGAGCAGCAGCTGAAGACTTCACGCAGATCATAAAACGACACAGGGACAAGATTAAAGGAGGAGTAGTTCATTCATTTACTGGCACAAAAGAAGAGGCCTCTGAGATCTTAGACCAAGGATTATACATAGGGATTAATGGATGTTCTTTAAAGACCCAAGAAAACATAGATGCAATGTGTTCAGTACCGAGTGACAGGCTAATGATAGAAACAGATGCCCCATGGTGTGATATACGTAACACGCATGCTAGCTCCAAGTATGTACAAACACAGTTCCCATCTAAGAAGAAGGAGAAGTGGGAGAAAGGATTTATGGTGAAAAGTAGAAATGAACCAGCTACAATCCTTCAAGTATTGGAGGTGATGGCAGCAGCAAGAAAAGAGGACATCTTGGAACTTGCTAATACCATATTCGAAAATACAAACAAACTCTTCTTTGGAAAACAGTCTTGATGAACTATTTGTTAAATATTATTCTAAAATAAAATTTCAAGT
>F01.PB53
AGTACGTTGTTAAACATTTAACGAAAATGGGTTATGCAGGATGTGCCAACTCAGTGTTGCTAGCTGTTTTGTTGACGGCGGCGATATGGTCAGGAAGGCTCACGTGTGTCGCGGCTGAAGACAAGTGTGTCACTGGTACATGTAATGGTGATGTGTCTTGTCTACGAAACCTTGACACCACTTGCCCCTTACAGTCAGGGGGTGGATGTCAGACAACAATCAACGCCGGAACCGTCAAGGCAGAGTGTGTTGCAGCATGCCCAGTAACGACTCCTGCACCAACAGCAGGCCAAACGACGGCTGCCCCAACAAGCACGACAACACCAACAACACAAGCTCCAGCTGGAAGAAAAAGGAGGCAGGCCGTAGGCGCTGAAGTCACCTGCTGTAGAACAAACATGTGCAACCGTCCAGAAGAAAGTTCAGCTGCTGGAGTGTTCAGCTCCATGATGACGATCCTTGTCTATATATTAGTGTTGATGCATCCGATGTACATCTAAGCAACATCGCACAGGTCGTGTTCTTACACTGGCACACGCACACCGTTTCCTGTTGCTATGCAATGATGCAAATACTAAGCAATTAGATATTTTATATTTACTAAGAAAGACGGGCAATGATTGTTTCGTGCAAATTTTAATGAGTAAAATAAGACTTGAGTAACACAACAAAAAATGACATTATCTAAATACATGTGCTTGTGCCTGAAAGTGTGAGGAACAAAACTGTAAGAGTCTATGTTAAATTTCGTTTAGCTGAAGCCTAGATGAAGCTAAATAGCGGAGTAATATTCATCATGACGCTAAATGAGATTTTCATTCTTTTTAACTATTACAGTTTTCACTCTTGCTGTCCTTTATTCATATATATTCTTACAAAAATTCTGGATCTACCAATTCCGGTAAATTAAAATAATAAAAACGAACTGTTC
>F01.PB54
AGGAAAGGACACGCTGCTTCCTGTAGGTTAACTCACGGAAAAAGTGAAATGCTTTTCAAGACTTCACTAGGCATAGCAGCTGGTGCAGGCATATGTTTCATAGGATACTGTATATACTTTGATAAAAAGAGGAGAAGTGATCCCGAATTCAGACAGAAACTGAAAGAAAGAAGAAGAAAAGCAGCTAGCCAACAGACAACACGAGGGGGTTCAGCCAGTACAACAAAGTTTCCAGATCCCAACAACCAGGAAGCATGTCAGGCCTACTTCATGCAAGAAATTCAGCTTGGAGAAATCCTCCTTTCAAATGGACAGATTGAAGAGGGTGTTGACCACCTAGCAAATGCTGTGGTGATATGCGGTCAAGGACAGCATCTGATGCAGGTTTTCTCACAGACGTTACCACCAGAAGTGGTACAACTTCTTACACTGAGGATACCCATTGTACGACAGAGATTACAAGAACAGTTTGGGAGCAAATTGGACAAAAAACCGTCGGAACCAAAGATCCAACAGTTAGAAGAAGACGATGTTGAATGAACAAACTGTTTCTGAAACAGTCATGTATTTAGTACCTGTACATAGCGTGATTATGTCACGCCATCTGTAAGATATTGCAAATTTTCAGCGTTTTATTGCAGAGAATGAATGTGATAACATGTTTCTGAGAATATAACCTGCCAGCAACATTGTAGAATATTTCCTTGTGTAATTCTTGGCATTAACAGTGGAGTAAAATTGAAGAGTTTTCTATCTACATGAACATTTACCTTTCTGCATTAAAACAGGAAAACTATAAACTAGTTGACAAGTACTGTGTAAAAAAGCTCTGATTCTAATAATCAGATAGATTAAGATTGATTAAGAAATGGACATTTACAGTATATACCAGGTCTTAATAACTTTTATACAAACCTGTAAATGTGTTATGTGCTAGATCTCATCATTGGATATTTGAAATATCTTGTACAGTAAACAAATACAGC
>F01.PB55
CTTGCGATCGTCAGCATTGTCGCTGGATATCTCGAAACCGTAAGCAAGATGAAATATTTTGTGGCTCTGCTGATCCTACCGGCTGTATTTTCTGCACCGGAAAAAAGATTTGGTTTGAATCAAATACTCCAATTCTTAAACATAGAGCAGCTAAAAGCTGACCTACAGGCGGCAGTAGACGTCCTAGGGAGTGATCCAACAGAGGCTGCATGTGAACAGTACCTCCACACGCGTCTAACTGGATTAGCTGACACCGCTACACCACTCATTTGCCACCTGTTCCAAGAGCTACTGCACCACTTCCACATCGTTCAAGACACAACTGGCGGAAAAAGAGCTCTATTGGGTAATGTGAACTTCACTGCCCTGAAATGTGAAATACAGACACTTCTGGATGTGTTGGGCAGTGACCCGACTGAGAGAGTTTGCGAGCAGCATGCCAGGACGCTTTTTACCGAAAACAGCCTCTTTCAGCATGCTGTTCCTTTCATATGCCATTCCCTCCAGACATTGGTTTCAACATTCCACCTTGTCCCAGGCGGTACCTGTACGTAGACAGGAGAGAAGATCACCGTGTTCAAGAGACTGGCTTTCACAAATTTGATATCTTCAAAAGAATAAAGTATAACATT
>F01.PB56
GGTGTTTGTCCGTGGCTGACGGTGTTGTTTCCGGTATATTACAAAACCGTAAAAAAAGCACTCGTACTCACAAAAATGCTTGCCACGGGACGCAGATTTCTTACAGCTGCATGTCAACATGTGAGAAGACTGCACACAGCAGCCCCACTGAGCAGTGATCAGCTCTTTGTGCACAGACATACAGCTGACAACAACCCTGACACACCATTTGAGTTTTCTCAAGAAAACGTCAAGAAAGCTCAGTTGATCATAAAGAACTACCCGGAGGGTCATGAAGCAGCAGCATGTATACCACTGCTTGACTTGGCACAGAGACAGCACGGTTGGGTACCCATATCAGCCATGCATGCTGTGGCAGATATGCTGAAAATGCCAAGGATGAGAGTGTACGAAGTGGCCACATTCTATACCATGTTTAACAGGAAGCCGGTAGGTAAATACTTTGTTCAGATCTGTACAACAACCCCGTGTATACTCGGAGGTGTTGGCTCTGATGTCATCTTGGAATGCATCAAAAAGGAGTTAGGTATCGATGTAGGGGAGACAACAAAGGATGGTAAATTTACTCTTGCTGAAGTGGAATGTTTAGGAGCCTGTGTGAATGCACCCATGGTACAGATCAATGATAACTATTATGAAGATTTAACAGTAGAAGATATGAAAAAAATTTTAAATGATTTTAAGAAAGACAAAATACCCAAGCCTGGACCACAGAGTGGCCAGAATCACCGGTTCTCCTGTGAACCTAAGACTGGATTAACGGCATTGTCCTCACCTCCTCGAGGCCCAGGTTTCAAAGTCAGATCAGATCTCTGAACCATATTGTGCATGCAAAGGACTTCTTCTGACAGTTGTTTTGAACAAGTGTCTAGTGCTGTTACATAGTGAGAAACTGTTTTAATTTGTTACATACTTGCAGGATAGAGAGAACTTGCTGTGTAGATAAAAATTGCATTGTTGAAATAAAGAATTATAAAC
>F01.PB57
gcACTGCATATGCTAGTCGTTTTATTTTGTGCGAAGTACAATGTTCAATTTTTCAGTGGTGAAATACCACCTGTATTACTTCCCTGTAAGAGGGCGTGCCCAAGCTATTCGTTACCTGTTTGTCGACAACGGGATCGAATATGATGAAACTGATATCAAAGACGACTGGGCCACCAAGTATAAACAGATGATGCCCTTTGGTCAAGTGCCGGTGGTACAAGACGGAGACCTACAGGTCGCTCAGTCCAACTCCATTCTGAGGTACCTAGGCAGAAAACACGGTCTGTATCCCAGCGACCCGCTTGAGGCCCTAAAGGTGGACATGGTAACTGACCATTCCGAGGACATTCGAATACCCTACGTCCGTATGATCTACACAAACTACGAAAACGGAAAGGACGATTTCATAAAAACTCTCCCAGAAAAATTTGGCTACTTGGAGAATCTTTTCAGCAAATGGGGAACAGAATTTATTTCATCCAAGATCTCCTTTGCTGACTACAATATGTTAGATCTTCTGGACGACATGATGATCCTGTCGCCCACGTGTCTGGAGGGTTTCCCCACCCTCAAGGCGTACTACGAGCGCATGGCGTCGAGGCCCGCCATCAAGAAACACCGGGAAACGGAACAGTTCAAGAACATGCCCGTCAATGGAAACGGGAAACAGTGATCGCACGTTGTCATGGAAACAGTTTTGTGTATTCTTTCACAAGATTAACAAAAAAGAGAAATTTTGTTAGCAACCAAGAGCCAACTCGTGTTATCTATAGAAACGATGTTACAAGAATGTTTTCATGAAGAAAGACAAAATTCAGTATTTGCAATAAACTTCATTGAGCAGTTTGTTTGTTGAATGCCTTCTACGCTTTGTGTCATCCGCATTGCAGCTGTTTAATCAACGAATAAAAGCAGAAAC
>F01.PB58
ACAATAACTTCCGCAACGAACCGGAAAACGATCTTTTGCGAAGAGAAACACCATGGGTCGCCGACCAGCTAGGTGTTACAGATACTGTAAAAATAAACCATACCCCAAATCAAGATTCTGTCGTGGTGTGCCAGACCCCAAAATCAGGATCTATGACTTGGGACGCAAGAAAGCCTCAGTAGAGGACTTCCCTTTATGTGTACATCTGGTGTCTGACGAATATGAACAGTTGTCATCAGAGGCCCTGGAAGCTGCCAGAATCTGCGCCAACAAATACCTGGTCAAGTTCTGCGGCAAAGAAGCTTTCCACATGAGAATGAGGCTGCACCCGTTCCACGTGATCCTATCAACAAGATGTTGTCATGTGCTGGGGCTGATAGGCTCCAGACTGGGATGAGAGGTGCGTTTGGTAAACCACAGGGCACTGTCGCCCGTGTGCACATCGGCCAGCCTATCATGTCGGTACGAGGGAGAGACAGCAACTTGACCAACATCATTGAAGCCCTCCGACGTGCCAAGTTCAAGTTTCCAGGCAGACAGAAGATCTTTGTCTCGAAGAAATGGGGGTTCACCAAGTGGCCACGAGAACAGTACCAGAAGTTGTTCGAAGATCACAAGCTGATACCAGACGGTGTTAACGTGCAGTACAAGCCTGATAAAGGTCCGCTCAGTGAATGGAAGGCCCGAATGGAGAAAGTCTATGGCTAAACTTTTACATGTGATAGACTTTTGTCAGTGTAATTAAAGGGCTTGTTGAAG
>F01.PB59
GGTGGATGAAGGCTCTTTTTTCCACATTTCAGTAGTGTTTGGATATAACCTAAACATGTCGGCTAAAGCTGGCGGTCAGCAGCCACCTCCTTACTCTCAAGGCAACCTTGACCAGTATTCCATGCACAGCCAGTATGGCGGGCAGCAGAACACGGGTTTTTCTGGTTCGAACCCTGGTTTCCCTCAGCCAGGAGCCTACGGTGGACAGTTTTCCAGCAATGTTGTGGTAACACAGGTTGGCGGGCACGGAGGCACAGTATACCAGCCCGTACCCTACGACTACAGTACGCAGGCCTGGATCGCTTGTCTGTGTTGCTTCTGGCCCACCGGGCTCCTGGCCATCATGAAGGCTTCAGAGTCACGTGATGCACTTGCACGTGGGGATTACGTCGCCGCCCAGTCGGCATCTGACTCCGCCCGGACACTGGTAAGGGTCAGCTACGTCATTGGAATACTGTCCCTTGTGGGGGTGATTGTTTTTATCGCCGTCTGGTTCAGCGTGGTTGTCAACAGCATAAACTGCTACAATTGTTGACAGAAGTGGTGCAAGCACTAAAGGTGGACATTATAATGGTGAAATGTGGAGTAAGACAAAACAATGTATTAAACTACAGAACTGGCTTTAATTTTACATGACAAGTTTGGTTGATAAATTTCTCGGTGCCTAGTAATTGTTTTGTATTGTGTCAGATACTCAATTAAAAACAACAATGACTATTGTGATCGGGGCACTAAAGGTGGACATTATAATGGTGAAATGTGGAGTAAGACAAAACAATGTAATGAATTACAGAACTGGCTCTAATTTTACATGACAAGTTTGGTTGATAAATTTCTCGGTGCCTAGTAATAGTTTTGTATTGTGTCAGATACTCAATTAAAAACAACACTGAC
>F01.PB60
GGGTGTAAGCTAGTTTTGACTGCATTGAACTTGTAAACATTCTCGAAACGTCAGATAGAGTACACTGTTTTAACAATATTCGTATATATTCTTGAAACAGAAAAATGCCAAGACGCGGAAGAGCAAGTGGTGGAATGAGTCGGCCCTCTGCCCCTGCTCCAGCACCAAGGCATAACGTTCCTGCACATGCCCCGATGAGTCATCCTCCAGCGACTATGCAGCCACAGCCGCGTCAGCCAGGACTAATGGCTCAGATGGCAACAACAGCTGCAGGAGTTGCTGTAGGATCTGCTGTGGGTCACACGATCGGTCATGCAATGACTGGAGGTTATGGAGGGGGACAGCAACAACAGCCCCAGCAGGTAGAGCAGTATCAACCACCCCAGCAACAGCAGCAGCCGCAGCCCTGCATGTATGAGCTGGAACAATTCTTAAATTGCTCCAGGAACCAATCAGATCTTTCACTATGCCATGGATATAATGAAGCTTTAAAGGAATGTAGGGTTAAGTATGGTATGTGAAGACAGAACGGGAGCAATATTGTGATAAGTTTTAATGAAGAAACTGAAGAGAGGCCTTTCTTTGAGGAGCTTCACTCCACCGTTATTGTTTTTTGTTCAAGATCATCAGTACAGAATTAACAAATACCATTGTGTGTGATTACAAGTTCTCAGTTCCAGTAGTGTTATTCATGACTGGTAAAATTTTGTCAAAACCTCGACATATTTAGAGTTGCCTCTTAAGTGTACAATTGCATCTTGCCATTGTATTCCTTTCTGTCAAAGTCTTAAAATGCTGTTAGCCAATAAGCCAAGTATTTTGAGCCAGGTAGCTGCATGGTAAAAGTTGTTTGCCATATGTAAATACAGAGCTGAATTTTTCGTCACAGCCATATTTCATTGTTAAGAATAAATAAGAAAT
>F01.PB61
GGTCCGGTTTTAGAGATTTGAACTAAGGGTGACAACTCTATCACCACAGCCGACTTCTCGGCTTGAAAAGTGAAAAAAAATATGTCTCAACCTGGAGAGAAACAGATTGTAACCCAAAAACTCCTGTCAATTTTTGGACAACCTGACTATGCAATATCAGAGGAAAAGCGAAATGGCTTCATTCTTAACGTTGCTAGACTTGGAGCTGGTTGTGGCTTGATAAGTGTGATATTACGTAAAGGAACCACCTTCAAAGAGATGATTTTGTCTCAAAAACATCATTTTGTCCTGCAGATTGCTAAGGGAACACTTCTTGGAGGTGTGACAGGTGGATTGTATGTGGCCTCAGTTGGACAGATTGCCAAGATGAGAGGAAACAAGGATGGGCCTGTCAACCACTTCCTGTCTGCATTTGTAGCCGTTACTCCTTACACAATTCTATACAAACAGTCTTACAAGTTTCTCTTCCTCAGTGGTATGCTGTGGGGACTGCTTCTGATGATCGTGAAAAGCGCTGGACATTCGGAATTCTTTGACGAAATGTTTGAGAAAAGACGGCAGCGAACGATCGTTACTAGATACCCAGAATTTTATTTGTTTCAGCAAACAAAACGGGATATTCAAGATGGGAAATTTGTGTAAAGTTGCCTGTAAATGACTTATAAAGATCTTTGACAGCATATGTAGTACTTACTGAGAATATGGAAAAGAAGCATCGAGCATGGAGAAAAAATGTGTGTTTTTTGTTCATAGACATTTTGCTTGATTTAATTTTGAATTAGCTTTGTCATACAAAAAAGATCTTTGTTTATGGACAAATGCTTTTATCAAATAAATTCTTGTTTTTGTCCTC
>F01.PB62
AACCTGACTCCTAACTTCCGGAAAAATAAAAACAACACACGATGCGGCTTGAAAAGTGTTATTTCTGTTCCTCTACAGTCTACCCAGGACACGGCATACAATTTGTTAGAAACGATTGTAAAATATTCAGATTCTGCCGCTCAAAATGTCACAAAGCTTTCAAGAAGAAGCGTAACCCCAGGAAATCAAGATGGACCAAAGCCTTCCGGAAGGCTGCAGGAAAAGACCTCGCTGTGGATCCCTCATTCGAATTTGAAAAGCGAAGAAATGTACCAGTAAAATACAACAGAGAGCTATGGCAAAATACAGTGAAGGCCATGAAAAGAATATCAGAAATAAAGACAAAAAGACAGAACCAGTATATATTAAACAGATTAAAGAAGGGCAAGGAGCTAAGGAAGGAGGCAGACATGAAGGAGGTTGAAAAGAACATTCACCTTATTAAATCGCCTGCAGCAAGAGCAGCCAAGCTGGAGAAGAAACTGGTCCAGGTTATTGAGGAAGACGATGAGGAAAAGATGGAGGAAGTGTAAGGGACTGCAGGCCAGCCAGTAACACATTTCTCTACAGTCGCCAACATCTTGTTACATATTCTTTGAGAACGTTGAATATTGTGTTCCTTGCTAATGGGATTGAAAAACTAATACTCAGGGGTTTCATTAAGTTTTTTGACTTGATGGGGATTCCAGTAAAGTAGGCAGTTTATATGCTGCCCATTTGCGATCAATTAAAGTTCCAAGAGAAGTAGCTGGGTTTCTCGTCTCCTGCCTCTTAATGAAACTCCTGATTACTTAAGTTGTTTGATAAAAAGTACATCGTAACGAAATGAATATTTAGAAATTTTCAGCAGCAAGTATTTGTGTAACAGCTTATACATGTGTGCCTAACAGTCAGCTGATCTAAGCGTTATGAACTGATCTGTGAAGAGCAGATTTCTGTGAAGATTGGTTTGATTTCTCCTAAATTGTTGATTGCTCATGAGCTCAATAAAGGAAGAAAT
>F01.PB63
GGGGGGGCTCGACCTTCACGTACGAAAATGGCCGCCTTGTTCAGGCAAACGGCACGGCTTTTGGGACGCTCAGTCCTCTACAACGCAGCGAGAGCGGGGTCTGGGAGCGTTAAAAAGCCAGAAGAAATATATTCCTCTGTTGACCATGAAACTCGCACAAGTGTAGATGCATTTTACTCTGAATTAGACATCGGCAAAAAAACAGTTAAAAAGACAGATACCCCAGAGGAGGTGGTTTCACAGCTGGGGTCACTAACGGGGGCCCTTCGCTCTGAATTGTTGGAAGAACTTAGAGGTGTTGGGGACCCATTTGATGTTGGTGTACATAAACAGGATAGTAAACTATCGGGCACATTTGAACAGCCAATCATTGTGCCAACAACTTCAGGGGAAAGACTTGTCGGATGTGTCTGTGAAGAAGACAACACAGAGGTTTACTGGATGATCCTTTACTCTGGCGTGAAGAGGAAATGTAGGTGTGGTAACTGGTTCCATTGCGTGTCTATACCTGGAGCCCATGACCACTAATGCCTGACCTCTGCTCTAGAAGAATTCTATTGAAATCTATTCTATGTATATCAGAGACCAAAAGTGACTTTGTTTTTGTTTGCCTTATTGTGTTTAATAGTAAAAGATTTGCAATGAGGATGTCAGCGGAAGACACTTTTTCTTTTCTCTAACAAAGTCTTTAGTGTGTAGCTATTGTGAAACCTCCTACTTTTCAATCAAAATGTGTTTTCATTGAGTAAACTAACTAGAAGAAGGGGGAGAAGCAGCCATTGCAGAGTTACGTGGAGTGTACAAAAGATAAAAATGTTTAGATATTTGAAAATTGAAATAAATGTAATTGTG
>F01.PB64
TTTTGGAGATAAGGACAGCGGCTGTCGCCGTGGTCTGTTTTCGTGATCCGCTGTTGTCGTAAGTGTGTCGTTTGCTGACTGGCAAATCAGACAGAAGGATGATTGGGACCGTGCTGTTGCTGATTGGTATACTACACATAGATAGCGCCCTTTGCGCCCAGTGCGCCTGCGCCACTACGGCCGTCCATGTGCGAGATGGCGCAGGAACTACACATAATATCTTGACCACTCTCCAAACTGGGCACTGCTTGACCTTCAAAGGAAACAGACACACAGTCAGTGGCGCCTCCTGGGTGAATGTGGACTATCACGGCAAGGATGGTTGGATTCACGAAGGATATGTACATATCTCCACGTGCGGCACGCAGCACAGTCACGTGCAATTACCAGGATGTCCAAGAATAATCACGCGTGCGGAATGGGGAGCGCGTGCACCTACGCACGCCGCGGGACATCTTCCGGCCACCCCGGTCACATGTACATCCATCATGGGGCTTCTGGTTTCTGTCACACAGAGACGGAGTGTAAACATATAGTCAAGTCGTACCAAAACTACCATATGGATGGGCATGGGTGGTCCGACATCGGCTACAGCTTTGTGGTAGGTGAAGACGGTCACGCGTATGAAGCCAGGGGTGGGACGCTATTGGCGCACACACATACGGACATAACTCCGATGGTCTAGCTATCTGTGTGATCGGTGACTTCACACACCGTGTTCCCAACGATGCGGCTTTGAAGGCCGTCAAAGATCTGATAGCGTGCGGCGTAGCTAACGGCAAATTGACGCACAACTACCAGCTGAAGGGTCATCGTGACGTCGGACAGACGGCATGTCCGGGACAGAAGCTGTACGAATTGATACAGCACTGGCCGCATTATCACCATTAATGTCATGAAATAAATTGCGTCTTTTC
>F01.PB65
TCCGTACAACTTCCTTTTCCGTTAACGTTGATTTTGGTGTAGAAGAATCTCCAAAATGGGGGCGTACAAGTACATGCAAGAAATGTATCGCAAGAAGCAGAGCGATGTGCTTCGGTTTCTGCTCCGAGTAAGGACGTGGCAGTACCGTCAACTCTCTGCAATTCATCGCGCACCAAGACCAAGCCGACCCGACAAAGCCAGGAGATTGGGTTACAGAGCTAAACAAGGTTACGTTATTTACCGGGTCCGTGTTCGCCGTGGTGGACGAAAGAGGCCAGTACCCAAAGGCTGTACTTACGGCAAGCCAAAAAGCCATGGTGTGAACCAGCTGAAGTTCCAGAGGTCACACAGATCTGTTGCTGAGGAAAGAGCTGGGCGTCGCTGCCAGGCCCTGAGAGTTCTCAACTCGTATTGGGTAGCAGAAGATGCTACCTACAAATTTTATGAAATCATAATGGTAGATCCCTTCCACAATGCTATCCGTGGTGATCCAAAAGTTCAGTGGATTTGCAAGCCAGTTCACAAGCACAGGGAGCTGCGTGGTCTTACCTCAGCTGGAAAGTCGTCCCGTGGTCTTGGAAAAGGTCACAGGTTTACAAAAACCATTGGAGGCTCTCGCAAGGCTACATGGAAGAAACACAACACGCTCAGTCTCCGCAGGAAGCGTTAAAATACATTTTCTTACCATCATCAGAAATAAAAAATATTTTCAATTCTTTTTTTATTATTTCTGGAAATTTGCTTATTTTCATGTCAAGTGAGAGGTGTGATTGAAATAAAGTGAATTTCCGCTTTGTGC
>F01.PB66
ACAATTTCACAACAAACATGGCGTCCTCCAAGAAGAAACGTGTCGATGAACAGGAAATGGAAGAAGAAGAGTTAAATGAAGAGCAAGATGATTATAGCGACGAGGAAGACGACGTAGAAAGCGATGAAGAACCAATGGACGAGACAGTGCAGCTTGACTTTGAGGCAAGGATACCAGATGACAGTGATAACAATGGTATACGGACACTTCTTCAGCAAGTATTTCTGAAGGCAAATTTGAACCTGTCCGAGTTGACAGACACCATTATCTCACAGAACTACATTGGCAGTGTCATGAAGCAACCATATAATCCTGAGGTAGATGACGATGATGATGATGATATGGACGACTCAGTTCTAGCACTAACTACAGTTGTTAACATCACAGATAGACAGAACTTGGAGTGTGTGAAGCAGTTAAAAGCACTTCTAACAGACAAGTGTCAGCAGTGTGCGGCAGATCAGGCAGATAAATTCAAGAAGCTTCTGAGTGACCCTGATCACCATGTTGGCTTCCTTATCAATGAACGCTTTCTGAATCTGCCCCAAATATGGCTGTGCCAATGTTTGAGTCACTTCTGAAGGAGATGGAGAAAGCTCGACAGAAGAAGATGAAGTATGATTTCAGTCACTACCTTATGATCTGTAAGACATTCGAGATGAAGGCAGCACATAATGTGAGACAGATGTTGTATTCCAACTCAGAGGAGGAACTCTTCCAAGAGGCAAGTGACTTGAGTTTCAAGTACTCGGTGGCACATGAGAGAGACACAGGAGTACAGAAATGGAGTTCTGAGGACGAGATGGAACCCTTTAGGACTGTACTGGTCTTCTCCGCAGACAAATTTCCTGTTGTACTAGACAAGATAAAAGAAGAACTGGCAAAAACATAAATGGCTAATAAAGTTTTAAC
>F01.PB67
ACCGTCATTGAAGCAAACAGTGTGGAAATGATGGCAGTGTAATATTTTCTGAGTTTTGTCAACGCACAGGATTTACATCTCTGATACGGTTTGCGATGCCATTGTTTATTTGTGGTGGGACGTACACGTGCAGCCAGGGGCATGAGCACATCTCAGAGGAGCAGGCCTTGGAATGCGATCACAAGGAGGCAGTCAGAAAAACTAATGAACTAAACAAAGCTCGCGATGCACTGGAGCTGAAGCAAGTCCAAAATGATGAAAAATACAACCTTCTAAAAGAAGAGCTGGACCGGAAGAAAGCAGAAGTAGATACTCTCTGGGAGAGAAGGAAGAATGAGTCAGAAACGTATCAGCTAGAACTGGAAATTAAGCGTGAAAAGTTGGACACGAAGAGACAGAAACTGGAACAAGACCACAAGAGGAAGCTCAAAGAACATGAAGAAAAACTGGCCAGTTTAGAGCTGGACAAGATGCTGGCCCAAAGAGCTGTTGAAAAAGAGTTCGAACAGAAGAAGCAAGCATTGAAAGCAAAACAGCTGAAGAAGATTCTGAAAGTCAAAGAGCTACAAGAGGCCTTGGACGGAAAACAGACGGAGCTTAAGGCCCGCATTAAACGCCAGGAGGATGAGGATGAGCTGCGGAAGAAGGACCTAGAGGTGGAGCAGCAAAGATTGGAGCTGGAGCAGCAGAAACTGCTGGAAAAGCAGAAGGACAAACAGACGAAATTTGACGAAGAGATGATGAGACTCGCCGAGGAAAAGGAGAGAGTTGGTGCCATGATGGAGCGCGAGAAAGTGCAAACTTCTAGTGTGTGTACCATTCTATAGCACCATCTACGAATCCGTCCAATGGTTTAGCCTTGCCACACAGCTGTGATATTTTACAGAACAATTTATTGATGCTTAAATACAGACTTTAATGACTTCTAATATCAGTTTATTTTGTGAGAAAAATTTAGAAAATACACAAAAAGTC
>F01.PB68
GGACCCTGCCGGGAATTTACTCGTGAAGTGGGCTCTTATCAGCTGAGGAAGGACTTAAACATTTGCTGAGAAGATGAAGCTGGCAGTAGCTGTAGTTCTGGTCACACTGGCTGCATGGGTATCTGGGCGGACCGTCAGCATAGAGAAACTAGTTGTGGAAATATCAGACGACATTGATGCAGATCCCGGAGAGACGTTAGGGTTGCTCCAGGATATTCTCGAGACAGATGATGAGCCGGCACAGATAGGGGCCTGTAAGAATGGAACCTGCAGCTTCTGCGCAGGCAAAGGTAGATTCAAAGTTTGTTTTGTGGCCACGCTGCAGCAGACGGCAATCGTTTTGGAATTGACGTTCAACGGACATAAACTTTTCAAAAAGACAATCTCAGTGAACAACCCCCCACCGATCTGTGAGAGCTCCTTTCATTTTCTACCAAGCGTGTCCGACATCTGTATAGAACTGAAAAACGTGGATCTGCAGAAAGGGGCCGGATGTGTGTATATCTCATTCAAGGTACTACATTTAAAGAAGCTGAGCTTTAAGATCGGCTGCTTCAAACTGAAGAAGGATCAGGATGACGTCACTGCTCTCATCAGCGTCGCAATAAAGAATGTCGAAGCTTCCGATGCTAACGACGACAGCGATACGGAACAAGTCACAAAATTAGCTACCTCCGAACCGGTGGTGAAAGACGTTGGGAATAACAACGGTGCCGAATATGTCCTGTTCTTCAAAAGTCTCAAGAAAAACTGACAAACCATGGTCCGAAAATCGCTTATATGACTGATGAAAGTGAAACTTTCGTTATAGCAATATTCTTTTATGAGTAAATGTACAGACATCTGTGTATATTATTTCAAAAATAAAGTGTTCGTCTTG
>F01.PB69
GGGGTTTGTGCTTTTTCTGCAATGATGTAAGCAAACTGTACCTGGCACTACAATCTACCCACCGAAATTTGACAATATATAAGGTTGTCAAAACTCTAAGCAGTTCAACAGTGCAGGTTTCACACGAGAAGGAACTATAGTGATGTTTCTGGTAGTATTATCAGTGTTGTTGGCATTAAAAGGGCGAATGGTGAGACGTGTATATGCCCCATGATGTATGATCCAGTGTGTGGCAAAGACGGACAGACATACCCAAGCCTGTGCGACTTGAAATGCAAGGGAGTCGAAGAGGCCTACAAGGGAGTATGCGGCGTTCAACAGCAACATGACTCCAGTTCAGGCGGCGGTGATGGGAGCCATGCCTGTGTCCCGGATATACAAACCTGTGTGCGGGACAGATGGCACAACATACCCTAACCTCTGCGATATGAAGTGCAATGGTGTCCAAGAAGCTTACAGCGGACGATGCGGTGTGCCCCAGCCACGTGACACGTACGCTGGTCAAGGAAGTGATGGTAGCGGAGGAGCCAGGGTTACAGTTCATGGACTTCTTGTTATCGTCCTTGTACTTTTAGTGTATCCTAGATGGTGATATGACACTGTGACAAAGTTTTAAACCATGCGAAAAATAACTCCTTTTATGCAGCTGAAAAAAAACATGTTTTACGGAAGCTCTGTATTGTTATCATAATTTCTTTTTTTCTTTCGATATACGTATGATGTTTGCCAAGAAATACAATGTAAGGACAATGTATAGGAACTTAATGCAAGTCTTATTAATGCCGTCGGTCCTTACAGAACCACTTCTTTATTACGATTTATGAGAGCAAAAACAAATTACACTATTTTCAGAGCCAGTTCGCTCACATGACGATTTGTTGTGCGGAAGTTTTCATTTTAAAACTAAGCTGTATGTTTATAACTGGATGTTCTAAATGTTTTAAAATTAAAATGTTCTTC
>F01.PB70
GGGGGGGGGTACACCAAATTAAAGTGTTAATAATTTGACGGGAATTCAAACAGGCACAAAGGATGTCGAACGAAAAGAACAGCAATACAGAGGCACTGATGCCTGTCGCCATGGCAACATTTATACAGAGCGGTTGGTTTTTCGGAGCATCTATTTTGCAGAAATACGTGAAATCCATGCCAAAGGACCCGCTAATAATGATTGGAGCGGTGTATGCTTTAGCAGGAGCCGACATTCTACTTTACCGTTACTACAAGAACAGAACCGCAGCAAAAACGGACGGAAAATAAGGAAACGTATGCTTATCAAAGGACTCTGTGTGAACTAAGTTGAAAACTTGACAATGAATGGCATCCGGAACACAGACAGCCGCTTATGTACTGTGACAAAACGATTCTCATGTACAGGGATTCTGTATAGTATAAATATGGTGTACCTGACAGTTATAACATTTGCATGAAGATAAACTTTTTAGCGGGTTGTATAGTAATTTTCTGTTTCTTTGTAAAATGTAAGCTGTAAAAGTTTAAATCTTTAAAAGTTTAAATCTGTACAAGTTTAATATGCCTAGCTATTTACTGTATACTTCAGTTACATGTTTTGGTTCGCTTTTTAGACCTTTTTACAAGAGTGTAGTAAACTTGGTCAGTTCCTTTTATTATACTTATGTCCCTGTTACACGTACACTATAGTACTCGTGTATGTCAGCAGTAATTATAGTGACTTCCTTGATAGAGTACACAAATAACTCTCAAAACAAAACTGCTTTGTAACTTTTTGTTATCTTACTGTGTGCTGTCAACAAACATTATTATTATTGCATGGTTCTGTGAATCAGCCTCAGATGGTGAAAGATATTTAGTTACAACAGGTTCGCCAGAAATAAAATTTGTGTAGTTTTTGCAACAAAAATGTCGCAGTGGAGACAAAGGGCCTGCTAATGATTGACATGTTGATGTGCATGTTTATACAAATAAACACCAACTAGAATT
>F01.PB71
TGGTATCAACGCAGAGTACATGGGGCGGTCTCCTTGTTGGTTGCAAAGACCGGTCAGCATACAGCACGGAAACCATGTACAGCTGCTCAAGAATAGTTGCCCCAGCAAGATGCTTGGTTGCATCAGGGAGCAAGGCCATCAGACCAGTCAGCGCCACCATTTTATCAAAAGATAACTCCACTGTCACACCAGTCAACACAAATGCATTCTTGAATCAGATGAGATGTTTCCAGACCAGTGTAGCCAAACGTGATATTGACTCTGCCGCCAGATACATCGGTGCTGGGGCTGCCACTGTAGGAGTAGCTGGCTCAGGTGCTGGTATTGGTTCTGTGTTTGGCAGCATGTGCATCGCCTATGCCAGAAACCCATCCATGAAGCAACAGTTGTTTGCATACGCCGTCTTAGGATTTGCCTTGGCCGAGGCTATGGGCATCTTCTGCCTTATGATGGCGTTCATGATCATCTATGCTCTATAAGTTATACTTTTAGACTTTAGGCACTATTGATATTGGGTTGATTGAAAATTTATTTTTAGTGTGTGAGAATAGAACTTACAGTTGACCGTGCTAATGGGAACAAAACAGGATTCCAGTCAACTTGTGGAAATGTGATAGAAATAACGAAAGGGAAATAAGACTCAGGCTCATGTGCTGAGTCGTATAAATATATAGACTGTTTTGCACCATTTGGATTATCAGGAAAAATGTAAATGTTATTAAAGATTGGAATT
>F01.PB72
AGTTTCAAGTAGCGTGGGCGAGTTTATTTCTTACTGATACACAAATATTTCTTTCAGTGGGAAAATAGTTGGCTGACTACACAAGTATTTAGATTGAAGAAAGTGGAAATATGCCTCCGAAATTTGGTGGCGGTGAGAAATGCGCTATCTGTAATAAGGCAGTGTATGCTGCCGAAAGGATTGAGGCAGGACAGAAACCCTACCATAAGCTCTGCTTCAAATGTAGTGAATGTAAAATGACCCTTAAGATAGAAAATTATGCGCAGGCCCATGGCATCCTGTACTGCAAGAAACATTACCAAGAAAAAGTTGTTGCGAAGAACACGCAAGATCCTGCCGCTGCCATCTAAAGGAGGGTTTTGTTCTTGCCATTTGTCATTCGTCATTAACTACCATTTGACTGCTTTTTGCAAAACAGATAATACCTTGGAACTTGGAACTCAAATAATTCCTAATTTTGATAGTTTGCTAGTTTTAAAGGAGACATAATGACGTCAAGTAGTAATACCCCGGAATAGTGACATCCCATCCAGTATTCTTAAAAGATACGCAATGTTTATCGAGGCCCTTTACATATTAGACTTTATTTGACACTTCTTAAACTTCTAAATTGACGGTGAAGGTACAGGAATTGTTAACCAGTCCTTGGAAACAGAAGACTTTGTTTAGAAGACGCAGTGTCTAACCTAATATAAGAATGTCATTTTGACATTGCTGCATCACTGTTCTAAAAATGTAACAGTTTTGTTTCTTTAGATATCGTTTGCTTTGTCGCATTGTCTAAAATTTATTACGGAATCTTTTTTGAAGATTTGATCCATAGCGACCTGAGTGAGACTATATGAACCTGATCCAGTTTGTGAAATTAACCAGTTTCTAGTTATATATGCATAATAGAACTAAAGAGTTGTGAGCATTTTGTGAAACCACGTTATGTATTTCTGTAATTATTTTGTATGCAATAAATGTAAACTG
>F01.PB73
AAGTTAGTTACCAAGCAGAAGTGTCAACATGAGCTCCACAACTGTTTGCTTTATCGTGGTTATCGCTGCGTTTACAAGCACCGCCAGAAGTGGAGCTATTAAGCGATATGTTCCACATTTTGATGGCGGCCACGTGGTAACCACAGTGTCTAGTCACTCGATTAACGAGGCCTCGGGGGTATGCGCGAGTAGGATACACAAAGATGTCTTGTATACACACAATGACTCGGGTGGAACACACAGAATATTCGCATTCAGTACCACATCCGGTCAGCGTCTTGGAACTATAACAATCGACGGTGCTTATGCCCTAGATTGGGAAGATATTGCCTGTGGTCCATGCACTGCGGGTAGTGGACACTGTATCTACATAGCTGACACAGGAGGTAATGCCGGCGGGGACGAGAACACCATCTACAGAATCAGGGAGCCAGATCGTATATATGATAGGCATGTTGGACTGGATGGTGTTCTCAAGTTCAGCTGGGATCAGCATGACTGTGAAACCGTTATGGTGGACAACAGGGGGGAAGTTTACGTTGTTTCAAAGGTCAGTGCTGGTCACCATCCGAAACTTGTTCATTTGCCGTCATACGCCTGGGGATCCAATCACCGCGTACAAGTGAATGAGGGCGTGTACTTGAGCATTACCTCACGGTCCTACAACCCAGTGGGTGGTGATATATCTCCCAGTGGCAAAGAGGTATTAATCAAAGCGTATGGCCATGTATACTACTGGTACGTTCCTGACGGCAACTACTATTCTCAGATGACGTCTCAGCCCCTTGAACTACCGTATATCCATGAACGTCAAGGGGAGGCCGTGTGCTTCGACCCTCAGGGTGGTGGATATTATACGATTGGGGAAGGAAGTAACCCACCGCTGTACTACTATCGACGCACTGATGCTGGTGGCAGCATAGGTGAACTTATTGGCTGAAATGATCCTGCACTATAGTAATAAAAATAGCATACG
>F01.PB74
AAGAACAGAACGTAAAAATACTGTGCCAACTGACTGCTTGAAGACATTTTCTCGACAAGAAACAAAGAAGTAGGGAGAATCATGCAGATCTTTGTGAAAACATTGACTGGCAAAACCATCACACTTGAAGTGGAGCCTTCTGACTCCATTGAGAATGTAAAAGCCAAGATCCAGGACAAGGAAGGAATTCCCCCAGATCAGCAGAGGTTGATCTTTGCTGGCAAACAGCTGGAAGATGGGCGCACCCTGTCAGACTACAACATCCAGAAAGAATCCACACTCCATCTTGTACTTCGACTCAGAGGAGGTATGCAAATCTTCGTCAAGACACTGACTGGAAAAACCATCACTCTGGAAGTTGAACCATCAGACTCCATTGAAAACGTAAAAGCCAAAATCCAGGACAAAGAAGGAATTCCTCCAGATCAGCAGAGGTTGATCTTTGCTGGCAAACAGCTGGAAGATGGCCGTACCCTTGTCTGACTACAACATCCAGAAAGAATCTACACTCCATCTTGTGTTGCGTTTGAGAGGTGGCCAGTGAATGTTTAAACAAATTCTGAACAATCAAAACTTTCGGATTTAATTTACTGTTCTTCACTTTTTGGCTCATTTTTTTTTTTTCAAAATTGTGTAACGTTGAAATTCTGTGCAGTAAAAGATTCTAAGATTTTAAGAGTTTGTATCTGTGTCAGACAAACAAGTGATTATTTACAGAACCTGCTTAACGTTTTTTTCAGAGTATTTTTAAGCGAAATTAAAAGCAATGAGAAAGGCTTGTAGTCGTTCCCTGTCTGACTACAAGATCTAGAAAGGAATCTACACTCCATCTAGTGTTGCGTTGTGAATGTTTCAACAAATTCTGAACCATCAAAACTTTCAACTTAATTTCATGTTCACTTTTTGGCTCAATTTTTTTTCAAAATGTAACATCGAAATTTTGTGCAATAAAAGATTTAAGATT
>F01.PB75
GCGGCGCGTTGTTACACATTCTGCAAGAATGGGCCCGGACGGATATGGCAAGAAAGTGTCTTTAGCTGTTGTGTTGTTGGTGACACTATGGTCAGCAAGACTGACGGGTGAAGCAGCAGCACAGACAGTTAACAAGTGTGTCAGCGGTACATGTAGGGGTGATGTGTTGTGCCTAAGGAATCTTAACACTACCTGCGACTTAAAGGCAGGGGGTGGGTGTCAGACGACAGTCGACAGTAATGCCAACAGCGTAACTGCAGCATGTGTCGACCATTGTCCGACGACGACAACTGCAGCAGCAACAACTAAACCAACAACGGCTGCACCTGCAAATGGGAGAAAAAGAAGACAAGCCACGACTCATGATGTCAGCTGCTGCACAACAGACAAGTGCAATCTTCCAACTGAAAAATCAGCTGAAAAGTCAGCTGCTGGAGCTTTCGGTCCGGCGAAGACGCTCCTTGTGTCTTTTGTGTTGTTGTTGCATTTGATGTAGATCTAGGCAGTATATTACAATACTGGTTTTCGCCACCAGACAAAGATGCAACTACCAGTGAGAAAACTAAAAAAGACTTATAAGAACTTTTTAAGAGGAATCATAAAGAGTAAACTAAGACTTGAAAAAGGAAACAACCATGTCGCTCCCTAGGAGTGTCTGGAAGCGTGAGAAAAACAGTAATAGTTCCCATTTAAACTCATTCAGCTGAAACCTGGAGGAAGCTGAATAGCTGAGGAACAGGTATCATGAAGCTAAACGAGTTTCTCTAGTTTATCAACATATTAAATTTTTTGAATAAG
>F01.PB76
TTCGTAAAGGGATATAATTTGTGGATTTGTTTGCTTCATTTGTTAGGGCTGTGATCGGGTACAGACGGTCAGACATGACTAGCCAAGCCTTTATTTTCGCCGTTCTGTTGCAGTCCATTTTTGCATTTGATATTTTGAATTTGGAAGACACTGTAAAATATCAAGATTGTGATGAAGTGTTACGGATTGGCAGATACAAATCTTCTGGCAGCTACCTCGTGTTCTTAAACAACACTGAGCCGGAAGAGGTGTACTGCCACTTTGAACTGGGTACTGCGACAATTCCCATCATGCAACAAAAGTACGGTCATGAATCATTCCAGAGAAGCTGGAGTGAGTACGAGTTTGGGTTTGGAAGTCCATCGTCTGGAGATTTCTGGGTGGGGCTTTCGAAAATGAAAACATACACTGATGCAGGATATCGTATACTTAGGGTGGTGATGCAGGACTGGCACAACAAAATCATGACGATACAGTACAAGTACTTCATGCTTGGATCCGCCGTAGACCGCTACAGACTTCACATTGGAGGTTACGAGTCGAGTCATATCCTGCCTGATGACTTCTCCTACAACGACAATATGCCGTTTGCCACCATTGACCGTCCCGACGTCCATGGCTGCGCCATTCATCAGCATACCGGATGGTGGTTCAACTACTGCACGTACGTTCTCCCTACAGGGAACTACTACCGTTCCAACCCGTACAAGCCGTCTGGCAAGTTCTATGACGGCATCTACTACAAGGACTGGCTTGGATACGCCTATTCCCTCAAGTATATCAAGATGGAGTTGATGAGGTTTTAGATAATTGAGGGCAACTTTTGCAAGTTTTCATAGACTTACTAGTAACACTAAAGTTAAACAACCTAATTAATTCTAATTACATGCTTGAAGTAATCTGCATGCATGAAGTACTGTATACTTTTAAATAAATTTCAATG
>F01.PB77
CAACGAAAAGGAACAGAGCGGTGCATATGCTAGTCGTTTTATTTTGCGCGAAGTATCGAACGTGGTGAATTTGTGACAATGGTGAAATACCAGCTGTATTACTTCCCTATCAGAGGGCGTGCTCAAGCTATTCGTTACCTGTTTGTCGACAACGGGATCGAATATGATGAGACTGATATCAAAGACGGCTGGGCCACCAAGTATAAACAGATGATGCCCTTTGGTCAAGTGCCAGTTGTACAAGATGGAGACCTACAGGTTGCCCAGTCTAACTCCATTCTGAGGTACCTCGGCAGAAAACACGGTCTCTATCCGAGTGACCCAGTTGAGGCCCTGAAGGTGGACATGGTAACTGACCATTCCGAGGACATTCGAATACCCTACGTCCGTATGATCTACACAAACTACGAAAATGGAAAGGACGATTTCGTAAAAACTCTTCCAGAAAAGTTTGGCTACTTGGAGAATCTTTTCAAGAAATGGGGAACAGAATTTATTTCATCCAAGATCTCCTTTGCTGACTACAATATGTTAGATCTTCTGGACGACATGATAATCCTGTCGCCCACCTGTCTGGAGGGTTTCCCCACCCTCAAGGCGTACTACGAGCGCATGGCGTCGAGGCCCGCCATCAAGAAACACCGGGAAACGGAACAGTTCAAGAACATGCCCGTCAATGGAAACGGGAAACAGTGATCATGGAAACAGATTAACGAAAAAAAGGAGAAAGTTTGTTAGCAACCAAAAGTCAACATGTTTTATCTATAGAAACGATGTTACAAGACTGTTTTCACGAAGAAGAACACAATTCAGTATTTGCAATAAACTTCATTTAGCAGCTTATTTGTTTAATGCCTTCTAGGTTTTGTGTCATTCGCTTCGCGGCTGTTAACGCAACAAATACAAGCAG
>F01.PB78
TGTGCAAACTGTCAACAAACTCTTAACGATACGTACATAAAATAGGATATACAGTGATGTAAACAACAGTATGCAAGGGCTTTAGTATTAATTAAAAAGTAATTTACTCGGATAACAAAGGTTTAAAAAGAAGACAAATTTAAGATATAAAAAGTGTTTATTGCAATGGGAATGGTTGACCTTGAACACCGCGATCCTAACGACCTGAACGGGTTCGTCAAGATTGACTTCCATGATGCCTTTGGAGAGCCGGAAGGTATTCACAGTATTGACTGTGTCTGGATAACGAGTTACAAGTGCTTCACCTGCGGAAAGAACTGCTGTTACAAGACTATTACCTTTCTCTGTGGAATCTTCTTGGCTCTAGCCTGGGGTTGCGAGTTCGCCATGACCGCATTCTGGCATATCTGGGTGTGTACGCCACAGCTGAGATGGTACTCCATTTGGTGTGGTTTCCTTCAGAGATTCTTCGGAACAACAGTAAACTGCTTCTTGACACCGATTTGTGAGACATGTAGCATTTTATTTAGCAACATCAGAATAAGGAAAACATAGATATTAAGAAGCATTGGTGGAAAGCTTATGTAATTTTGATTGCGACTTACATTCTTTGCAAAGAGCACTTCAGATTGACGCTCGGCTGATAATAAATGAAACTAATTTTGCTGGAATAGAACGTACATGTATTTTGCCTTTCGCAAGATAAACGCAAGGAAAAATTGGTCTATTGTGGAATTCCCATTTTGTAGAACACAACTTCTCTTTCAAATAACTTTTCTTCGTATTGTGAATCTTATGAAATCCGGCAAAGGTATCACTGTTTAAGTGGTTACTTAACAAAGCAATGACATCTTGTGTCAGTATAAACGTGTACGTCATACTCTTTGCTTCCTTGCAGCACATAGCTTTTTGATTTACAGACTTTTTGTTTGATACTATTCAGAAACTTGAATAAACTTTGCTTAATACT
>F01.PB79
AGACAACATCTGGAACGACACGAAACCAGATAAACCAATTCAAGGATGATCCATCGGCTTCTGCTTCTCGTTGGAGTCTTGCATATTGATGAAATACTCTGTTCCGACTGCGCATGCTCCACAACCGCTGTGCACGTGCGAAGTGGCGCCGGAACAACACACACCCTTTTAACAACATTACAGCCTGGTTGGTGTCTTCCATTCAAAGGACACAGGCAGACGGTCGGGACAGACACCTGGGTAAATGTAGACTACCAAGGGAAGGATGGCTGGATTCATGAAGGATATGTTCACATCCGTTCATGTGACGGAGCAAGTATACAAGGAGGTTCTTCCGGAAGCTCGGGTGGTACAAGTACTCACACTGGAACTAGTTCACACTCTGGAACGAGTACCGGAAGTAACCATGTACAGTTACCTGGCTGTCCGAGAATCATTACCCGCGAAGAATGGGGCGCGCTGCATCCCACCCACCCGCTACAGCCTCTCAGCCACACCCCTCACTACATGTTTATACACCACGGTGCTTCCCCGTCGTGTCACACTGAACAGGTGTGCAAGCAGATGGTGAAGAACGTGCAGACCTACTACATTAATACAAGGGGTTACTCGGATACGGGGTACAGTTTTCTGGTCGGTGAGGACGGTAATGCGTACGAAGCCCGGGGCTGGGACAATGTTGGGGCTCACACTCTAAACTATAATCACGATGGTCTAGCCATTTGCGTCATCGGCGACTTTACTGATCGGTTACCTAATGAGGCCGCCCTGAACACGGTGAAGCAGCTGATAGCCTGTGGTCTGGCCAACGGAAAGCTGACCCCTGATTACAAACTGAGGGGCCACAGAGATGTCGGGGCAACCGCCTGCCCGGGAAACAAGTTGTATGAATTGATCAGACATTGGCCACACTACTGATTATGTTTGTGGCATTTCTTATTATAAGTTCAGACAGCGTATTAAAAAGAAACTGAAAT
>F01.PB80
AGTACAAAACTAGGACATTATTTGAACAACATCTGAAAATGCATACGGTTCTGGTGGTCGTATGGGCGGTTTTTCTGGTTGTCAGCGCTCAGGACAACGGTCACAACCCCCAACGTCCCGATATCTACGGTCTAATCAACATTCTGTACCTGAAGGCAGACGCAAACATTGACGGCCATATCACACAACAGGAGCTTTCTGACGTATTTTTGGGATTCGATGAAAATGGCGATGGTCGGGTAACAGAGAACGAGTTCATCAAGCTCTGGGTGGTGCTGACGCAACAGACCCAGGCCCTGGCGCAAGCATATTTCCACCTCGCAGATCTCAACGATGACAAAGTCATTGATAATCACGATTATCCTTTAATATACCAGGTCTTTGACCTAAATCATGACGGATCGGTGTCAGGGAGAGAATTTGCAACTAAATGGGAAGATATAATTCGAGAGACCCCTTTCGCCGTACTGTTCGAAAGGGCAGACAAGGATCACAATGAGTTCCTTTCTCAGGCAGAGTTTCGAAACTTCTTCGCATCATTCGACGCAAACTCTGACGGATGTGTAAATAACGCGGAGTTCGACAGCGGTTGGTCTCATGCCGACTTTGCTCTGCTGTCCGATGCCGACATGTTGTTCTCCGACATTGATAAAAATCACGACAGAACAATCTGTGGCAGTGCCGACATGGACCCGATCTTCAGCATGTACGACGCCAATGGAGACAATAAACTGTCTTTGAACGAGGTGATTCAGATGAAGAATTTGCTAAAACTGCTGAACAATGCTCCAGGAACGGTTGGCTAGGGGTCACGTGGAACATCAACAAACACCGTCCAGTTGTCCGTGCTGATACAGTAAAATGTTCTGAAGAAATTTATTTAATAAAAGCTACAGGAAC
>F01.PB81
CAGAAAATCCAAGATGGTTCTCGGGAACGAGGTCGTAGCTGCAAATGACCCTAAAGATGAGCCTGAAGAGGTGGCTCAGGAGGAGGAGGAGGAGGAAGAAGAATTAATAGATCCAGTAGATGCTATCCGGGAGAAGTGTGAGGGGAAGTCAGAGAGCCAGAAATATTTTGCTAAACTGGAGGAATGTAATAATCGTGTAAACAGCCGTTCCAACACTGCAGAATCATGTCACGAAGAAATGATGGACTGGATTCATGCTGTAGATCATTGTGTTGCTCATTCTTTATTCAACAAGATCAAATAATCGAGAGGACCATAGGAACTTGTTTGAATAAATTGTTTGTAAATTGTAAAAAAAGTATTCATTGTTCGGAAGTGATCTTTCATCATTAATAGAGAAATTGAACTGCACACATATGATGTTGGATAGGCAGCAGTTCGTCAAGTGAAACTGTGTTACACAGCTTGTATACAAGGGTTGCGTTTGATCTGTATGTTAGGTTTTGACCCATAAAATTTCCAAAAAGTCTTGCTTTGCACTCTGGTTCTTTAGCAGAAGGGAAGCTTTCTCTAAACGACGGGTTTTTGACAAAAAGAAAAACACAAAAATCAAGTCAAAATTTCAGAATGACGCTTGAGGTAAGCAGCCTGTGGAACCCCTGTATACAAGAAGACAATCCAGATGAAGCAAGTATTTATTATCAAAATTTACTTCAGGGATAATTCTGATATTAGAGCTAGCCTATCCAGGAATTTTTACAACAGAATTAAAAGCTGTGAGTGAAACAGTATGTTAATTGTTCTGAATAGACTGTTGTATTAAGATTTTCAATAATAGATTATTTAAAAC
>F01.PB82
ACTGGACGTTTAAGCTTTCTGAAAGCCAAAATGCTTATTTTTTTCTGTATTTCGTTGATTTTTGCTACGGGCAGTGCCATTGTCTGCCCACCAAATTACTGTGCTTCGGTGAAGTGCACAACTCTGACCGCTGACAGCTGTGCCAATGGGCTGATTAAACAAAACGCAGGATTTTGTGGTTGTTGTGACGCATGTATTGTACAAATAGCGGAAGGTGACAGATGTCTTGCGATCCATCTGTTCGGAGTTCCAGCCACCTCGGAATGCGCTGATGGTCTGTACTGTGATCCCAAAACATCAACTTGTGAGAGACCAGTCATCGTCAGAGATTTAGGACTGTGTGCCACTGAACTTGCGTCGGTCGAGGCCAGACTTCAACAGAATCCATTACTTCTTGGTCTCGAGAGGCCCCGCTGTGAAGCCGACGGTACCTATTCGGGCATGCAGTACCGAGGATCTCAAGCCTTCTGCGTCACATCAAATGGTACAATGATTGATGGTTACATGGTTAACCGCTGGGAGACCGGAGATGACATGAACTGCCAATGCGCAAGAGATCAGTACGCTTACATGCAAACCGGCTTGATTGGCAAGATGTTCTTCTGTGACAAGAACGGAAATTACGCCGCAATTGGATGCTCAGGATCGGTTTGCTACTGTCAAGACAAGTACGGGAAACAATTCGGGACATCAACTGTGGCGATTGGGCAGCAGGACTCTCTTAATTGTTAGAGATTTTAGTGAACGTTGACGTTTCGTGACACCGTTGTAATAAAAATAAAATAAACGAATAACTTT
>F01.PB83
AGGAGGTGTAGTTTTGGTGATAAGTAAGGCATACCTGTATAAGTACTGTACATGGGCATTAAGTTAACGCGCAAAAGATCGAAAGAAGACAACACAATGGACAAGAAGGAGGTAAGAGATAGTCTGGGACAACATCAACACTTTCACCCGGAGAAGAATCCGGTAGGCTCGCCACCGAAGGGACAGCACTGGTGGAATAAAACTCCACCCTTGCAGATCGGGATTGCTCGTCAATCTTCGGCAGACGGAAGTCCATCCTCTCCGTCCGGGTCGGCACCCATGGGGACGTCCCCAATTTCTGAAAATTTCGCCCGCAAGCTTTCAAGATCCTTGTCTTCAGACGAACACAAGGACAGTATTCTGACATAGATCTCAGCTCAAACATTTCCCTAGTCTAGACTTTTTCCAGCGTATGCTGAACATTGCTTTTTACGGACATTGAATAGAACAGTATTAATACCGCGTCACCGCAGGTTCTCTATTTTTTACTTGGAATAAATTCTATTTTCTAGATTGGAATAAATTCTCCGCAATCGACGTCCCAAGTGTCAACAGAGCCGTCTGGAACGCAACAGGGCACCCTAGGAATGAAGCGCATAGATTCCAAAAATGTGTACATGGGATTAGACTACTCAGATTAACGTATGATATGGATAGGCAAAATTGTGCAACATGTTTTATATAGTTCTTTCTGATTTTTTTACCTCTAAGTTATATAATGTACTTGGTGGTAACCGTTAAAAGGCAAACATATATGTGGGAATATATGTGATCATGATTACTTGATTACATACATGATTACGCACAATGTTAACAATGTTTTCAATAAAATGTAAAAC
>F01.PB84
GGAACCAATTTAATTGCGTCAGGGAAAATAAGTCTGATCGAAGTTGGAACAAGTTTACTGTTTGTCTACAAGATAGTATTTTAACAGTTGAATGACTGGAAGGAGATAGCATTGGAGAAGCATAGGTTATCAAATGAAAATGCCAATGAAGAAAGCATATAGCGAGAGCTCAGAAGATTCAGATGAATTCACGCCGAAGGAAAAGAGAGCTAAACTTGAAAAATCCAGTGACGAGTATCTTGCAAGAAGGGAAAGAAATAACATTGCTGTAAGGAAGAGTAGAGAGAAGAGCAGAGCTAAAGCCAAGGAGACCCTGGCGCAAGTTGAAAGATTAAGGAAAGAAAATGAAATGCTTGAGCAGAAGGTCACAATTCTGTCAAAGGAATTAAGTGTTCTGAAGGACTTGTTTCTAGCACATGCTGGAAACGTTGCCGAGGGTAATTGTCCAACCCCTCCGCCAACGACGGTAACTGTGCAGGTCACGGCTTCAGCTGACCACCAATACTCAGTAAAAACCCTGCAAAAGTGACTCAGGGCATACAGAACAGTCAACAGAGAGATTGTGTATGTAATCTCCAACAGACTGTTCACACTTCTGTTTAGTTTTGTGTTTATTGTGATCATGGTGAACCACTTGTCTACATACTGTCAGGAAGACAGTCTAAGACATTCTGTTTTTAGAAATATTTTAAATTTATCTCATCAGACATCTTGACAAAGACATTTTATTTTAGCAAAGTCAGTTCATTTTCTTTCATATAAACATACGCCATACTTCAGCAAATTCAGTATAGACTTGCAAGTTAGCTATTGGATCAGAATTTGGAATACTGTTATTGTTGTATGCTGTATATTTTATTTAAAAATGAAGAAAATAACTATATT
>F01.PB85
CATTAGTTAACAAAAATGGGAGACGTGAATGAGGGCCCTAATGTTCCTGCAGATGAGTGGGAGTATGATGAGAGCTTATTTCTTTATATAATACTTTTTAAGTGGCTATTTAGGTCGATAAGGAAAAGAAGGGTTTACAGAGCACCAAGAAATAGACCACAGAATATGCGATAGGCAGGCTGTGGTTACAACATGGTGATTCCGACACCATTCATCATGATGGGTGACAGATGGATAACTGAGAGTAAACAACAGACGTAAAAACTGACCAAACCTTTCGCTCAACATTTTCATCACAACCATCGAAAGGCTTGGAAAAGATTGGGTTTTTTTCGGCGCTTCCATTCGCAACGTGACTATCAATGATCACAGAAAAGAAGACCACATTTCATGAATAGACTTTATCCAACAAATGTTCAGCTTCATAATGATGATATTCGAGAGCTTGACATTATGCACTTGAGTCAACCAATATGCTAAGAATGTCAAGCTATGTCTGTGCAACACTTTGTTTATTTAAAAATCATATAAAGCAGACACAGGCAAATATGAAAATTGGACAGAGTCATATTAATATAATTTGATTCAAAACTTGAAAATATATTTGTACAAGACATATCAAAATGGCTTTAAAAGAGCTGTCGACTAAACAAGGAAAGATTGCAGATAATGTTTGAATAAGTGTTTACACTCTAACAGATTTTCAGCAGATGTATTCACTCTTGAGCATTATTTTTTACCTGGTTTTTGTGACATCTAACCTCAGCTGTACATACGTACGAAAACTGGAATACCGGTTGCAGTGAAGACCAGTCGCATAGTGTTAAAAGCATACTGTTTCAGTAGCCTCATTCAGAAAATAAACTACAGAGTGACTTCTTTATTACTGCAAATAATGACATGTTAATACCACTTGTGGGCATATATACACTGGTGTCGGAATCATAAATGCTGTTTCATAATAAAATCTCTCATTTC
>F01.PB86
GTCGGCAGGCGTGTTGGTATAAAAACAAGACAAGACGCACATTTAACTGTCTTCACCATGGATTCGATAGTTGCAAAACGTTCCTGCATAGTATTCATTTTCTTTATTTTCGTCAAGTATTCTTCTTCAGGAACCTACAGCTCAACTACAGACGTCTGTTCATTGCCGAAGGTTGTGGGGCCATGCGAGGCATTAATTCCACGCTACTACTTTGACGAGAAAACTGGATTATGCACGTTATTTCAATATGGAGGATGCAAAGGAAATGGCAATAACTTCCAAACAAAGGAGGAATGTGTCCGTGTGTGCGGCTGTAAAGCGCCGGCAAAGACGGGCTTCTGTAAGGCCTACTTCGAACGCTACTACTTCGATAAAAACTATTTCCGGAAGTCAGGTCAGTGCAAACTCTTCGTTTACGGCGGATGTGGTGCCAATGAAAACAATTTCAACACCAATAAGGAGTGCTTAAAGGCGTGCGTAAAACAGTGACAAACTATATGAAAAACGTGCAACAGACTCGTCAGTTTCAATAGCTGCCAGAAGTTGCTTCTACGTTACTGATACTTCTTTCATCATATTCTGAGTAATTGTCCAGTGTGTCTTTTACCTGTTCAGATTAAAGTTCAGATCCTTGGGGACCATTTTAAATAGCTATTGAATATTTTTGAACAAAGAGTTCCGCTTAAGTCGGTGCTAATGGGCGTTTGCAGTGTTGCATTGTTCACGGCTGCCAATGAACAGTCTCATCCAGAACGAGACTGCAATTTTCAGCTTATAAATTCTTTGGATGTATTTTATGCTTACGAAGGTTCCTTCATTCCTGAATTTATTTAACTGTGAAACACGTATTTGTTAAGAAACAATGTTGAC
>F01.PB87
CTCTTACTCAACAACGTGAAACAAGCAACCATGAGTACCCTGCGGTTGCAGAAAAGGCTTGCTGCTGCTGTGTTGAAATGTGGCAAAAACAAAGTCTGGCTTGATCCTAATGAAACAAATGAAATCGCCAATGCCAACTCAAGACAGAACATTCGCAAGTTGATCAAGGATGGTCTTATCATAAGAAAGCCAATGGCTGTACACTCTAGGGCTCGTGTTCGCAAGAACATGATTGCACGTCGGAAGGGACGTCATATGGGCTATGGTAAGAGAAAGGGAACAGCTAATGCTCGTATGCCACAGAAGGTGATCTGGATGAGACGTATGAGAGTCCTCCGCCGTCTTCTGAAACGCTACAGAGAGGCCAAGAAGATTGACAAGCATCTTTACCATGAGTTGTACCTGAAGTGTAAAGGTAATGGGTTCAAGAACAAGCGTGTGTTGATGGAACACATTCACAAGAGAAAGGCTGAGAAGTCCAGATCCAAGATGTTGAGTGACTTGGCCCAGACGAAGAGAGACAAGGTCAAGGAGGCTCGTAAGCGCCGTGAAGAGAGGATCGCCCAGAAGCGTGCTGACCTCATCAAGTCGTTCGCTGACGATGACGCCAAGAAATAACTTGTTCATTGTTGATATCATTAATAGTGTGTCATTAAAGTGGACCCAG
>F01.PB88
AGTTTAAGAAACAGTGACCCTAGCTCAGGGTGACTTTTTGGACATGAAAATGGTACCATTCCTGGCTGTTGTTGTTGGTTTATTGCATGTAGTGGTAGCACTGCATCATGGTGAGATTGCCTACAAGGTGTGGCAGATTTCTGATGATGAGACAAAGTTCCATGTCACCGATGGTCAGGTTGTTGTTGTGGCAATCACGTCAAAATCCCTGGATGATATGACGTCCTGCCATATATATAAGAATGCCAGGAAGATGCACAAACTCATCAATGGCAAGTCTACAAAAAATGAAAACATAGGTGAAAACCGGATAGAGCTGATGAAACAGAAATGTGCTGGTTACCACCATAAAGCCAGACGTGCAACCAGTATTGATGCGGGGGATAAGTTCAATCATGATCTTGTTAAGGGGAAGCCCTTTAAAGGGGACTTTGGTACAGGTGCACCAAGTGGAGCTGGGAGCCACTTTGCCATATTCCCGGGAACCAAGTGGTGTGGTTATGAGAATGTAGCAGACAGTATGCAGGATCTCGGTGTTCACAATGAGACAGATGCCTGCTGCAGGACACATGACCACTGTCCATACTATATTGATAGGTTTGAGACCAAATACCATTACTTCAACTATCATCCATGGACTGTCAGTTACTGTGACTGTGACAGACATCTGTATGATTGCCTCAGAAAAGTGAACAATCCTACCTCAAAGACGGTTGGCAAACTTTTCTTTGGACTTCTAGATGTTCAGTGCTTCACGTTCAAGCCTGGTCAGTATTGTGCTAACGAGTCTTCTATACTCTCCCACCTGTGGTGTAACAAGAAGAACGGGGAAGTGGCTGTCATGCAACAGTTTCCGCTGAAGTGGGCAGACGCTGACGACTCTACAACAGCAAATGTTGTTGGTTGATTGTAGATTGTATTGTGCTTCGCTGAGTCTGTATTAAAGGTACTAATG
>F01.PB89
GGGAAACGTTATACATTTTTCACACGCATACTGTTGAAGACAGCATGGCAGCTGGTCTGGTTTTACTAAGTGTGCTAGCATTGAGCTCCGGTCACCAGTTCCATATTCATAATCGATGTGGACAGACAGTCTGGGTCGGTCTCCTAGGCAACCCTGTGCCAGACGGAGGTGGCTATGAGCTGCGAGCCGGACAATCGCGCACAACAAATGTACCAAACCACTGGTCTGGTCGTGTCTGGGGGAGAACTCACTGCTCTGGCAACAGGTGCGAGACCGGAGACTGCGGAGGCGGTCGGATCCAGTGCAGTGGTGCTGGCGGTGTTCCTCCCGTCACACTAGCTGAAATTACATTCGACACAGGACCGCAGAGTATTCAAGACTTCTATGACATTAGCTTAGTTGACGGCTACAATCTACCAATGTCCATGAGACCAAGCGGAGGGTTCAGAGCCGGTAGCGGCCACTACTACTGTGCCCGAGCCGGCTGTAACAGCGACTTAAACCATAACTGTCCCCATGAGCTTCAGGTCCATGGCACTGGTGGAGTGGTGGCGTGCAAGAGTGCCTGTCTGGCCTTCAATCGTGATGACTACTGTTGCAGGGGTGCACACAACACGCCCCAGACCTGCCCACCCTTCCACTACTCACAGATCTTTAAAGCCGCATGCCCAGATGCCTACAGCTACGCATATGACGATAAATCCAGCACATTTACCTGCAATAACAACTCTCCCGGTAGTACCTCCTACGACATCACTTTCTGCGGTTAAATGGAGTCGTGATAAACTTCTTATGCTTTATTGGTCTGCATTTCTCGTTCAGTTATTACGAGAGAATGGGAAAGAGAGGGAACATTTTAAAGGCTGTCCTTAAATGACACCATTTCTGCTTATGTCATACGTAATAAAGTGTTA
>F01.PB90
TAACGGTGTAATTTTGAAATTCTACCGGTGCAACTTTAAAATTCAGACGGAGTTTATAAAAGTGAATAAACATCCACAGAAGTCAGGATGATGAAGTTTGCAATCGTCCTGCTGTGTGCCGGAGTGTGTTGTGCTACCAAATGTTGTTTTCCTATGCAGTGGGAAGCGATCGAGGGAATGCTTACCGGGTCTGTGGATGACGAAGGACACGCAGCTGTTACCCAGGGTCTACTGAAAGTGGCGTATGATGCAACTGGACAACGAATCCGCCTTGATGAGAGCGTTTCCACAGGAAATATAACTCGAACCTTTGTTATTTTAATGCTTTATCAACAGAGCACGATGTTTATCATCCAGAACAACACGTGTTCCAGATCTAAACTTCCAGCATGGGGCACCCAGGGCTGTATCCCAGATAATGCAACACTGGTGAGCAGATACAGGATCGGTCAGAGCCCCAGCTTAAACGTTGCAGACTACACCTGGAACACTGGACCACAACAAGTTGTTATCACGGTGACCGACGGTTGCGTCCCTGTTGCCGAAAAACTATACGGAAACTTGAATGGAGTGAATGTTATGACCGGCGTGGGATTCCAAGGCATTACACCCGGGATCAAAGACCCTACCATCTTCACCGTGCCAGACATTTGCAAGGGAATCCCAGAGGCTGGTGTCGACGAAAGTCACCGTGTAAGAAGAGGAATATTTATTAGATGAGAAGCTAGTACATGACAGAAACACACTCTCAGTTTTATTGTATTAATTAATAGATCTTAGCAGATTTCTTTATTACAAGCTACGGACAAAATTTACTACGAACACACGTTGCCAAAATTTGGCAGAGTTGTAAGAGGCTGGAAAAAACATAAATAAAAACATTAC
>F01.PB91
GTTGCGTCCTAGAAGTTTTATCCGGCCACATTAACAGCGATCATTTGACCGTATCTGTTACGAGAGGCCAGCATGCAGCCCGCCTTGTTTTTGTTGCCGCTGACAATGATTGCTGGTGCCGGCGCCATCTTGTGCCCTAACAGAAACCCAGTGGTTTCTAAGATACACCTCAGCACCGTACCGTTGGATACCAATGTTACATATGCGGAATATTACCTAAGAGTTGCTGAGTCGTCCCGACGACGCCGGGGAATTGATAACTCCAGTTTCCCTCACGTGGGTGTTGTAGTTACGACTGACTGTTGTGGACGGTGGCTTATCGACAAGGGAGAGAACTATGGCTTACTGAACTACTACGAACCCTTCATCATGGACACCGTAGCCCGACCCTGGGATACAATGATGAAACACGCAGTCGGACCCTGGCGTCGCTTGAAGTGTGGCGTGGTCAGCAATAAGAAATTATATGAGTTTCTTGCGACTGGTCTGGCATTTCTTCGCTACAATCTCTTCTTTGCCAACTGCTTTCACGCCGCCGACAGGATCTGGGATAGGCTGATTAGTTCCGAAACAAGGTGCTGTTAAGCAGAAGTGTGTGGACACAGACAGACAAGCTTACGAGTAAATCATTTAACATTTGCCGGTGCAACACGTGACAGCATTAAATTCTTTTAATGTTTGTGAAGAAAAGTTCTGCGATTAAGAACATTTATCTTAATGAAATTGTGTTTTAATCAAGACAGTGTTCTCTAATGTGGAGCAGCATGGGGATTAATTGTTATGATCACTGAAGGCGCTTTAATATATCGTATAAAAATGGCTAATAATAAATAAATATTTGCACAAT
>F01.PB92
TTTTCCTGTACGTCGTGAAATTTACCATACAGCATGAATTGACCTCTGATTTGAAAAGGCTCAAATAAAATTCAGCATTTTTTACAGTAGATGTCTTTAGAATGCCTTACAAAGAAAAAAAGAGATGAAAGCTATACGCCAGCTCTTTAGTAGGAAGGGGAAACCCAAGTTGTATAGCGGAAGAGGGGAAGAGTTTAAATACTGGGAGAAGTATTTGATGCAGGAGAAAGCTAAAGTTAGGGGACCAGAAATCCTGCGACCTCTGATTGGCTACAAGAAAGTGTCCCGTCATAACTGGTTTTACGATGAAACTCCTCCGATGACTACGGCATCCAAACGAAAGCAAATAGATGCTGAAATGCCACTTGTTAAGCCAATAAAAGAATGGAGCATCTTCCTTGGAGACAGGGTTGAGGTGATGGTGGGCAGAGACAAGGGAAAGATAGGAGAAGTGGTTGAAATTGTCAAAGAGAGAAACTGGTGCTTTGTGGAAGGATTGCATATGAAATATGATAATGTAGGCTCTAACTATGCAAAGCCCCATTTACGAGCCCTTCCTACTTACACAGCCAGAGAGAGACCTCTACTGGTCACACATGAGGTCAAGCTGATTGATCCAGCAGACCAACGTGCTACAGAATTCGAGTGGCGTTACACAGAGGAAGGAGAACGTGTCAGAGTCAGTGTGAGGAGTGGACGTATTATCCCAATACCATATCGTCACAAAAACACCTGGGAAGACTATACCAGAGGCTGGGAAGTTAAACCTACCAAAAAAGATACAACTGACGCAAATTTAACAAAAGAGACATATGAACCAAAACTGTGTACATTTGAGGAAGATGTGGCAGAAAGCATGGGCATCAAGCTCATACCTAGAAAGAAAAAAAGTTATTGGTACTAATATTTTTTTCAAATAAATTTACGTGAATGCCTT
>F01.PB93
CCCGTTCACCTTTAACTGAATATACATTTAAAACGGAAAGATGGCTTTACACTTTTTGTGTGGAATTCTTTTTGCCATTTTAGCCCTTGCATCGGCGGAATGGTGCATTGACGATCTTGGGGTCACCCAGTACTGTGCCTATGGCTGCTGTGGACTAACCGATGACTACTGCTGCGACGCCACCGGCTGGGCCGCTGGTAGCATAGCGGGTTTGGTTGTTGGACTGGTTTTCTTCTTCATATTCCTCACACTGATTGTTGTCTGTTGCCGACGACGACGATATGGCACAGTTTATAACAGATATGGCCAAGGCGGCACAGGTGTCACCGTCGTCGCGTCATCAAGCCAACAGCAGCTAGGTAGTGTATCTGCAGGAGTTACCACGTCCTACCCGCAGTATCCGCCTCAGCAGTACGGACAACCGGCTTACGGACAACCGGCTTATCCACCTACATACGCTCCGCAACCGCCACCATACACTCAGAAGTAAACTGGACCTATATACAATGTCTAGTGAGATTCGCGAGGGAATGTGTAGAAAATTCGTACAATACAGTCATAGCTATTACTTATTACATAAATATTTTTAATTCTATCGTTGTCCATTTTGTTTTAGTGAGTTGTAGTTTATTTAAAAAGTACTGCTGACGAGGAAAAAACCTGTAAAAGCATCAGTAACGTCACAAATGACGTAAATCTGCCAAATAACGCGTATATTTAGTTTAAAAAGACAGAAAAAGATTTGTTCGGAAATATGCAACACCCTCATAATATAATGTAGCATCTGAAATGCTAAATGCACAAAACTTCATGTATGAAATCCAAACAGCAGATATAGTTTAGTGAAAATAGTGATTGTAATATTTTGATCAATATGCAGTCAATAAAAGTTTTTGATCC
>F01.PB94
CTCTTTGTATACTTCCGGTTAAAGAAAAACAGCAAATTCATACCGGCAAGCCGAATTTACGAAAGAAAAATGTCAAGAGGCAGTAGTGCGGGGTTTGACAGACATTTAACTATATTTTCACCCGAAGGAAGATTATATCAAGTTGAATATGCCTTCAAAGCCATTAACCAGGGTGGTCTGACATCTGTAGCAGTGAGAGGGAAAGATAGTGCAGTGGTTGTCACACAGAAAAAAGTTCCAGACAAGTTACTGGATGCTAGCACAGTGACACATCTGTTCAGGCTGACAGAGGACATTGGATGTGTAATGACTGGCATGATTGCGGACAGTAAATCTCAAGTTCAGAGGGCCAGGTATGAGGCAGCCAAGTGGAAGTATACATATGGTTATGAAATACCAATAGATATGCTGTGTAAACGTATTGCAGACATATCTCAAGTATACACACAGAGTGCTGAAATGAGACCATTAGGTTGCAGTATGATACTGATAGGCTATGACCAGGAGTATGGACCACAGGTGTACAAGACTGACCCTGCTGGCTATTTCTGTGGGTTCAAGGCCACGTCAGCGGGAGTGAAACAGCTGGAGGCTAACAGCTTTTTGGAGAAGAAAATCAAGAGAAAACAAGATATCACTTATGAAGAAGCTGTAGAGATTGCTATAACATGCCTTTCCACAGTGTTGTCTGCAGACTTTAAAGCCTCAGAAATAGAAGTTGGAGTGGTCACAAAGGAGAATCCTAAATTTAAAGTACTAACAGAAGAAGAGATAGATGTGCATCTTGTAGCTATAGCAGAGAAGGACTGATCTTTCACCAGCATCTTTTTTTAATTCCAGAACATTGATTATTAAAATGTGATCAGGCTGCAGCATAGTGTAGCAGATTATAACTGCTAAGGTACTTGTAGAAGAAAAGTGCATAAGTTTCATCTTGAACTTCTTTGCATCACATATGAATGTCATTACAGCTAATTAAAAATTTATGT
>F01.PB95
AAATAAACAATGGGTGGAAACTATTCTGCTGTGTTTCTGGTGGTAATTCTTACTTTTGGGACAGGGACGTTGTTTGCAGCTAAATGGACAGAATGGAAGGATCTAACTAAGTGTTCCGCTAAACCTTGTGGGTGTAACGGCGAGACGAAAGATAACTGCCAGCATGGAAAAAAAGTGCAGATTCGAATGTGTATCCGTGAGGAGGGAGAGGTAGCTACCTGCGGAGAGAAACCCATAAACATCAGCGACTGTAAAAATGAAGACGTTTGTCCAGGTTGGTCTGACTGGTCAGAATGGGGTGACTGCAACTGTGTGTTTAAAATGAAGGCTAGACTGAGATTTTGCAACAACCCTCCGCCAGTCCATAAAGACGTTCTTTGTATGGCACTAAATGGCAATGAGGATATGAAGGAGTCTGAGACCACGGAGTGCAAGTGTGAAGGCATACCTTTAACAACGAAGAAGACAACAACAACAACTGCCAAGCCGGCTAAACTTCCGTGGTGCTGCACAATGTATGATGACAATACCGGTGGCGGCGGCGGTGGCGGTGGCGGTTATTATGGCTATCAGATGGACTACCCGAGCTACCAAGCGGATTTTCCAGCATTTGACGATCCGTCGAGACATGAGAGATCCGTGGACTACAGTTACATAGCGGGAGTAATCTGCAACCCTTGCACGTCGGAATACGGTTACACAGGAACTACACCGCGACAAGGGGGAGGAGGTGGAGTGTTGGGCGGTCGTTAATATGTCCTCCAGAAACTATGTACAATAGAAAAAGAAACTGCGAGAGAGAAATCTAACCTGGCAACATAATACGTGTATATATTGTTCCCAAATCTAACTAACATCTAAATGTTTGATAAGAAAATGAAATAAATTTTGAAAGTTT
>F01.PB96
TGATGCTCTAACAGTGCCTTGCCATCTGAGATGTCTCCCACCCTGGTTCTAGCGATAGTGTTGATGCTTTTATCGAGCTCCTTCGGTGCCCTGACGCCGGTTAGGTCCCACCAAAGGCAGCACACCTACCTCACTGAGGCGGTCAGGCTGACCCCAGAGGCCAGTAGGGTAGGGTTGGACAAGTGTAAGGATTGTATCCAGTTTGCAGAACAGTTCATCGACGCTCTCCTACAGTTCATTCTGCAGGTTGGTGTTGTGGACAGCTGCGGAGACTTGTGTCAGGCTTTTGCTACCTGGACCGGAAGTCAGATTGCTGGCGACATCTGTCAGATCCTGTGTGACATAGTCGGCATCAAGGAATTCGTCAATATTATCGAGAAGGAGGACATTGACCCGATCTACTACTGCGAGCTGATCCCGGTATGTGGAATCAACGACCACGGAGACGCCAAGTTCTCCTCGTTTGATATAGTGCCGGCAAAGGGACCTAGAGGAACGACATTCAGCATGTCCTTCCAGTACGTGTCAAAGAACGGTACAGGTACGGGAGAGATAAATATCGATATCGACACGGTCGACGGCATTCCTGTAGGGGACAGTTTCCTTCACGAGCTGGCCCCAGCTGGGACCTATGACGGCAGCATCCAGTTAAAGGCTAAAAGAGACCCCAACTGCGACCCGTCACAAGGGCCCTGTGAGACCTGGGTGCCCGGAAACTACAATGTGACGCTGAGGCTCTGTAATGGAGAGTGTGGTAGCAAACATCCGCACAGTCAGATCTACGACACTACGACAGGATCCTTTGAAATCACGAAGGACAATGACAGCGTATAGATTGCGTTTTGTTGCTTCAGAATAGTGAATTGTCCCAGTCTGTGCACAATAAAATATGT
>F01.PB97
AGGAAAGTCAACATCCGGAACTAAAAGAAATCTTAGTAATCTTGCGAGATGGATCAATTGGGCGATATATCTCTAAGCAACACTCAAATTATCGAAACAATAGCGACATTAAATTGGATTCACAATGGTGATGCTGCAATGGCTGAGAAACTTCTGGGATTTAAGCTCGGGTACGAACTGTACCAGCGCCTGAGTGGACAGAGAGAAGTAGAGGCACTCAGGGCCCAGACTATTGCTGCTATTGCCAAGTATGTGAAAGACAATCCAAAAGCAAAAAGAGAAGACCTGCAGAAGGAGATTGCTAAGCACATATTTGCTTTCGCACATCAGCTGGAAAAAATGTAGCAGTTTATATGAAATCTTTTGTAATTTTATAATTCAGAGACCCATCAGTGTAAAATATACCAGTGTAGAACCTAAATTAAGCTCATCAGAGGATGCAGTGAAAAAAAAATAGCGAAGAAACGAAACTTATAACTTGATATAGCATACAGCTAAAAGCATCTGAATTGAACTTTTACAATCTGCATTTAACTTGTTATTGCCCCAGAACCATCTTCAGTGTGGTTATCAGCATTAATTCTGGTTGTAAAAAATTTGATGTAAAAGACTGGCAGAGTCCTTTACCATATTGGTAGGAAAAAAGGTGATCTGCAGATTGGAATACACGTAGTGACAGGTCTTCAGTCACATTTGATATCAGGTTTTGAAGAATAAATTGCTGTGTTATTTGCACATCATACATATGTTGAAAACAGGAACAGGAGAAGTCGGAGTCAGATCAGCTCTCGGGATGATTTGAAAGTATTTTACTCGTTTCATATTTTCCTAATTAAGGATTTTCCTATCTTATGTCACTTTGTTTCTTTTCTTTTGGATGTATACATTTTAAATGTATTTGTTGTAATAAACGTTAAAATAT
>F01.PB98
TCAGTTTTCTGCATTAGTTTTCGCGATCAAACAAAGCCGCCAGTATGTTCCTGACAAGATCTGAGTATGACCGGGGTGTTAACACATTCTCTCCTGAGGGTAGACTGTTCCAAGTAGAATATGCAATAGAAGCCATCAAGCTGGGTTCAACAGCAATAGGCATTCAGACAAATGAAGGGGTGGTCCTGGCAGTTGAGAAAAGAGTTACCTCTCCACTCATTGAACCAGGCAGCATAGAAAAAATCCTTGAAGTTGATGAACACATAGGTTGTGCAATGAGCGGCTTGATAGCTGATTCAAGGACACTCGTTGACCGAGCTAGAGTGGAAGCACAGAATCACTGGTTTACCTACAATGAGAAGATGACGGTAGAGAGTGTCACACAGGCTGTCAGTAATCTTGCTCTGGCCTTCGGAGATGACGACTATGAACAGGCTGTCATGAGTCGACCATTTGGTGTAGCACTGTTGTTTGCAGGAATAGATAAAGATGGACCACAGCTGTATCACATGGACCCGTCAGGTACATTCATCAAGTATGATGCAAAGGCTATTGGCTCAGGGTCAGAGGGTGCTCAACAGGCACTGCAAGATGTCTATCATAAGTCTATGACACTGAAAGAAGCATGCAAAAGTGCCCTGACAATATTGAAACAAGTGATGGAAGAAAAGTTAAATTCTACTAATGTTGAGATGGCCACAGTGACTCCTGAGAAGAAATTCCATGTATACAGTAAACAGGAACTGGAAGAAGTGATAAAAGACCTTTGATCAGCCGATATATTTGACATTAGTTTCATTAATTTCTTTAGAAAATCTCATGTTGAGTTAAATACAGTTGCAGATTCTGGTACTGGCACTTGGGCTTTAAAGCTGAAAAGGGACTGCAAAACTTAACAACAGAGACATTCAAGTGCTATCAATCATTTATTTGCAAATAACTTCATATTTATGTTTCACAATAAATAT
>F01.PB99
CTTTTCCGCTGCAGTATCGTGTCGTGCATTTCGCCGGCAATCATTTCGATTTATTTCGTCATTTTAAGGAAAGAGATGTCACACCCCCTGTTGTTTGATGGCACTTGGACTCAGCAGTTTAAGTATGAATCTGCTGAGGCCTTCTATCAGCAGGTGTTGGCAGGGGCCTCAGGGTCACAGAGTCAGGGAACAAATAAAACACAAGGCAGCAAGTTAAAATCCGAAATAGCTCAGGCTCGTCAAAATATACATAAAGCTTTAAATGAAGCAGGGGACACATCGTTGGCATCGGGTGGAGCTGTGGACCCAAAGATTTTGCAGCGAATCAAATCATTAGAAACAGAAAACAGCAGTCTAAAGAAAGCCTCACAAGATCTGACAGCCCTAGTGAAGAAGCTTGAAGCAAGAGTTGCAGCTCTTGAATTGGGTAGCAAAGGTGGAGCTGCACCAGCAAGCAGCAAACCATCAGAACCTGCCAAAGACGAAGATGAAGACAGTGATTTTGACCCATTTGGTGATGACGATTCCAGTGAAGATGAGGAGACCAAACAGAAACTTGCTGAATATGCAGCAAAGAAAGCGAAAAAGCCTGCATTGATAGCAAAGTCCAGTTTACTGATAGATGTCAAACCATGGGATGACGAAACAGATATGGCAGAATTGGAACGTCTTGTACGCTCTGTAGAGATGGACGGGCTAGTGTGGGGCCAAGGTAAACTAATTCCAGTTGGATATGGTATTAAGAAGTTACAAATTAATGCTGTTATTGAGGATGATAAAGTCAGCACAGATGATCTGGAAGAGAAAGTAACAGCATTTGAAGATTTTGTGCAAAGTATGGACATAGCTGCATTCAACAAGATATAGAAGTAACTCAGTTTAAGTGTGAAGACTTAATGTTTAACTCTATTTATACAAGTGTGGCATCAGGCTGTGAAATAAATTAAATGAAAGGG
>F01.PB100
GAAACTAGTCAGCATGGCGGATGAGATAGCGAAAGCACAAACGGCGAAGCCGGAAAAAGATACGATATTTGGGAAAATAGCCAGAGGAGAGATACCTACGCAATTCATTTATGAAGATGAAAAGTGTGTATCTTTTAAAGACTTAAGTCCCCAGGCACCCATCCATTTTCTGGTGATTCCAAGGAAGCCGATTCCAATGCTGGATAATGCTGAACAGAGCGATGAGCAGTTGCTAGGCCACATGCTGTTGGTTGCCAAGAAGGTTGCTAAGGAACAAGGATTAGCTGATGGATACAGGCTGACTATAAACAATGGGCCCAATGGAGGACAATCTGTCTATCATTTACATATTCATGTAATGGGTGGAAGACAAATGGGCTGGCCTCCAGGCTAATGTGAGGGTCAGTGACCTTGTAAAGGTCAATACCTGTAGTGCTTTTGGACACAAGAAGTGAAAAATACAGAGCTTATTGAGTTCATATGTTTCTGTTTCATGCTTTTTAGTGGTTTAATATAATATGTGACAACAGGTGTACAGGGCTTTGTTTGCCTGTATAATAGGGCCTGATTACAGGCACCTTCCCCTATTGAAATTTCTTTGAAATCCTGCAGTTTTCCCCAAAATTTCATTTTTGACTCGGGATTTTTTTCTTTGTCAGTGTGATGAAATTTCCTCCGAAAAATAAGTGCTTAAACAGCCCTGGTGTCAGGCTTACGAGATGAAATTTGTTTTTCTGCTATGAAAAGAACAATTATTCTTTTTGCTCAGATCCATACAGCCAAGCCTTATGCTTGTTACAGGAGATAAAGTAATCTCGGTGATGTTTATGTTAATCTTTGACATGTGAATGCCAAAAGTTCGTTTGACATTTGATTACTGATATAAGGTAATTATTCTGGAGTCGGATTGAAGTAAAAGTGAAAAAT
>F01.PB101
GTTCGTTTGCTCTCAGTTCGGTTTGAAGAACAATGGACGGACGACTTGTTGCTAGTTTTTTGCTGTTGTTGAATATTGCTGCTGTACAGGCCGTACCTGAGTACCACCGAGTTCGAACCTATCAGTACTCCATGTACGCTGATGAGGACGTCATGATTGACCCGGATGAAAACTACGCTTTGATTACAGTGTCCAAGATTCATGGGATGGGAACACCAACAGTCAACCTGCATGACTTCGTTTCTGGTTACAGCGCTTACAAGGATGTTGAAAATGGACGTTGCTACATTCATCATTCTCAACACACATTTGCAGAGCTGTCTCAGAGACTGCAAGAAGTGGAACATGCCGGCGGACATGCCAATATCACGCAGTTCTTCAGTTGTGTGATGGGTTCCATGATTCCGCCTTCGGATATGTATCAGCTGGGGACCAGAGTGGCTCGTTTCTGCCAGAATTATGAGTCCTATATGATTAATACCCCTCCCGCAACCATCTGGAAAAGGAGCGCTGTCACTGCAGGTTTCTGGTGTTTTATCTGCATCTTCGCTGACTGTTAGATGAACGGCTTTGAATATATTCGAAAAACGAAAATAAATAATGCATGCTGTCAAAACATTTTCATTTTTGATAACCCGGATGTCTAAATTTGTGTTTTGTACTAGGGTGCAGTCTTTGTGTGTGTGTGGAAAAACTGAATTTGAAAACAAGTAGGAAACAAAGGGAGAGCAAATGTTTAATACTTTATATTAGAATAGCATTACGTCAGCAGAAGTTTTGGCAATACTACGACGGACATACAACAGTCAGACTGCTCCGCAACAGATAATAGTTCTGGATGGCCATTTTGTAACAAGAAAAGCTAGAGAAATGAAAGACAGCTTGTTTTTTTTAATATGTAACCCTAGTTTTGAATAAATGACGGTAACCAG
>F01.PB102
AACAAATATAGGCGCAATCAATTGAAGCAAACTTCGATATTTAAACAGTATTTAAATTTCGGATTCATATCAAGATGAAATCCTTTACGGCGTTATTGTTCATGTATAGCTGCGTCCTGCTGCAGACGGCAATTCCCACTTCCGGCGAGACGACACCTTCCTGGTGGTACATAGTCCAGCAAATGCTAAAAAACTCCCCCACATGTTGTGAAAGAATCAACTGCTCTACTTACTGTGTCATGATTGGAAACAGGTGCAGGTGTCAGCAGACGTCAATTATCGCCAGGGCGCTACAAGATAACCGGAACTACTTCGCGTGAACAGCAGCACACGTTTACACATCTTATTTTGCTTCCGCTTAACAGAAAGTAGTAAGAACTGGCTTTTAGATATGGGAGGAAATTAACCACCCGGTGACCAAATGTTGCCAGTTGAAAGCTTAACTGCTCTACTGTGCCAACTGTGGCAAGTTCGGAAGTACATGTCGCTAAGAATTCAGTATCGTGACAATCGTCGATATTTTATTTTGGTGCTAACTGTAGATGCCGTTGTTTGTAAAGATTAAGATTCTCTTTGACTTAGTCTTCATAGTTTTATAGTAATGACCGATATCGCACGGCGAGATTGGCCGTCAACAAAGGGATTGTGAACATTGTGGACGCTTGCGCCGGCTGGGCACACGCAACGGTGCAGCTCGGTATAGGAATACAAAAACAATGTGATGTTAAGAGTATATATATATTCTTTCTTAAGATCTACATGTATAATGTTTTCTTTATTTGACTCTGTTTAGCTCACTTGTTGTTATTTTACGCATGTATAATTTACTATACACCAAAGATGGGAAGTATAAACTTAACTGTCTCGTGATATACAATAAAAAGAAATCCAG
>F01.PB103
AGGCGTTTGCTCTTTTCCTCTCAGTGAAGATCTGTGAACCAAAATGACGGTGTTTGCGCCAGCTTTATTTGTGGCTCTCTGGACTTTGGCACTTGGGTTTGCACCAAGGGAAGAAATTGCAGGACTTGTAGCAGACCTAGGGTCCATAGACGATGACGTCGACGACTCAGACGTCAGTAGTGACGCAATAGCAGTTTTGCAGCTTTTCTCGGCGCTCAGTTATGGAGATACCCAAGAAGAGCTGTCAGGCTTAGCTATTTCTGAGAACAAAGGCGAATGTCACTGCAGTAGCTTCGGATGCTGCTGCCACGGTTCAGAGAATGGACTGGAAGTTCTGGTGCTTATAAGCCTTGATGAACTGCATCATGGGAAACACAAGCGGCCAATGGTTGAGGGCTACTTTCGAATTGGAAAAGTCCACTTCACTAAAAAATTCAGTGTGAACAAGTTTGATGACTTCTGCAAGAAGGTCAACGGAGTGATATACTGTTTCCGTATCGATGTCGAGGACAAAGGGGACAAGGACAAAATGCACGGCTGTGTCGGACTTAGTAAGCCAAACAAGGTGGATCTTGGCTGCTTTGATCTTCCGCTACTATATTAAACTGTAGAGTAACACAGATCACATATATATGTGGCGTTCATTGAAGTCTTCTGTCCGTAAATTACAATTTATGTTTTGTATAAACAGGATCGGTATCCGATGAAAATCGCCATACAGATTGTTCAAACTCCTGCCTGTCGAAGCCGCAAAACCCCTGTTACTGTTATTGTAACACGAAAGCCATAATCTCCGTGGAATGTATATGAATAAATAGTTTAAT
>F01.PB104
GGACATTTAAAAGCGTCGGTGCATAACAAAGATAAACAAAACAACTTAGTTCGAAACAAGGATAGCCACGTTTTGGAACATCTTGCTACTTGAATTAAGCAAATTTTAAGACTAAATGAGTTCGCAAAAGCAGAAACGGCGTTCGGGATCAGCATCAAGAAGACAGTGCAAGGACCAATATGCGTCAGAAGAATCTGCCACGACGACGGAACCGTTCCTATGTCGCCACTGCAAGAAAGCTATTCCGGTCATCATCACGCTGCCTTGCGGCCACCTAGTCACCTGCTCAGAGTGTATTTCCTCATTAGAAAAATGTTTGATGTGCGATACAGAGATCAGGGGAACCGTGCGGACACTGATGATAATTGAGTAATGTCAAGGAAAGAGACCAAAGAAGCAATGTGGACGTCAGAGCAGAACAAATCTTTTTTTTTTCTCAAACTTGAAGAATATTTGAGGAGATAAGATTTATTGTGACTCTGTCTTCCACACGCCTAAATGTTATTCATACGGCGTATGGAATTTTGTTTAGATCGATTAGGAAACAAGTTCTAACACTCATATTTATCCCGCTCGACGACTGCTTCCTGGTTTTCAAACCAGTACATGTGTCATTTTGACTTTCTAACAGTCCGCTTTAGAACTGGAATAACTGAACATAAAAGGGACTTATTTGTTCGCTTATTCTCTGAAACACAAGCTGGTGAAAGCAGTCTAAAACTCGGCAGAATCTGAATGTGGAAGCAAGGATGCCGAAATTCTCTTTTGATCCCAGATCTGCCTGGGTAGTCGTTTAGTAAGGTGAGTTCTTAGTAACAACTTTGTTGATTTTTTACTTGTATACAAAAGAAAAAAGTGGGACGCTCGGTTATTTAACCCTCGTATCTCCGGCCTTTGCTGGACTACTTTCAAGTGGTACTCTATCATGTCTATTTCATTGGTTGAATATAATTTTTATAT
>F01.PB105
CTTTTTCACGGCGGCCATAACATACCTCGTGGGTATGATCATGAATCCAGAGAAACTTAAACAGCTCCAAGAGCAAGTGCGCATAGGAGGCAAGGGCACAGCTCGCAGGAAGAAGAAGGTTGTCCACAGAACTGCAACCACAGATGACAAGAAACTGCAAAGTTCCTTGAAGAAACTTTCTGTTAATAATATCCCTGGAATAGAGGAGGTGAACATGATAAAAGAAGATGGTAGCGTGATACACTTTAATAACCCTAAAGTACAAGCATCACTTGCTGCAAACACATTTGCCATTAGTGGCCATGCAGAAAACAAACAAATATCTGAGATGTTACCTGGAATCCTAAACCAGCTGGGTGCAGAAAGCTTAAGTAGTTTAAAGAAACTGGCATCCACTGTGGCCGGTGGTGGTGGAGACTCCAGTAAACCTAATACAGAAGATATTGACGATGATGATGATGGTGTTCCAGATCTGGTGGAAAACTTTGATGAAGCATCAAAAGGAGAAGGGGACTAGAAGCAAATACTGTGCATCATCATATATGTTAACATTATTGCAATCCTCATCTGACTGGAGTATAATAGTGATAATGTCTGGTGTTTGTCGAGTGAAAGAGTACTCCCCTATCTCCCCATAGTGTTTTATAAGTTTATACTAAACTTTTTGAACAAACAGTTCCTTTATTATTTAAGTTGGGACTAAGAACATTGCAAAGAGCTATTTATTACAAAAGAATATTCTTAAATCAATTTTCAATTGTCTTAGTCTTTTTTTTGCATTTAAATGTTCTATCACACAGATGTTTAAGTTTCTTGAGATCCAGTTGGCTTACATGCTTGTGAAATCATTACATTGTGTATTTACTAAGATATCTGAATTCAGGGCAATGAAACCCTGTAACATGCAGCCTTGCCCTGGTTCATTTATCATCAGAATAAACAAAAAAAAAAAAAAAAAAAAAAAAAAAAAAAAAAAGT
>F01.PB106
AGATGTTTCTGGAAGTGAGAAATGGAGTACAACTTGCCAAGGTAGCGATAAAAAAAATAATTTCAGGCTTCAAAGCGTTTTTCCAAAACTTATTTGATAGTCCCGTTATATCTCTCCCATTATCGGACAAAAAGGACACAACAGATTGGTTAGATAAGTTGTCAGATACTGTGAAACGGAAAAGAATTCGAAAAATTGTATTTGTTGACGTAGAGAATAAGAAAGATTTCTTTGTTAAATATAAAGGCAAATTTGTTAAGAACATTGTTTTAGTACTTGTCTACACTAAGGGAAAATGGGACCCCAAAAAAATCTCAGAAGAATCTTGTCTGATAAATCTGAAGAATGATGGAAGGCTGTTTGAAGATAATACTTGTGAGAGCAGTAAAAATGCTGCTGACTCAGCTATTACATTCATGATTGGTTATTTATTAAAAGCGCTGGGTCAAGATTTAAAATATTTTGTTATTTCTCAGGACCACTGGTTCAGTGAAGAAACAAAACGCATAAAAAATTTTACTCAGTTGGATCCATATAATCAAGTAGATGAAATAAACAGTCTCCTTTTTGGCTATAATCATTATCTTAGTTTACTTGTGAACATAGCGACATCCATCAGTCGTCTTGTGAAACATTAGTTTAGCAAATATTGGTCCATACTGTTCATCAACACTTGTTTTGGAAATAATATTACAATTATTTCTTTCTTTAAAATCCAAAAAACTTAAATATTTTCTGTCAGGGCCAGAATATACAATCAAATTTATGTTTTGAACCCATTTTCCAAAATGTGCATGACATCAGGATGTTTAGCTGGGTGATTTTGACGAGTTGAGGGCTTTATTAAAGATTTTCGGTGCTTCTACCCAGGTGCCCCCCTGTGTAGTAAAATGCCCGGAGGGGCACCTGGGGTCTTCCTCCACCAGTATAGTTGGTGCCACTATAATT
>F01.PB107
ACACTACTCTCGCAGACTTGAAATAAATCAGTGCTTAAAGCAAAACCGTATAACAAAGTCACGATCATGGCGATAGGACTGATTCTTCTGTTTGTAACAGGCGCCGCCGGAGCCCAACATACTTGCGGTCACGGTCACAACAATCCATGCACAACCATTGCTCCTGGTGAAGTAAACCAGGCGATTGTTGACCTTCACCTTTTCTACAATGACGACCTTTGCCTTGAACTCCTGCTGATTGACTGTGCTACTCATGTCACTCAGGGAGATGAGGTCCTCTGTGCATCTAATGGAAAAACATATGACAACCACTGCCATTTCATCCATGCTAGATGTGAATTATATCTGATAGGACATGCAAGCCAGCTAACCAAAGTTCACTCTGGAGCATGTGGTGCTACAACCATGCCACCTGCAGCGACTACTTCCGTCGCGCATCTTGCAGTGAGTACAACAATGGCCGCCGTTTCCGGCATGACAACAACAACCGCTCCCGCCATGACAGCTTCTACCGTAACACAAATGGCTGGATCCATGGCAACTGGAATGTCAACGATGGCCCCTACAACAAGCACTACCGACGTGCCAACAATTGCAACAACTATGGCATCGACGACGACTGGAGTCAACGATTTGATCCATCAACTATTCTGTAAAAATGTAGATACGTTTTCCTGCAGTCACGACTTCACTATAGTCTGTGGATCGGATGGACAGTTTTATCCAAATTCCTGTGAACTGTCAAAGGCTAAATGCAAGAATCCGACACTGACCTCGGTGTCTGACTCTACCAAGTGTTCTCTTCCCGGGAAATAATCCTGATCGCTAGGAATAGTGTCACTTTTAACATGAACGTCTGTACTCGTTGTACTTTATGTTAAGTAAACCATTCACTGATCGGT
>F01.PB108
GGTGAGAGGAGGACGTGCAAAGGGACGGATCAAGTTTGTTTCGAAGAGACTTAATACAATATGGATAGAAAGGTCTATGACCCACTATGATCCACCTCCTATATCGATTGAGAGAAAGGCTCCAGAAATGGTCACTTGCAGTAACTGCGGGCAAACATTCCCAGAATCGGCGATCGGTGGACACAACTGTCCTAAGAATAAGTAACAGGAACAAGCTCAATGGCATAAATTCTTTCCTATATACCCCTAAGAAGAATATCGTTTGCAGTGGAACATGAAACCATACACAAACTAACTCTGTAAAAAGACTAGAGAGTACTGCCTTTAAATGGTCTATTACTTTACCTTGTTAAATTCATTGCAGTTTCCATCTAAACAAAATTGACTACATGCAACTGACTCGTTTTTTTTTTATTTTCTTTACACAACAGTTTATTTGAATATCTTGCATCAGTTATTGAAAATGCTTACACGAATACACGCACAGTACAACCTGTCTTAAAAGACCACGAAAGTGGCATGCAAAATGTTATCTCCTAATACAGGTGGTCTTCTAATCAAAGGTCAGATTCAATGAAAAGTTTATTTTATGGAATAGAAGATACTGTATCTTAAGACGTGTGGTCTCTAATTACAGGTGGTCTTTAACACAGGTTTTACTGTAGTATGCCTTGAATTTCGTTTTTTTTTATTTTGAGACTATTTTATTCTTTCATTAATTTTTTTTCTCTGTATAACTATGCAGTCAAGACATTAATGATGCAAATGAAACCTTATCGAACTTTCATAGTACATATGGATACTTTCAGATAATGATAACCTAATTAAAAGCTAAGCAAAAGTAT
>F01.PB109
ATTGGCGTTTTACCGTCACTTGGTCGGCTTATGGTAACCTAACAATGTTAATTATAATAAATAACAGTCATAACTGACTTATACTTTCTACTTCTAGATTCTCTTAGAATATTCTGCTCAGTGATGTGATGTCGTGACGGAAAACACAGCTTCCAGACACGTGTATAAAGGAATACAAGAATACCGATTACCTAAAAGACAAAATGAGTAAAAGCAAAAAGGCGGGAATATTACGGTCAGTTATGACCAAGACGCCAATCCGGGAAGGATCAATTCGAGATCGAGATCGGCCGTGGGACACCAGATCCGACATTTCGGACGCAACAAGTCACCATGGACTTAAACAGATAGAAAACACATACAAAATTCTACCCGACGAAGACAAGAAATTCAGACCTGGAAAAGTAGAGAAAATAATGCAAGAAACGTTGAAAGAATTTCTAAATGACGTTGAGTATGAGAAGACATTAGGACAACGTATGAGCAAAATGTTAGCAGATACTATTAAAACCAGAGTGAAAGAATTTAGGTGGAGCAGGTACAAACTCGTGGTTCATGTTGTGATAGGTGAAAACAAGGAACAGGATATCCGAGCCGGAAGCCGCTTCCTGTGGTACGATGACACGGACAACTACGCATCCACAACCTACTCCAACAAATCTCTGTTTGCACTAGCGCTGTGTTTCGGGGTTTACTTTGAATGAGACATTTTCCTTCATGATTTAAGTGACAGGGTTAGCTGTGCTTAACAGTGTAAGCTCTTGACTACTATCCCAAAAATGTTTAGGTGCTGGATTGGTATCAGTGAAAATAGTTTTAAATTTCAAAAAATACGCTGTCATTTTTTTTAAATTTTATTGCAATATGCCATCTTTGACATGTATTATAAGCATGTCGATTTTGTTTGACTTTGCAAATGAAGTAAGTGCCATGTTTCTTGCTGGGCTGTAACACTGTTACACAATGTTTAGTAAAAATTCCT
>F01.PB110
GAAAGCTGTCTTACTTGAAGACAGCTGTACAGGTCACTGTACAAGATAAGGCGCAATTTTCCTCTGTTATCATTTTGTACAAGATTTTCACAAGTGAAACTTAACATGTTGCTGTCAGTCACCCTATTTTCGTTCGTGTCGGCAGTTTTGTCACAGCAGACCCTAAAATGTGGATCTCCAATGGTACAGCCAATCACAAACCGTATTGTCGGAGGACAAGTGGCGGTCCCAGGGTCCTGGCCATGGCTGACGTTGTTGGTAGACGACCTTGGATTTATCTCTGGCAGCGGTGTTATCATTCATCCGTTTGTAGTGTTGACATCAGCTCAACATTTCCTGGGCCCAGGGTACTCGATGGCAGATATGGAGCTGGATTGGTGGCAGGTATATGCCGGAGAATGGAACATCTCCACCCATGACCCTCACGAGAAGTACTATCACATACACCGCGTTATCCTTCACCCTAATTACAACTACACTACCCTGGCAAACGACATTGCCCTGATCATCACTTATCATCCGATTATATTCAACCAACACACATTGCCGGCCTGCCTTCCAGATTCTAGCCACATGTACTCCGTGGGACAGACCTGTTATCTACCAGGCTGGGGAAGCACTGCCTCGACTGGAAATGAGGAGGTTTTGAACCAGGTAGATCTGCCAATATTGGACGACAGTGTCTGTCAGAACGAGTTCTCTGGGTATATTCCTGCAACAGAACTCTGTGCCGGCTACAAGAATCAGGGCAAGGATTGGTGTGCGGATGACATAGGAAGTCCTCTAATGTGCAAAGATCCAAACGGACAATGGTACATTCAAGGTCTGGCCTCCTCCGGTGGAGACTGTACTAAAGCTGACCAACCAAGCGTGTTCGAAGACGTGTCTCAGTATACGGACTGGATCAAACAAACAATGCAACAAAACCGCATACCTTACCAATTCTAGACGCAGTTTGCTTTTGAAATGACAGCTAGAAACTTAATGAAACAAAT
>F01.PB111
ATACTCAGACACAGTGAAACTGAACTTTGTTATACCTGTAGCAGTTTTTTGTCGTTTGTTGCAATGGGAAGTTCAGGAAGTAAGAAATCTGTCTCAGTTGAGGCGATAAACCGTGAGGTCAAAAGTGTAAGGATAGCCGCTGAGATGTCGGACCGTGATCGCAGGCTTTTCAACTTCGCGAAAATGAAGATACTTCAAGAAGACCTGGACGACGCCGAAATTACTGTTGACTTCCAGGACCAGGATTCAGTGACTGTTTCAGCACACTATAGTTCTACAGCAAAGGTTTACATCGGGTATGATGAAAATGACAAGCCTACGATGATCTGGATGAAGCGAGGCTTCTGGAGGGCTGTTAAACACTTCGTTGTTGGTTGTTTTAAGACACTGAAAAGCGTTTTGATAGATCGTCTTGCTATCGCAGCCGGTGCAGCTCTAAAGGCTATCACCTATTTCTAATTTCATCTAAAGTTGCCTTAACACGCGATAAAATTAACTGGCAAAGAATATCCGGAACTGATTATTTCAAACTGAAATTATAACATAGACAAATTTCATTACTAGCAGACAAGGTGAAAAGAATACGTAATGTCAAAATGAAAAAATGAAATACCAAGGGGCAGAATTTATGAAATAACTAAAGATGTGTCCATAGGACACAGATGCCCCCCACTCTCAGATGTCATTGTAAAAAAAGCCAATATTGTAGTCACAGTACACTTTACTTCAGAATTACTAGATAAAGACCTTTTTCCAATAAAGGACATGAAAGCT
>F01.PB112
TGCGTGATATCGAATGGTGACAGAGAAGAACAACTGTCCACATCACCAGAATGGTCCTGCTAGAAAATGATACGTTTTTGACAGAGCTTACGAAAATGTTCCAGAAGTCCAGAATGTCTGGGACAGTCACCCTCACAATGAAACGCTATGACGGCAGAACTAAACCAAAGCCCAGGAAAGGTGCACCACCAGAGCCCACAGAATACAAGTGTCTGGTCCGTGCTTCATTGGGAAACAAAAAGTTAAGCACTGTGATAAGCCAAAGAGATGTTAACAAATTCCAAATGGCATACTGTAATCTGTTGAAAGGTAACATGGATGGGCTGAAGAAAAGAGACAAAAAGACTGGAAAATCAAAAACTAAAGCTACTCAGTGATCTGAAAGGACAGTGAAAGATTCTTTGGAACAGCAGGAGTCAGACATGCGGCTTCTGTAAACCAGATGTTGCCACTGGCAGAAATGGTTTCCTTCATTTCATGAAACTTTGTTTAATTAGACTTAAAGTTAATTAAGATGTTTATGCTGGTGTCAGTCGGTTCCAAAGCTTGGACCATTCAGTGATAAGAGTCCTGATTTGACAGAATGTTATAATGAAATAACACTTCATCGTGTTCAGCAGATGAATTTAGTTTGTTGGTTTATCCAAGCCAGAATGAGTGTATCTTGCATTAATGTTAAGTACTGCTGTTTGCACTAAATTATAAGTATTTTTGTCTGTTTTGTATTGATGACTTTTGTTTTTTTTTTGTAGATACAAGTCTTAAATGTGTGCAAGAAACAATGGTTCTCTCTGATTGTTTGTTTCTAAAAGAATGTGTAAAATATTGAGAAAGTATATTGTACATGTTCCTGTTTTTATTGCCATTGAGAAAGTTATCTGGTATCATACCATGTTATACTAGTAGTTGATATTGCAAACGAAAGTC
>F01.PB113
CTTTTGAACTCGTCTTCCGGCAGGTAGATTACTGTCAGCAAGATGAGAGCAAAGTGGCGTAAGAAGCGAATGCGAAGGTTGAAGAGAAAAAGGAGGAAGATGAGGGCTAGATCAAAGTAAACTGCCCTCAGAAGCTGGAATATACTTTTCATCACACAAAATGACTGTTGTCTCGACAGTGTTTGGAACCCCATTTTGTTTTGCTGGCCAAGGGTTTAGCTACAACTACCCTTTGCACATTAAGAGATGATGATGATGATGATGATTGTGTTGCAGCGTGTGCAGTTCAGCTGTACAGGCTCAATGCACCAGACATTGTTAACCGGCAGCAGCAGTTCTCAGTGATAGCACTACAGAATATCTACATCATCAGCAGCAGCAACATTGCAACAGCAGCAACAACAACACCAGGTTATTTGGCAGTCATCGCCTGTCTTGCAGTTATTTGAGAGAGAAGAGGAAGATGAAAAGAGGAAGAAGACATAATGCTTCTGCGTGGTTACAGGTTTCATTTGTAGCCAGGTGGAGCATCCTGGATGGCTGGCTTTAACCTGACAACTCTATCCACCAGTAGTGCTTGGTATACTGGGACTCGTTTTGTGTGGTGTGCATATTTGAAGGACATTGTCATTTGTAAAATTGCAAGATTTTATCATTTGACTTTTTCAGTATGCTGTCAGCTTCTGGTGAATTAAAAGTATATTCTGG
>F01.PB114
ACACAATCAATATAAGTACACGGAGCTGATTCAGTTTATTTCGTTCAACGCGACGAAACTACAAGATGGGAGATCCATGCAATTGCGCAGAAACCGGCACGTGTAACTGCTCGGACCAATGTACCGCTGAGGGTGGCTGCAGGTGTGGAGCTGGCTGTAAGTGTGGTTCCGACTGCAAGTGTCCCGGATGTAAAGTCACTACTTGCAAGTGCGACGGTTCTTGTGCTTGTGGAAAAGGCTGCACGGGACCTAGCACGTGCAAGTGTGGCAGTGATTGTTCATGCAAGTGATGGGATACAGTCACGCGGATACAGCGATGCATAGATGCCCGGGCCATCAAGTTCAAAACCCAAGAGCCCAGGTACTCTATGCATTGCTGTAAATCTTCAGATCAAAGATGGTGGTTCAGAAACTTTTACCAGACTGTTTCAACCCTTTCCATGACGACAGCCGGTGGACAATGACATTATCATTCTATTTTGTTTTCCATTTAGTTTAAGAAGAACTCGTTTTACAACTGTTTAAAGATTTTGTTGCAAAAATGAATAAATAATAACTTTATTGTCAGGAGGGTTAGAATACAAGTTTTACATTACATCATAATGTTTAGAATGACATCATAGTAAGATCCGCGTGACAGTTTTAATCTGAAATGTTAGGAATACAACTTCCAATAAACCGCTTTCAAACT
>F01.PB115
AGAGCGATAGCGGTATACGAGTAGAGAGCTCGCACATTAACAACTGAGCAAAATGGGTGATCACACGTACAAATTGATGTATTTTGAATCTCGGGGTGGGGCCGAGCTTTCTCGCATGGTATTTAAAGCTGCAGGGGTGGAGTTTACAGACGAAAGGATTTCCAGGGATAACTGGCCTAACCGCAAAGAAGAGATGCCGCTGAAGGCAATGCCGGTGCTGGAGGTGGATGGAAAGAAGTACTGTCAGAGTTCTGCCATCGCAAGATACCTCGCCAAAAAGTTTGGTCTGATGGGATCAAGTGTGGAGGATGAATTCCGGATCGACGAGCTGCACGAGACGATGAATGAAATAGTGAATAGAGAACTCATGAAAATCTACTATGAGAAAGACGAGGCTAAAAAGAAAGAATTTATAGAAGAGTTCAATAAGGGAGCCTGGCTCAGATATCTGGACTTCTTTGAGATGCGACTGAAGGAGAACAACAACGGGAAAAGCTTTTATGTTGGGGATAAGCTGTCTCTGGGGGACCTTATTATTTTCAACTGCATTGAGATGATCAGCTTATTTATTCCGGGATCTCAGGACGCCCTGCCGGCAAGACCGTTGGTGAAGGCTCTCTGTGCAAAGGTTGAGGGGATCCCGGAAATTGCCGCCTGGCTCAAAAGTCGACCACAGACTGCCACCTAGACTGCAGTGTAACCGATGATTAAAGACTTGCTGGGGTCTTTTATACATGCAGCTGGTAGATCTAGACTCTATTGTGTTTAACGAGAAATGAGAGCTTTTGCTTATTCTTTGTAAAAGTTACAGACAATCATACATGTTAATGTGGAAACGTACAGTCGCATACAATTAAGAATACTGAAACGG
>F01.PB116
GGTACCGGTGCAGTCAGTGCACCAAACCACAAGCAAATTGGTGGTGCAGTCAAGCCGATATGTCAACATATATTACATTCTGTTTGGGTATTTTTGGACTAGACTGAACCTGCTGGACACAATCAAGCCATGGCATACGGCACAACCCATCAGTACTTATACAGAGTTCTTCGACCAAGTGAGGATCCTACCAAAGGGTTACAAGCGAAGGATCTAAGCAGCGATATAGATGTTGAAGAGCACGTTGCATACGGCACATACCGCAGCACAAAATACATCTCCACATGTGCCAACAAAAGCTCAGCGGAGGGTTTCGCGTATCTAGGTATAAGCCACGGAGATCCAAAACCCAAAAGAATCGTTACGATTGACGTTAGTCTTTTACGGAATGTGCCTGGTGTGAAGATAATTGACCTAACAAATCCTGTAGCATTATCCATTTACTGTCGAAATAATGACAGGGCACAAGGATTTGCACGTAAACGGGATGAGGTGCTTGTGGAAGGAAACATTCCAGCATACTGCATCACAAACGTGGACGAGATTTCGTGAAGCTGCCTATGATTCGTTTATGTACAATCCCTCTTGTGCAATTTGCTGTGTACATGTGTACTTTTAAATGAATAATACAGTATTTACTGTTTTGATACATATTTTATGGATTTCAGTCAAAGGACTCTGAACGTGATGTAACAATTTACTATTCTTTACATTAAACGCTTGTTACATCTAATCTAGAACTGTACTAATAAAAGTTCTGGTATTTACTTCTTATGTAAAATATAACTCGGATAGAAATATTGTTTTTTTTTAATACAAACCGTAATTTGTAACTATTATTATATAGCATGCTAATCTGATTTTGTTAAGAACTTTGTGAATCGGTTTTGTTTAGCAAATAAATTT
>F01.PB117
CTGGGGTGTTAGATATACAGCATGAATGAAGTCTAACATATTGAGCATAGGCTATTGGTTTTATGTGGTTTTAAGGTTTTCTGTGCTAGGAATTCGCAATGATAGTGTGCCATCCTGAGGATTTGTTTCCTATCTGCGAAACGTGTCAGTGTAACCTCTCATCGAGAAAAGGCTCCCGACTCAACATCGAGAGACCGGGCGGATTCACTCAGAAAACGTCCGCGTATGAAGACATAGTAAAAAGGGTATATACAGGTCAGCTGACATCGAATTTCTTCAATGACATAAGCTATGGGTGTAAATCGACACGGGAGTTTCGGTTTGAAACTCCGGTCCGAAAACGCACAAGAGCATTGTGGGAACCAAAGAACGTGTCACGTGAAAAGACTCGTTCAGTGATTAGAGCTATACAAGACGCACGGTTTCGGAAGCAGGGACTACTTGAGCAGATATCTTTGAAGAAAGAGAAAGAGCGCATGCGCCTGACGGAAGCAGCTCTTCTTCGCAATGCAGAAATAATGCCGCATGGAATGCAAGTGTGTCTTGTTGACCTCGACCGTAGGAAGGACAAACTCGACTCTAAGTTGAAAGCTAATAAAGAGCAAAGACGGAAAAGCCGAGATATTGCTCAGTTCTAAAGATTGTTTCTTGTCAGTATGATGATTTATATCTGCTGGGATACTGTTTGTGTAAATGTTTATTTAAAGCATGTATATTTTAAAGCAAATTGGCGGGTACTTGATTGTTTCTTGTTATTGTCTGAGGCGTGTTTGTAAAGTTATTCAGACAGTACAACCACTATCTCTGGTGACCCAAGAGGACACCTTTTCAAAGTTGTTGGACAAATCAAATAAAATATTCGTTGTCGT
>F01.PB118
GATTCTGACTAAAACAAAATGCACGTGACACGGAAGTAACTTTTACACCGACAATTTAACAACTCAATCTGTTGTGAAGGAGAGTTTTGTTTCTGCGAAATGTTAAAGCCGAAGGCTCTCACGCAAGTTCTTAGTCAGGCAAATTCAGGCGGGAACCAGAGTACTTTGTTGCTGAACAATGAAGGTGCATTGCTTGCATACTCTGGATATGGTGACAAAGATGCTGCAGTTACAGCTGCCATAGCCAGTAATATTTGGGCTACATACCAGAAATCTGGGGCCACAGCACTGTCTGATGATAAACTGAAATTTGTTCTTCTGGACTGTCAGGAGGGGAAAGTAGCTATAACAAGTGTTGCCAATTTATTGCTGTGTTTGTGCTGTAAAGAAAATGTTGGCTTTGGAATGTTGAAAGCAAAGGCTCAAGCATTGGCTGCTTACTTAGAAGAACCACTTTCACAGATAGCTGCATCTTGACAGTAACAACTTCACAGCATGAACAGTTAGAATTGACTATACCCAATTGCCATGGAAACAGTTCACCTACATAAAAACAAGAGCCCGTGTGCTTTACACTGAAAAAATTCTCCAGTTGTTCTGACATAAGTCATACAATCAAGTCTACAGAATAAACATTGAAAACTTGGGGATATTTGACAAGATTGTTATAAGGTTAAAGTGGTTCCAAACAGTGGTGCACAATGAAAAAAGTATTTGTTTATAAGTTACAGAATAGAGTGTATTAAAAACTTTTTTTTATTGTGGTTTATGTTTGCTGAAAATAATTTGGGTAAACTATTGTATCACCCAGCTTGTGGTTTATGATCCTTTGGTTTAATGATGGATATGTTTCAGATAGTTCAATGATTTATACATTACTTAGTTTGTTTACTGTAAATTTACACTGGTCAAATAAATCTTGCAAAC
>F01.PB119
GCATATTGCGTGAATTTACTGTGCAGAATTCCAGAAAAACAACGACAAAGACTTGTCATATAGGTTTTATCCTATTTACATTCTACAGACCTCAAACATGCGTCTTGCCTTGATTGTCCTAGTCATTTTGCCTCTTAGTCTTGGAGCATCCGTAGATGTGGACAAACGGTTCATTCAACAACTCCTTGGAGGCCTTGACATTTTGGACTTGGCAAGACAGGTTCTAAGAACGTTCGGATGCGACGAGACCGAAGCTCAGTGCGAAACCACCATGTGTCCTAGTCTCCTGAACCCCATAGATCACAACAACGCACTCATTACTGGACTTGTCTGCACGGCAGTGTGCAAAGAAGCACAGGTTCTATCAAAGCACTTCCTCAGTGGAACAGCAACATCCGGCGTGGATCCATGCACTGGTGGCCTCGGAGGAGGACTGTTGGCGGGAAATAATCTGAACACTGTGTTACTTCCTTTCAAAGAAGTGTAAACATTTATAACTTTGGAGAGACGACTAAAATTTACATGTATCTTCAATAAACATTCTTTTTATTT
>F01.PB120
AGACCGACTAACATACCGTCTTTACTTGAAGCCGTATTGACTTTTCCATGATGTCTACGGCACTTGTGAAAAGAAGTTTATCGTTATTTGACGATGATTTTGTGCAGGAACCAAACAAAAAGAATAAAGTCAAAGATCCACTGGCTGTGATCAGCACACGAAAAAAGGGTGTAAAGAAAGAGCTTAGAAAATTGCAGAGGAAACAACAGAGGAGGAAGCAAACTACTTCAAAATCCAGTGATCACAGAAACAGTGATGACGAGTACCAGATTTCACAGAACTCAGTGTTCAGGCTCTTTCAAGATTATCCCAGATAGACCGTTCTGATAATTCAACTTCCACAGTGGTGTTTGAGCATCATCATCAGAGGAAAAGAGGCAAGCTTGTGTCGTCAGAAAAAGTGGGCAAATCTGAAGAAAAGACAGCATTCTCAGACAAAGACTTTGAAGACTTTTATAAAACTTTTGACTTCAACAAGCATAGCAAGAAATCTTGATAATAATTGTGTTTCTAGCATTTGCTGTTGTTAATTGTTTTTCTTAAATTAACAAAGTGATTTGCAAAAGCTTTGTGGTTAAGGAGCTCAGTTGTCTGTTTCTTCATTCTTATTTTGAATTGTTGAAAAGTAAGTTATATGTCATGGCAAACATTGCAAACTGGTTCCTATTTGATATTGTATTAGAACTACATTGTTGGTTGTCAGTCAGTCCAGTAATGTGCTTGACCAAACAGACATAACCTTCGTGTTATTTTAACAAGGCTGTAATTGATATTGATTTAAATAGAAGCTGCAACCTTAAACTGATGTGATGAATTTTATTGTTTTGAAGGCAGAGTAAAACAGAGGGATTCTTTTAGTAAATCACATTGTGTTGATTTTCTTACTTAACATTTGAAATTTGAAAGAATTGAACAGATGCCTGATATTCCGATAATACATGGACTTTATAAAATGTACAGTCCCAGGATATTATAATAAAAATTACAAAG
>F01.PB121
TATCAACGCAGAGTACATGGGGCTTTCGACGTCCATTTTGTTCGTGGTGAGACCCCGTTTCGTGTCCAACGACTTAAAAAATGCGTTACGTGGCCGCCTATATGCTTGCTGCCATTGGAGGCAAGGATTCACCGTCTGCAGCCGACATCGAGAAAATCCTTGGAAGTGTAGGAATCGAAGCAGAGAGTGACAAGATCAGTAAAGTTATCTCTGAACTGAAGGGGAAGAATCTGGAAGAGATCATCGAAGAAGGTTCCAAGAAGCTGGCCTCAGTGCCCAGTGGTGGTGCAGTAGCTGCTCCTGCCGCTGGTGGCGGTGGTGGTGGTGCAGCACCTGCTGGTGGTGCTCCTCAAAAGGAAGAGAAGAAGAAGGAAGAGAAGAAAGAAGAAAGCGAGGAATCAGACGACGACATGGGCTTCGGTCTTTTTGACTAAATACCTGCTTTGTCTGGCATTGATCCAATGCAGTGTGCGTCAGTGTCTTTATTCAAACTTACAGTGCTTTTGTACATATTGTTAGAGGACAATAAAAACACTGCAC
>F01.PB122
GAGATATATAGAGTCATTGAATTGTAAAACACGTGAATATGGTAAATATGGATAGAAAAATAATTGGACTGCTGTTTTCTCTCTTGATTTTAGTATCTGTCGAGGCCATGCCTCCACTGGATGACTGCCTGTTAGCCGTCAACACACAGTGCGATCCGAACAGTCCCGACAATGCTTGCCCTACTGGTTCCAGATGTATCAGAGGCCGTTGTGTATGCAAACTGCTACCAGTCTGTCCTTCCGGTGTAGTTGGCCCGGCATGCTCTGCGCAGGAACCATGCAAACCAGGTTATACCTGTAGAGGAGGATACTGCTGCCGGGATCCAGTGTGCCCAGCTGGTTATGTAGAGGGCGGGTCATGCAACCTGTTACCAGGGGAACAGAAGTGCGCATTTGGTTACGAATGTATTAATAACTTCTGCTGCAAACCAAGAATTATAGAACCACCGGCTATCAGATGTCCGATAGGTTACACAGAAGTGCCAGGGAGATGTCAAGCTCAGCAAACCCAGGCGTCACGTATGCTACCAAATTTCTGCCCTGCTGGTACAGTTTGCCACAATGGAATCTGTTGTCTTAAAATCTTACCCATTGGGATATGCCCTAAGGTTACCCTGATAGATATTAGGCTGTGTCCTGTCTACAAGAAGAGTCCAAACGAGTGCGAAAACGATTTTGATTGCCCAAACAAAGAAAACTTGTGCTGTAAAGACAAATGTGGAGTAAAATACTGCTATACCTCATTGATTCGACCTTTGTAAATAGTTATACACTAAGACTGACTTTTGTCGACACCCACGTAAACAGAAAGGTATCATTTCTTGAACATTAAGATTAGAACTCTGTTGTTTATCCAGTGATACTCGGTGTCAGACAGAGCTATGGATTAAAGGACCCTCCACGATAGCAAGTGAGACAGTTACCAGCTTTGTATGAATACTTTATGTTCTTGTTTGAAATCCATTTGTGAAT
>F01.PB123
AGTACGTTGTTAAACATTTAACGAAAATGGGTTATGCAGGATGTGCCAACTCAGTGTTGCTAGCTGTTTTGTTGACGGCGGCGATATGGTCAGGAAGGCTCACGTGTGTCGCGGCTGAAGACAAGTGTGTCAGTGGTACGTGTTCTGGTGGTGTGTCTTGTCTACGAAATCTTGACACCACTTGCTCCTTACAGGCAGGGGGTGGATGTCAGACAACAATCGACTCCGGAACCGTCAAGGCAGAGTGTGTTGCAGCATGTCCAGTAACGACTCCTGCACAAACGACGACTGCCTCAACAAGCACGGCACCACCAACAACACCAGATCCAAATGGAAGAAAAAGGAGACAGGCCGTTGGCTCTGAAGTCACCTGCTGCACAACAAACATGTGCAACCGTCCAGAAGAAAATTCAGCTGCTGGAGTGTTCAGCTCCATGATGACGATCTTTGTGTCTATATTAGTGTTGATGCATCCGATGTACATCTAAGCAACAACGCACAAGGTCTTGTTCTTACACTGGCACACGTACACCGTTTCCTGTTGCTATGCAATGATGCAAATACTAAGCAATTAGATCTTTTATATTTACCAAGAAAGACGGTCAATGATTGTTTCGTGCAAATTTTAATGAGTAAAATAAGACTTGAGTAACACAACAAGAAATGGCAATAAGACACATCTAAACACATGTGCTTGTGCCTGAAAGTGTGAGGAACAAAACTGTAAGAGTCTATGTTAAATTTCGTTTAGCTGAAGCCTAGATGAAGCTAAATAGCGGAGTAATATTTATCATGACGCTAAATGAGATTTTCATTCTTTTGAACTATTACAGTTTTCACTCTTGCTGTCCTTTATTCATATATATTCTTACAAAAATTCTGGATCTTCCAATTCCTGTAAATTAAAATAATAAAAACGAATTGTT
>F01.PB124
AGTCCTCTCGCACTTTTACTATATTTTAGTTTTGTTTTCTTCTACTGAAGGATCTTCACGTGACACTAAAGATAATGGCATTGCCAGTACTGAAAGGTTTTCTTCACTAAATAGCAATGAGTATGTTACTGCTGTGCTTAGCTTTTCTCTCTGTGGCAAGGGCGCAGACGTGTGGACATTCTCCATTCAGCCCAACTCCTAATTTGTCTTCAACTTACATTGTCGGAGGTGTAGATGCTAAGCCCGGAGATTTTCCATGGCAGGTGGGAATCTATGAGAACGGATATCTTATATGTGGGGGAACATATGTTCTGGGCAGCAATGGCGAAGTGAGGGTTATCACTGCGGCCCACTGTGTAGAAAATTCCGTGAGACGGTACACTGTTGTATTTGGGATGCACATAACCTCCAATGTCAATGTCGTCACGCAAGAATTTGCAGCAGATAGGATCGTTTCCCACAGCGGATATAATACAAAAACAATGTCTAATGACATTGCCGTTATCACATTCAACAATGTCTTCCCGTCTGACCTGAGCCACCTGTTCGCCTCCCCAGCATGTCTACCAAGCCGGAGCTACTCTCACAATGAAATGGCAGTTGTTTCTGGATGGGGAACAACTTCCGAAGATGGTTCGGCTTCCACTATCCTGAAGTATGTATGGAAGCCAATCTTGGATTATACCTACTGTAATACACAGACTGGCAATGCTGGTGAAATAGATTCTACGATGTTATGTGCTGGCAATGCAGGCAAAGATGCTTGTCAGGGTGATTCTGGTGGACCTCTTGTGGCTTACAGAAATGGTATCTGGGAACTTATTGGAGTTGTAAGCTGGGGCTTCGGGTGTGGTAGACCCAATTATCCTGGTGTCTACGCCGATACCTTCTATCTCCTCAACTGGATACATTCTAACATATAAAGCAGTTTATGCATGACTTTGTGTTCATTTTGCACCTGTGTAGAATTCAATAAATTTTAATAAC
>F01.PB125
AATCGCGCAGTGGTTAACAGACAATGGGTATTCATCTCTGGTCAGCTTTCTCAAGACTGGAGGACTATACAGCACCCTAGACAGTCCAGGTGCACATACAATGTTTGCCCCGACTGAGGCAGCGTTTTCGAAGCTGGATCCAGCCACAATCACCCGCCTCACCAGCGACTCCACCCTCCTCCGAAGTGTTCTCATGTACCACGTGATAGATGGCTTCGCCATGGCCCCGACTCTCCAAGATGGGGCCACAAAACAAACACTGAATGGACAAAGTCTGACATTTCATAAATTGGCGAATGGAACATTGTATGTAGACAACGCTATGGTCAGTCCTACAGCTAATGATATCATCTTGAACAACGGGGTGGTCCATGTGATAGACAAAGTGCTCTTGCCTATCACGGACAAAATCGGCGAGATTCTGCTGAGGCGAAACGACGAATTCTCCACTCTCAACATGTTACTAACAATCACTGATCTCGAACCAGCTCTTCTGACCGGCAAACTCACACTGTTTGCACCCACAAATGCTGCATTTTCGGCAATCACCCAGCAACTTCCAACCTTCAACTCTCCCAACGCCATCAACACATATAAACAGATTCTGCTGAACCACGTGGTCAACTCGACCGTGTTGTCGTCTGCTCTACAGAATGGACAGAGCGTTACGGCACTCAGTGGAAAGCAGCTGAATATACAGGTTGGCTCAACCGGGGTCGCAGTGTTGGCGGCTGGCGGGTCTCAGGCTCCAGCGAAGGTGACGGAAGCTGACGTCAAGGCTTCTAATGGCGTCATTCACGTCATAGACCACGTTCTTATCCCTAGCGGACTACGTAGAAGAGGCGCCATCTCTAGGATCCGTTAAAGATTTGACTTCTGTTAAGATTTTCCTTAACGCTCACTGATAATATTGAGATTTCACGTTGAAAATAAATCCGTAAAAT
>F01.PB126
AAATGTAAGCTAGTTTTGACTGCATTGAACTTGTAAACATTCTCGAAACGTCAGACAGAGTACACTCTTTTAACAATATTCGTATATATTCTTGAAATAGAAAAATGCCAAGACGCGGAAGAGCAAGTGGTGGGATGAGTCGGCCCTCTGCCCCTGCTCCAGCACCAAGGCATACCGTTCCTGCACATGCCCCGATGAGTCATCCTCCAGCGACTATGCAGCCACAGCCTCGTCAGCCAGGACTAATGGCTCAGATGGCAACAACAGCTGCAGGAGTTGCTGTAGGATCTGCTGTGGGTCACACGATTGGTCATGCAATGACTGGAGGTTATGGAGGGGGACAGCAGCAACAGCCCCAGCAGGTAGAGCAGTATCAACCACCCCAGCAACAGCAGCAACCACAGCCCTGCATGTATGAGCTGGAACAATTCTTAAATTGCTCCAGGAACCAGTCAGATCTTTCACTATGCCATGGATATAATGAAGCTTTAAAGGAATGTAGGGTTAAGTATGGTATGTGAAGACAGAACTGGAGCAATATTGTGATAAGTTTTAATGAAGAAACTGAAGGGAGACCTTTCTTTGAGGAGCTTCAATCCACCGTTATTGTTTGTTGTTGAAGATCATCAGTACAGAATTAACAAATACCATTGTGTGTGATTACAAGTTTTCAGTTCCAGTAGTGTCAGTCATGACTGGTAAAATTTTGTCAAAAACTCGACATATTTAGAGTTGCCCTGCAAGTGTACAGTTGCATCTTGCCATTGTCACTGATTGTAATTCCTTTCTGTCAAAGTCTTAAAATGCTGTTAGCCAATAAGCCAAGTATTTTGAGCCAGGTAGCTGCATGGTAAAAGTAACTATTGTTTGCCATAGGATGTAAATACAGAGCTGAATTTTTCATCACAACCATATTTCATTGTTAAGAATAAATAAGAAGAAAT
>F01.PB127
GTATGAATTGACAGATGCGGAGACAAGGTGCGGAATAACTGAAGTTGTACAAAATGGACAATATGTACGGATTGCTTGCCATTCTCTTCGTTGTGGCGGCACAGTTAACAACTCTTCAAGTGACAAGTGCACAAAGTACAACTGCTGCAGCTAACCCCACCCTAGCACCACCTGCAACCAATGTACCATCGCAAAGTCCTACATCATCGCCTTCGTCAACACAAGCTACGGGGTCAACAACTGCGCGTGGATCAACAGATGCGCATGGGCCAACAGCTGCGCCAACCCTGACTCCAGTAAACTGTAATGATGGAAATTGTCCAGAAACCAGTTGCAAGAATACAACATTGAAGGGTGATAAACAGTGCGACACTGGATCTTGCGTAACAGAGATCTCTGAAGACAGCAAGTACACTTTTCGATGTGCCAGTGGGAACGAATGCTCAACCAATACGAAACTGGTGTGCTGCCAGACAGAAAACTGCAACACCTACCAATCAGCTATTACAGAGTTGGCAAAGAGAAACGGTGCCAAGGAAATCCGATCAAATACTTGCATGGCTCTAGTTGTTGGACTATTTTCGCTGACGATGATTTTTTACTAAATTATTTTATTACGAGCTGGAATATTAATCCACTCCGTGTCTCAATCGAAAATGGGCGATCTGAAGCACGAGTTCCTATGAAACCTCACAAGGTGGAGTGAGAACAGTATGACGGTCGCTCATTATAAACATTGAGGAAAAACTTCAACTTGGCATAACATTGTTTAGGTCTTTCAGTGATTTTGAAACTAACTTCCGTCCATGTATACCTTAGAATTTGTATTCTTTAATTCTTGTAAAAAATAAATTTATTGTTTGTTTTG
>F01.PB128
ATCTCCGCACTGCACAGAAACTTAAGGTTACAAGTCGCAATACGTACTGTAAATACACGCACGGTACTTACAGAGAACTATCGTAGTTAACAAATTTTACGTAAACGCTGCACAGTAAACTGGTTAATATGGCAGACCACAATATTACGGTAGAAAATGTCGAATACAGCATGCTGCGGCGCGGAGACCATATTGCAGTGATGGGTACCGTAGACGGGCGGCCCTACTACCATCACGGTATCTTCCTTGGGCACGCGACGGGCGTGGCTCACTACGGACACATTAACCCTACAGAAGCACAGGTACAAGTTATCGACCTGTTCTACTTTATGGGCGGAGGTGACGGGGTGCGTAACCTGTACCGTGTGCAGTACAAGCACAGCCGCTCGGCGGAGGAAGCGGCAAAGACAGCCGAGCACCTGGCCGAGCGTCCGGGGAGTCACAGCGCCTACGATATCGTGAACAACAACTGTGAACACTTTGCCACCAAGTGTAAAACCGGAGGACCGTTGACGGCGGAGGGGAAGCAACATATCGACAGCTGCATTGATTCAGCCCTACCACGAAGAAGGCCAACCAACTTGGCCGACTGCCCACAACATAAGATCAAGGCCGCACATTAAGGCGAAGTTAGTGTGTTTTAAGTGGAGATTTTCAATCCAAGGTGCACATTCAAATTAACGAGATTACCGTCATCGTCCATTTTGCTCTAGGACCGATATAGTTAAGCATTATTAATATAATATCGTGTAATTATTTTCTTTTTGTCAAAAGCATATTCGTTCCGATGGTTTAAACCACTACAAACAGAATAAAGTATTTGTATGTC
>F01.PB129
CCTTAATTTCTGTTCGCGCCATGTGCAGCTGCATAATAATAATGTGTGAAAGTTTGCACAGAGCAATTAACAGTGGGGACAAAAGCCACTGCCTGCGCTGACTTGTTCAGTGTTGAATTTGTTGAAGTGAAGCAGAAGGGAAATTCCAAAGCACCGTCGGGGCCCAAGAGTGCCAAGTCCGAAGACAATTTCGCTAAAGGGATTTCAGACATGGATTCAGAATCTAACAAAGAAATAATCCTCCTGAGGAAACATTTGCAAAAATTCTTTCACATACTAAACCAGTGCTACAAACTTCTGCAAGACATCGAGAAATCTACGGAGCCACATGTCAAGTCAGTTTTGAACCTTACAGAGCAATTTGTGTGTTGTATGGCTGTTCATGAGAAAAACCCTACCAAACCAGCTGGACTTTGCAGACATCAAACAAAGGTTACTTGTCAAAATAACGACAGAAATGAATGGAGAAATTGAGAAACTAAGCATCGAGATAGCAAAGCTTGAAAAACAGAGTGATCAGCTAAGCAAGCAGTACGAGCAGTGTGTGTCTCAGTCAAAGAAATGTTGCAAAGAGGGACATGTAGACATCATGTTGGAGAAGTCTCCATTATACCCATCATTTGCAGCCATGCTTGAAATGGTGGAAACTGCAGAGAGAAGTGTGCGTGAACAGTGTTCTTGTAAAAAGTACCTTGTGGAGACCTTCAGTCCACACGAAACAGACATTTGTGAAATATGGGAGAAATCTTGGAAGTCAGGGATTCTCAGTTGAGTGAAATGTTACAAGAACATTTATCACTGACAAGTTATTTCTTGGAATTGATTGTGTAGACCAAGCAGCCCCCTGTGCCTTGCCATTGCTCAGTTTATACATGTCTATTTTCTTGATTTGTGCATAAAGTGTGAAACTG
>F01.PB130
TAACATTATCAGTAACAGGGACGAACGTTAAAGATGAGGAACATAAAGTTTGCACTGACATTTGTTATAATTTTGTCCGCAGGACAAGTGGTCGGTGGATCTGAGTGCTGCAAGAGTTACACAGACAGTAATGGAGAGTGGCACAGCCAAGAGTGGTGTTCCGACTACTGTTGTAAGAAACATATTTGGTCAATCTTCGAACCAGATAGAGAATGTTGCAGTTCATTTTCGCGACAGATATCTATTAGCTACAGGACAGATTTCTGCAGAGTCTGGTGGTCAGAACATGCGTGGGCTCCGGCGCTCATTGGAATTGGATCCATAGCTTTGATTACACTCTGTTGCTTTGGCTGCTTCAAACTGTGTACAAACAACAACAACAGAACTGGCACTGTGCTCACGGCTCCTAACCACGCAGCTATCGTCATGATGGCAGGACCAAGCCAACCTGGAAATCAACAGACAACTATGATCAACAACCAAGCCCTTTTTGCTCCCGGTCCCCACGCAGGCTACCCCGGAGGTGTCAACCCGGTCAACCCGCAGCCTGGAAATGTTTACCCGGCCTACCCACCGCCTGCAGGAGTTAACCCTGCCAACCCGCCTGCTTATGTCGATGTTCCACCGCTGAATAAAGCAGGAATGTAACTTGCCATTTGGGAGTCAAACTGCATTATTATTGGAAAAATATGTGTTTGCGTTTTTCAAAAATATCAAAATATGATAAATGCCAAAGACTGGATGAAAACTGTGGAAAATGTTTGCTTGGCAACCGGGTGAGGTTTGTGATCGATCTCCTTGGGTATATTTATGAGACAAGTTGTATACAGCCGCCGAAAGGCAAAACTTAATTCTGTGTAAATTAAAGGGATTTTCTT
>F01.PB131
GGGGGGTCTGGCGATTTCTTTAACGTTTGCTACCGGCTTTCACCATGAAGCTGAACAGTGTTTGTTGTTTGCTGTTGTTTTTGGTAGCCTTTGCGGCTCTTCCAGAACAATCAAACGCCTGGGGAAGAGGAATAAGGATCGGAATTCGAGTAAGGATTGGAACAGATATTAGGATTGGACGTTCAGCGGGTACCGATCTTAGCAAAAGAGCCCTTCTACCCAACTTCAGCGACAGCGTTGATGCAGAAAAACTTGAAAGGTTGAAGCGAGATTTATCTGACGACGACCTGCAGACGGTGGGAAGGATTGATACTCTCATTACTGACCTGCAGGCCCAAGGATTCAATGCTGAGCAAATCAAGCAAGTTCTTATCGACAGTATCGATGTTGAAGAAGACAAGAGTGAAACAAAGGAAAGGACAGGAGATGAAAAACGCAGCGTTAACAAAGAGGAGATAAGAAAGTTACAAGCAGAAGTTGACAACTTGGAAAAATAGTGGACAAGATGATAATGGCCGTTATCGTTATCTGAGCGACATGGATTGAAAGCAATAGGATGATGAAGCAGACTTTGGACTAGGCCTTTTAATACCTGTACCCAGTAAAGATTCATTCCTCCTTTATTAATATACAATATTTCGTTTGACAGAGATTTTTCCCGTTATTTTTAGGCTCAGTTAATTTATCTGTAAAGATTTTTTAGCATTTTGTCGTGCTTTACTCTTGAACAAAACTCTATTTAATGCCTTTATAACCTGTTCTGTGTATCTTCTGAAATAAACTCTATAATT
>F01.PB132
ACATTTGACGGCATCTACCTTGTGACGTCACAACTGTTGTATGACCTTTTAACCGGATTGTTGAACATACACGTTACTGAAAGACAAATCAAGTGAAGATAACTCTAAGACGTGCCGTTGAACCCCCAAAACACCTAGACACAGTTCAGATGGCTGACATACCAGAAGGCAACGCTGAAAAGGGAAAGAAAATCTTTGTGCAAAAATGTGCCCAGTGTCACACTGTTGAATCAGGAGGCAAACACAAAACAGGACCGAACTTGAGTGGCCTCTTTGGCAGGAAGACAGGCCAGGCTCCAGGGTTCAGCTATACGTCAGCTAATGTGACCAAAGGAATCACCTGGGGAAAAGAGACACTGTTTGAGTATTTAGAAAACCCGAAGAAATACATCCCAGGAACAAAGATGGTATTTGCTGGAATCAAGAAGAAGACAGAACGTGCAGATCTCATCGCTTACCTGGAGGAATCAACCAAATAACACGACTCTAACTTAGGCTGATATTTTAATAACATTTAATTTGATGAAAATTTTTATCTAACAGTGATATAACTATCTTGTTTGCATTAATCTGGACAAAGGACTTGTTTTGATGTAAACTATAATTTTTTTCATGTTGACATTTCCCCAAGTCAGCTAAAGGTAATACTCAACATCAGAATTGAATGTTTTATGTAAAAGAGAAGGATTTTTAATTTATTAGGAGCTTGTTATTTTGCCATGGTTGTTTACCAGTTTTAAGGCCGTAACACTTTAGGGTCACAGAGTGGCTAGTACCTTAGTATTGACATTTTTCAAGAAGCCAGAGTTTTATTGAAAGCATGTACAGAGTTGTTTACAATAAACTATGATTAAT
>F01.PB133
GGGGGCAGAAAACTTTTGCATGTTGAAAGCAAGAAATTAATTTCCACATTTAATAAGAATGAATTAAACTGTTTTCCGAAGCTATATTTGTATAAATATTTTAAAAACTGTCTTTTTAAAGCTAATGCTTTTACCTTTAAGCATTCAGAAATGAGGCACAGCTGTACTTTTGTGGTCATTCTTCTTGTTATTGTTGGGATTAGAAGCAAAGAGGACGCAAATGAGGAGCTTGAAAGACAAAAGAGGGAAGAATACATAATGGGGCGCTTGGAACCTTGTATTGACGATTGTGACTTCGATGACCCAGAATGTGTACGAGGTTGTGGAATGGACAGAGGTCTTGACTTCGAAGACTTTCTTGTACAAGAACTTGGACAAAGGATGCTTTTGGAAAAAATGGAAGAAATTGCCAAGGCAGCGTCACAACAAAAACGGGAAAGAAGGGAGGTGCCGTCAGCAATAGACCTTTGGAGACTTAGGAGAAGACCCATTACTGGCTAATCGTATTTTGCTTTGGGTCGTAAAATACAGTGATTCCCTGTTATAAACAGCCTCTTAAGCTTTCCAGAGTGTAAATCCATAACAATATACACATCACTAATTTACTTTAATCAGAAACTACACTTTCCGATCAACCATTAGTTAATTCATTCTAATACTGTAGTTGTCAATATCTAATTGTTGTCGTTTTTTGTTGGAAACATAGACGACCTATCGTCACGGAAGAAAGCATACATTATACACAATTATTTAGACCAGCAACACATTTATCATTGAGCACAATTATAATCCGATCGAGAATTAACAAAATGGCTTCAAGCCAACAGCTTAACACTCTTTCAATCAACTTGCTGTATCCATTCTGTTTGTACTTCTTGTATTAATATGCACAATAAATT
>F01.PB134
GCGGTTCAGCAACCAGGAGCTAAATTTAACAGACCATAAAAAACGATTGATATTTGTACTTCGTAGTTGGTTAAATCTACTGTTTTGCAAAATTGTTTATGTTGGATTAGACACCGTCAGAAATTTTACCTTCTTAAAGATGTCAAAGTCACTAACACACGAACAGTGTGAACAGTTCTGGAAGCTGGCAGACACGAACGGGGACGGAGTACTGACTATACAAGAATTAGCAGCTGCTGCTAGAAAGTACAGACCCGGGATCTCGGACAAAGACTGTTGTGCGATGTTCTGTGGTATTGACAAGGATGGCGACAACAAGATCACCAAGAGAGAGTTCATGGCTGAAATGGCTGAGAAGGAAAAGAGATCGAAAACTTTAATGGATCTTTTCAAGAAGTATGACAAAAATGGCGATGGAACATTGAACAAGGACGAGATTCGCAGACTGTTTGCGGACTGCTTTCCGCCAAACCAGGTGGACCGAGTAACGGCACAATTTCTCCAATACAGTGACACGAGCGGCGATGGACTGGTTTCTTTTGATGAATTTAAAGCTTTCTTTGGATAGAAGTTTTCACAACATAAACCCGTTGCACCAATTATATTGAATCTTTTGTGATTGTACAGGGAGACAAAGTATCCAAGGCTCAGTTAGCATCCACGGGACAGGATTGATTACATGAAAAACGTTGTTAAGTAGCAGCGTTTTGATCTAATATAATATAAGGAAATTTGCGTATAAATAATTGGGGAGTTGAGCAAAGCTGAGATTGTTGATTTTGATAGTTTAATAACTCGATTATTTTTTGTTTTCCAAAGCTTACCAAAAAAACTAGGCAAATCTAACAATTTTGTATCAACACCAAACTAAATCCTACTGGTCAAGGCCTTATTGTATATGTTAGAGATAGAAATAGTATGTGTTCGATGAACCATTATATTATATATAAAACTAAACAGAAAATAAAGTGTTG
>F01.PB135
AGATTGGTCAGTTCTGTCTGGTAACCAGACGATAACAACAACAACAAAGAACAAAAAATGGCCGCTGCAATGGACATTGATGAAGATGTTCAAGCTGGAGTTTCTGGTGATAGAACAGGAAAGAAACGATTTGAAGTAAAGAAATGGAATGCTGTGGCTCTGTGGGCATGGGATATTGTGGTTGACAACTGTGCAATCTGCAGAAATCACATTATGGACCTTTGTATAGAATGTCAGGCAAATCAGGCATCTGCAACCAGCGAAGAATGTACAGTAGCATGGGGTGTCTGTAATCATGCATTTCACTTTCACTGTATATCTCGTTGGTTGAAGACTCGTCAGGTGTGTCCTCTAGATAACAGGGAGTGGGAATTCCAAAAATATGGTCACTGATCGTCCAGGCAGGTCACGTCGGAGATTGCCGCAGTGGATTATTGTTCTGTGCTTGATATGTGATTGTTAGTTAAAGACACTTAAATTCAACCCGTTCGCTCTGAAAAAATCATTTAATTTTCATATTTGTATATTATTTTATGCCACTGTAACAAACGTGTAGTGGAAATATAGTAGCACCAGTAATGTCAGACCAGGAGTCCATCGGTCAGTTTGTCGATCAGTCTGTCCCATTTGGTGGACAGTTCTGATTTTTTCATCATTATTACAAGAGTAAGTTAAAAACTGCTACAACAAATTTAGATCTGTGTTTTGTTGAAATGGACATCCATTTAAGTCATACAAACAGCCTATAAAATATTGTCATGTCTCTTGTGATAAAAACATAGGTGTTCCGATTAAACAATTTTAATGTTCTACATg
>F01.PB136
TTTGTGCAGTGCACCTGCTCGCTTTATTTTGCATGAAGTGTTTGTGGGTTTTAATCTAGAACATTCGGATTATTTGAATTGTAACAATGGCGAAGTACCAGCTATATTACTTCCCTCTGAGAGGGCGTGGCCAAGCCATTCGTTACCTGTTTGTCGACAACGACATTGAGTTTGAAGAAATTAACGTCAGAGATTGTTGGGCGACAAAGTATAAACCGATGATGCCTTTTGGTCAAGTGCCGATGGTGAAAGATGGAGATCAACTTGTTGCCCAGTCTAACTCCATTCTGAGGTACCTTGGCAGAAAACATGATCTCGATCCCAGCGACCCTGTTGAGGCCCTGAAGTTGGACATGATAACTGACCATGTCGAGGACATACGAGGACCATACGTCCGTATGATCTACACAAACTACGAAAGTGGCAAAGATGACTTTGTGAAATCTCTTGCAGAAAAGTTTGGCTACATTGAGAACCTCTTCAGCAAATGGGGCACTGAATTTATTTCATCAAAGATCTCCTTTGCTGATTACAATCTCTTTGATCTTCTGGACGACATGGTGATCCTGTCGCCCACGTGTCTGGAGGGCTTCCCCACCCTCAAGGCGTACTACGAGCGTATGGCGTCGAGACCCGCCATCAAGAAACACCGGGAAACAGAACAGTTCAAGAACATGCCCGTCAATGGAAACGGAAAACAGTGAACGAGCTGTCGTGTAGGACTTTGACTGTATATACGAAATGGAAATGATTGTGAGAATTGTCTTGTTACAAGGGCAAGTTTTCCAGATTTATTTCATGGCGGACGAATGGTTAGCAGTATTATTCATTTTAATTTGTTTTAGGTATCTTTCATCGCAAATGGTGTAATTTAGATTGCAGTTCTTTGTGAAATGAATACATGGAGGAAAATT
>F01.PB137
GGGTAGGATAATACTATTGCACCCGGCCAACATTAATGTTATAAATTCAAAGAGCGGACGTTCATTCTTTTCCGTTACGCTGATATTGAAGCCCGCCGTGACGATGAAGTTACTTCTGGTGTTGGTGTTGTGTGCTGCAGTGTACGAGTCTTCAGCATACAGTCTCTGGGGCTGGCTGTCGGATGACGACAACACTGACGATGCCATTGAATTTATGGCAGAGATGACAGAGGAGTGCCGTCGGCTGGCTGCCTGGGGTCATTGCTCTTTCTACGACTGTCTGGAGGACAGGTTCCCCTGTGGGTCCGAGGGATACACCCAGAAAATCAGCAAGCACTTCTGTACCAAAATAGACAGGAACTACAACCAGTTTGATCAGTTCGGTAAGCGATGGTTGAACCAGACCAGTATCTGCCTACACAGTTATATGCTACCACTGTACCTGCGCGAAGCCGTGTCTTGTGCCGAAATCAAAGAGGCCGGCATACAAGCTATCCTGGCGTGTAATGAAGGTACTGTTGACGGGAAGAACTTCTGTGACTTCCTTGACACAAATGGTGATGCGTACAATGCACTCATGGGTCGGGAAGAGATAATGCTGATGGCTTCACTCAGAAACCCAAGAGTGTTCAGCAGCATGGTTTCCCAGGCCGTGCAGTGTGGTGTGAGAGGCATGCGGGACACACTCAGCTCTCTTGGCTCGTCCATTTCAGATTTCGCCGGAAGTGTGGTGTCAAGTGTACGAAGCTGGTTCCATTAAAGTGTTTCCGTAGCAAGTGTGCACTGCAACTCGCGGCCGCTTAAAGAGACTGTCTAATATCTTTCTCTGTTAATATAAAAGCAAAATCAAAGTAAAC
>F01.PB138
ACTTATGACAGATATTTGTGATGGCATCCACTTACACAGTATTAACTTTAAACATTGTTTTCCAAATATGCTCGATCGCGTCCCATGATGTTACCGCTAGTGACCTCGGTGTCATTCTCGAGCGTCTGATGTCGACCGACCAGCTAGTCCAGGATTTACGTGATCGAATCTCTAGCCTCGAAATTCGCGAGAAGGCAAACGAAGAACGGATTGCTTCCCTCGAGATTGAGAACAAGAATCAAAGACTTCTCATTCGGGAGTTGCAGGCCGGGGTAGCGAAACAACGTGACGAGCTGAAAGAAACCGACAGTGAGTGGCGTCAAGAAAACAACCAATCGGACACAGCGTTTGCGCCTCTAACATCAGGAACACAGTACAGCAGGATCCGCCGCGCCGCCAATGAGGTTCCAGTCGCTTTCATGGCAACAGTGTCTGACCACTTTATTACACACGCCGGCGATCACCAGATCATTATATTCGATAACGTCATTACCAACATCGGAAATGCGTACAACGGCCACGTCGGTACGTTCGTTGCCCCCGTCGATGGGATCTACGTGTTTTCTACAACGTTGTTTTCCACTCACTCTGTAAGTTACCATGCAAATATCGTGAAGAATGGCCAGGCGATAACTTGGTTGTACGTAAGCGGGGCTGAAGGGCAGTGGGATACAGCAAGCCAGACTGTGGTTCTCCAGCTGCAGAAAGGGGACGACGTCACCGTGCAGCATCGTGACACCGACAGGACTATTAACGGTTACAACTACACGGTGTTTTCTGGGTTTCTCCTCCAAGACGAAGTTCCTTCGCAAGTTATTGTTGGCTAGTAACGCGCTACATGTATTTGTTCAAAATAAAAAATGTTGCAGGCAGT
>F01.PB139
GCGTTGCTTAACAAAAATGAGAGACGTCAATGACAGCCGTAAGGTTCTATCAGTTGAGTCGGAGTATGAGAATGATGAGAACTTATTTCTTTATATAATAACTTTTCGATGGTTATTTAGGTCGCGAAGGAAAAGGGTTTACAGAGCACCAAATCCTATTCCACAGGATCGCCGATAGGGAGCCTGATGATTCCGACATCTTTGTAGACGAAGAATAAACAGCATGCTTAAAGACAACGTTTTTCCACAACCTTCGAAGAGCTTCAGACAGAGTGGTTTCTGGGACTGCGGTTGACCGTAAGACTCATACTGACCACAGAAAAAAAAATACTAAATTTAAAAATAAAACAGCAGTTTCATAAGATGAACTTATCCCAAAAATGATCAGTTTAATTCATTACGAGGACGATTGGGTTTGTGCCGATCTGAATACTGGAACATACATAATTTACGCACACTAAATTAAAAATTTACAAGCTGTTGTGCAAGTATGTGTTGAAATGGAAAGTACAGGACATCATTCCTTTTTAAGTTTTTGCAATACTTCATTTATTTCAAAATAATATAGAACAGTAATATGTAAATCAGAACGAATCATATGTCAAACTGACCTTTCTACTAAAAGGTCCATAAAATACCCTGATAAGATTCTACATACTTATAGATTTTCATGCTGTTTTTACAGTTTAGTATTAATTTGTAAAGTATGCCAAATTTTGTCTGTATTCTACTTTCCATAAATTAGTATTTTTATTTAAGACATGACAATACTATTTGTAGTCAATTATATATACACAGGTGTCGGAATAAAAAAATCAGTTTGT
>F01.PB140
GACTTGAAAGCATATGCCAGACTGTAGAACATGTCTTCCTCACTTATGCTTATTCTCCCAGTGATTACTCTCATATGCGCCACAAGGGCCATACCGTTATTAGATGGAAATAAACCGGATGGCCAGGTTAGAACCGGTAACATCGAAGGTAAATTGCAACAGTTTTCAAACAGTATCAGGGCTCTAGAAACAAGGCTTACAGCACTGGAAAACAGTACTCTTCTCCAAGGCAGCAGAACAGTAAATGAAGACATTATCGGGTTCACAGCAGAAGTGCAAAATAACATCTTAGACTTGCGAACAAAGTCCACTGTGTTGTTTGATTATTCTATTTACAATGCAGGCAATGGCTACGATACCAATACCGGGGTGTTTACTTGTCCAAAATCTGGACTGTACTTACTTGCGGTTTTTATTGAAGCTGTCAATGGCCAGGAACCAGCAGATGTTTCAGTAATGGTAAATGGCTTTGCACGATCAGGTGCTACTTCTGAAAGATTTGAAGATGGACATGATTCTACAGGAGGCAATATTTTTATACAACATCTTCAAATGGGTGACAGAGTGTGGGTGGAGACATACCAGTTTGACAACCAAGACATTTATGCAGTATTTTCTACTTTCTCGGGTGTTTTAATTAAATCTACTTAAAAATCGCCAGAGAAAGGGAAATAAAATGAACAGAAAGCAGAACTTACGTCTTTGCAGTTTGCAAGGAAAGTAGACATGATAATGGATTGTTTGTGGACGTATTACTGAGGACAACCAGTTTGACCACAAGAAAATAAAAAGATGTAAAATC
>F01.PB141
CTTTCTACGCGGAATTTTCCCAAGTGGAGAGATCATTAAGGACGTCCGTTTCGACATGTCGGGCTCGGATACGGAACGAGATGAGATTTCCACTGGGGTGGCAGGCGCAATGGATGTGAATACCGCCCTACAAGAAGTCCTCAAAACTGCACTGATTCATGATGGTCTGGCAAGAGGATTACATGAATGCGCAAAAGCACTGGACAAACGACAAGCCCACTTATGTGTTCTGGCAAACAATTGTGATGAAGCGATGTATGTGAAGCTGGTAGAAGCACTCTGTGCAGAACATGGCATCAACCTGATAAAGGTTGATGATAACAAGAAACTAGGAGAATGGGTTGGCTTGTGCAAAATAGACAAAGAAGGAAAGGCCAGAAAAGTTGTTGGCTGCAGCTGTGTAGTTGTGAAGGACTATGGAAAAGAATCGAGAGCCTTGGATGTCCTCAACGAGTACTTCAGAAATAGAAAATAAACTTGTAAAATTGTACAATAAAATGGTGCAGTTTTGAG
>F01.PB142
aGGGGAGCGAGGGCGCCAGAGGCAGTGCAAGTATCAAAAACATATATATTCACTCGGGAATATACTGAAACAGAAGAGTAATTAAAAATGTTGATCAGGGTGTTCCTGCTGCTTGCTGTTGTTTGCACGTTTGGGTGTCTGCTTCAACATGCTCAAGTACGTGGAGAGGAACCATGCTGCCAGTCTGGATGCGAATGTGAATTCCAGACTTTGCGTCGGCTAAGTGAGCTAGAGACCCAGCTTAAGGATCAACAGAAATCAATTGAAGCTCTTCGTAAACGGGACGAGGTAGCCTTCTCAGCATTTCGAACGCAAGATGCGACTGGATTCGGAAATTTTGTTACCATTGTCTTCGATTCCGTTCTGACAAATATTGGTGGAGCGTACAATGGGAAGTCCGGCATATTTACGTCCAAACAAAGTGGTGTTTACGTTTTTCACTGGGTTATCACCAACAAAGATATCACGTACATGGAGTCTCAGCTTGTTTTAAACAGTGAAGAATTATGCCGAGCATTTTCGGATTCAGGAAACCACAACGATTACACGTCAGCCTCAAACATGGCGGTCGTCGACCTTAAAGCAGGAGATCAAGTTTGGGTCAGTAGCACAACTTGGCACAATGGCCAGTTTGGCGGCGTGAAACGCTCCTCTTTCTCTGGCTGGTTGCTGTACGCCCATTGAGCCTTTTTGTCTAAATGTATCCCGTCTGCACAGTGATATCAATAAAATTATTTGTTACTTGAGATGAACAATTGGATCAATATTGTTTATGTAAACATGTGGAATTTGAAGTGAGTATGAAATTTAAACTAAGTATATAACTGAAATGTAATCGAACCAACTCAGTGATAAACAATTACTACAATGGAGTATTAAAATCTTGTTCATATCGTGCCTATTTTGCTGTCAAAATTGAATAATTAACTGGAAGTAACTTAATTTTGGATACATTAAAACTGGGGTCTTTGACT
>F01.PB143
ACAATCGCAGGTTCTCACGAAAAATGTCAACAACAGAAGGCCAGAAGAAAAGGAAATACAGCTGTGATGACAGGGAGAGGGTAGATGGGAAGGAAGAAGAAAGTGATGTAAGACAGAAGAGACGAAAGCATAAGCACAGTGACCATTCTTCTTCAAGACATCACAGTGATGATGATTCTACTTCAAGCTCCTCTGATAGCTCAACATTGACTTTCAGTGATTCAAGCTCAGACTCTGATGATCACAGAAAGAAGAAAAAACACAGTCACAAGGACAGGCAGAAACAGAAGAAGAAAAAGAAGAAGAGTAAGAAGAAGAAAGATCATGGGAAAGGTCCTGTGCAGCTCTCACAGTTTATGAAAGAGAAGCACAAGAAAGGCAAGCATGAGGAGAGAAGTGCTGTATCTGGGAAGAAAATACACAGAAAACTGAAGAAATCCAAGATTGATAAGCAGCGTGACAAGAACAGAGAAGAACTGCTCAGTTTTCTGAATGCAACAATGTAAATAGATGTGGAACAGTCTTGGACTTTACAGCCATCATTTTGTTTTCTTTGACATTTTTTGTATCTGATTTGTGAAGAAAAATGTTTCTGAATTTGTTAAAGCTTGATCCAGGTGTCAGTTTTTTTACTTTCTGTAACATTGTGAAGTAAAGGCCAGTGTGATAATGGATTGGAATTTGCTGGCAAAGTTAAACAGTCTGTAGTTACAATTAAAGGTCAGTCCTGACTTCTGGTTGAAACCATTTTAACATTTCTACATTCTCTATAATCTGTTGAAGATTCAGACATTTGCCATAAATGTTTTGTTGTTTGATGGTAAACTTCAGTTCTATGTTATCTTTAATTCTGTTTTAATATAGTTTTGTTGAATAAAGGAAGAAC
>F01.PB144
GGGGTAGATGCGCGATTGGTTGCCAACAACAACAAAACAGTTTCTTTTGTGTGTAAGAACAGCCACAGAACATTCCCAGCAACAATGCCAGGTGGGAACCCAGATGAGCCTTACTACACCTCACAGCAGATCCAGATACCCCCAGCCCTCCCAGATATTCTGAAACAGTTCACCAAAGCAGCAATCAGAACACAACCCACAGATGTTCTGGGATGGTCAGCGGCGTATTTCAAGGCTATGGCTAAAGGTGAGACCCCACCTGTGAAAGAACGCTTAGAAATGCCAGTGGCCACACAGAAAACAGACACTGGTCTCACACCTGGGCTTCTCAGAGTTCTCAACAAACAGCTTGGTCCAAAGAAAACTGTACCATTAAGCATGATAGAAGAGAGATGGACAGATATAGCGTTGCCAAAAGAACAGTTTGATGACCTGGTGCGGATAGGCAGCTTTGGGGGAGATGTAGAATGGAACAAATTCTTTGCCTTGGCATGTGCTGCTGTGGCAGATGACATAACAAAAGCCATGAAATCAGTCTGTGAGATATTAACAGCAGACCCAGAGGGTGGTGCTGCCCGAATACCCTACCCATTGTTCAAAGATATCTACACGTACCTTGCACAGATGGATGGTGAAATCTCACAAACTCGCATTAATGAAGTCTTCTCATATCTACAGTATGATGTGGATAAACAGGACAACTACGTGATGCCTCGGAACTTTTTAAGTCCGGAATGTCCGAAGTTAGGTTCATGAAGAGATCTGCATTTTGTGACTTTAGACTTGATTTTACATCTTGTTTATTACTGTTATATAATTGCAATGTATCTGGCTGCCAGTGAACACATCTCGTCTCTGAAATTTGTAACAGCTGACTTGTTCTGTCTCTCCTACAAAAATTATGAAGCTTCGGTTATCTGTTTATAATTGTTAACATTTCACTAGCTATTATTAATGGATTGATGATTTTAGTGAAATTAAATTTATATAAGAAGT
>F01.PB145
ATCAGCTAGCTGAATAGTGTATTTCTTACTGCTTCATATCAAGTTGCAACCATGCTTAAGACACTGGCCATTTGTCTTTGCTTGACACTAGTTGTGGTAACGGCTGCACCCCAAAAGCGTGTCACATGTGACTTACTGGGAGGAGTTGGACCCCTGGGATCAGATACGGCCTGTGCTGCGCATTGTTACGCCTTGAATCATCCAGGCGGTTACTGTACCAACGGTTATTGTTACTGTCGACCGGGATCAATAGTTGGATAAAAAGGCGCGCAGACCAGAACAGCTTCTTCTGTGAAGAAGACTCGCTATATTGAATTCTATCTTGTATTTACCCGATAATAAAATAAACAATTTTCATACTG
>F01.PB146
GGATACAATATGGCGTCTGCTATGACAGTTGGATTTAAAAAAAGTGTTTATCTATTCGAAAATTGTGTGAAAAAAAACAGATATTGGAGGAATGAAGGAAAGATAAAACTATTCTTTTAAGACTCAGATCATTGCTATGAGTTCACAGAGAGGTAATGTCAAGAAATCTGGGCCACCAAAATACCAGAATAAGACTGCATTTAAGAATGTTTACCATGATACAAGCAAGAAAACTCAGCAGATTGTGAACACTGATGTATCAGGAGTGTGTGGAAGATGTAAAGACTGCATTGACTGGAAGATTAAATACAAGAAGTACAAACCACTAACGCAACCAAAAACCTGTGCTGGCTGCAAACAGAAGACTGTCAAACTGGCATATCATGTGTACTGCACTCCTTGCAGTCAGTCAATGGGCAAGTGTGCCAAATGTGGGGAGAAAAAGGATGTTGTTCAACAGTCAAGGCCATCAGAAGCTCAACAAGCAAGCGAAGACAGGCAGCTTCAGTTTGAATTGGAGCAGTTGCCCGAGAGGAAAAAAAGAACATTTTTTCGTCTGCAACAGAAGGGACTTCTAACAGATTCAGAATTAGGTGATGGTTGTCATGGTGATGATAGTGACCATGACAGTGAAAGTTTTGATGAAGAGGAAAACATTCAATTAGGTGACGATTCTCAGGAAAATGATCCAGACAATGTTCAGCAGGGTTCACAGGGAGCTACTCCTCTAGCTGAGTGCGATAATGATACATAATTCTAAATAATCATATTCTTGTTGTTACAGATTTTACTTGGAAAGCCAGTGAGAAATACATTTGTATATGAAGAAAGTTGGCAATTAAATCGTTTTAGCATGAAATATGACAGTATGTTATAGCAACTGATACAGAATAAAAAAAAAAAAAAATGT
>F01.PB147
CTGTTTAAAATACATTGTGATAGAAACTGATCCGGCATTTTGCTCCGTTTTCATTGGCGGAATATATTATCATAGAGGAAAGATGGGAAAATGTGATGGATCCGGAGACGGCAAGGGTCAAGGTCAGGGATCAGGCAAGGAAGGGTCCAGTGCACTGGGAGTTCTGGCTGGGATGTGTTGTCTGATAGTAGTGGTCGTGGTTCTGGTTTTGGCGCTTGCTGGTCTTGGTATCGCCAAGATAGTCATGGGAGCAATTTACGTGCATGACTGTCCGTATGAACGACTTATTCCCATATACCTCATTGTCTCCGGCGTAGCCCCCATACTGACGGGTGGCCTTGGGAGACTTAAAAAGGACGACAGCGACCAAGATGACGGTGGATACAAAAAGAAGATAAATGTGTTTACAATTATCGGCTCCGTGGGACTCTTGTTTACTTTTGCCTGGTTGATATGTGGAAGCGTGTGGGTCTTCGGAAACTATTCAGACATCATAGACGGCTGTGGAGGATCAACAGATTGTTGTAATACATCACTAATCAAGTTTGCCCTGGCAGTGACGATCATAGACTGGATTTTTATCGGACTGATTATAATTGCAATATGTGTAGGATGTTGTGCTCTGTGTTGCGGAGTGATGTGCTGCAACGCGGAAGTTGAACCCTAAAGGGAAAATCAAAATTAATCTGAAAAAAATGCCAGAACGCACAGTACATGTATTCAGCTCTCGGGCTTCCGAGGAACATTTTTTGGATTTTCAGCCAGTAGTTGATCCCTCAAAATTAAATAGAATGAAACTAGCAGGCTCGGCTTGACTTGACGATGGAAATTGCAACAGCGCTAACATCATCCAGTACTAAGTAGAACTCCTTTTCCAAAACTCTTATCACACCTGATGTTAAATATCGTATCTTAAACCATTGGCTGTTTCGCTCACCTAGTTTAATGAAATTTACCCTAT
>F01.PB148
ATACGGAGGGATGCCAGCTTTTGCTGAGAGTGGAAGGCTTCGAGTCAGTTATAAAAGCTTTCGTCACAAACCTGCTGCACATTCAAATTCTGATGGTAAACAAAGCAGATTGAGAATGAGTTACGATTAAAAAGATGGAATTCTAAAAAGATTATAAAACAAAGACAAGCCAAAATGGATGCAAGAGGATATATATGATTAAAGCAATTATTCGTTGTAATTGGAAACTTACTTGACTTGTTGGGCAAGACTTCTTGATAGAATGGGAAATACCGTTGATGCTTGTGATACCGGTGCTTGTGATATACCGTTGTCTAGTAAAGCGAAACAACTAAAAATGTGTCTGAAACCTGAGCAGATCAACCTTGTTAAGGCATCATGGGATCGTATTAAGTCGGATCTAGGACCTTTGGGACTGATAGTGTTTGTAAGATTTTTCGAGCTAGAGCCTGGCATGAAGTCGTTATTTCCGAAGATAGTTCAAATGAACCAAGAAAATAAACTCGAGTATGACGTAGACAGAGAGACGTTACAGCGACATGCAGTTTCTGTGTTACAGGGACTTGGAGCTGCCATAGAAAATCTCGATGATTCCCGCTTTCTAAACACGGTTCTTATTTCGATCGGACAAACACATGTACATCGACGAGTTAAACCACAAATGCTCAAGAAACTCTGGCCAGCGTTAAACTACGGACTGCAACAGACTCTTAAAGCAGATTACACAAAACCCTTAGCTGACGCTTGGAGGAAAGTTTATGAATACATATGTGTGTATATGAAAATGGGCATGGAAAATCCTGATTTGGACGCACAAAGTCATTTATTTTATTATTAGACTTACCATACAAAACAATGAAACGTATATGAAATGAAAGTGAACGTATGCGTTATGTGAACTCCTTGCAAAAATGGCGGCAAGGAGTAAATGTGTCTTTTTTATTACCAACGATGATTTTTATACATTTGTACAAAAGATTTGAAATACATTTTAAAAG
>F01.PB149
cATTTTGCGGCCCAAGGACATTCCTGTCATGACGTCAACTGGAAACTTACTAAAATATTGATATACAGGCAGTTTTGTTTTTAGACAGTTTCAGATCACCACCAGACTGAATCTTGAACACATTGGCAGCTACAGAAAAGATGGGTAACTCAGAGAGTACTGCAATAACTACCGATCTAATGGTATCTGAGATGAGGAATATACGACAGTCTCTCTCTGATCGTGATCGGAGGCTCTTCAATCATGCAAAACTTGCAGTAGCACAGGAAACAGCCAGCTTGGAAAATGCAGAGCTATTCCTTGACTTCGCGGATCGTGAAGGTATCACAATACGTGCAAAAGGCGTCAAAAATCCATCTGGAAGAATATATGTTGGGTTTGACGAGAATGACAAACCGACTTATGTTTGGGAATACCAAGGATTTCTGAGCGCCACGAGACAGTTTTTTGTAAACAGCTTTCGCGCACTGTTGGTAGCTTTCAGTATAGCATTTCCCTCTGCTGTTGCTGAAAGAGCAACGCGTGCAATTCTCTTTCCTCAATGAAATACGTTGAACATTGGCTATAAGAATGGAACAAAAACTGTTGCAATTATGCTTTTACTACGAATAATGTATATCTTATCAGTGCTTGTTTTTGCCGTGCATGAAATTATCTATTCTTTAATGTTAAATATTATGTAGCTGCAATGTGTCCTAACTGACAAATCTCAAGTTTTCAAGTCAGTCACTACGGCTTCTATGTATATCTAACACAGTAGTACTTTTTATTAAACGCCAAAAGCTGCATGCATTCAAATATCATGCGCGTTTTGTACCAGCCTTACATTGCACATGCTTTTTATAATTGCTGAACAGTGATAGTCATGAGTATTCGAATTACTAAAGAAAGCAAATCAAGTGAAATATTGGCTTTACATGCAATGACAGTCACGAGTGTATGGACAGCATAAACAATAACT
>F01.PB150
GGGGTCAAGGATCAATCATTTAGCTAAAACATATTTACTAAAGTCTCAAAATGAAGATAGCGGATATTTTATATCTGTTCCTTTTGTTTATCATGCCTACTGTAAAAAGTGATGATTCTTTGGAAAGACGACTGCGTGAACTTGATACAATGTTACGTCGGATTGATGGTTTAGAAGAAAAGCTTAGCCAGATAGAAAGCTTGGTAAAGATTCAGGAAGCTGAAATTCAAGGTCTGAGGGCGACAAACGAAAAATTGATGGACAGATTGTCGGACCTCGAGAAAAGCGATTCTAGGAAGATTTCAAAGGAGAGTTTCACACCTACCAAGGCGGAGCATGATCAAAGTTTAAGTGACGAAACCAGTAACATAGAGACTTTGTCTGGGAATCTATTGGTCCATGGCATCAGGAAACGCTCGTTAACCACCGCGGCCTTCCACACCTACATCGGAAACAGTAACAACTGCGTGCGAGCCCAACAGCTGATAGTGTTCGACGTCGAAGTTCTGGACATAGGTAATGGATACAACGTAAACGATGGCATTTACGAACCGCCCGTTTCCGGTGTCTACGTGTTTACGTGGACGGTCGTTGCTCCGTATCAGGAATACTTCACTGCTGAGTTAGTAGTGAATGGCAGGATTAAAGGAGTAACGATGACCGATGCCCAAAGAACAGGTGCTAGTGGTATCCATCCGGCAACTGGGGTAGTTGTGATTCGGGTAAATGCTGGTGATAACATATACATAAGGCGAGGAACGTTTACTATCGGTTGTTCTATTGTAACCCCCAGTCGTGCGCAGAACACTTTCAGTGGATGGCTTCTTTTCTAGATTCTTTAAAAACAAAAATGTAATGAATCACTGTCGATATTTTTGTATTATTCTGTAGTACAGAAACAAAATGTATAAACTTCTCTCAAAACATTAAACTGAATTGTGC
>F01.PB151
AGACAAATAAAGATAAGAACAATGGAAAGAAACAATTTCATGACTGTTTTTGTGTTACTGCTGTGTAATTTGAATGGCTTTCACGGAGACGAAGTCACGTTGTCAGAATTAGCAAGAAAACTTGAAACCGTCGAAAAGAAATGTGAAGTTCAGGAAGAGTTGATAGAAAGACAGAATGCAAAGATTGCAAAACAAGCTGCAGAAATTGAACATCTTCAGCGCACGAAAGTAGACGTTGAGAGTCACAAGGAGACCATAAAGCAGATTAGAGATGAAATGTTTCAGGCACATCAACGCAACAGAATCGCTGCTTCTCCCTCGAAACGAAACGCCAGATTTATGATGGACGGAAGCGAAACGGTTGCATTTCACGCTACTCTCAAGAAAACCCTCTCGGTTGAACATCTTCATATCAACCAGACTGTCGTATTTGACAATGTGATGTTAAATGTTGGCGGAGCCTACAATTCCCAGAACGGGTCTTTGTAGCTACAATCGAAGGTATTTATATTTTCTCCGTTTCGATCATGGGACTCTACGGTACAACCACCGACTCCATTATGGTATTCATTATGAAGAACGGAAAAGAAATAGCAGCCGCCATAGCAGATGGTAGAGGTGGTGTACACGATCAGGGATCTACGACGGTCGTGCTACAGCTTGTTCCCGGGGATCAGGTGTGGGTCAGCGTACAGAGACATGACGATACGGCCACCTGGACGGACGGTCTCGATAGTTTTATGGGCGTACTTGTTGCTTATCTATGAGAGAATCAGGGACACGATATCATGGTTGTTACAATAAACAAACCTATGGTGATATGTT
>F01.PB152
TCTCTTGTTGTTGCAAAGGTGAGCGTCTCCATTTCGACGGTCAGCATACAGCACGGAAACCATGTACAGCTGCTCAAGAATAGTTGCCCCAGCAAGATGCTTGGTTGCATCAGGGAGCAAGGCCATCAGACCAGTCAGCGCCACCATTTTATCAAAAGATAACTCCACTGTCACACCAGTCAACACAAATGCATTCTTGAATCAGATGAGATGTTTCCAGACCAGTGTAGCCAAACGTGATATTGACTCTGCCGCCAGATACATCGGTGCTGGGGCTGCCACTGTAGGAGTAGCTGGCTCAGGTGCTGGTATTGGTTCTGTGTTTGGCAGCATGTGCATCGCCTATGCCAGAAACCCATCCATGAAGCAACAGTTGTTTGCATACGCCGTCTTAGGATTTGCCTTGGCCGAGGCTATGGGCATCTTCTGCCTTATGATGGCGTTCATGATCATCTATGCTCTATAAGTTATACTTTTAGACTTTAGGCACTATTGATATTGGGTTGATTGAAAATTTATTTTTAGTGTGTGAGAATAGAACTTACAGTTGACCGTGCTAATGGGAACAAAACAGGATTCCAGTCAACTTGTGGAAATGTGATAGAAATAACGAAAGGGAAATAAGACTCAGGCTCATGTGCTGAGTCGTATAAATATATAGACTGTTTTGCACCATTTGGATTATCAGGAAAAATGTAAATGTTATTAAGATTGGAATtt
>F01.PB153
AAAGCGTTTTAGTGAGCGTTTAATCACAACAGATTGCGCAATATTTTCTTGCCAAAGTTTACCTCTGAAGCAGTATGGTGTTCTTTTTCACATGCAGTATTGTTTCTCCACCGTATACACTTTATATGGGGTTGGACAAAAATGAAAATGAAGAGTTAATTAGATGGGGCTTTCCAGAAGATGTTTGGTTCCATGTTGACAAAGTTTCATCAGCCCATGTGTATCTCAGACTGCATCCAGGTGAAACATTAGATGATGTACCACAGACTGTGATAGATGATTGTGCCCAGTTAGTTAAAGCCAACAGTATACAGGGTAATAAAATGAACAATGTAGATGTTGTGTATACAATGTGGGAGAATCTCAAGAAGACAGCTGGTATGGATGTGGGTCAGGTTGGCTTCCATAAAAACAAAGAAGTCAGAAAAGTAAAAGTTGAAAAAAGAATAAATGAAATAGTGAATAGACTGAATAAAACAAAAGAGGAAAAATTTCCTGACTTGCGTGCTTTACGAGAAGACAGAGACAGATTAGAGAGAGAAGATCAGCGCCAAAAACAGAATGAACAGAAGAAAAGAGAAAAAGAAGAACAAGAAAGAAAAGAGAAAGAAAAAGAGCTCAGATCTTATTCCAGCTTGATGAAAGAAGACAAGATGACATCAAATAAGGATGGAGGGAATGACTCCGATGACTTTATGTAACTTGAGACAAACTTGTGTTCATTGGCATGTACCAGTCCAGATAACTTTTTAATGAACTTGGACAGGATATTTTAAAAAATGGCCATGATAAAATTACATTTTATGGTCATGTGGCAACTGTACTCTTACATTACATTTATGAGTGAGAAAACTGAATAAATGTTTTGTC
>F01.PB154
GTCTCACTTCCGGGTTTATTCTTCAAGATGGAACAGAACAACCTTTTAAGAGTAACAATTCATTTACCTGGTGGTTCTACCAAAGATCTTGCCGAGTATGTCGGTAGTGGTAGCGGAGACGGCGGGAGATTGAAGTCATTGTCCGAGTCTCTTGTATCTTTGCAGGGTAAAGTAAATAATTTCCTAACTGACCAGCTAGAACAAGAAAGGGGAACAACTCAAACAGCGCAGGTGTCCAACAACTTAAATCTGGACGATGAAGATGATGATGATGAAGATGAGGACGGTGAGCCATCAGATGCACCACCCATAAAGTTACAGAAGACAAGATGACTTAGACAGATACCACAGTACTCTAGACCATTTGGTAGAGACAAAATAAACACTGTTTGGGAGACAAGTCATAATAGGACTGAAGAAAGGCCTGGTAGCTATTTCTGAAATATAAGCAACTAAGAAATTTTGATGTTATTGCAGCATCTCTGCAACTTTTTTTGAATACTGTCTAGCTTCTAGAACTTAGACACACTTGAAGAGGTCAGAATTTGGCAGTGTTCTCAATGTTGTAAGGATATTCTGCCTCGTTCATGCCATTTTCTTACATAAATAGCAGTATGACTCTCTGGAATGTGAACTTTGAGGTCTGTTTGTTGAAACTTTAAAGTTGTTTTAAAGGTGTGGTACAGTACAATCACCTTGAATAAAAACATTCTGTAGACATTGCAAAAGTACTTTGGGAAGGTTGCAGCCACTTGCGAATGGTTAGAACCAGGAAAGATGCGTGTAAACCACCAGGAGAACTTGTATTCAGAGAGACATCCACAAAAAACAAAACCCGTTGTTGTGGCACAAGTGGAACTATTAGGACAGTCTTATAAGTCATGGTCTTAAAGCTGCACATTCACAAATTTTGGATCAAAATAAAATTCTCGTAAGTTCTTT
>F01.PB155
ACACGCTTGAATATTGCCGCCTATCAATCCTGGGATTGTCTGCGATTCTGAACTCTGTTGGATTAGTATGACAATCAGTTGCCAAATCTAATAAGAGGACAGATAACTCAGGACCATGCCCCCTGCTGCAGGAACGGGAGGAACCACAATCTGCAACACTATATGTGACCCTGCAAATAATATGAAGATTTCCTGCGACAAGATTTGTCCAGGTTATCGTTTCTCGACTACAACTACTACAACCGGTCTGCCGGTCCAGATAGGCAGCGAACAGATGCTTCACGTGATGCCTATAGTTTTGTCCGTATTAGCCTCACTTGTTTTAGCTGCTCTTTTGCTTGTTTTTTGTTGTTACTTCCGGAAGAAATGTCAGAGTTTGAAAAACAAACTTAAAGATTGTAGGCTAAACCGCCCTCAACAAGAACAAGGAACTGAATTAACGTCATTAGTTCATACTTCTAGTGATGTACCATCTCCAAATGCAAGCATGGTAAACACAGACAATACAAAATCCCAAGAAGGTGAAAGCAATGATCAAAACAGACGTTTACTTGCAGATCACAATGCCACCGCGGCACCTGAACTTTCTCAAGAATCCGCATCCACATCGGCCGCTATCAGCTCAATCAAAGAACTTTCAGGCGGTTATTACTCCGTACCAAGAAAGGAGGGAGATCCTTGTAAAATTAACACACCGAAGGTTAAAAAAACAAACTGTGACAAAATGGAGTTTAAATGTTCACACGACACAGCTGCTTAACTGCTACAATTTTATTTATCGGACATTTGTGCTGCTTTGTTTTCACTATACATTTTAGACTATGATATTCT
>F01.PB156
aGCTGATATTCCACTGGAATCTTGGGAAGAGAGAAATTATAATTAATCGCCGATAATAGATATGTCTGCAAAACAGATTTTGGTCGGTCTTCTGCTAGGAATGGTGCTGGCATGCGGAAATGGCAACCCAGTCACTAGTTCCAAGTTTGTGTTCCAAACGAGAGAAGGACTGAGGATAGAGGAGACGATTACACTTACAGACACGGAACAAGTCATCACACTGTCTGATGGAACTCATATAATATATGACTATACAACGGGGTTTGCAGTAAAGGAGGGTAAAGATGGGTGTTACGTATTCAACTTTGAACGAAGAAGTACTAAAACACCTGGCAAAGACGAATTCGACTCAATGCTTGCTGGAAGCGATAACGTTACTCTATCTGCAACAGAGTATGTAGTGGATCCCAGCAGTTCTGTAGACCCCAGCATTCTGTCGGAAACAGCTCAACAGATGTGTGCCAACTTAGACATTTTCTGGATGTCAAGTTTGCCAGAAGGTTTGGGACAGGACAGACAAAAGCGTGGTTGCCATCGTGAGTGTAACGCCTATTGCAGCTGTTGCCCACGTGACTGCGGGGTCAGGTGTTCTATTGTCTGCGACTGGTAGAGGAAGCTATTTGGTCGGTGTGAAATTGACGTCATCATATAAAGCATCGTGATTGTGATCTATGGTATTGACTTATAAGTGCACACTGACGCATATACAATCAAAAATGTGACGAATCTCAAAACGAGTCTTAATGCTTAGAGAGGTGACAACAGACTGAATTCATTCTACAATTTTCATTTAATGTTCAGGTTAATTTTTCATCGCAATAAAGGAAAACTTTTCCGAAATATGGAACTAACACCAAAGCGGATGACTTTAATTCAGGAAAAACGAAGTTTTCGAGTTGGACAATGAGTGAATAAATCATCCTACTTGTAATTGTACTACTGCGTATTGTTCCATGTTGATTGTCCTTTGCTATTTTGTAATAAAAATAC
>F01.PB157
GTTCTCGGTCTTTTCTACGGATTTGGGAACCAGTATTGACGTATAAGAAAATAACTAAACTGATGGCTGACCCTGAAGACAAGTACTCCATCCTGCTTCCAACATACAATGAGAGGGAGAACCTGCCAATCATTGTTTGGCTCCTTATCAAACATCTTGACAAGTGTGACTGCAAGTATGAGATTATTGTCATCGATGATGGAAGTCCAGACAAGACCCTTGAGGTGGCCAAACAGTTACAGAAAATCTATGGTGAAGAAAAGATTGTTCTCAGGCCCAGAGAAAAGAAGCTTGGTCTAGGTACTGCATACATCCATGGAATCAAACACGCAACTGGCAACTTTGTCGTCATTATGGATGCTGATCTTTCACACCATCCAAAATTCATTCCAGAATTTATTAAGAAGCAGAAAGAAGGGAATTACGACATAGTTTCTGGAACTCGATACAGAGGAAATGGTGGTGTGTATGGATGGGACTTGCGGCGAAAAATTATTAGCAGGGGAGCTAATTATGTCACACAAGTTCTTCTTCGACCAGGAGCATCAGATTTGACAGGAAGTTTTCGGTTGTACCGGAAAGAAGTTCTGGAGAAACTGGTAAAAGCTTGTGTTTCAAAGGGATATGTTTTCCAGATGGAAATGATAGTACGAGCTCGACAGTTTGGTTTTACGATTGGCGAGGTACCGATATCATTTGTGGATCGTGTGTATGGAGAATCAAAACTTGGTGGAAGTGAGATTGTGCAATTTGCAAAAGGATTGTTGTACCTTTTTGCCACCACATAGTGACAAGTGAAATCCAAATAAAGATAGGGGATG
>F01.PB158
AGAATATATTAATCTTTTCAAGATAAAGCAATGCATTAAAGTTAATAGAAAGGGTGGACAAACATGTTGTCAGTAGCGTTCAGAAACCTAATCCTGCTAATAACTGCATCGATTGAAGCTTCGGCAGCCTGCGAGTGTGAAAGGTGCTCTTGTGAGTGTAATGTCTTCGACCGGCTCGTTAACATGCAGGTAGATATGCTGGAGATGAAACGAGAGATGAAAACCTTCCAGGAACGCTTTGAAGATGACCTAAAACAAAGACAAGAAAACATGAAGGAGTTCCAGGATGGACTGCGACAAGAGTTAATGGTCATAAACAATAGTCTTGAACAAGTCAGGACACCTCTTGTGGCTTTCAGCGCATACAACCCAGCTGACGCGACTTCAGAGCTTGGTGAAGTTATTGTGTTCCAGAGTGTATTTCTCAACGTTGGAACTGGCTACAATACCGAAACTGGTGTATTTACTGCACCTGTCAGTGGATTGTATCAATTCTCTGCGCACTTGTGTCACGCTTACGGCAAATACATGGTTTTCTCTATATACTTGGATGAGGTTCAACTTGCTGTTAGCGCCATATCAGAGGACAAATATTCGATATGCGGATCTGTCTCCGCCCTGACCATAGCAGAAGCGGGGCAGAGGATAACAGTGCGTTCTGCATATGAAGACAGTAAACTACACCAGAACATTCACCGTAGGCTTTCGTTCATCGGGTTTTTGGTGCATTCATAGATTTGGAACTTCGACGTCAATATTATCTAATATGCAAAAGTTTAAAGATAAACAATAGTCAACATTCGGTTACATGTAAGAAAACTGAATACTGTTTAGATTCACGCATGTACATCATAATCTGTAGTTTTAAGTCTTATTGCGCTGCGTTTATTTAACCAAAGTCAGGAAAACGCATATCCGTTTTTTTGTACTTTGTTAAAATTTGTGGTGTTTCTGTGCTTCTGTCATGGTTTAAACACATTGCAAAATAAAGTATTTG
>F01.PB159
ACTTCGCAGTTAAATTGTTCTGGGATGTTCGAGAATGATGACAGTCCATATAAAAGTTTCGTCATAAAACGAGCATTGAGCTATTTCGCTAGAAAACAAGATGTTCTCCAGAGCAGTTAAACTTGCCCGACCCCTTGTAGGGAGAGTAAGCCAAAGGGGCATGAGTTGGAAACGGAACCTGCCAGTCAGGAGACCCTGGGCTTCAGACAGTATGATTCCAGATATCTTCCGAGAAGGACAAAGATTTCCATGGAAAGACTTCAGAGATGTAGACCGAATGTTTGGAGATATGTTGCGAGAAATGGAACGATTAATTCCGAGGACTTACGATGCTTATTACATTCGTCCTAGGGATTTGGAGTCTGTGTCCAAGTCCGAAGTCGCAGAGCTTAAGTACGACCAGAATGGCTTCGAACTCAGACTAGACGTCCAGCAGTACAGGCCAGAAGAGCTGAACGTAAAATTGGCGGGAAATCGCCTGTCAGTCGCAGGCAGACACGAACAGAAACAAGACGAGCATGGCTACGTTAAAAGAGAGTTTCAGAGAGAAATCGATTTACCAGAGGATGTTGACTTGGAGTCATTGACGTCTTCAGTATCCGAGGAGGGAATTCTCACCATCCGAGCTAATGTGAAAGGAACGGAAAAACCCCCGGAAAAACAGATTGAAATCAAAGCGGAACCTAAAACAGAATCAAAGCATGAGGAACAGAAAAGCGAATGAAGTACAGCTCAGAATTACAGAAAATTGTTGCCAGTCTTGGCACAACGTCAAAAACTGAGAAAGTGACGGTTATGAAAGCGGGAGTGCTTCAGTGACACCGTAGTAACACCTATGTGTAGAATGTTAACATACTTCATTAATATGTATAAAGTTTGCTAAAATGTCATTTTTTTGTACTCATTCATGTTAAAATAAACGTCAGACG
>F01.PB160
cagGACAACAAATCTTGATGATATTTAAGCCTCAAACGCAAAGTACATAAAGCAGTTTTCATTTTATATCAACAGCGTCAAACAAAAGGATGTTAGCGGGAGGGGTTCTGACTTTTACAGTCATACTTTTGCAAGGTGTTACAGCAGAGCGTGAGACACATCGCTTCATTAAAGTTCAAGATGGAGTCAACGTTTACCAAGACATCGTCCACGAGAAGGACGAAAATACCGTGACAATCACCGTCACGCAGACACCGGGCCTGAAGTACCTTAGACCGACCGTCAACTATCACGACTTCAACACTAAATACGTGGCTTTCAAGGATATCGAAAGGGGACTCTGTTTGTTGTCTCTGGCACCAATTCCTTTTGCTACCCCGGAGCTTTACAGAATGGGGAAGACAAATATCACATTAGCTTTGAAGGCATCATTTGATCAAGCTCCTTTAAGTTCCGAAGAGGTTGCGTCTATCGCTGGCAAAAAGATCCAGGACTTCTGTGGAGACTACACAACTCTAAGAATGTATCTAAAGCATACAACTGAAACACAGATCTCTCGGAGAGCTGCTCAAGACGATGAAGAACCTGGCGTTCTATTGTGTTTCTGGTGCCTCGTCGATGGATCTGCACTTCCTGGGGCAACATCAACGTTTGTTGGATGAAGAAAAATAGAAGCTGCACAAAGTTACTGTTGCATAAATAAAAC
>F01.PB161
ACTCGAGGCTCGTATTTGACAACTTATACTTCGTGTACGTTTCATAATTATGCCAGATGTTTTAACGGGACAATTCCGGAGGAGTGACACAAGTGCATGGCAGACATTATATACAGAAAGGTAAAGCGTTTTATTTGAGAATTTGGGAACTGAAACAGGTTATTTGTTACATTGTGTAGAGGGAATTAAAAAAAAAAAATAAAAATATTAGTTAAAGGACTGCAACTAAGCATCGTATCAACTTTATGTGTAATTCTGATAATTTTGCGGCGACTGTTTTTGAACACGACAGAAAAGCTCCTGGTGCAGTCACAGGGCTAAATCGGGTATTTGTATTCTTAATATAGGATTGCAAACTGTTCTGTCTGTTTCATGGCCTGTGGTACCCGGAGATGCTTTGCGAGTTCCTTTGGAATTGACATTGCTGCAGTCTGCTGTCGAGAGTGGTTCATTTCTAACACCTGCGCCCTGTTTCCTTCTGCCGACAAGTCCAAGTCCCATACAAGAGTGGACATTTTTTCGCATATGATAAGTACTTTCTAATCTAATTTTAGGCTTACATTTGCGTTATTTAGTAGACTGCGATTTTATTGTCTTGCGAAGAAAGAAAGAAATGCTGGCCTATAAACAGACTGTCACAGTAAGATATGAAAACGTTGTTTAAGCTTTAAAACCTTGTATATACAGCAAAGAATGGTACGTATTTTCCTTTATAAACAAAACGCATTGTTCTAAGATAAAGATTTCTTCACTCTGCTATAAAAGACTTGTTAGGAAAATATTGAACATACGTTGTGTTGATAAAAGCAAAAACGGTAATGTAGCACCAACCAATGAACAGTGCCAAATGAGCTAGTTTTCATTACTGTTTCAGTAATTCGCTTCTCAAGATGTTATGTATTCGTTTTAAATTGCTGTACTTAAACAATGCATGTATTAATGAAATACGTACTACCAGTTTCTAATTTTCGATTTGAATCTGTTCTCAGTAT
>F01.PB162
TCATTAACAAGAGGCACGGATCAAATTGTCAGTGTTTTTTGACACTTAAAATGTTAATTACACTTTTAATACTTGCTTGTTGTTTGAACCTGGTACATCCAGGGCGGCTTAACACTGGTCTGGAAAAGATTCTACCGAAACGTTTTTTGATGGACGAGAACATTCAACAAGCATGGACATCAACGGAGCAGTTTGCATCATGTTCCTTAACGTGTGTGAACGGATACGAGAAGCTGACAGAAGTTTGCTGCAAGCAGGGGCTTGACATTGTCTGTACAAACCTTCCCTGGGATATACTCAAAGCGCATCTGGGCACCTGTGCCAGTAACGTACGGAATCAGTCAAATTGGGTGTCCACGAAGCAGTTTGCAGCCTGCAATCTCACCTGTGTATCGGGGTATGAAAAACTGACTGAAGCCTGCTGCAACACCGGCGTACACATCGTCTGTGACAATTTGCCATGGAACATTTTGACTCCACAGCTTGGAACTTGTTCAGGGACTGCAGCGCCAACACAAGTTGTCCCACCAACCTCCGGAACAGACACTCAGTTACCATCAGATACATGTCGGGATACTATTGACAACTGCGCACTGTACGGTAGAAAGGCATGTATCGAACCAATATATAGACCGTGGGCCAAATCACACTGCAGTGTGTCCTGTGGATTCTGTACGCCTGTTACACTGATACCATTTGTATGCCAAGACAAGGTATCGAACTGTGACCAGTACGATACAGGAGACCTCTGTAAAGCGGAGCACTATTTCGCTTGGGCTCGAGAAAATTGTCTGTCTTATTGCGGATTTCCTCCCTGTGGACCAACCCTGCTGTCCAATACGGCTACGCCAACAGCTTCAGCAAATTCATTGTCACCGACAAAAGCAGGCGCCTGATACAGCATCTTCCTGTACACATATCTTTCTTATTGTACTCCTGTTCTTTAGTGCATTCACTATTGTTT
>F01.PB163
GGTAAGAAACTGACGCTGTAAACCGAAGAAATTTTGTAGTGTAATTAATAGTTTCAAAAAATGCTGCGATTTCTGCTGCTCTCTGCTGCTGTGGTAATGGCAGTTGTGGTTGCCATGCCAAACGTGTACGAGTTTGAGATAGAAGAATTACAGAAGGTGACTAACTTCCTGAAAACCAAGGAAGACATTATAGACTTCATCACAGAAAACAACCGGGCGTTAAGAGAACCGCTGAAGCTTAAAAGCTTCTCCTATAAAGACTGTGGAGGGCCAACGGCACTGATCAACCTCAACGCCCTCAGCGTGACCCCTGATCCGTTGGCCTTCCCAGGACCTCTAAATGTCATGGCCAGCTTCATAATCAACAGCAACGTCGGAGCACCAATGCCGGGAGACGTTCTACTTTACAAGAAGGTTCTGGGAAATTATGTGAAGATTCCGTGTATAGACAACTTTGGGTCGTGCCACTACCCTGATCTGTGCCAGCTGTTAGAGCAGGTCCAGTGTCCAGACCCCATCGTCAAAATCGGCATCGACTGTACATGTCCTCTTAAAGCGAATTCCTACATGCTGCCGAAGACAGAGTTTGATGTTGATGCAAGTGTGATTCCGGCTGGAGATTATCACGTGATCGGCAACATCACGTATATGGGCATGGAGGCGGGTTGCCTAGATCTTACACTGACATTTGAATAGATAACATTCTTTTGTTAGACAAAAATATTAGTCTATTTTGTGTTAATATTTCCTTACCACGGGTTCATTTGTTATTTCGCGGTATTATTTGTATATGTCATACTATTCTTTTCAAAAAAACCCAACACAAATATAATTGTGTCATATCCTTAATAAATGAAAGCTGG
>F01.PB164
GTCTTCCGCTTGCCAGTGAACGGACCCCGTACCCCTCTCTTGCGCTAGTGAACGGACTAGAATCAGAAATGGCGCAGGTTGATCTTGTCAACAGAGATCCAAACAATCTCAATGATCATATGAAGTCAGAGTTCGAGGATGTGTTGGGAGAACCTGAGGGAATCCGGTCTATTGACTGTGTCTGGAAGTGTGCGTTTACATGCTTTAGCTGCTGGAGGGATTGCTGCTACAAGCTTTCCACATTCCTCTGTGGGTTGTGCTGTGCCGCCGCATGGGGTGTCACATTTGCCTTTACTGCCCTGACACACGTGTGGTGTTGTACCCCAGGCATGAGGATCCTGCAGATTTGTTGCATGCCCTTAAGGAAATGCTACAACTTGTGCATCGACTGCTATTACGGTCCGGTCTGCGAAGCCTACGGACTGTGTCTGAGCAAGATAAAAATAACAAAGAACTAGCAAATACCGAATTTATTGACACCCTGATGTCTCGCCAACATGAAGACAGAGTGACTTTTTTTCATTTGAACTGTTTGAAACATTATTTGAAGAAATCAGTTTATACTTTCATGTTCTGTCTGCAGAACACCTATCATGACTGTGTCTGAGCAAGATAAATATAACGAAGAACTAGCTGTACTTAAGATTCGGAATTAAACATTGACATTTCCTACGAATCTACGAGACAACAAAAAATCCTGCTGACCTGTCCTATCTTCAGACTGTGATAACATTTAAATATGATATGTGAACTGTATCTTTGTATGAGTTTAGTTTTATTATTAAAATTGTGTGATATC
>F01.PB165
AGATTATTGAAGGAAGTGAACGCCAAAAAAGGACACTGCTAAAATCAAACAGAAGTTTAAGCATTGCCGGTTGTTTTAAAGCAGATGTCTGGTAAAATAAAAATTGAGAAATGGGATCAAAGTGTAGATGGTAACCTCAGTGTTGAAGCTGTGGAAAACAAGCTACGTCGGCAAGGTTACCACTGCACACAGTACGAATTTTCCCCTGGAACTAACTTTCCAGATCATACTCATGGAATTTCAAAGAAAGACTCCATTGTTACTGGTCAGTTTCAGTTTAGTATGTTTGGAGAGACTGTTGTTCTACAGCCTGGAGATATGGTGGAAGTACCAAAGAACACTGTACACAATGCCAGGGTTGTTGGTACTAAGAGTGTAATATTTTTCGATGCAACAAAGTGAATCTGAACTGTTATGTATGTCCCTGTTCTGTGAGGATTAAAACCTTATCAGCGACAACTGGCTTGCAAGTATTTCCATAGAAGCTAGAACTTAGGACATTTTCATCGCAGGACATTCCATTGGATATTGTGCTAACCATACAATCTGATACTTAGGTCTTCAGTTCCGCTGCATGACATTCTTTCTGATAATATGCCAAGTAAACTTGATGTGTGTGTGAAAGCTGCTACTGTGGATGTTGAATTCTCATGACAAGCAAAGAAACAAAGAAGAGCAACACATCTGACAGAATAGTGATGCAATTTAATCACAATCAATAGTTAATGTCAATATGTGTTGTTACAATAAAATGAAAAATAAAtc
>F01.PB166
GCTTTGGCTTATTTTTTCACATCAAAATGGCGACCAACTTTATGCGAGCGACTGCAAAGTCGCACGCACAAAAGGTCTGCAGTCTTTACAAAAGGGCATGCAGAGAAATCGAGGCCACAATAACTTTTACAAACAATAAAGCAATAAAGATCCGCTATGAACAGGTTCTACTTCGAGACAGATTTGATAAACTAAAGCATCTAGCACCAATGGAAGCCAAGAGAGCACTGGAGGATGGAGAGAGGGAACTAGAGGCCAAATCTAGTCCTTTCCCTTTGAAATTTGCCAATTCACCGGGTGGGACAAATTTTGGAAGGCATCCACCGGACCCAGACTGGATTTTGGACACTTGGCACCCTCTTGAAAAAGCACAATACCCCAACTATTTTGCTCGCAGAGACATACGAAAGAGAGAATTTTTAGAAAGAAAGGAGAGAGAAGCCATGGAATATGATAAATTAGACGGAAGCAAACATTAAAAGGAAGATTCCATTTTGTGCGTCTTCGGAATAAGTAATCTGTAGTTGGCACTGTTGGTATCAGTTTTGTGTCTCCTCAACTTTCATCATTAAACATCAAGTTTTCTGAAGAATTGAATAAAATTTTGGAATTGGCCTGCCATAGTAGCAAGTAATGTTCTGGTGTGTTTGGTGCCAGTATGTACATGTAAGCATTTCATTATCATCGAAAACTACCTACATACGGAATGTACTCCTGGTTTACATTAAGAGTGTGCAAATTACAAGACAAGATTACACATAACAGAAAGTAGAGACTGAGTTATTTTGAATTTTTCGTTTGTTTTATAATAAATTTGATACAAGT
>F01.PB167
TCAACTTCCGGAAATCTGTCGAGACTTCGAGGAAACACATGGCTAGTGGAAGACCAGAAAGACAGGCCCCTCCCGAAATTTTTTACAATGAAGAGGAGGCAAGGAAATACACATCAAACTCACGTATGATAGAGATTCAGAGTCAGCTTTCAGAGAGAGCCATAGAACTGCTTGCTTTACCAGAAGATACCCATGTTTCATTCTGGATATAGGGTGTGGTTCAGGGCTCAGTGGTGAATGTCTCACAGAGCAAGGTCATTACTGGGTTGGTGTGGACATTAGTCCTGCTATGCTAGATGTTGCTGTAGAGAGGGAGACAGAGGGAGATTTAGTCCTTGGAGACATGGGGTATGGCATGCCATTCAAACCAGGTACCTTTGATGGAGTTATCAGTATTTCAGCCTTGCAGTGGTTGTGTAATGCAGACAAAAAATACCATCATCCCCCTAAGAGATTACTCAAGTTCTTCTCAACATTGTATGCAGCCATGGCTAGAGGCTCAAGAGCAGTGTTTCAATTATATCCAGAGAATAGTTCACAGTTAGAACTGATCACACAGCAGGCTATGAGAGCAGGCTTCACAGGTGGACTGGTGGTCGACTATCCAAACAGTACCAAGGCAAAAAAGATGTTCCTGTGCCTGTTTGCTGGAGGACAACCACAGCAGTTACCTCAGGGCCTCGGCACAGAGAATGAGCAGACTACTAACACACATGTCTCTTACTCTGATAAACGCGAGCGGTTAAAGAATGCCAGAGGTAAATCTCTTAAAAAGAGCAGAGACTGGATTTTAGAAAAGAAAGAACGTCGTCGAAGACAGGGAAAGGAAGTGCGAGCAGACACAAAGTACACTGGACGGAAGAGAAAAGCATATTTTTGATGCCATCACAGTTGTTTTTGTTTGTTTTGTATAAAGGGGAATAATAAAAACAGTATCT
>F01.PB168
tGCCGTTCGGCCTTCGAAATGGCTACTTACAGTGGTGCCGGGCAGTTGATCAGGCAGTTCTCAACAACAGCTGCAAGGCACAAACTAGCACCAGTGCCGGTGAAGCTGTATGGCATTGAAGGGAGATATGCCACTGCCCTGTACTCAGCAGCCACAAAACAGAAGCAGCTCGATACAGTAGAGAAAGAGATCAAATCTTTTCAGAATTTGATGAAAACTGATAAGAAGTTAGCTGATTTTCTGACCAATCCGTCGTACCAACGTCAAGCTAAGAGAGCTGCTATGACAAAAGTTCTACAGAGTCAGAAGTACAGTGATATAACCAGCAACTTCTTCGGTGTACTCTCAGAGAATGGTCGTCTACCAAGGACTGCCGGGGTCCTGGGAGCTTTTAACAAGCTGATGTCGGCACATAGAGGAGAGATCTTGTGTACAGTTACAACAGCCAAGCCTCTTAGTGGAGCTGAAGAGAAGGAATTAAGGGCAGCTTTGCAGGGATTTGCTAAACAAGGACAGTCCATCAGCATTGAAATGAAGTTGGACCCCGCTATACTGGGTGGAATGGTTGTTAACATTGGAGACAAGTTTATTGACATGTCCATTGCTACCAAAATGAAGACATATACACAGATTATACGTGAACATGTTTAAGATGGACCGTTTAAGATGTGGTTTACTGTGTTAGAATATATGTATTGTACACTTTAGAAATTAAGATGTCGAGATGTGAATATTCAAAAGAATTGACAGGTTTCATGCGAAGAACTTGAACTGATCCGTGGTTAATCAGATGTGGTTGAAAATTTGTGCTAGATATTAAGAAGTTGACTGAAAATAAAACAAAAAAATCGAAAAAAAAAAT
>F01.PB169
ATATGACGTCAATTGTTTTCAAGTAACGGGAATTTCTTTGGCAAAAACGTTAATTTAAATTTCAGTTCATGATGACACAACAAGAGGCTGAAAATCCCGATGACTCCCAGCCAGAAATAGAGATTTTACTACCAAACACAACAATTGTAACACACTGCATCCTGAAAGATGACATTCCACGTCTAACAAAATCATTTGAAGATGACAATGATCCTTTCAAAGAAAACTATTGGTGAATTAATTAATCAGAGAGACAGTGATGGAAAGTCTCCTCTGGACATTGCTGCTACTTTAGGGAGAGTTGAAATGACAAAAGAGTTGATTCAGCGTGGAGCAGATGTTAACTCTGTCACCCCTAGAGGATATTGTGCATTACACCATGCTGCAGCTTGGGGAAAACTTGATGTGATAAAAGTGTTGTTTGAAAATCATTGTAACCTTCAGCAGCGTAACGTTCATAATGAGCGACCTAGAGAAACTGCTGTGAGGTACAACCGTACAGAGTGTGTGGACTTCTTGGACTGGGGAGAGGCCAAGGTAGCCTTACTGGACACAGCCAGGCAGACACAGGAGACGGTGCAGGATCCAGAGAAAGTCCAGGGTAGACTCACCAAAGAAGATAAGACTATTGCCATGAACAGCTGTAAAGAGAAGACCGAGTGGGTGGACAGTAATCCAGGGGCTACAACTCAGGACTTCATAGAACAGAAGGCTCAGCTTGATGAAGTACTTGGACCCATACTGTTAAAGCTTACCGAACCCCCACCAGAAAAGCCAGAAAAAAAGTAAATGAAGGAATGTGAACACATCCTGAAACTGTGATATTTTGTTTCATGTGCATTTACCGAGGTACTAGAAACAAACTTGACAAGACATAGCCCTTGACTTTTGGACAGTAAATTTCATATTGTAAAGGTAATATTTTATGTGAAGGAAGCAAATAAATAAAATTCTGAATT
>F01.PB170
GTGTTTGCGCAGAAGCAGATGACAAACATTTGAAGATGTACGAAGCAAAGATGTGGCTTGCAATTACTCTACTAAGCTTTCTTGTAAATTTTATCCAGGCTGTTCCTGCCCCAGGACACGGAGCACTGGAAGGCTACTGCAACACAAACAGTGACTGCAATAAAGGAGAATGCTGTGTCAGCTTCAATCTCCCCCGGGGCAAGAGGGGCGCCTCTTACCTCAGCAGGTTTACACAGGGAATGTGCCAGAAACTAGGCACAGATGGATCAGGATGTTTGGTAAACAATCAGCAGTCTTCAAATGATATATTCTATCAATCGTGTCCCTGTGGAAGCAGTTTAATTTGTGAAGGAAACGGCATTATTACTGTACCACTTGGAGAGGAAGGTACATGTCAGCCCAAACCATGCTCGAGTCCTGACGATTGTGCAATAACTGAGTGTTGTGTCAGCAATGTAAGGCCCATAGGAAAGCGCTCAGCTGATCGAGCAAAGCGGGATGTGGCACCAGGTCACTGCGAACCGATGGGGAGAAGTGGCGACAGTTGTCTGGTAAGGAATGGATCTGGACGACCCAATAATACACTTGTCTACGAATCGTGTCCATGCTCCGGCCGGCTGGTCTGCGAAGGAACGGGACAGATAGATATACCCCTGGGTGAGATTGGAAGGTGTACGCCGCCATACAAGTGGGAGTTGCCGTTCAAGCGGGGTTGAGGATTCCGTTGTTCAGTGGTTCTGCTTTTCTTTGACAGGAGTTTCTGTTATTTGTAAAAACTGTGCCCCCATTTTCTCTAAAATCGTAAATATTTACTGCGTATTATAAGCAACTTCTCTCGTCATCTACTGTTATTGTGCGTAACAAAACTGCTTAAATATGAGACATTATACATGTATGTCAAGACTTAAAAGGTATGTCGGAATAAAATGCAATTTAAAT
>F01.PB171
agTACTCATAAAGTAGAAGTACATCCTGTTAGTATACTAGTATTTTGTTTGTGAAACTGTTCATTTTTCAGAAATAAAGAGTATGCGGATGTTTTCTATGTATCTAGTGTTGTGGGTGGTATGTCCAGCTGCAGGTGTCTACCAGCCGCACCCAGGAGCTCGTTTCCAATGGCAACTAGAGGTAGATGAAAATCACCCGTTTGACTACAGCATGCCGGCTGACCTGTACGATGTGGATCTGTGGGCTGTGACGTCACATGACATATCAGCAATACATGCTAAGGGTGCCAAAGTGATCTGCTACTTTTCAGCTGGATCTTACGACAGAAATCGGCCAGATGCTCATCTGTTCCACTCCAGCGACATCGGCAACAAGATGCATGGATGGGACGAATACTGGATTGACATCAGGTCCAGCAATGTAAAGAGCATAATGAGCAAGCGTATGGACCTTGCTCAGAGCAAGCACTGTGACGGGATAGAGCCAGACAACGTGGATGGGTTCGAGGCAGATAATGCAAACATTGGCTTTTCCTATCAAGACCAGTTGACATACAATAGATGGCTGGCCAGTCAGGCACATGCCCGTGGTTTGTCCATAGGACTGAAGAATGATGCTGAGCAGGTCAGAGAACTACACTCGTACTTTGACTGGGCTCTGAATGAAGAATGTCACGAATTTGACAGTGGAAGAGAATGCCTTCTCTATCAACCTTTCCTTGATGAAGGCAAGGCAGTGTTTAACATTGAGTATGTAGACAGCAAGCACGTGTCCTCACATGACCAGAGTAAGTGCACATCTCACCACCCTGCAGGAATGAGTACCCAGTTCAAATTGATGGATGTTACAGCATGGGCGTGGCACTGTCCTGGACAGTAGGGAGACTGGTTAATGTAAAAAGAAAAACAATGAATGAAATTATGTATTTTCCTGTAGACCAGTAAACCAGTCTGTTTTT
>F01.PB172
AGACAACTCATTACGAAAAACGTAAACAAACTTCACGTGTTGTATAAAAGGTAGAAAATGACAGATTTTCCAAATTCAAGTGATTCAGAATCTCTAGATTCGGATGAAGAGCTGCAGATTGCCTTTGCTGAAGGCAAGTTAAAAGCAGGTCTAAATGTGGAAGTGGCACCTCCAAAACAGACAATTAACAATGTGACTGGTATGAAACAGAAGCTGGAAGAGTTGCAGCAAAGCCTGGACTGGGTTGAACGGCTTGATCTTACAAATGAACCAGCCCCACCTCCGGGAGGGACAGTGCAGGATGAGGGAGAAGAGGACTTTCCAAATAACGACTTCAAACGGGAACTCAGATTTTACAGACAGGCACAAGCATCTGTTTTGACTGGAATTGCGAAGTTACATAAACTAGGAATCAAAACCAGAAGACCTGAAGACTACTTTGCAGAAATGGCAAAATCAGATGTTCACATGAAAAAGGTTCGGGAGAAATTACTAGAGAAACAACAGAGTATAGAACACAGAGAAAAGGCACAGAAACTCAGAGAACTACGAAAATTTGGAAAAAAGGTGCAGCAGGATGTTTTACAGAAGAGACAAAAAGAAAAGAAAGAGATGCTTGAAGCTGTAAAGAAATTCAGAAAAGGACAAAAAAACAAGCTAGACTTTCTGGATGACTCAGAGGGTAAACACAAAGGGAAGGGACAGCAGAAGGACAAACCTCATCAACCAAACAAGAAAAGACAGTACAAGAATCAGAAGTATGGGTTTGGTGGGCAAAAGAAGAGAAGTAAACATAACACAAAGGAATCGTCAGGTGACTTGTCAGAGTTCAATGTCAAGGTAAATCAAGGCAGGCCTGGCTTCAACAAAAGTAAAAAGGGAAACATGGCCAGTAAAAACAAAAGACTTGGCAAATCAAGAAGAAATAAAATGAAAAATAAACAGAGATAACAGCTTTTTGCAATAAAATTTGTTCAGTTT
>F01.PB173
CTTTTTTTTCATTTCCGGTCGAAAACGGTTAAATCATGGAGTCGTGGGATGTAGACAACCCAGCTGTTGCTGAGCTACCAGAGATTAAACTGTTTGGAAAATGGTCGACAGAAGATGTTCAAGTCAGTGACATCAGTTTGACTGACTACATAGCTGTTAAAGAGAAATATGCAAAATATCTGCCACACTCTGCTGGGAGATACCAGGTGAAGAGGTTCCGTAAGGCACAATGTCCCATTGTGGAGCGTCTTGTCTGCTCTCTCATGATGCACGGCAGAAACAACGGCAAGAAACTGATGGCAGTCAGAATCCTCAAACACGCCTTCGAAATCATTCACCTGCTCACAGGAGAGAACCCACTCCAAGTCCTGGTGAATGCCATAATCAACAGTGGACCCCGTGAAGATTCCACACGTATCGGACGTGCTGGTACCGTGAGACGTCAGGCTGTTGATGTTTCTCCACTGAGACGTGTAAACCAGGCCATATGGTTGCTGTGCACTGGGGCTCGTGATGCCTCCTTCAGAAACATCAAGACCATTGCCGAGTGTCTGGCTGATGAACTGATCAATGCTGCAAAGGGATCTTCAAACTCACACGCTATCAAGAAGAAGGACGAGTTGGAGAGAGTAGCCAAGTCCAACCGTTAATTTCTATAGACTCTATACACACTGCTTGTTACATACATGTAGTGAAAGCAAAGAAAAACAAT
>F01.PB174
GCTGTCATTTGATGCACAGAGAAGATGGCGGAAGGCAATGTGCGGGAGCTACGGGAAGACGTAATACCTGTAATGCCAAAAGAAGGATGCAACGCCTGTCTGAACGAATGGACCGACTTTAAAATTATCATGGGACCAAAGCAAAAAGAGGATCTAAATACACAACGAGGTCTAAACCAAGTAGGCTATTATCGTGGCGACCTAAATCGTTTTAAGAATGGATGCGGTATCTATGAGCTTGCAGTTAAGGTCAAGGGAGGCAGAAAAAAGCGAGTTGTTTATGTTGGTAGTACGTGCAGATGTAAGACAGGGAACGTTCCTGCAAGACTAGAGGAGTACTGCCGGTCAGGAAGCCACAAAACGGAGCTAATCAATCAAGCTTTGGCGAACGGCTGCAAAATATATTATAGAGCACGGTATATAACAAATGAAAAAGCTCCGGCTGAAGATCAGAAGCTTAGAGCCGAATGTGCGGAAAATTACCTACTACTCCATTACGATTATGCATGGAACACGCGTGCAAATGGCGAGTTCAGAGACATATTCCAATTCAACAAATAGAAAAAGGTTGCAAGGTATCGCATTTTTCCTCGGTTTCGTACCATAATTTTGCGTGCATATATAAACAGTTACTTGCGAAGTTTCTGAAAACTGAACTTTAGACATTCAGCTTAAAGTTTCTTACAGTTGCTATAAACTGATCTGTAAAGTCACCAAGTGATAATTATCATAGAAAAAAATATTAAACTGTAAAAAGAATGTTAACATAACCAAGCAATATCTACGAGTCACATTTTTGTCAAGAATATGCAATATTATTGTACAATTTGTTATAATTAGTTTTGTAAAAATATATTAAAACATCTAATTCT
>F01.PB175
TATTCATTAGTAGTCTCCCTTCGGTTTATCCTTGCAAAGTTGCAAACAGAAGGGAAAAGGATGCCTTTCTCTGACAAAACTTACCTTCCTTCTTACGAGGAACTAACTGTTCCAGAAATTGGGTTAACCTTCCCAGCCATGAAGGCAGCCAGTGTTCATATGGGGAAGTACTGTGATTTTATAAGCAAGGAGTTTATGCTATGCAGAGAGGAAAATGGCAGTGATCCACGACCCTGCCTGAATGAGGGGAAGGAAGTAACGAGATGTGGTGTTGAGTTTCTGCAGAAAGTCAAGAAGAATTGTGCTGAAAGTTTCACTGACTACTGGAAATGTATAGACAAAGCCCATAGAATGGAAATACAGCCATGTAGAAAATATCAAAAAGTGTTTGACCAGTGTATAGAGGAGAAAATGAACCAGTCTCGTCCAGAAATTGGTTACTTCATGAAGATACGACTCCACGATACAACAAGGCCGAAACCTCAGAAAGAGCAGGTCTTGCCTGAAGAGAAAGTGTATGAAGAAACTCACAAAGAACCCAAGTCAAAATTCTACTACAGATACGGTTTTGGGCGATAAAGACTGTATATGTTCTGATGATCGAGAGTGCTATTTTGAAGCCATTAATACCGACACAGAAGTGAATGGAATATATTTTAGTGCATGATTGAAGTCAACAGGATACTGTTGCTGTAATGATAAGAAGATTCTGATTTATTTTATGCTTAAAAAGGATTTTTTGGTAAAGTTTCAATTAAAGTTGTTGAT
>F01.PB176
ACGAACAAATCTAATATTTGTCGACCGGGTTACATCTTGTTGTTACAATTTATGGATATTTTAAATGTCCGAAATGCCACCTAGAGTGGGAAAGTGCTAAAGTTTTCTTCAAGAGCGGCAAAACAGAGTATTACGGCCAGGAATGCAAGAAATGCAATACAATGTGCCAGCCCTACCGAGTCGAGGAGACAACCTGCTCTCGCTGTGGAGAGGTGGCTAAAACCTGTAAATGCGACAAGACACGACATTCCGACCCCAACAAACCGCACAGGAGTGACCTCTGCGAGAAGTGCAAATCCGGAAACCGATGTCAATAAAACGTTTCAATTGGAGTAGACTAAGCTGTACTGTACTTCAATCCGTTTGAAGCAGTGAGCTACTCAGTTGTTGTTGTCGTCGTCGTCGCCGTTGTTTTTGTTGGTGTTAAAGCAGTTTATTGTCTTGCTGCCAGAACCATGTAATTTGAAAATTAAATCATTTGATTTACTCTTATACATACTTATATTTTTTAACAAATTAATTCAGAAGTTATTTTTGCTTTGCCGATTGTTTTTGTTTCTCTTTTTTCTTTAACGGTGCTACTCTCAGGGATGAGTAAAGAAATAACGAAACCAGAGGTTATGTGCTCCAGGTCTATACGAATAGACGAAATAGTGATATGTATGAAAGCTGATATAAAGCACTTTAGTTACACGGTTAATTGATGTATTTATCGGTTACTGTAATGTCTTCCTGCTCTCGTCGCGCTGTTCGATTTACTTTTAGAAAACATTAAAAAGGCTACTTGTTTATACAAAATTTGTAAACGTTTTCTGTTTTGAATCGGTAGTAAACTTTTTCAGTCGTATTTGGTATATTGTCAAGCCATCCATACATCAAAGTATTTGTGGACTAAATACTTCAGTTCGTT
>F01.PB177
AGTTTCTGGATGACAGGGTTATAAGAGAGTATATAAGAACTTATATTTACTTGACGCTGTTACGTTTCTTTAAAAATGAAATCAGCCGTTATATTGTTTTCAAAGATGATTCTCCTAGCTATTTTAACAAGTTCAGCAATTGTTTCTGGTGCTCGGGAGCCAACATTCGAAAGCAACTGCGACAATATCGGCTATATAGGAAGTAAACTGAGTGGATGTGTACCATACGACGCACTGGATGTTGCCTTTTATTCTATTGCTGCTGATAGCATTGTCTCTGGCCAAGAATTGTCAGATCTTGTTTCCTCCTCTTGCAGAAATCAGACAATGAAACAAAAAGTCAGCGATTGCTTCGACGAAGCCATCCGAGGTTGCCCGGAAAGCGTATCTGTGCGACGGTTCATCGAAACCAGTTCTTTGGCGTTCTTTAACTTCTTTTGCTCCAAGGAGAACGCAGCTGAGTGGATACATAAAAGTCTGCTAGGTTCTGGGAACATCTGGGCAACAACTGACTGTATGGCAAACGCATACAGAGCTACCGGCCAATGTTTTGTTGGAAGTTTTTCTTCGCAATTTGAAAAGATTCTGAATATGACCACTGAAGATGCTGGACAACAAATTGCTGAGTTGATGGAGGATACATTTTTCTGCACGGAAGAACAGCTACGTAGCATGCCCATGGAGAACTGTGCGTCTTCTTGGAAAGATTTGTTTCTGATGAATTGGATTCTAATCAGAGCCCTCTTTAATCCAGCCCTGATTCTTTCAGACACCTGCGTTCAAACTTTGAAGAACTATAAGACAACTCAATTCGATGTCTGAGATGTTTGAGAGCCCACTTTTCCACTGAGCAATCCTACAGCTGTGTCATATGTTGCTTAAGCAGTTTGAAAGGACGATGAAAATGCACGCTGTCTAGTTAAAAAAAGACATTAAAAGAGTATTTATATAT
>F01.PB178
ACGAGAAGGACAACAACAACAAATCTGAGTTGTAAATTACAGTAATTCATTATGTTCATTTTGACATTGCAGACTTAGAAGATGTCAAAGTTGAGATGTTTGCTGTCTACAGCTTGTCGACAGTATATGTGTTTAACCCTGAACAGGCTTTGTGTACCAGCTTCGGTTCAGAGACCCTCTCTGTACACATCTGCATGCATGAGAGCAGACATTGGAGACTTTATGAACTCCTCAGACCAGAAGCCCAGAAGAGGACAGCTGAAGTGGTACAAAAACCAATCTACGATGTTCAGATAGAAGCTGATTACTTACCCGGAGGTGAATACATCCCAACAGCTGATGTGTACGACCATTTGGTAGATGGGATAAGATATGATGAGCTTCCAAGGGTTTACATTAAGTCTACATCAAATAACACAATAGCCAGTGCTCATGTTAAAGAGCAGTGCATAACTATCCAGTCAGGGGGAAAAGTTGGTTTCAAGCACTGCAAGAAGAAGTCAAATGTGTGTGGCCAGACAGTTGGTTTGGCTATAGGAATGGATCTCTTGAAGAAAGGACACAAGAATGTCTGTGTAGTAATGCGGGGTCATGGAGCAGGAAGACTGCCTGCAGTAAAAGGCATACAGCTTGCGGGGTTAATGTGGTAGCTCTGACTGACAACACCTACCCAAATGTTTCAACCAGACCACGTAAAGCAAAGAGATTATAGGAGATTGTGGAATCCTAGTGTGCAGACAGACTGTACATCAAGAGCTGTGTGTGTTGACTTGTATGTTAATTAAATAAATTCACCCTCT
>F01.PB179
ACTCACAGTCGGACATCGCCACAATGGAGTTTAGAACACTGGTTGTATTTGCTGTAACAGTTGTTGTCTTCTTTATAGGTTGTAGCTCGTTCAGCATCCGTCAAATCCCAGACACGTGCGAGAGTCATGGTCTGCTCGTGCGCGTCGACCTACTGTGCAGCAACCATCCAGACGCCCAGTGCAGACTGGAGTGTAACCATGCGCTCCATAACTGCACGATAACCATGTGGTACGGATATACCCAGCTTCACGATTGTACACTTCATCCTTCCGTCCATGTTGTAGGACGTAGATACTCTCACCCAACACTGGGAGAAATTGAATTCTAAATGTTATATTTTCTATATTGAAAATAGAATTAAAGTTTTTCAGCTCTGT
>F01.PB180
AACATTTCACAAACTTTTACAAGAATACAGTTGCAGGAATACCGTCTCCACAAAAAAACATGCTCACAGCACGTGCATTACTTCTACTAGCGTGCCTCGTTTTGGTGGTGGGGGTTCAGGAGTGTGAAGCTGAATGGTGCTGCTGCTGGAAGTGGTGTGGACGTGATGAATCATGTGTCAGGGTAGGAAGCAGATTCAGATGCCGCCGTCGCGAGGGCGTTTACATTGCACAGATTCCTGGATCCAACCCGGATCTTGTACGCGCTTGATGGTCAGAAGGAAATTTAGACTAAAGAAGGATAAACGTGTTCACATACTACGATTAATGCGTGCAATGAAATTCGGACAGAAAGTAGTGTCAAACTTTATATCACTGATGGGACAAATATACATGTACAACGTTTCGACATCATCCTAGAAATTCTAACTAAAATTATTTCAGAAAAAAAAAAGAGACAAAAACTTGTAATATGACTCGATCTTCGAAGTGCAACAGGGGTATCCAATTGCTCTATTTCGAGAGCAAACATTCAAACACGATTTTTGAATAAGATAAAGGATAAATCCCAGATTGTATTTTATGCATTAGATCTGCCTAAAGTTTGTTAATATTAAAACATACGCCGTCTTCAGCATGACGTGTACTTTAATATATTTTTGCTTTAGTACTGGTACTTTAACCTATCTTGACTATTGTTCAGAATAAAGCAATCAGAGT
>F01.PB181
CATTGTGTCGAAATAACGAAGCACCGTCGGCTTGCCACATCAACATGGAAGCAATCGGACAAACGCTCTATTCGGTCCCATTTACAGTGTTAGAATGCCCAAATCTAAGGCTGAAAAAGCCGTCATGGGTAAAAACACCAACAGCAATGACTATGTTTGCCTTGGTGCTACTGTCATACTTTTTAGTGACCGGAGGTATAATTTATGATGTGATTGTAGAACCACCAAGTATTGGATCCACAACAGATGAAAAAGGAAACTCCAGACCAGTAGCGTTTATGCCTTACAGAGTAAATGGTCAATATATCATGGAAGGTTTAGCATCCAGTTTCCTGTTCACTCTTGGAGGTCTTGGTTTTGTTATACTGGACCAGACGAATTCTCCTGTGATGCCAAAACTTAACCGAGTACTGTTATTCTGTGTGGGATTTGCCTCGATTCTTATATCCTTCTTCATGTGCAGAGTTTTCATGAGAATGAAATTACCAGGTTACCTCCAGTCATAGGCAGACATGTAGAGCAAGACACCACAAGACATTGAGCCTTTATATCTACAGACAGGACCTATCCATCTAACCAGACTTTACTAGCAGTATAAAACTATAGTAATTGTGCCAAATAGAGCAATTAAGGCAGTATGGAAATAAATCCCAGTAGTATATGAAAAAGTTAAAGCAACTAGCACTTCACTGGTAAAATAGTCTGTAAGTGTTTTGCCTACATGTAAAACTTCTGAAAGACGTGTAAGCTTTTTAGTGATGAATGTATGTCTGTGTATTTTTAATAAAATGAATATT
>F01.PB182
CATTGGACTCCGGTGAAAATGGCAGCCACCTTGCTGAAAACGACCCGGGTCGCAAATTGCTTTCATGGAGTTGCCAGAAATGTGTTGCCACGTGCAACTAGCGTCACAGTTTCTCGGTGCTTAACGGAAAACAGACAGATGCATATTTGCCAACACAAAGAAAGACTTTTAACCCCAAATATCTCTGCTTTACAAAGTAGTCGATTTTACGCTCAGAAGTTACCGCTTACAATATCAAATGTGAGAGACAGGGTGATCTTGGTCTTGCAACTTTATGATAAAGTAGATCCCGAAAAGTTGACACTTGCCTCCCACTTTATGAATGATCTTGGACTGGACAGTTTAGACCATGTGGAGGTGATCATGGCTATGGAAGATGAATTTGGCTTTGAAATTCCTGACCAGGATTCTGAACGACTGATGACTCCACAGGATATAGTCCAGTATGTGTGTGATAAGGAGGATGTGTACGACGAATGATCCAACTTCTTGTGTGCTTATATATTTCTGTATTGGTATTGTGAAGTTGCTTTAGGAGTTACAGATCATGGAAAGAACATTTTACTTGACTATGTAGTTACATTAGTGCTCCTAAATTACATTTCACCACTTGGATACTTTCAGCTGACAGTTACACTGTGCATTGTGTGCTCTTTTGGATTCTACATGTTAAGAGTTAAATAAATGAATTAATAAAAAAAAAAAAAAAAAAAAAAAAAAAAAAAGTACTCTGCGTTGATACTTAtg
>F01.PB183
AATTCGGGTGATAGTACTGCCTCTGTAGGGAGAAAAGTTAGTGTCCATCTCAAATTTTTATTGCCGTGTTCAGGAATACATCAACATGTCTAAGGACCTAGATCTGGTGAACAGAGATCCTAATGATCTAAATAACCACATTCAGGTAAAATTCGAAGATGTTCTCGGGGAGCCGGAGGGTGTTCGGTCCATCGACTGCATTTGGCAATGCGCTTATTCTTGCTTCGAATGCGGCAAAGGTCTTTGCTACAAAATAATGACATTCCTCTGTGGGACATGTATTGCTCTGTGGTGGGGATGTGACTTCGCCTGGGTGGCCTTCAGCCACGTGTGGTGCTATACACCGTGTTTGAGAGACTGTTCCATTGGTCTCGGCTGCGCCCAGAAGTGCTTCGGAACTGTCCTCAACTGCTGCGTCACTCCAATTTGTGAAGCGTGTGGCGCGATCTTCAGTAAAATCAAGATTCAAAAAGTTTAACAGAGTAGTATAAACACATTTCAGAACTTTTATCTGTGATGACGATTTTCCTACGTTCGAGGAACAGGATTGTATTAACTTATTCATTGTTACTTTAAAACAGAGATTTACCTCGTTGAATATGAAACGCTATTTGCATATTAACTTATTAAGGATGTATGAAATGAGTTTAACTTTCAGGCAGAAGCTTAAAATTTGACTGGTATATCTTTTATTCCATCATTGTACTCGGATAAATATATAGTGTATTTATTTGTGATACAAGGGTTATTTGTATGATCTATGTGCGTAGAAATAAATTGTTTGCAAAGC
>F01.PB184
AACTCCGGCTTGAAAAAGACACGCAATCATGAGGCTCTACTTACCAGTACTGGTAGCTGCGTTTATTTTATGCTTCATTGCTTCAAGTTACGCCGTAAGCAGTACTTCTCAACCCAAACCCACTGCTCCACCACCTACTCAACCACCATCTGGCAATAATGTTCCACCAGTTACCCAAAAGACTGGTGGTGTTCCACCAGTTACCCAAAAGGCTGGTGGTACAGGCAGCAGTAGTGGGGGCGATAATTCCGTTGCTGAGATTCGAGCTGGTTATCTATCCGTGCTAAGTGGACTTTTAACATTTGGAATGTTTTTACGTTGGAAATAATTTCTTGACTAGACAGTCTACATAGTAAGCTAATGTGAACACAGACTGTGGACTTAAGTAAAAAAACATTTTTCGCTTTCAGCATTTTATTCGAAAAAATCTTACCTTCATTTTGTAGTTCGTTGACGTTGTAAATTGTAACTTTCACCTCGTACATTGTACACTTAATGAAGAACTGACGTCAAACAGCACGACGAGCTATTCGAATGTTGATGCTCTGAAGAGTTCCTGTAAATATCTCTCGTCACATATTCTAGTCGCCTGCCAGAGTGCATATAGGCATGTCTGCATTTTCGGATTTGTCATACTGTACCCACGTTATTCGTCGGCACAGGATGTCTTAGATATTGCTGCAACGCGAAATAAAAGCATGGTGAAAACTTCCAATGCAAGACCTGTGCATCACGGAATCAATTTTAACTTTCACCGCCAATTTTTATTGTCATATTCGATACTGAGACACCAGTTTGCTTACTGATATGCTACATCAGAGTAAATGACGTCAGCAGCTTGTGTTATATTCTGTAAAGTTCGAAAATAAAGATTTCATT
>F01.PB185
ACAATTAAAATGGACTTCATGGCAGTACATCGCTCTCTGCTAGTGATATGTATGGTAGTTTGTGTCAGGAGTCGAACAATTCCAACTACGTTACCGCCTACAATGTTAATGACAACACCTCCTGGTTGTGTGTACAATGGTCAACATTATCGACTGGGTGCAACCATTGAAAAAGGTTACGATCCAAGCTCAAACTGGTGCTATGTGACGCTATGCTCAGACGACGGTCAAATACTATACGGGGACAACTTCAACTGCTACCCGACAACCACACCTCCTACCACAATTCCACCAGGCTGCTTTTATAACGGGCGACACTTTCCACCAGGATCCCCTATGGAACACGGGTATGATCCAATTTCTGGCAAGTGTTTTACTGCTATATGCACTGAGGACGGACAAACAAAAATTTTGCCTTGTCATGAGAGAAGCACACATCGTCCTACCACTTTGCCACCTACCACAATGCCTCCTGGCTGTACATATAACGGACAACACTACCTCCCAGGCGAGGTGATACACAAGGACCATGACCCTAGTACTAACTGGTGCTACGGTGCTATCTGTGGCTCCGACGGTCTGGTACAACACTGGGATAACTTTAATTGCTATAGCACTACTACCACCACAACGCCTATGCCGAGCACGCCTCCATGTTACTACAACGGAAAATGGTATCGTTACGGGGATTCTATACAGACTGGCTATGATGCGGCATCAAACTGGTGTTATGGGGTGATATGTCGTCAAACAGGTGTAATGGTCCCCTGGGATAATTTCAATTGTGTAGAGACAACTACAACTACACATGTCCCGACATCTTTCCATCAGGTAGTCGGATAATCAAATGTGAAATCCAATTATAACTGGACTATGCTGTAACTTATTTTATATATAATGAATAGTGATATAGAAATACACCCTTGACACC
>F01.PB186
GAACACAAAAGGAAAAGGAAGATAAGAAAAACGTCTGACACACACGTCTTCTGTCGTAACAGTTGTGATGGCATATAAATATACAGTTTTAGCTCTGAGCATCTTTTGGCAAATATGTCTGGTCACGTCCAGTGACGTTGCTTCTAACGACATCAACCTCATTCTCGGGCGTCTGGCTTCGACCGACAAGCTCGTGCAGGGTTTACGTGAACGAATAGATAGCCTTGAGATACGGGAAAAGGAACAAGAAGACCGGATTGCTTTCCTTGAGACAGAAAACAAGAACCAGAAACGTCTGATTCAGGAGTTGCAGGCCGAGACAGCAAACCAACGCGGTGAACTGAAAGAGGCATGCAGTAAATGCCGTCAAGATGACATAAAGAAGGTGGTCGAGGAAGATGCCAGAGAAAACGAGCGCTCGGACACAGAGTCTTTGCTTCTAACTTCAGGAACCCAGTACAACAGGATCCGCCGCGCAGTCAATGAGGTCCCAGTCGCTTTCACGGCAACCGTGTCTGACCACCACATTACACACGCCGGCGATCACCAGATTATTGTATTCGATAACGTCATTACCAACATCGGAAATGCGTACAATGGCCACGTCGGTACGTTTGTTGCTCCCGTTGACGGGATCTACGTGTTTTCTACAACGTTGTTTTCCTATCACTCTGTAAGTTACCATGCAAATATCGTGAAGAATGGCCAGGAAATAACTTGGATGTACGTAAGCGGGGCTGAAGGGCAGTATGATACTGCAAGCCAGACTGTGGTTCTTCGGCTGCTGAAAGGGGACGACGTCACTGTGCAACATCGTGACACAGACAGGACTATTCACGGTTACAACTACACAGTGTTTACCGGCTTTCTTCTCCAAGAGGATGTCACCTCTCAAGTTGTCGTTGGCTAGTAATGTGCTTCGTAGATAAATTAGAATTAAATATGGCAAAT
>F01.PB187
ACAGACATAAGTGAGAGATAAGCTCGTCGAATGTTTTAGTAAAGATAAAGATTAAGTAGCGAAAAACAGACTTGTTTTCGTTAAAATGGAAAGAAACAACATATTCTTTGTTGGCTTTATTGTAGTATCATGTCTTGTACCTAGAGTACCAGCGCCAGGTACTACCAAAATGTGTAGAAACTGTAATGAAGCCAGTTCTCCACAACATTGCATGGAGTTCCATCACTGCAGAGAGTCGTGTATGACACAAGTACATTCAATGAACGGCTCCTACGTCTTCAGTTTCTCATGCAAAGGTCAACACGACTGTGATCACCAAACTAGCTTGATCGGCAAGAGAGCACATCACCCTCACGAGCATGGGCAGCTTGTCTGTTCTGAATGCTGCAATACCAACTTATGTGACGCTGATGGCTGCAAGAACTTTCAGACGAGTGCGACCAGTGCACCTGTCACCGCCATGCCAGCCAGTGCAGGTCCAGATCCTGTAACACCGGGTATCATTGAAGTGACAGTTACTGCTTGCACGGACACCAACACAGATCCGAATTTGACCTGCGCAGACATGCAAGTAGCAGGTTTCTGCGACCCGAGTTCCGGAGCAGGTTATGACTTTGCAAAAGCGAACTGTAAAAAGACGTGTGGATTTTGCACATAATAGGGTTTGCTGACATCTGCGAACGAGGCCGTGAAGAATCACCGTTATATTTTTTTGTGACTTATATAGAAACAAAAGTAATTTAGGTCATTTAATAGTTTTTTTCATGAGAGATTAAACTTTGACCCT
>F01.PB188
ATTTTCCTATATCAGAAATCATAGAACTGGAGTTATGTTGAGACCTATGGTGCCGCTCCAGTTTCTCGGTTTAGTTTCTCTCATATTTCCGTGCTTAAGTTTGAATCCCGACTACGCTGTGCTAGAAAGATTAAAGTCACTAGAAGAGCTGTTCGCGCGACAAGAACGGCTGCAAGACGATAGACTCGCGCAACAGGAAGTAAAGATCGCACAACAAGAAGTGAGACTCGCTCAACAAGAAAGTCGTCTGCAGCAACAGGAAAACAAGATTCAGGAACAAGAACGTGAAGTAAGACGTCTTCAGAAAGAACTTGAATCAAAATGTTCAAACTTCCGGGACGATCTGGACACTTCAGTGGAAGAAGAGAATACCCAAAACGGAAATGATACAACAGTCGATGCATCAAAACTGGCTCCCGTTTCTTTGAGACGAGTATCCCGCCAAGCGGAAAGAGTAGCATTTTCGGCCTATCTTGATCACACTATGCAGCACTTGGGCATTGATCATCCTATCGTGTACAACAGGGTTCTGCTTAATGAAGGAACTGCTTACAACGAACACAGTGGTATGTTTACATGCCCAATGGACGGCCTGTATGTCTTCTACTTTTCCGTGTCCAGTAACGGAGCAGGTCACCAGATTGTCGCTAAGCTTGTGGTAGACGCCGCTAACGAAGTCGACGCTATTGCAGACACATACCACCAGTATCACGAGGCCCAGGGAAGTAATCTGGCTGTAGTCTCTCTCAGACAAGGGCAACAAGTCTGGGTGTCAAATTACAGGTGGACGGACAAATCCGTTGAGACCTCAGATGTTGACTGATTCTCGTCCTTCTCAGGATTTCTGTTATATTAAAAATCATTATCTT
>F01.PB189
AGATCGTCGGCTTTTTTGCTACATACCTCCTAATCGTAAGCGAGAATGATGAAATATTTTGTGGCTCTGCTGTTTCTGCCGGCAGTTTTGTCTGCACCGGACAAAAGATACATTTTAAATGACTTAGAAAAACTGCTCAACTTAACTCAGCTAAAGACTGACCTACAGGCGGCGGTAGACGTCCTAGGGAGTGACCCAACAGAGAAAGCATGTGAGCAGTACCTCCACACAATTTTCACTGGATTATTTGGCCACGCTGTACCACTCGTCTGCCACTCTTTTCAAGAGCTACTGCACCACTTCCACATCGTTCCAGACACAACAACATCAACGACCACAACAGCACCTGTCGGAAAAAGAGCTTTGTTGGGTAATGTGGACTTCACTGCCCTAAAATGTGAAATACAGACACTTCTGGATGTGTTAGGTGGTGACCCGACTGAGCAAGTTTGCGAGCAGCATGCCAGGACGCTTTTTACCGACAACAGCCTCTTCGTGCATGCTATTCCTTTCATATGCCATTCCTTCCAGACACTTATACAGAACTTCCACCTTGTCCAAGGCGGTACTTGCACATAGACAGAAGAGAAGATCCTCGTGTTCAAGAGACTGGCTTTCACAAGTTTGATATCTTTAAAAGAATAAAGTACAACATGGAAAC
>F01.PB190
ATTTTGGACGCGCCAACACAGAGATGGCTGAAGCAAAAATAATGTTGAGAGCGATTGCGGTAGCTTCTGTTTGTTTGCTGCTTATTTCTCTAGTCAGTGGCGCAACTGCACAAACTGCACCAACTACAACGCCAACAACTTCCACAAAACAGCCAGTTTCCGTTGAAACTTCGCCGGGTCCAACTGCAACAGCGAGCAGTGGATCAGCATTTAAACCTATCCCAGTGTTTGTGGCCGTAGTAACGTCAGTTGTGACTGTTTTGAAGTTCTTCGATTGATGACATTGACACCTGCCTTGAAAGTAATCTATATAACCAGCTTAACGGTGTGCACTATGATAAAAGTGGTTGAAAAATATTTTCTAAAACCGGAAAGTAAAACCTGGGTATTTGATGACTCTTTGTAGCTGCATGATAATACGCAGGTGTTTAAACAAGATCAGTTCTCCGAGTGGACTCAAAACTTTGTTACTTTTACTTTATTTAAAATAAATATGTCTTTTAATCGCACGAAAACAGACATCATAAATTTATTATTGTTTTTAGTTAATCACAGGGTCTCCTGTTCCTTTTAACTCTTCTTAGTTATAAAGCTACATTTTCCATGTATTAAGTAAAAGGGTAAAGGTAATGCATCATCAAACAAAAGGTATAATTTAATACAGCTTATTCACAGACAAAGTAACAGTGTGGTAACGAATTAGTCCTGTTTTACTGGTAAACAGAAACGCTCACTACATGGAATTTCCGGCTATAAATAAATGACGGTTATTAGCTCATGTGCAGATTATTTAACAGGCGGTTGTTGTCTTATTATGCTGATATGCTGCGCACATTCTCTCTTGTATCTTTGTTTTTAGCTGTTCATTAGCCAAAGACATTTGTAATGTCGACTTGCTAATAAAATTTTGTCTTGT
>F01.PB191
gGAAGGAACGTGAGTATCTCAATCACAGAGTAACAAGATGAAGTTTGTGATCGCTCTCCTCTGCCTGGCCGTATACTGCGCCGCCCAACAGCCAACACCATGCCAATCTCCGATGCAATGGGAGGGACGCTTATACAGGAACGACAGATCTAAGGAATTTGCTGAGTTTGGTAGAATAAGTTATGATGAAACGAACCGACGCGTTAGGATCATCGAGGAGAGACAGGTTGGCAGCGAAAGAGACTTCTACGATACACTCTACCTTCACAATATCAGACGAGAGTACAGACTGAACCTAAAGACAAGGAAGTGCAATGTGACGTCTTTGGACCGGCCACTCAGACCATTCGGTGTCCCCCATTCGCTAAGTTCGTCTTTGAGGCAGAGGTAGGAGCCGCCGGCATTCCCGGAGAGTCCCTCATTGCTCAAACCTGGGACGGAGAATTCGAAGACAAATCAAGATTCGTCGTGACTGTGACCTACCCAGACTGTGTACCATTGAGCTCAGGTTTCTACTCCAACGACACAGGATTCGTAGAATCTGAGTTTTTCGACCTCCATTTAGGCATTTCTGACCCGATGGTTTTCATTCCACCATCAGAATGTAACACCAAGTAGACATCTAGAGTAGCTGTAAATTTCAGTCTAGTTTTTCATCAAATTCTGCTGTGTTTGTGTCATTTAAAGATCAATAAACTGTTGTTTT
>F01.PB192
TCACGCAAGTTGCATTAACCAGGCGTCAGAATACACAGATGAATCCAACATGACTTTCAAGCATTTTCTCAGCATTTTTCGCCTTAAACCTGAGATATGGACTGGTTTACAGGCAGTTGTACCTGCAGCAGGTATTACAGGGCATGTCACGTGTCAGACATTTGCAAGACAAGGGCGTAGATGTTTGAATACCAGTTGTACAAGTTTGCTGATACCTCAGTCAGTTATTGTTCAACAGAAGTGCCACGTCAGAAAAGTTTATCCAGATCCTTTTGAGCAAGATCCTGAATACTATTTGCTACCACCCGAGAAACATGTCAACTTGGATTTGAATCATGTGCCAGCTCTTGGAAACCAAGGACCAGAGCTTGTAACAAAAGTTCAAGAGGCAATAAAGGGAGATAATTTAGGCAGACTTTTCGCTGTTGTGCATATAGGAGGTGAACAGCGGAAGATAACAACAGAAGACATGGTTATTGTAAATGGATTCTTCCCTCCACAGATTGGTGATAAAATACGCCTAGAAAAGGTTATGTTAGTTGGGGGTAAAGACTTCACATTATTTGGGAGACCACTTCTAAATCGTGACATAGTTCAGGTGAAAGCAACAGTGTTGGAAAAGACTCTGTCACATGTGAAGCTGCACTGGACTCAGCTTAAGCGATACAGGAGACTCAAATTGCACCAGTATCCTCAGACAGTGCTAGTTATCAACAGTATAGAGGTGGATCCAGCTGCTGTTTCATAGTGACCCACCTTGCTGTATAAAGACTGTTGGGAACTGGAAATAAACATGTTTCTTCTGCCGAGAGATCTGTGCAAGGTTCTACAGACAGAATTATTCAGTGCTTTAGTTAATAATTTTATAGCGAGACTGATGAAAATTTTGTTTATACTGAAAACCAGCAAGCTTACATTGTTGGTGTGCAAACAGTTCGGTTCTGTAAAATACTGGTATTTTTCTGTGCATTAAAAGCACAAAT
>F01.PB193
GGTGTGGATATAAAAATCTACTTCCGAGAGCGTCTGGACTCAGCACTGCACATTATGGCTTTGAGGCTTGCCCCAACCTTTCTCCGCACTGTTCGCTTAACTGGAATCAGAGCAATGTCACAGACAGGACAGTTTGGGGAAGGAGCAGGAAAGGGTGGTGGTGGTGGAGGGTCTATCAGAGAGGCGGGAGGAAGTTTCGGCAAGATGGAGGCCGCTCATGAGGAGGAATATTTCAGGAGACTGCGAGACGAGCAGTTGCAGCTTTTGAGAAACCAAGTTTCTGAGGAACACAAATTTCATAGCGAGGAAATAGATAAACATGAGGAAGCTATTGCACGACATAAGAAGAGAATACAACAACTAAAGAAAAAGGCGGAAAAAGCGGGTGCTGGCTCCGATTCTGACTGATTGCCATAGTGACATTGATAAATTCTCAATATGTAGATTTTCACTGTAGGTGCCTCCAAATATGGATTTCTATTAAAGTGGAGAAAATTTTTCGTGTGTTGCATGAATCTTTCATCATTCTTGAGCCAGTGTTTTAGAAAAATAAACAGATTGTGTACTTTGAGTTTGAACCGAAATGGATCATTTTTCGAGTCATAAAAATGTGGCATTGTTATATTATTTTGATGGAATCACCTCAAGAGTGTTTTGGTATAGTTGAAGTAAATTATGTTACAC
>F01.PB194
GTGTTTCGTGTGCACCTTGTGAACTTCAATAAAAAGTTTGAATGATAACTGTATAAAACTCAGTGTTGCCTGTTCGTAAATCAAAGCGCATGTGACACGGACAAGAAGAAGAAGCTCCCGCAATATGAAGACAGTGTTTGTTGTTATTTTGGCTGTTCTTGGCATCTTGTTGACATGTGCCGAACAGACAAAGAAGAAAAAGAGTTTTACGTATACAATAAACAACCAGCTTGAGCCCCCTACCTTTCACGAGAGTATGGAGTTTGATATCAGAAAGGGCAAACCTCTGATTTACTACATGGAGCAATCCGTTCTCAAGGACCCAGTGAGATTTCCAAGATTTACAGCACAATTTCTACCCAGCTTCAAGGGATACTACATCAAGGCCATCAACGGACGAGAAGCATTCTGGTTTGTAAATCAAACCTACTGGCAGATCAGAAATGCCGACGGATTGACAAAATATGGAGTGAGCCATTATTACCCGGTTCCAGGTGATGAAATACTTTTCAATTTTACGATTGGAGATCCGCATGCTTCGTACACTACGAAGAGTCCATGAAGACAACTCTTCAGACATAAATCCACACACAAATCAAACTTATCTTCAAAATGATTAGTTACAAATCTGGGACAAATACACTCGAACAGTTTGATCACTTTCGTAGCAATAGAAGAGATCGTTTCCGGTACATTCCATATAGTGTTCTGTGTTTATACATGTATGTACAGAGGGTTGTAAGTCAATATTAGTGACTTTGTCATTTACCTGCAGTTGTTTGTACATCACGTTTAGTCTCAAAATAAAATCGGTTAAGT
>F01.PB195
CGCACCGTTCTTGTACTTCCTTTTCCGCTACACAATTCTTCCGTGTGGTGCAACAACTTTGGTCGTGTCCTGAAATCGGACTCATCCAACACTACAAAGAAGAATTGGCAAAAATCATTGTTGTAAACAATGCCTCCTAAATTCGATCCTACTGCTATAACAATTGTGTACGTGAAGGCTGTTGGAGGAGAAGTTCCAGCTACATCATCTCTTGCCCGAAGATTGGACCTCTGGGTCTGTCACCAAAAAAGATTGGTGATGATATTCAGAAGAACACAGGAGACTGGAAAGGTCTCAAGATAACAGTCAAGCTGACTGTGCAGAATCGTGTGGCCAAAGTGGACGTGGTACCAAGTGCAGCTTCCCTGATCATTAAAGCCCTGAAGGAACCACCAAGAGACAGAAAAAAGGTCAAACATGTGAAACACTCTGGAAATCTTACATTTGACGACATTCTGAAGATTGCACGAACCATGCGGGAAAGGAGCATGGCCAAGCACCTGGTTGGAACAGTGAAAGAAATTCTAGGTACAGCCCAGTCGGTAGGTTGTCGTGTAGATGGTAAGGCACCGCATGATGTGATAGATGGCATCAATGATGGGGAATACGCAGTTCCAGACGAGTAAAGAAAAACAGATGAATATTGACTTTATGAAGAGAAAAAAAATAAAATTTAAAAAAGTTAAAAAAAAAAAAAAAAAAAAAAAAAAAAAAGT
>F01.PB196
AGGGAGTCTATTCTCTTTGCCTAGAGGAGAAAAAATGAGAGCTATAATCTGCCTTCTGATTCTTCTGCCGCTGTGTTACGGCATCAGTATCGAGGAAAAGGAACTTCAGGAAAGACTCCTCTTCGACTGGCACAAATTTCAGCAAACAGTGCTTCATCAACTCCAGGCGGTTCTTGGATCTGATACTTCGGAGGCAGCTTGTGAAGCAGCATGCCCTGCTGTAGTGGCGGCCGTACCAGGAGCTTCTTTGTTTAGTTCACCGTTGTGTCATTGGGCTTGCACAGAGTTACAGAAACTTGCCCAAGGCTAGAGGATTAGACGATTGACAGATTTGATGTCATTTAAGTAAAGGTGTTAATCAATAAAACGACAACT
>F01.PB197
GGTGGGATTTGGTTACCTTTATATATTTTTATAACATTAAGGCTGATAGGAAAAGGAAATGGAGCAATTTAATCGTATTTACCACAACACTGACGAGAGAGAGTCGATCGAAAGTGATGGCTTCCTCAGAACCTCTCATTTTAGTTGCACTTTCCCGGGTGGAGAACTACCAGCTTATTCACCCTTCGGACGAGAAAGAGTTGTCCTGCCCGTTGCAAACGTAATGCAGCAATTTGAGAATCCCAGGTTGTTTTTAAGAGAGATAGTAAACCCGACACCGAAGAACAAGTATTGCAGATATATAAATCTTGTCTTGACAGACGGAGCCGGCTATCACGAAGCTATAAAAGAGCCGAACATCGCGAATAACGAATATCTGATTTTAAACGCCCCAAACTTCCAAGTGAAGGAATACAGGGCACAAAACGAACAAGGGGTCTCGAATTGGGTGTCCGTACAAGTGTGTAAGCAGCTACATCTTGATGAATTGCAAGCAGAGTGGCAATAAATACAGTGACGTAACAAATCAACTTCAAAGCTTTTTGTACTTGACTCATCAATATTTGTATGAAAAACATGTTGCACATATGTTAATATTTAATATAGATAATACAGACACTTAGATATTTTGGATAAAGCGACAGAGACATGCTGTAGGTAGGGACACAATTGCCTATATTTTTTACACGTTCGAATATTCTGAGATTAAATAACAGGAGAAGCAGCAAAAAGGTGTACTAATGCATGTAATTTTACGTTAATAAAGTATTTACATGTATAT
>F01.PB198
CGCGTCATCTTGAGAGCGAAAGGAATACAACTCTTCTTTTAACTATGCCTGGTGGTAAAGCTGGTAAAGATTCGGGGAAGGCCAAGGCTAAGGCAGTGTCAAGGTCTGCAAGAGCAGGATTGCAGTTTCCTGTTGGTCGTATCCACAGACATTTGAAAAACAGAACTACAAGCCATGGGCGTGTTGGGGCAACCGCTGCTGTGTACAGTGCAGCCATCCTTGAGTATCTAACCGCAGAGGTGCTTGAGTTGGCAGGCAATGCCAGTAAAGATCTCAAAGTGAAGAGAATCACACCACGTCACTTGCAGCTGGCCATCAGAGGAGATGAAGAATTGGACTCTCTCATCAAAGCCACAATTGCTGGCGGTGGTGTCATTCCACATATTCACAAATCCCTGATTGGCAAGAAGGGAGGCCAGCAAACCAAGTAGTGTGTTGTACCAGCCATGTGCCAACAAGAGTAGCATAGACTGAATGTGTCACATGAACAGTTTCTTTTATTGTGTATCAGTGTAGTTCCTTCTCATTTGTATCATCCTGCATTCTTAACCATCATTTTGTAAGACATTTAATTTTTAAAAGTGGACAAATGGTTTTGAAATGATTTTAGCATTCATCATTTTTTATGTTTAAATAAACTGTTGTCATCAACGCTTGGTGTTTACATCATAAAAAATTGTGGAATG
>F01.PB199
GCTTGAGCTGTTGGATGCTTTAAATGCAGTCTGTATCTTCCTCGTATCGAAAGGGTCTAGCGAATTTCAAAAAGCTTGCTGTCGGCTTTAAAAATGCAGCTAAAACGTGTTTCTTGTTTGCTACTGTTTTTGTTAGCCTTTGCAGCTCTTCTAGAAGAATCGGATGCCTGGGGAAGAGGAATAAGGATCAGGGTTCGAGTAAGAGTTAGAGCAAGTATTAGGATTGGACGTTCAGAAGGTACAGACCTTAGTAAGAGAGCTCTTCTACCTCACTTCAGCGACAGCGTTGATGCAGAAAAACTCGAAAGGGTGAAGCGTGAGTTATCTAACGACGATCTGGAGACGGTGGAAAGGATTGATACCCTCATTACAGACCTGCAGGCTCAAGGATTCACTGCTCAGCAGATCAAGGAAGTGCTTATCGACAGTATCGATGTTGAAGAAGACAAAGATGAAACACAGGAAAAGACAGGAGATGAAAAACGTAGCGTCAAGGAAGAGGAGATAAGAAAGTTACAGGCAGAAGTCGACAACTTGGAAAAGTAGCGGACAAGAAGAAAAAAGGTCGTTTTCGGAGCGACAGAGATAGATAGCAAACATTTGACGAAGACGACGTTTAAAACCTATACTCAGAACAGATACTTTCCTCCTTTTTATTAATATAACTTGCATTCAAAATCTATTTTGAAGGCTTCTGTTGGTGATTTACTTTGATACTATTTGTGTGAATAGCCTGTTATATCGTTGTCAAAGAGTTACTGTTTAAGGGTCAAATATTGACAGAAAGACAATGTTTAATAAAGTGTCCTGTGTTAAAACCAGAGGTTAATTTAAGGCACATACAACCTCTAAAGTTTGATGTCCCATTTAGTTTTTTGTCTAACGATTTTATACCACTTTTCTTGCTTTACTCTATAGTAAAAACTCTATTTAATGCCTTTATAATCTGTATTGTGTATCTTCTGAAATAAACTCTTAAATTTT
>F01.PB200
GCGGTCAGTAATTAGTACAGCTTGTGCAACTTCAGAGACAAGGCAGCTAATCAAAGATGAAACTCTGGAAACTGGCCTTGCATGAATTTAAAACCCACAAAGCGATTATACCACAGGTGACAATGCTGACCACAGCGTGTGTGATTGGGATTGTTTTCACTGGTTGGAATCTTTGGGTCTTCGCTGTCCGAGACAAAGAGCCACTTCCACCATATGTCCACAAGGAGAATGCACCACCAGTAATTCGGTCCGCTGTGGAGCCGCGACAGGGATCGGGAGATATTTTTAGGCATTCATAGACTGCAGAGACTGTTTGTGATTGAACATTGTGATAGCACTGACTTTGGTCTGTCCACATTTTGTTTCGGGCAGGAATAATGTGAAATATATCATACCTGACTTTGTCATCTTGTGTGTGCAGGTATATGCACATAAACATACACGATCGGTCGACTTTTGAATATGGATCAGTCCATCATCTTGAAAGGGCTTGTATGAAAGATAGATACTAGATACTACAAAGTCATGTCGACTGTCTGTTTTATATTTTCTGTAACATGAGTTTTGTGACAATTTCAGTGCTCAGTGCGGTTTATTTTTTCACCTCCATGAAGGCTATTTTCCTTTCGTTGTTCTTTTTTTTAAGATATTCCTGAGATTAATCGAACTACTCTGACAGCTGATATGCGTGGACCAAACATGAGTTGAGTTATTCACAGTGGATTTTGTCTTTATCTTGGGGGTATTTTCCACTGTCTTGTACGATGAAATCCGAAATGGAACGGCTTTGGAAATATGTAAAGGAAATAAGTCTGTCACACTCAGAACCAAACCGGTACTTATATTTTGTAATCAACGAGTGTCAGTTTGCACTGTTGATTTGGTTTTCATTCCACAATTCTTTATAATATTCCTATCTGGAAATTAGACTGTCATACTCGGAACCGTATAGGTACTTATATTTTGTAATAAACGTGTGtatatttgaaat
>F01.PB201
TATCAACGCAGAGTACATGGGGTACCGCGGGAATATGAGAAGTACCTGGTTAAACATGGCGGCGCCCAGCACTTGTAAATAAGACGCCATTTTGTAAACATTTTTGACAGACTGAGCTGTCGTGTTAATACGACAACATGACAAAAAGGATCTCTTTTAAGATTTGATGGTGAAATTTTGAGGCAAGCTTTTTAAATTTTTGTTCCTACAAGTAAAGCTTCAAGTACCGCGGAAATACGAGGCGCCAGGCTACTTGCAGAAAACCTTGTTAGTTGACATCCAAGAAATGGCAAAAAACTCGGCTGCTTTTGAAATGCAGAAAGAGCTACGCCAGGCAGAGCCTGCCAAAGAGGACAGCAGTCACAATGCCTCTGGTCAGTCCTCACAACCTTCAGGTCAACCTGAAAGTTTAGAAGACTTGTTCTCTACACTCAAACAGCAGATTTCCAGTTCAGACTGGCTACAGAAGAACACGGCTGAAAAGTGGGTTGGTGAAAACCCAGAACTGGCAAAACAGTACATGGAGGCTGCTAAAAAATCATGAGAGTATTGAAGGAATTGATCAGATGTAAACAAACTGTAGTGGTAACATGATACAGTGGATGCTTGCAACAAACTGTAATGGTGACATGATATAGTGCATGGTTGCAACAAACTGTTGTTGTACAATGATACAGTGAAGGATTGCAGGAAAAAAGTAAATGTGAAACTATGGAAAAACAGAAAGATACATTTAACTAAGCTACAGAAATTGATGAGAAAAGACATATTACCAAAGTTTAAAAAACAAAACTATATCCTCTTAGCTACAGCAGTGCTGGATTCATCCCTCAGTACACTATAAGAATATATTAGTTAATATTTCGAAAATTTATCCAAGTGTATGTAGCTTATCTGTAGACAGTTATTTCCTGCAGATACATTAAACCTTTAGAGAT
>F01.PB202
GATAATGTTTTCACAAAATATCTCTCGTTTTCTGAAAACAAATGACGGAAGTAGGATAGAAGGCTAATCGTTTGAACAGTTGGAAGACTCTAACACATCTCAGATGGCGCAGAGAAAGACAGGAGGCGGGGCTGGAAGATGGGGCGGTCAAGGTTATGTATATGTACTAAAGTGTAAGGACCTGATTAAAATAGGCTGTTCCAGAGATCCCGACAAACGTTTGGAACAAATACAACGTGAAGAAGACTACGAGACTGCAGAATTATTGGATTCCTTTCCCGCAAACGAAATGAATGGAGCAGAGTCTGAGGCACACGATGCGGTCGAACAAAACCTCGGCATGGAAAAGGTGCCCGAATCAAAAGACTGGTTCTATAAACCGCCGAACGTGACATACAAACGTATTCTGGAGACAGTCAAAAGAGCAGTTCAAAACCACAATAGAGGAAATTGAGGACAACAGACCAGACTTTAAATAATTACCAATATAAACTAAATTTTCAGTTTACATGGAACCATTTTAGCTATACTTTTCCTAACGCTTAACTTTTGATGTAAATGCTTTCATAAATTCTGCTGTATTTCGTAGTTGATCTACATATCCTCATTTGTTGAGCTTTCTTTTAATTATACTGTTCACTTACAAAACCATGCACATGTAATAAGCTGAACTAAATGTAATTTAAAGTCTATGACATTAAAAGTCAGTAAGTAGTCTAACAGTCTAAATTAAACTCTCTCTGTCTCTGTTTTTCTTGTTACAAAGTGAAATCAACTAACAATTTTAATTTGTGATCTAGAATAAACATGATGAAGTTTTTCTAAGGACGAGCTTTGAGCCATTTGTCTAATAATAAACTGCCAAATTT
>F01.PB203
AAAGAAACTGGTCAGTAAAATGTGCCTGCAGCTGTTTCATCAGCCTCTGAAGTTTCTGAGAACTCCACAAGCAGTCCAGTTACTATCACAGTAGAAAATTCAGTGATAAAGGGTCAGTAACTGTCTGCCATCTAGGATGACGTGGCTGATGAGAGGCATCACTTACTGTAGACAGATAGCCAGCAGAACACTAACCCAGACTGTTGTAACCACGCAGGATGTTGGTCTGCTGACAGCTCAGACGACACCTGCCCTGTATACAGTAGTAAGGAACAAGGCTGACGTTCCACCCTACAGATTTTCTGCTCCGTCACCCTACAGAAAGCCTGGCCCCTCAAGATATGGCTACCAACAAAAAATGTTTGATGGGGGTCGTTTACCCCGAGGGTTGTCAGAACCTTTGTACAGTCTGAAGCCATACAAGCCAAAAAATGTCTGGAACAGGAAGAGAGCCTTGTTTGGACAGAATGATTACATTGATATTCTTGGTGATTCAGATTTGAAGCCAGCAGATCTCATCAAAGCTCCTGCCTGGCTTAAAGGTTTCTATGGTAACGAGTTACAGAGGGTTGTCCGACGTCTTCACTTCGAAGGTCATGTAATCAGGCAACTGTACCCAACGTTCTACCATAATCACTGGAAGAGGATACGCTACCTCTACAAGAAATATAACCAGAGGAGGGGAAAGCGACACTGAAACAAACCAGACTTATTGTCTATCTTAATAGAAACATTCTGCAATCTTTGATGAGTGAAAGATTTATCTGATAAAACTAAATATCTTGTAGTGTCGTCTCATAGAACCTGTAAAAGAAAACTTTGGTCAGAACATGTAATTTAGCTAACTAGTAGTGTTTGAAGAAGAATGTGTCATTGCAAGTTGATGCTTTGTTTAAAAGTGTGTCAAATAAATTGCTT
>F01.PB204
GGTTTGAGACTGTTACAGCGACGACACCAAACTATAATATCGTTAGAAAAAGTAAAATCTACAGGATGGCCCTTCAAGCTGATGTTAACGTAGTACAGGGATGGCAGGGACCGATGCTCAGATCACGGCAGGACAGTTACGAAGTCCATACACGCCAGTCATGTTGCTATCATAAGATAGAGGACATGCAAATAGTAATGTCTAGGATAAAAATTTACGTTCTTGTTCGAGTTTGTGAGTGTAAAAACAGAACTGACAAGAGGAGCTACATGAAAAAAAAGGTGTGCCATGTAACGGATTTCGAGGATGGAATTGAGATTCACATTGATGGTAGATGTGATTATCTGAAAAGAGATCTGCCTGATGGGACAATACGACTTGAAAAACTCTGCTACTGTCCGAAAAGATTCGGCAATAATTCCGTACTGAGTGGTTAGTATGGGACTGTTTGTAAACAGATATAAAAAGGCTAAAAGACCTAAAGCCGAGGGTTCTGAATATATTTTTTACACTTGCATGTACATTTACAGCTGTATATTTATGAAAAAAAATATATTGTTCGGCTTTGAGGCGGACGACAACAAGGTTGTTAAATATTCAACAGCTGTGTTTAAAAGAACTTGTTGGTTATCAGCTACAGAGACAAAGCCATACTGAAGTGTAAATATGGAAACATTCTGAGTATTTGTTTATATTTAGTAATGATTGTTTGTAAACATTCTGTATTAATTACAAAAACATGGTGTGACATATTTATATTACTTTTACATATGACAATCTAGAGAGTTCTATTCTTTCCTAGTTAAACCAAACAAAACATTGTGAATATGTTATCCCATTAAAGCTGTTTTGGTTTTTGATTATTAAACATTG
>F01.PB205
AGATCTTGCAAGAGAGAAACATGAAATTCATTGTTTGCTTCGCCGTTGTTGTGGTTCTGGTCGGACTGGTAAGTGGAGAGTCATGCCACACTGCTAACGACTGTAACCACGAAAACTGCGACCAGGGTTGGGTGACTTCCTGCGCGAATGGTGTCTGCACCTGCGTCCACCCCGACGCAAGTCAGTGCAATGAGGACCGTGACTGCCATGGACATTGCCTTCACGGCTGGAGTTGTGATCATGGCAGATGCAGATGTGGAAATTAAGGAATCACTAAAAAGTTGTCTGGATGATACATGTCTTGACATCGTTTTATCCGTGTTTCTGAAAATAAAAAGTACAAATGTG
>F01.PB206
AGACATTTACCTAATTTCGTGATGTCCTACTTAGTATAATTTTCCTTACAGCTGGTTAACAATGGAATATCTAACAGTTGTCACGTTGGTGTCGGTGTTGTGTGTGATCCACGCCGCCTCAGACTGTGTGGACTATGATTCCAACGCCTGTGTTATGATGCAGCAGAAACAACCAGACCTCTGCACTTCCGATCTAGCCAACAGCGCCTGCCCACTGTTCTGTGGAATATGCGGAACTACAACAACATCTACCACAACCGCAGCAACGCCGATACTAATGAGTGCCACGCAGCAGACGTGTGACGATATTGACAGTAGCGCCTGTATTTTGATGCATCAAACAAGACCAGATCTGTGTTCTGACGAGTCGCTGGCCAATGCAGCGTGCAAAAGATTCTGCGGAAAATGCCCGGTGGAATGCTTCTCCTGTTCCAATCTTGTCATGGACATTTCCCAGTGCAGCAACTTGACCATGTGTAACCTGAACGAGGCTTGCTACCAGATGGAAGTGTTCGACTTCGACAGAAGCCACGGGTTCCGCACAGGCTGTATATCAAAAAATTTATGCGTCCCTCATGGAACAGAGATATTTGGCAGAAGTTCGAGCACCGTAAGAACGACCTGCTGTGATACCGACAGGTGCAATGGAGAGATTCCAACAACGACGCCGCAACCAACCACTACAACAACAACGTACTTCCATGGACACCACACTCACCGACCTTGTGTCGATGACCTTTCCGCTTCAAAATGTTCTGCAGTTTTAGCTTGTCTCATAAATGACATACACTGCCGACAAACTTGCGGATTATGTCATTAATGCTAAGATATGCCACCCATACAGGGTGTCAGCAAATGGCTACCATCGCTTCTATCTAATCTGCTGTGTATCTGTATTTCAGTATATGTGAATAAAACGACAAAGCTTG
>F01.PB207
ACTACATATAGGTCGAGAAACATGAACAGGAAGACATTTGTTTGCGTTTTCCTTCCACGTTTCATGTGCTTAACAGCAGCTGCTGTACAGGAAGGCATAGTCCTTGACATTTCCGGCAGGCTGAGTGACGTTGAGGAAGACCAAAGAACTACTCGTCTCCTTGTGTCCAGACTTGATTCAGTTATAAAACAACAAAATGTGATTATAGCCTCTGTTGATAGAAAGGTTTCAGACCTAAGGGCGATTATTGATGAACAAAGACAGTATGTCGTAGGAGCTGTTCGTCTTGCAAGCGAGAGCAACAAGAGGAGATCACATCTTTCTTCTAAACTACACAAGCAAGATGTTCTTCAAAAGAAAGCAAATGATTGTCAATGTGAGAAGCTGATGCTGGCAACAGAGCCCCAAGATATTCACACAGCGACCAGAAACTACGACAGGGACACTAGAAAACAAACTGTGCACAGACGACAGGTGGGTGGCGGAATTGCCTTCTCCGTGTATCTTGATCACGATGAAACACTGGCATCGCATCAGACAGTGAAATTTAATCAGGTACTTCTAAATGAAGGAAATGGCTACAGCCCACAGACTGGCATTTTTGAGTGTCAAGAGGGTGGTGTATACATGTTTACGTTTGCGATTGGTCAGCGGGACGCAAACCACTACATGTGGGCGGAGCTCATGTTGAACGGCAAAAATGTCATTGATGCAGTTGTGGACACTTACCATCAGTATCAGGATCTGCAAGGCGGTAATACGGCAGTTCTTCGCCTTAGCCCAGGTGACAGGGTGTGGATAGATGCCACACACAATGGAAGTCACGTAGAAGGCAGTGGAAGTCTCCGTCTCACGTCTTTTTCAGGATTGTTCTTGTACAACTAATTATTTGTTTGGTAACTGTATTGCCGATAAAATTTATTTT
>F01.PB208
ACATTAGGTTAGTATGTGAGCAATGCTTATCAAGAGATGGGAACAATATTTACTTTGTGTTTACAGTATTAGTTTTTTTCGGATTTGTAGTACCCAGTCGCACGATGGACATGACTACCGGACGGGATTCGCCCAGGATCACGAGGACAGCAAATGGTTCAAACCCGAGACACACGACTTTCCTGCTCTCTTAGAAGACAGTGGGGACTGGGGAGATGACAATAGCTTGCGGAATTCGAATACCATGCTGCACTATGTGATATCTAAAGGCTGCGACTACCTGATGGCTTTCGTGAAAGGACATTACTACAGACATGACGACCATCATCGAGAGGTCCCAAGTGACTGCGACTGGAAACCTTGGGTGGAGCGGAACTGCTATGCTTACCATATTCCACCGGAAGTTTGCTGCGCTTTGATGGACTGCGGAGCCACCCGGAGTCTGATGGCGTTTGGAGAATCTCACTCACTGGTAGAAAAGTGTAATATGACGTCAGAAGTAGCTTTAATACATGGCACAGACGGTGTTGGCCGACGAAATACGAGGACAACAGATCCGCCGTCTGTTAGTAAAATGTGTATCGCTTATCACAGCAGCACAGTGTTTGGAAAACGTCAGCATTCACTTCAGTACACAACTCTAGACGATATACCGGTTCCAAGTGTTTCACTTAGCAGTGACTCTGCTAGAACTAGTGATGGGAATGGATTTAGTTTGAGTGAACAGGTTGACTTTCTTCACAACTGGTGCAAAACCTTTAGCATGAGAGTAAACATCAAGTATAATCTAAACAAGATCCACTACATACGAAGTTCCGTCTACTGGGTGGTAGACATCTACAAGACAGCTCACAAACTCCACGTCCCCAAATCATACACCCACGGGCTGGTGGGGTGTGGTATGGACTATGCTATGTTAGCCTTTAATGTACAGACATGGCAAACTGTTCTATACAGACTTGTTCTAGAATAAAAACGGTC
>F01.PB209
AAACAAGAGTAAACGCTTTATCATGTTACTGAAGCTGTTAATCTTGTTTTCACTATGCCTGCGGCCGGTGATTACTAACTCAGGGACCAGTGATTTTGGAGAGTTTACTTGCCAAGCGAACGGAGACGTGTACTTCCGACCACTGACTGTCCCCAGCAACCGAAGAGCCAGAGAAACTGCCGAGATTCTGTATGTTCAGTCCTGTGGCGACGACTGTAAGTTGGCGGTGGAGACGGACAGAGTTAGGATCCATGATTGTCACAAGGCTCAGTCTTGTCCTGTGACCTTGTTCATAAAGGATCAAAAGAGTGACCTGTATTTTGCAACACTGTCTTGTAACCATGGTAACAGCCAGGCTCCAGACGGTTCGGCTTGCAGCTCGGATGTAGACGGTGTAGGCAAGTCGATTCAGCGCCGCCAGGCAGACGACACAGAACGTAACATCGGGTCTTATATCGAGGCGACGTCCGTGGTATTTAGCGTGCAACTCGTGTTCAACAGCAACGACGAGATTTTGTATGATTGCGACCCGGATGGGTACGGAAATCTGTATGTGAGCAACCCGGAACCGGAAGTGTTGAAATCAGTTTTGGCGTTTTCCGGATTAAGTCGGGAAAGGTGTCAAGTGACGTCTCTGGATTATGGAAATACTGTCGCTGTAGGAAACTGCGACCTGGCCATTCCTGTAATCGTTGCATTCAGTGCCAGGGAAGCGCATAATGGAATAATCGGAGGAAATTCTTCCTTCTTTCGGGTATACAAGATCGACTGCTTCCTTGATGGAAGTCCGGCATGGGGCAATATCGATGTCTCAGTGAAAGGCGGAAGTGACGTCACAACAGAAGTGCGCGTTCTTTCTATTGTGATCGGACTATTGGCAACAGTTTTGTCATAACTTATGAAATATAAATAAATGTAatttgct
>F01.PB210
AATAGACGAGACGTGATTGTCGTTTTCGAAACAAATTGAAAACGAAACTTGAAAAAAACTTGATCCTGCAAGATGTCGAGTGAAAAAAATAAGGGTTTGAGAACGTTTTTCACGGTGATAACGTCTCCCATCTGGGTTCCCGTGGCAGCCGTCGGTGGATTAGTGGCTGCCCCCTTCAAGGCGATTGGTGATTCAGTCGAGGACGCAAAACAGTCAGACAATACAGCCAAGGGAATCGGGCATTTTCCCGGTAATCTTGTGGGAAACATGATCACTTCTCCTCTTGGGGCCATCAAAAAGGTCGGCGAGGCATTGTCTGGAAACGACGATTAGGCCAATTAATGGACACTCAAGAGATTGGCATCCTGATAATATTACAAACAATCTACAAAGATGGAAATGACACCAACAAACTATTTATAATTTCAGTCAGATCTCCAAAGAGTGTTTAGCTTGATTCTGAACTTGCAAAAGATCGGACAAAATCTGTACACGACTTTTGAATGAAATATAACGTTCAAATAAAGATTGTTTAAAACATATTTTTACCATTAAATTTTTTCATGAATAAAACAGTT
>F01.PB211
GAGTGTATCAACTGTAATCAGTTTAAAATATGGAGTTATCAGCAAAAAATGTGACTTTATTTTTACTTCTGCTAGGGCACCTGACTGCTTTTTGTGAAGCTGTCTATTGTTCGCATTATAGCGGATATATGTACTGTCCGTACGGCTGTTGCGGAGGTTATTATAACCGATACTGCTGTAGTTCGTCGGTTGGGACTATCGTCGGATCAGTGGTTGGAAGTTTGATCTTCATAGGGATAATTGTCTCCATAGTAACATGCTGTTGCTGCGCATGCTGCCCTGGATACCGGTATCGCACACAGGGAACAATCATTACAACACAGACAGGTCCCAACTACCAGACAATGCCCAATGCACCTTATCCTTCATATGTCGGACAGTACCAGGGAAACACCGGCTCTAACCCAGCTGGCAGTGTACCGTACACAGCGAAATCATCAGCACCGCCACCATATCAAGTGTAGACACCGTCTGTGCTCACAACGACAACGAACGATAATTGTATGTTTACAAACATTTCTAGGACAGGTTCGCGCATTAGCCTGCTGAACAAAGGAAATATTTGAACAAAGATTCGAGCCATTTGCGGGGCGGGAATTTCATTTGTGTTCTTTTTGCATTGTGTTATGAAGTATTCCATGTTTTTATGGTGATTCTTATTTTCTTTGATAAGAGACACCGAGATGGCAACAACTGGCAGAAAAAATTTATTGTTTAATGTTCAAAACTTTTAAAGCGATTTTGTGTTTTTCATAAATGTGCAGCAATTAAGTTATGTACAAAACACAGAAATTAAACACTAAAAACAAAGCAAGTACATGTAAATAAAATATTGTTGTTATACCGGTATACAAAAAAGATGCGCGGATTCCAAGTACTTTGTACACTGAGCCAGTCTTCTAAACGCTAAAATTTCTACTATTGTAAACATGTAACACGTGTTGTGGTAATTATTAAACAAATAGTAAATC
>F01.PB212
GGTGAATTGACATTTACCTCACGTGTAGTGAACTGTTGCAGTCAAATCGATTGTTTACTGTGAGTTTGCTAGAAAAAACAAGACAATGGCTGGAATGACAATCGAGGCACAGAAGCTTGTTGCAGAACTAGAAATGGAGATGATGGCCGACATGTATAACAGAATGAGTTCAACATGTCAGAAGAAATGTTTACCTCCACGATACAAAGACGCTGAATTAACCAAAGGAGAAACAGTGTGTATAGACAGATGTGTTGCAAAATATATGGAAATTCATGACAGAATTGGTAAAAGATTAACACAGATGTCTCAACAAGATGAAGAACGTATCAAACAGTTACAAGCTCAGATGCAGAAATGATAGGTACAAACATAAATCACAGCAGATTTTGTGTGGCAGGACCAAGGTCAGAAAAAAGGAGTGGCTGCTTAACCCAGTATATGGGACAAGTTGAAGTTTCCGAGAAAATCTGAATCCTGCAGAGTTAGAAAAACAGTGAATGTAAACAGAAATTTGTCAGCTCTCAACAAAATATTTAGACATATGTTAATAACTTGCATATGTACTAACATAAGAGATTAAATTCTTTGTGGCCATCTGAATTCCACAGATTTTGAAAAAATTGACTTAAACAGAAATATATAAGACCTTAAATAATTTTTGGACATATTCAGCCTTCATACCTTAACAAAAAGGTAGTAAATTTCCTGTTACCAGAAATAATACTTAAAAATGTTTTGGGAGAGTAACAGAGGTTATTTTATACCAGTGTGAAGAGATACAATATGAGCTGTCAAGCTTTAGAAAACGTATATACATGTATTAAATATTGATATGGTTGGTACTTTACAGTTAGAGAATAAAAACCGAATATTT
>F01.PB213
AAACTGAAGAGGTCATCAGAAGGAAATGTATTGTTTTCTCTTCACAATTAAAATGGACTTCATGGCAGTACATCGCTCTCTGCTAGTGATATGTATGGTAGTTTGTGTCAGGAGTCGAACAATTCCAACTACGTTACCGCCTACAATGTTAATGACAACACCTCCTGGTTGTGTGTACAATGGTCAACATTATCGACTGGGTGCAACCATTGAAAAAGGTTACGATCCAAGCTCAAACTGGTGCTATGTGACGCTCTGCTCAGACGATGGTCAAATACTATACGGGGACAACTTCAACTGCTACCCGACAACCACACCTCCTACCACAATTCCACCAGGCTGCTTTTATAACGGGCGACACTTTCCACCAGGATCCCCTATGGAACACGGGTATGATCCAATTTCTGGCAAGTGTTTTACTGCTATATGCACTGAGGACGGACAAACAAAAAGTTTGCCTTGTCATGAGAGAAGCACACATCCTCCTACCACTTTGCCACCTACCACAATGCCTCCTGGCTGTACATATAACGGACAACACTACCTCCCAGGCGAGGTGATACACAAGGACCATGACCCTAGTACTAACTGGTGCTACGGTGCTATCTGTGGCTCCGACGGTCTGGTACAACACTGGGATAACTTTAATTGCTATAGCACTACTACCACCACAACGCCTATGCCGAGCACGCCTCCATGTTACTACAACGGAAAATGGTATCGTTACGGGGATTCTATACAGACTGGCTATGATGCGGCATCAAACTGGTGTTATGGGGTGGTATGTCGTCAAACAGGTGTAATGGTCCCCTGGGATAATTTCCATTGTGTAGAGACAACTACAACTACACATGTCCCGACATCTTTCCATCAGGTAGTCGGATAATCAAATGTGAAATCCAATTATAACTGGACTg
>F01.PB214
CTTGCCAACATGTCAGCGCCCTGTCAGCACTCACGTTTTTAGCTTTTTTCAGTATTTAAGAAGATAAAAATGGCAAATAAACGAGAAAATACATCAGAGGACTTACTGAAGATCGGAAATTCAAAACTGAAAGAATGTGACCTGATTGTTAATAAAAAGTTAAAAACCTTGGATGACCTGCGAAGAGACTTCAAAAAGGACACACATTCAGTTTTAACAGAAGTTCGAGATTTTCTCCCAAAGCTTGCAGCAGCCAATGATGCATTGCAGAAGAAACTGGAAACTGATCCAGATTTCTCGGCAGATATTGAGCAGTTAGAAAGTGAAGAGGCCCTGCATATACAAATGAACCTTGCTTTAGTGGAAGCAGATTTTGAAAGTGAGGACAGTGATTCTGACAGCAGTGACAGTAGTGACAATGATGAAGATGAGATAAACAACAGTGTTGTCACTGAACTTAACATAAGAATTCCGGGAAGGAAAGAGAAGAAAAGAACTTGTGTAAATCTAATAGAATCTGTAGACTCTGACAGTAAAAGTGAGCTACCAAACGAACCTGTCTGTGATTCAGAACAGACAGTGGAAGTAGATTGTGATAGAAGCAGTGAAACTCGAAGCAGAACTTTGAAATGAAATTCGTTTTAAAGCTGTATGCATCAGCAAGTTAAGCAGCTTAAATTGTGCACCATACATTGCAGGTGCAATATTGTAAAGCACAGTCTCAGATGTAACTTAAATATATAGGACACCTGATTTTCGCAGACAGCTGTCGAAAGATATATATTATAGCAATGTTGCGGTTTGTGCATAAGAAAATCCCCAAGAATGTCAGGAAGGTTATAGAAATTAAAACTTTATGAATTT
>F01.PB215
AAGTAGCAGCCATGCAGATCTTTGTGAAGACCTAACGGGCAAAACTATTACCCTCGAGGTAGAGCCCAGTGATTCCATTGAGAATGTGAAAGCCAAGATTCAGGACAAGGAGGGTATCCCTCCTGATCAGCAGAGACTGATCTTCGCTGGCAAACAGCTGGAGGATGGTCGTACTCTGTCTGACTACAACATCCAGAAGGAGTCAACTCTCCACTTGGTGCTGCGCCTGCGTGGTGGAGCCAAGAAACGCAAGAAGAAGAATTACACCACTCCAAAGAAGAACAAGCACAAGAAGAAGAAGGTCAAGCTTGCTGTTCTGAAATACTACAAGGTTGACGAAAACGGCAAGATCACCCGTCTCAGGCGTGAGTGCCCGAATGAGGATTGTGGTGCTGGCGTATTCATGGCCTCCCACTTCGACAGACAGTATTGCGGGAAATGTTGTCTGACCTATGTGTTTAACAAACCTGATGATAAATAAACATTCTCAATAAAACTTATTTAG
>F01.PB216
ACGATTTAGTTAAAGTTTTGAACACGAGAGTACATCCAAATTTAAGATGATGCACGTTGCCTTCTTGGTCCTGATAGTCCACGCATGTTCTGTGCACTCTGCTGATGATGGTGCGATGGACAAATCTTTTAAGGAGGCGCTACTGGACGAGTTACGTTCCTTGAAACAAAGAGTTGCCCATCTTGAACACAAACTGGCCGAGAAAGCAGATTTGGAGCATTGCATACTTCATCATTCAAAGCGGGATGCAACGTTCTTTCCAGAAAATGAAGTGGCTTTCTACGCGAAAGTTTCTCAACACGTAAAAAATCTTAATGCTCATCAGCCAATTATTTTCGACATAGCAGAAACCAATAGCGGCAACTTTTACAACAACACAACAGGCGTGTTTTTCGTGCCTATTTCCGGAACCTACCAGTTTTTCGTCAACATATTGTCCGAGGCCGACAACAACATAGAGACGGAACTTGTCGCAAACGGCAATGTGTTAGCCGAGATTTACTCCGGGCTGGACGTTTCCATGGAGCCGGAAGCAATCTTGTAATCGTCCATCTGAACAAGGGAGACAACGTGTGGGTCAAAGTCCACGCAGCTTACAGCACTGATATGGCGGTTCACTGTTGCTGGTCGACGTTTTCAGGGTTTCTGCTGCGAGAACAGGGAGATCCAACACAGATCGTCGGCTAAATCGGATCTACTCACATATGACTCCAATGTATTGTTAACATCTCTGTCTACAAATTCATGACGTTCTTAAGTTTTAAAAGTTTACAGAGATTGCCACAAATGAAGAAACATTTAAGCGGATATTTATTAGGTTTACCATTAAGTTAAGAATTTAAATGAACCTTTACACAACAACTACTTCTAAGACTTCAATTCTTATGCCAACCTTTGAAGAGAGTATGGTTGAATTAAAATAACGCAAGAGTAGTT
>F01.PB217
CTTGTCTTTCGCTTAGTAAGCGCGGCACTTGCAAACAACAAAAATTAAGAAGACTGACGATAATAAAATGACTGCAGTGAACCGACAGCACCAAGAGGTGCAAGTTTGGCTTGAGAAGGTCTTTGGTGAGCATATGCTGCCCAGCTATGAGCTGAATCCATTCACAGTCAATCAGTTATACAGACTGATGAAGAGAAATGAAAAGAAGGAGGAAGATGCAGAGTTACTTGTAGAAGATTTAAGACAGAAAGGAGAGGAATACAATGCAGAAAGCAGACGCCTGGAGAAGATACTTGGAGGTATAAACCTTACAACAGACAGTCTTTCACAGTCTGGTTTGATGAGTTTACGGACGTTAGCCAGCCTTGCTTTGTCCTTGAAGACTAAAGATGCTTCAGACACAAGTTTTTTGTTAGCTATTCAGCACTTGGAGGATGAAATATCTCGTACAGAGGAAGCCTGTCAAGCCCAGCAGAAGATTCTCAACAACCTTGTTCAGAAAACAAAAACAGCTGTGATGAAGCACAGTGCCTTGAAAAAAGCATTGGATGACCTGGAGAAACGGAGTCGAGAGGAGCAGCCGGAGGTAGAGAAGCAGGCCAGAGACACCCAATTCATGCGCAACAAGGCCAAAGAATATAAGACACAAGTCCATAAACTGGAAAGTTTGTTAGAGAAAAATGGAGTGGATGCCAGTATTTATCACAGCAGTTTGGTAAAACGAACTGAGGAGTTAGAAGAACTTAAACAAGAAATTGTTCCTCTGAGAGAGAAGTTAGAAGGTTACCATGGACTCCCACCTGATGCCATTCAAGCTCACATGAAGTTGGATGAAATTAAAGAAAAAGTAACCTCCTTAGAAGAAGAACTTAACAGAAGAATTGATGTGATGCATGTATGATAGAACAGGCACCATATTGTTGATGATAAAATAAATCTTTGCAAAGCCTTT
>F01.PB218
TCCTCGAAGAAAACGTTAAACTTCCGGTGCACGAGAAAGATGACGATCTGGAGGAAAATAAGCTTACTTCTTGGATCAGTAGGCAAGGGCACACAACTGTCATCTGGAAGGTTTTGCATTAGATGTTTGTCTAGCAGTGTTCCACATGCCCAAGGTCTTCACCCAGAGCAGGAGAAAGTGAAAACACTGGACCCACTGGAACACGAGGACTATTTTGATGTCCGAGGCTTAGTCACTCTAAAAGATCTCTACAACAACAACGTTCATTTTGGCCATACATACGGATGTCGAGACGATTATATGAAACCTTACATATTTGGGAATCGCAGCGGGACTGATATCATAGACATTGAACAGACGTTGCCGCTGTTTCAAGATGCGCTAAATTTCACAGCACATATGGCCTACAGAAAAGCCGTCATCCTGTTTGTTTCAAGGAGTAAACTGATAATGCCATATGTGGAGAAAACAGCACAGGAGTGTGGTGAATTTGCCCACTGTCGATACTGGCAACCAGGGCTCTTCACTGATATGACTAGTATGTTTGGGCAGAGAATTAGGCTTCCAGAACTTGTTATATTCTTAAACACTCAAAACAGCGTGTTTCAAACTCACAAAGGAGTGATAGACTGTGCAAAACTGCTGATACCGACTGTCGGTATCGTTGATACGAACTGTGACCCTCGGCTGATTACATATCCCATTCCAGGAAATGACGATACTTTCCAGACACAGATGTATTATCTTAAACTGTTTGAAACCACCATAAAGAAAGCAAAGGAACGTAAACGACTGGATGATGAATTCAAAATTGAACAAAAGTAATATACTAAACTGATTATAATTAAAATTTTCTGTATTAAAATTTGTTTTGATAATTGCTGTACTTTGGTGTTAAAAAAAGGCTAAATACATGTACCTAAGGTTTTTAGGAATTATATACTCAG
>F01.PB219
GTTTATCAGCTAGCTGAATAGTTAACTTCTTATTGCTTCTTATCAAGTTGCAACCATGCTGAAGACATTGGCCATTTGTCTTTGCTTGACACTAGTTGTGGTAACGGCTGCCCCCCAAAAGCGTGTCACTTGTGACTTCCTTGGAGGGCTTGGACCCCTGGGATCAGACACGGCCTGTGCCGCTCATTGTTACGCCTTGAATCATCCGGGAGGTCACTGTTCGAACGGTTACTGCTACTGTCGACCGGGCTCAATATTTGGATAAAAAGGCGCACAGACCAGAATTGCACTTCTGTGAAGAAGACTCGCTATACTAAATTTTAGCTCTTGTTTACCCGATGATAAAATAAATATTTTTATACT
>F01.PB220
ACATATACAGTACGCCATACGACAAAATCATTTACACGTTACAATGTTACTGTTACTAGTTCTCGCGGGATTTGCTTTGACAAATGGACTCGCTCCGGGACGTACCGTCACAAAGAAAATAGGAGTTAACAATGGCCAGAAATGGGGATACTGGGGCGCGGAAGAATACTGCCCTCCTGGAACATTTGCATCGGGTTATGCTATGAAGATTGAAGCAGACCAGTTCGGCGGGGACGACTCAGCCCTAAACGCCATTCGACTGACGTGCTCAGACGTTAACGGCCATCTGTTCGGTCAGCTGATCACATCATCTGAGGGGCCCTTCGGATCTTGGGGTATAACTGAAAGCTGCTCAAACTCACGGTTCATGACTAGTTTCCAGCTCCAGGTTGAAGGTGAACGAGGCAACAGTGACGATACTGCGGCCAACTACATCAAGTTCCACTGTCGGGATTTGGCGAACCAGCTTGGGGAGTCGGAACTAGTTAGACCACCAGGCCAGGGAATCTGGGGACACTATGGAGATTGGAGTCCAAGCTGCGACGCGGGCTCAGCAATCTGTGGCATTCAGACCAAGGTGGAAGGCTCTCAGGGTAGCGGAGATGACACGGCCCTGAATGACGTCGTCTTCTTTTGCTGTAGTGATACCAATACTCACGGTCAAGTTGTCGGGAAATAAAGTACAAAATCAATGTATAAGAAATAAATGTTATAAACTGAAAGTCTAAATAATTTATTCATGAGAGTAGTTCTATGGTGACTTGGTTTACAGGCTACGCAAGGTCTTACAATGTTCTGGTTGAAAGACTTATCCAATACTTCAATAGAAAGGGATATAATAAAGACGTCT
>F01.PB221
ACATGAATTGGAACTTTTCTAACCATGGCAAACACTTTTTGTATTCTGTCGTTAATTTTGACAACGATATATTTGGCCGCGAATCAAGCAGTACCGGATCCGGATGGAACCCGGTGTTCATCCCAGGAAGAGTGCCCGGATGGAATGTGCTGTGTCCACAGTCCGCTTGACAAGCCGGAAACCAGGAGGCGCCGGTTCCTTGTTGAACACTACAATGAACACGACCATGGCTACTGTAGAAGAGCTAGACAATACAACGAAAGTTGCTGGCCTCTAGGACACGACCCGTTAAACCCAAAACTGTACGATTACTTCTGTCCGTGTGAGTCTGGACTGGAGTGTAGAGGTCTGGTTGTACACGAGTCCGCCAACCAAATATTGCACCGATACCCGAGATGCCAGGCTCCGGAAGGGAATATCATCGATAGCGTTCCAACACCTGAAGGTCCGACGTGTACCTCGGACGCTGAATGTGGCACGGGCATGTGCTGCGTAAGCCACCCGATGACACCCGTCCGCAGACGACTTGCAGGCCAACCCGTCCTCAGACAACTTGCAATTAAACATGGCTTCTGTCAGCGTGAGAAAAAATTCAACGAGACGTGTGACCTGCAAGATGAGTTGACGCACGACTTCCAGTGCTCATGCGCGACAGGACTTGAATGTCGAGGACTAACCGTTCACCACTTCGGACAACAGACTGTCCACGTAAACACCGTCTGTCAGAAACCATTGTCCGGTTAGCGTGACTTCAGACTCAAGTTAACGTCAAAAAGACAACAGTTATATTGTTTGCTGGATTATTAAAAATGTGTTAAAATGTAGGTTTAGGTAGGTTTTTATCGATGTTGTTAAAAAAAGAACAGCAGTCTTGGGTATTAATAACGTGATGTTGAACAAACAGGGTTGAAAGAAAGACCTCTTCCTTTTGACGATACCATATATGAAACAGTGCCTACTTTGACAATTAAAG
>F01.PB222
GGGGGGGAGTTAACACACACACAAAATATAAGTGGATAATGGATAATTAATTACGTAATTTTCAAAATTGTAGGCGGTAGTTTTATAGGGACGGCAGAATGTGCACAACGTACGGCTGTACGACGTTCTTGTCAATACTGTCAGCAATATTTCTCATTGCGGGTATAGCTGCTTTGACCGGAAGTTTCTACTTCGATGAATGGGCAACAACCGAAAACTGCACTGTCAGATTCCGACAAGAATCTGACTGTATTTCACCAAATAACAGCATCAGATTCATGTCAAACGATATGCGGCAGCAAATGTACATCTGCTTACTGGGAACACTGAGTCTCCTATTTATATCTCTGGTATTTGGCATCGGAACGCTCTTTTCAACGAACTGCTGTGACGAACGACGCACGAAGCAGAGAGCCGGATGTTGTCTCTTTGTGATACCATTTCTTAACGTTATAGCAAGTATCTTCTGTCTGATTATGTGTCTCGCTGTGGTGATTTTGTGCCTTGGTTCGAGCCATTATGAGATTTCCTTGTATCTGGCTGTAAGTGGCGCTGGAATTTTGTTTTTCACTTCTCTAACGCACATCTGTTGCTATAGCAATATGGGCAATATGGACCGTATACCAGGTCCAGACCAAACTAATTACGAACGGCTGACAAATGAAGAAGCTCCGATAATGGATTATGATTCTCGGAGACAGTAAAGCCACCTTTGAATACAATCAAAACGACAGATATGTACAGCGAAAAATATACGAATGTGCAGACAGACAAAAAATCTGGCAATATGTGAAAACCTGTCGACAAATACAGACATTTAGCCAGACAACGAAGGCATAGGCAAGACAGGAATCGACATACAATATTCAGAAGTTGAGAAAACACAGACAGATGTATTTGTTTCTAAATATTACAGTGCTATATAACCATTTTCAGAATTTGTAACAGAAATAAAAATAATAAATTTGTTAACT
>F01.PB223
GTGTGCTAGAGACATTAGAAAAGTAGACACGAAAACAAGAAGGATATTATTCTACAGTTTTTCTGAAAATAAAATCAGAATATGGAAAAAGCATCGTTGATCGGCATAGGTATCGGTTGCATCGCATTACTGCTAAGCATCATTGGATTGGCGATTCCTTACTGGTACAGTTACGATTCGTCATTGTTTGGCATAGCTTATAGCGTTCACAGTGGACTTTGGCAGCTTTGTACAGAAGTGCGAGGTTTCACAACCTGCAGATACTATAAGGAATCTTCACTAAGTGACGCCTTCAGAGCTGTTCGGGCACTTGAAATCCTTGGCATGCTCTTCATGATTGGAGCACTGATCTGTGCCATTCTCAAACAGTGTGTGATGAAAACACAGAAATCGTTGGCGAAAGTTGTAGGGGGTGTTGCTATACTTGCTGGTGTACTGATGATTGCTGGAATTATTGTGTATGCTACGCTAGTGTCTGTAGAGAGGTTGCAGGCTGGCTTCGGTCTTTGTATTGTGGCAGGAGTGTTTGCTATTGCGGCAGGAGCAGTTATGCTGGCAGCTGGCAACAAAGAGTGAAAATGGACAGTTTGACAATACTTAATGCTTTCTTCTTTATCAGCGATGAATCAAACTATTCACATAGATATTTATGACAACAAATACACGATTAACAAAAAACAACATAAAATGCTTCCGGTCCGTGAAATACTAAAACTCAATTGTTAATTCTTTAATTCATATTTTAGAGTAAGATGTCAACTTTTATGTAGGTTTCCCTGTGCCAATAGGATACAAATGTATTGTAAGCAATTTCCATTTTTTTCTCAACCATGTTTAAAAAGATCTGTTCACCTCTTAATATTTATTGTGGTCTGAAATGTTTAAATCATTGCTAATAAATTCAGCGACTG
>F01.PB224
AGAATTGCTAGCAGTAGCCTCCCTTGGTAAATATTTTCCAAACATTTGACAGGATGAGCGACGATCTTGGATTTGAGGAATCCGCTGCCTCGAGGCGGAGTGCTAAGCAGGGGCGTAGAGCTGCAGGGTCACGACAGGCTAAAGCTCCAGCAGCCCCAGAGTTTGAACAGACAGGAGGGAGTGACTCACCACAACCTGCAACTGAAGTGGATAGTGGCCCACCCAAGCCAAACCGGGTTTCTGGTTGGGGAGAAGATGCTCCCAGAAGAAGGGGGCGTAACCTTGGAGAGGGTTTAGAACAATTTGAAGATGATATTTTTCATGGCCTTGACATTGAGTCAGAGATGGAGAAAATAAACCGTCCTCGTCGGTCGCGGAACAAGGAGGGTTGGGGTCAAGAGTTGGAAGATGAGAGACTGAGGCCACGTAGTCCAGAGAAGAGTGATGAATCAGATAATGATATCCCAGTAATTCCTGACCTGGAAGAGCAGCAAGATGAGGATATCACACAGACAGTAGCCTCTGCTCCCAATGTAGCTGTGAACAGAGTAGCTACCTACAGAGAGCTGGATAATGACTTGTTGAAACAGGCAGCGTTTCTTACCCTGGACAATGAGATAGACCTCAAATTACTGACCAAGTCACTGTCCACGGAAGCAGATCTTGTCGAGGAGGACAAGCCATGGGATTGGGACAGGTTGTTTACAGAAGTCACGTCTGAACTGTTGACACAGTGGGAGAAATCTGAACAGCAAGACACATCTTCTGAGAATCCACCTGTACCCCAGCAGGCCTAAATATAACAGTCTCATTCTGTATAAAATGTTCTGTGTTCATCTAATTGAACATTCCGTCTATTGCGATTCTTGATATTTTGTGTAATATATTTACATAATTAATGAAAGTTTTAAAAAAC
>F01.PB225
GTGGGCGTCGGAGGGTTAGGTCTTTCTGAAGGGATAATTTGCACCAGGATTAACTATGTATTATGTTCCATTTAGTTTAGCTGCTTTTTCTGGAATTCTTCTAAAAGGCAGCGACGCCTACGAATACTGCAGTTCGTTTAAGTACTGCGATGATTATTACTACTGTTGTTACAACAACACCAGTTGCTGTTCCATATTGTCGGTTGGAATCATTGTCGGCATTGTGATTGGATGTATAGGATTCATTGCAGTTGTCGCCGGAGTGATAGGAGTCATCTGTTACATGACGAAATCTAAAGGACGCACTGGTCACGTCGTGGCCCCTCATCAGCCAACTGGTGCGACTACCGTCTCTTACGGAGTTCAACCGCAGCCATACGGACAACCGTTGGTGTTCGGACAGCCTTCAGGTGGCCTAACGCAGTATCAAAGACAACAGCCTGGATCTGATCCTGTATATCCGCCACCACAAGCTTCTTACAACCTGTAGTAAATCAACGAGCAAAAGGCTGTAAACTAACTTTATACGCTTGCACAGCTTACATTTGTATAAATATGGCGAGTACATGTATATACCATTATATCAAGAAAGGCGTAAACCTCTGCTCAGTTTGTATGCCGGCCTGTCAGACATTTCTCACTTAGAATTAAATTCTAAAAAAAGATAGTGTCACTTGATAGCGGTTTTGGTGTTCAGTTATACAGCCCTCTAAACTCTGTCGACAATCTCTCTTTGTAAGTTTACTAATATACATGTACTATAAAGTATATTAAGAAc
>F01.PB226
GCGAACGGTACATCAAACCAAAAAACAAATATGAAGATTGGTTTACAGTTTAAAGCCAATCTAGAAAACATCACAAACTTGAAACCAGAAGGAGAGGACTTCAGGTGGTATGTCAGGTTGAAGTGTGCCAACTGTGGAGAGGAGACCACAAAGTTTGAATATCTCACGCTAACCGAGAGTGCACCATTAAAAGGTGGAAGAGGACATGCAAGTATGGTAGTGAAGTGTAAATTATGTGGCAGGGAGAATTCCATAGACATTTTAAAAGAGACAATTACATCATATAATGCTGAAGACTCTAACCAGTTCAAGACAATAGTTGTATTTGACTGTAGAGGAGTGGAACCTATTGACTTTTCACCAAGGGTTGGATTTACTGCTGAAGGGGAGGAAACCAGCACAAAGTTTCCTGAAGTTTCATTGACTGACGGGGAATGGGTGGATTATGATGAATCTAAAGGGGAACCAGTTGGAATCACAGAAATCCAGCACCAGTTTGTGGTTGTCAAATAAATGTACATATTCTTTAAAAAATATAAGAGTCAGCTTCAGCAAAGACAACTTCTTTCTTCAGACATTGACATGTCTTTGGCAGTGCCCAGTTGGACTAATATGGCCAACTGAAAATAAAACTTGAAAACATTCTCCATGCACAAAACTTCATGGACATGTCTTCTGTTGCATGCTATATAGGATTTCTACATAGTACTGTTTTGCATACACAATACTGATTTCATACTGCTTGTCATCTGATTACAAATGTTACCAAGACTGTTGGGAGTGAGAATGAAACCAAATATACAATGTTCTTGAGTTTTATTGTCACATGGTGACTTTACATTACAGACATGTTTCATGTGCTATCTGTGAAGGAATTGGGACATTTTAACCACTCCTTGTTAGACTATGGGACTTTACTTTTAAAAAGTTGAGACCTTTGTGTATAAAATGTTTTTATTTATGTCAGGGCTAATTGACAATAAAATACCAG
>F01.PB227
AGAACTACGCTGCGTGTCATCTAGCTAGATTTTAAAAGCAAACGTGATCGTTATGTCGAAATTTCACATGATTTCGGAGAATATTGTGAAGATAAATGTTGGTGGGACATTCTACACTTCCACAATGTCAACTTTGACTAAAGTACATGGCAGTCACCTGTGGAGGATCTTCACTGGCGAGGCCCCGTGCCCAGAGACGAAAAGGGAAGTTTCTTCCTGGATAGGGACGGTCCCACCTTCAGGCATGTGCTGAACTACCTTCGTAGTGACCGTCTGTCGTTACCGCATGGTTACCGCGAGCTGGAGTTGTTAAAAGTAGAGGCTGAATTCTATGGCTTGCCGGGTTTAGTACAAGAAGTGGAGAGAATTTTAATCTCTTTAAAACGAAGCAGACGACGGCGCCCAAGAAAGAAATCAAGCCAAAGTGTCAGCGACCTGCACAGAGTTCATGAAAGAAATGGAGATTTGTACATTTCAGACGAGGGTTCTGATTGGTTCTACGACTGAGAACGTCATCCATTTTTGGCAAGTTCGGCCAATGGTTTCGGGGCTATCATAAACCAAATTGAGAGCTCTGATTGGTTCGCTGTATAGATGTAACGCAATTCCTCGCTCGGTCTGCCAGTTGGTATTGGGGGTAACAAAATATTTGCTGCATATAACGTATAAATGTTGGCATGAAAACGTATGCTTATGCAGCACCAAGTATCTGACGATTTAAGTCTGTTTTGCAATTTTTCGAATTTTGGCGTTAAAGCAGACACCTATTTCGTCAACATGTGAGCCTCTGCATGCGATTTACAGCTTTTGCGAGACGTCCATACATTCATCGTAAGGGTGAAAATTTAAACGTAATGATTGTGTCTGTATCAAGGACATGGTTGTTATGCGGATTTGCAAACGATGGTTTGAAATTCTTGTTCAATCGTTTTTTTCCGGCAGATGGTTGCCAGAATGTTAATCACAAATGTGTGTGTTTCTCATTGAATAAATTT
>F01.PB228
AGATGTTAGCCGTGGTTGTTATTGATTGTTATGCTGTGCCAGTGAGGTAGACAGTGGTGTCATTGGAGTTTTGTGAATTATTTATTGGTATGTGCGAAGAATGACCAAGGACAGACATTTTTGGGAAACCTGGCAAAATTGAAAAAACATATTGTAGGGGACCTTCACTTGCTACACTTTCGGTATGGTCAGACATTCATTGATGGCGTTGCAACAAGCTAAAGCAGCACTAAGGAAAGAGCTGAAGTCCAGACTAGCTGCCATGACAGATGAAGAAAGAGCAAAACAATCTGCATTTGTAGTTGAAAAACTTTTTAAAATGCCAGAATATCAGAAAAGCAACAGAGTATGTTTGTATCTGCATATGCGTGAAGAAGTGTGTACATCAGCCATATTGAAAGATCTTCTTGATTCTTCAGACAAACAATGCTTCATTCCTCACTACAAAGGTGCTGATATGAGAATGGTGAGTCTGCAGTCATTGGCTGACTACGAGGCATTACCAGAGACAAAGTGGAAGATCAAACAGCCGGCTGATGATGATATCAGACCAGATGCCCTGGATACTGGTGGCTTGGATCTGATACTTATGCCAGGATTAGGTTTTACCACTGCTGGGGACAGGATTGGGCGTGGCAAAGGTTACTATGACAGCTATCTGAGGAAGTGTAGGGACAGAGGGTTTCATCCCACAACTGTAGCCTTAGCTTACAGGGAACAGATCTGTGATACAATACCTGTCACTGAAAATGACATGAAAGTGGACTTTGTACTTTTTCCTGATTGACTTGTAGGAATAAAGCATAACAAACC
>F01.PB229
ACGTGCCTACCGTGTGTAAATAATTATGTTGTCGTCAAAGGAAGAATGGATCAAGTTTGCGCCCTACGTGGGGATGCTGTCTATGCTGACCTACATAATCTATCAGTCCTGGAAGAAGCCAAAAGTCAACTACAAGATCGAGAAGGAGGCCGCAAAGGTGGTTAGTGCCGTGGATATAGAGGATATTGGAGATAAGAAAGCCTTCTGCCGGTGCTGGAGGTCAAACAAGTTCCCAGCGTGTGATGGTAGCCACAACAAGCACAACGAAGAGACTGGGGACAACGTTGGACCGCTGATCGTCAAGAAAAGAGAATCAGCAAACTAAATCCACAAAACTATATAAATATTTTGACTTATCTATCAGTTTTTCTTGCATTATGTAGGCAGGCTGCGTTTTGTTTGACTAAGTGAAATTATGCTTCCTTATTATTATATCCTGAGATTATGGTCTCGGATCTGTTAATCGTCAATGCAAGTATATGTCTTATCTTACTCGAAGGCGTTTACAGTACAGAAAGCAGTTGCTAATTGAGGACCTTTAAAAAACACTATAGAAACATTTTTGCATTGGATTATTGTTTTCATGATCTCGAAATCACTGACAGGCACAGTGGCTAAGAACGAGCTGGCCAGTGTTGATTAAAAAAGTTGCCATACAATGACTTTATTATATTTATATATGGGTTTGCTCATGTTAAAGAGTATCGTCATATAGTGATGTGAACACTTGTGATTACGGTTTAAATACTCAAAGTTTTCATTGAAAGAAACACATGACGAACGCCAAAGACGATTTTTTGTCCGTTCAGACCATACAGTTGTTCTTTCTGACTACCACAGGTGATGAATATGGTTGATTGTAAAATGTTCGCAAAGTAACACAAGCTGCTAAACAATGTATACCACTTGTGTTGTCAGTAAGTTACGTAATAGAGAAATGTATAATATTGTGAAAAAGAGTAAGTAC
>F01.PB230
AACTAGATTTCACAACGGATGTTAAATAATTTGGCGCGCGCGGAACACACTGATCAGGGAGAAAGCTGTGCATCGATTAATAGAGTTACGAGCTTACAAGAATGTTGACCTGTATCAAATGGCTGCTGTTCTGTTGCACAACAGTGGTGTTGATGGAGCAAGCCGGGGGAGCCTCCGGTAGATGGCACAAGCCCGGATACGTGTATGTGATGCGTGGGAAAGTGATCAATACAAGATTGGCTACTCCAACAACCCTCAGAGACGGCTTGGAGAGATTCGAAGCGGCGCAAGGTCTAATAACATAAACCTTCTGAGTAAAACCTGGGTACCCTCAGACGCTAGTCGGGCAGAAACGGCTGCTCAGTCAGCGGTTAGGAGCCGGCTGGGTATGTCCAAGGTCAATCCGTCTGCCACAGACTGGTACCGGAATTCCAACAATGTACGAGAATCTCAAATTTTGGACACAGTAAAGTCAGCAGTGCACAACTACAACAACAGAGGCTAACAGCATCACAACAGTTGCTAAACTTGTCTGAAAAACAACTTCTTCTATAATCATGTATAAACAGTGATCCGTACTAAACAAAAACCCATCGACAAGACTAATCAGGGTGTTTGCTAAGAAGACGTACATGTGTATTCTGTTCGTTGTAAACGTATTTGTCTTAGCTCAGCTCTATGTACGTTGTTCTCCAAGGGGTCTTGCTTCAACGACTTGAATACTGTCTTCATTAACATGCGTAATAATAAAAGCTCTGATTAATCT
>F01.PB231
GGTGGTTATTCGGCGTCAAAAATGGAGGAGGAAGTAGCCAGTGGATCCGATAATATTGTTACTGAATTTAACACTTACGAAGAATTCCTTAACTCCCAAATCACATCATTAGACTTGTTCTATCTTGAGGATGAAGAGCTTGCTCGTCAGTTGGTGGAGCTGGGGTACCGAGGAAGTGGTGAAGTTCTAAAAAGGGAAGAGTTTGAAGCTAGAAAGGCTGCAGCAGAGGCCAGTCGTTTGTCAAAAAGAAGTCAACAAAAAACACTAGCACATACAGGAAAAGATTTAAGGAATCCATTTCTGAAGGCATTAGCATCAAAAGAAGAAGCTAACAGAAGTGGTAAAATGACAACTATAATATTTATCCGAGACAAGAATGCGAGAGGTCAGGAGATATCTGGATACATTGATTATGCTCACAGAATGAAAACAGAAGACTTTGAACCATATTTTGCAGGGAAGAAAAGATTACTGCCACGACCGTCAGATCTTAGTTTCTACAACTGGGAGACACAGACTTCCACTTCTAATCCCACCCCTAACTACCAGGTGATAGCCGAGAATGCCTCAGGGCTGCTGTTCAAAAATAAACGGGACAGAAAAATTATTAATGTGGACCCAAAGATTGCAAGCCCTGGAGACAACTCCACAAGAACTGTGATAACTTTTGATGAAGATGACGAACCTCCGAGATATACCCAAGTTGTCATATATGACCACATTACAAGAAGGAAAACTTGAGTGTTCAGTTCAAATCCTCGTCATTTTACATTTTTAACTTTATACAGATGTTAATGTGATAAATATTTTGGAACTTACAGACTTTGTTTTAATATATTTGCTAATGCATTAGGCTGCTGTGCATTCAAGTCAAACTGAAAATAATGGTTGACAAATTCAGGCATTTTGTGCAGCTTATACTTGATTATATGTACTAATTATGTTGTAATTTGTTTCAAATACATATATAAAG
>F01.PB232
TTAAAAGTGAGTCCTTGGCAAGTGTTGTAAACACAAGTCTGAATGGTGTAGAAGGATTATTTCCAACTGGTAACTCAATGGAGCCTAAGCTAGGTGAAACTGCAGCTGGGAAGAAGGACTGCATTCCAGACCCCTACGAATTTAATGCCAAGGTTGAAGATGGTATTTCAATGCCAATCAAGAAGATGAAACTTGAAAAAGACAAGCAAATGGATACAGGCTCAAACTCAGCGTCTGGATCGTCTGGGAGTACACATGATGTTTCTACAGATACACACGATGTTGCGATACTCACAGATCCTGATTGTCTCGGTCCATGCGAGCCAGGGACCCAGGTCACATTGGAGGGGATTGTGTGGCACGAGTCAGAAAATGGTGTGCTGGTGGTTAATGTCACCTGGAGAGGCAAGACATATGTTGGAACCCTGCTGGATGCTACCCGACACGATTGGGCACCCCCAAGGTTTAACTGTGATTCTCCAACTAGCGAGTTTGAGTCCAGAACACCTAAAGGACGTGGCAAGAGGAGAGGTGCTGCTAATACACCAGTCCAAGACACCCGCACATTACGGAAAGGCAGGCGGGGCAGCAGTGCTCAGACTTTCACAGCCCCACCTAGTCCAGCAAAATCAGACATTTCTGTTGGAGGCGTGAAAAGAAAAGGTCGCCCACAAGACATTGATCTAAACTCAGCTGATCAGAGGTGTACGAAAAGGAGCCGTTCTGGTTCTCAGGCTCCAACACCAAGCATTGAAACACCACCTGCAGATGTTCAGGGGTTCTTGGAATGCCCAGAGCCAAATTGTAACAAAAAGTACAAAAATGCGAATGGTCTGAAATACCATCAGTCACATGCTCATTCCAGCTCAAACTCTAATGCATCTGCTGAAGATGCTCGTGAAGACATGGATACAGAAGATTTACCACTTAGTGTTGTAAAAAGTTC
>F01.PB233
CTCTCGCAGACTTGAAATAAATCAGTGCTTACAGCAAAACTGTATAACAAAAGTCACGATCATGGCGATAGGACTGATTCTTCTGCTCGTAGCAGGCACCGTCGGAGCCCAACATGCTTGCGGTCACGGTCACAACAACCCATGCACAACCGTCGCTGCCGGTGAAGTAAACCAGGCGATTGTTGACCTTCACCTTTTCTACAATGACGACCTTTGCCTTGAACTCCTGCTGGTTGACTGTGCTACTCATGTGACCAAGGGAGACGAGGTTCTCTGTGCATCAAATGGAAAAACATATGACAACCACTGCCGTTTTATCCATGCTAGATGTGAATTATATCTGGTAGGACATGCAAGCCAGCTAACCAAGGTTCACTCTGGAGCATGTGGTGCTACAACCATGCCACCTGCAGCGACTAGTTCCGCCGCGCCTCTTGCAATGAGTACGACAATGGCCGCCGTTTCCGGCATGACAACAACAACTGCTTCCGCCATGACTGCTTCTACCGTAACACAAATTGCTGGATCCCTGGCAACTGGAATGTCAACGATGGCCCCTACAACGACCACTACTGGCATGCCAACAACTGCAACAACCATGGCGTCGACAACGACTGGAGTCCACGATTTGATCCAACAAATATTCTGTCAAAATGTAGATACGTTTTCCTGCAGTCACGACTTCACTATTGTCTGTGGATCGGATGGACAGTTTTATCCTAATTCCTGTGAACTGTCAAAGGCAAAGTGCAAGAATCCGGCATTGACCTCGGTGTCAGACTCTACCAAGTGTTCTCTTCCCGGGAAATAATCCTGATTCCTAGGAAATAATCCTGATTCCTAGGAATAGTGTCACTTTTAACGTGAACGCCGTACATTTTGAGTAAAAATCGTTGTATTTTATGTTAAATAAACCATTCACTGATCGGT
>F01.PB234
TTGTGATGTCTGTTTGCGTTTAAAGTACACGCAAATATTTACTTTTATATACAAAACCGAATAAAATGTTCGGCAAATTTGTTTTACTTTATGTTCTAATTGTCTGTGTGACAGCTAACGAAAATGAAGACATGTCACAGATGCTTCGCCGGCTAGAGAATTTGGAGGTTCAAGTGAAGGAGCAAAAGAGTGTCATATTGGATCAAAGCAATCGTCTCAAAGACCAGGATTTGAAAATCGAGAAACTGCAGGCGCTTGCTGAAGCGCAGCAAGCCACTATTACACAGCGAAGCGAAGAGCGATGTAGTACCTTAACAGAAATAAAATCGCCACGTCGCGCAAAGAATACTCCGCCAAGAAAAAGTCGCTTCATAATGGATGCCTACGAAACTGTGGCTTTCCATGCAACCATTCAAAATACACACGACCACATCGATATTAACCAGACAATCGTCTTTGATTCCGTCAAACTCAATGTGGGCGGCAGCTATCATGCTTCAGGTGGAATATTTATAGCTCCCGTAAATGGAATATATGTATTTTCAACATCCGTTACGTTCAACAACAACCTTGATGAAAGTCACGTGATCATTGAGAAAAATGGCGTTGAAATTGCAGGAGCGTACGGAAATGCCCGAAACGGTCTGCATGAACAAGGTTCTGTGACAGTAGCTACCCAGCTGAAGACCGGTGATGAAGTTTATGTTAGTAACCAACGTCACCATGACGTCATTGTGTACGGCGACAATCTGTCAAGTTTTATGGGGTTTCTGCTTTACATCGTTTAAAGGAAAATGCAATGCTGAAAGAAAGTATGCTCGAATTAAAAGATATTTCCACATAGAATATTACAGTGAAATATTTTTTTAAAATCTGTCAATAAACAACGTCAGAATTTACC
>F01.PB235
AGTGGAGATTTAGCGGGAAATTTCCAAAACATGGAAAATATTCTGTCAGAACCAAACACGGAAGTTTGGGCAGTATTTTATGCATACTACGACGAAGCTTTACGTTTGAAAGCTGGGCGGCTAAAACCCGAGAAAAAGAAAGAATTGACACGACTTGATTCATGGTATCAAAACGAGCTACCAGACAAAATCAGAGCACGGAATCCTCTGCATATGACGCGGGAAGAAATCTGTCAGCTAATGAAGTGGAAGCTAACTCGGGGAAAATTTCGACCTCGTCTGACGGAACTAGTTCAAGCTAACTCTGAAGAAGAAGTGAAGGAAGCTAGCACAAAGGCGTTCCGTGCATTACCAAATGTTCAAGCAGCCATACAAGCTCTAACAGTGCTAAAGGCTGTAGGTCCTGCAACTGCTTCTGCTGTTCTTGCTGCAGGTGCGCCAGATCATGCGGCATTTATGGCTGATGAGAGCATGCAGGCATTACCAGGGTTACAGCCAATCAAAAATGATATGTCTTTCTATCTCAGCTACATGGACCAGGTGAAACAGATTGTGAAAACTTTAAACAAACAAGATCCAAAAAAGAGCTGGACACCACACAAAGTAGAACTTACATTATGGACTTACCAGGTTGTAAAAACTTTGGACTCTCAAGTGTATGAAAAACTTGCGAAAACAGTGGAAAAGCTGAACTGCAGCAGTGAAGGGCCTCCAAAGAAGAAAGTAAAAAGTGCTTGAACTGTGCAAGTTTTTTTGCCAGTGTTCCTGTATTTTTAGAAATGATTGAAGTTGACCGTGATTTTTTTGTTGATTGTCAGAATTATAAAGTACAAAACTTTGTAAATTTGTCATTTGTGATGCATATTGAAGTTCTTCACAGTCTGAGTCCAGTGGCACAGAAGTATTAGCTAGGACAGATCCTCCACTGGATTTCAGAATTCAGATGTTGGGATTTTAGTGAAATTTGATTGGAAATGCCAGAAGCAATTAGTAAAATT
>F01.PB236
GAAGTAAACAGATGTTTACGCGATAGCAAATAACAAACATTTGAATCTGAACGAAGCAAAGATGTGGATTACATTTACGCTACTAAGCTTTCTTGTAAATTTTATCCAGGCTGTTCCTGCCCCAAGACACGGAGCACTGGAAGGCTTCTGCCACACAAACAGAGACTGCAGTAATGGAGAATGCTGTGTCAGCTTTAATCTACCCCGGGGGAAGAGGGGCGCCTCTGACCACAACGGGTCTACACTGGGAATGTGCCAGAGTCTAGGCACATCTGGATCAGGATGTTTGGTAAACAATCAGCGGACTCCAAGAGCTAAATTCTTTCAGTCGTGTCCCTGTGGAAGCAGTTTAACTTGTGAAGGCAACGGCATTATTACTCTACCACTTGGAGAGGAAGGTACATGTCAGCCCAAACCGTGCTCGATTCCTGACGATTGTGCGAGAAATGAGTGTTGTGTCAGCAATGTAAGGCCCATAGGAAAGCGCTCAGCTGATCGAGCAAAGCGGGATGTGGCACCAGGACACTGCGAACCGATGGGGAGAAGCGGCGACGATTGTCTGGTAGGGAATGGATCTGGACGACCCAATGATACACTTGTCTTCGTATCTTGTCCATGCTCCGACCGGCTGATCTGCGAAGGAACGGGACTGATAGATATACCTCTGGGTGAGATTGGAAGGTGTACTTAGCAATACACATGGGAGTTGCCGTTCAAGCGGGATTGAGGATTCCGTTGTTCAGTGGCTCTGCTTTTCTTTGACAGGATTTTCAGTTATTTGTAAAAACTTTGCCCCCATTTTCTCTGAAATCGTGAATATTACAAGCAACTTCTTTCGTCATCTACTGTTATTCTGCGTATCAAAACTGTTTATATATGAGACATTATACTTGTACGTCAAAACTTAAAAGGTATCAAAATG
>F01.PB237
CACATGAATTGGAACTTTTCTAACCATGGCAAACACTTTTTGTATTCTGTCGTTAATTTTGACAACGATATATTTGGCCGCGAATCAAGATGTGCCGGATCCGGATGGAACCCGGTGTTCATCCCAGGAAGAGTGCCCAGATGGAATGTGCTGTGTCCACAGTCCGCTGGACAAGCCGGAAACCAGGAGGCGCCGGTTCCTTGTCGAACACTACAATGAACACGACCATGGCTACTGTAGAAGAGCTAGACAATACAACGAAAGTTGCTGGCCTCTAGGACACGACCCGTTAAACCCAAAACTGTACGATTACTTCTGTCCGTGTGAGTCTGGACTGGAGTGTAGAGGTCTGGTTGTACACGAGTCCGCCAACCAAATATTGCACCGATACCCGAGATGCCAGGCTCCGGAAGGGAATATCATCGATAGCGTTCCAACACCTGAAGGTCCGACGTGTACCTCGGACGCTGAATGTGGCACGGGCATGTGCTGCGTAAGCCACCCAATGACACCCGTCCGCAGACGACTTGCAGGCCAACCCGTCCTCAGACAACTTGCAAATAAACATGGCTTCTGTCAGCGTGAGAAAAAATTCAACGAGACGTGTGACCTGCAAGATGAGTTGACGCACGACTTCCAGTGCTCATGCGCGCAGGACTTGAATGTCGAGGACTAACCGTTCACCACTTCGGACAACAGACTGTCCACGTAAACACCGTCTGTCAGAAACCATTGTCCGGTTAGCGTGACTTCAGACTCAAGTTGACGTCAAAGAGACAACAGTTATATTGTTTGCTGGATTATTAAAAACGTGTTAAAATG
>F01.PB238
AAGGACGAGTCGCACGGAACTTGGCTTGTTCTGGAAGTAGGAGAAAAACTGGAAATCAGTTTTAAAAATCAGCTACTACAGCTGAAACCAAGCAATAAAGATGATTAAGCTTCTGGTGCTGTTTGTGGTGCTTCAACTGGCCAGCTGCCAGGTCAAACTTTGTTGCCTTCCAGAACAGTTTGAGACAAGATTTGAAGTTCTGACTGCTGCTGCGGGACGAGGAAGACATCCTGCTAGCTTAACACAGATGGAATATGGTTTGTCAGTGGATATAAAGGGACAACGAATGAGAGGAGTCTTTGTTAACCACGACTTCAATACAACATTTCTGTATTTCTTTGACTCGAACACGTCCTACTTCATCACAGACGGAGAGTGCCAGAAGGGAGTGTTACCAAAATTGCCACTTGTCTTGACCTGTGTCCCGAATGATGCAACAGTGACAGACAAGTATCGCATAGGCTACAACCCCAGTATCAATGTCGTCGACTATACTTGGACGCACAAACAGCCGCACATATTTATGCATGTGACTGTCTCGTTTACCGACTCGTGCATGCCTGTTGGTGGAAAGCTCTATGGAATAAACTCTCACAATCGCTTTGTTACCTTTATGATGATGGAAGATCTAACGCCAGCGATTAATGATAGCCATGTGTTTGACATACCGGATATCTGCAAACACCAGGACGCGTCTGACGACTTGAGCTGGGAAAAAGAAGACCTTTTCTTTGGCGGCTTCTAACTGCAGGCAAACCTCTTTTTCGATATGCTGTATTTGACTTTTCTTCAACTACTAAGCGTGTATTATCGAGATGCAGCAAAACGTATGAGTGTCAGTATTCGATGGTTAAGTAAAAATAAAAAAAGAATAAATG
>F01.PB239
GAGCGTTTGTTGACTCCGACAAGGAAATAGAAAAGAGCGAATTTTGAAAACCCTGCTATTAGCGTTACTGCCGTTTGAAGAAATCGATAAAAAGGTATTCGGCTGTCAGGTATCAAGTGAAAATGGCACAAATGGTTGGTGGACCTACACAGGAAATGGATGCAACGGAAGAGGTTCAGAAATTCTGTGAGAATGTGAAAGATGAAGTTCTACAAAAGTCTGGTAAAGCTTCTTTTGAAATCTACAAAGCACTCAAGTATAGGAGTCAGGTGGTAGCTGGTACCAACTATTTTGCGAAGGTCCAGATACATCCAGGAGGAGAATGTATTCATGTTAGAATATTCAGACCTCTGCCATGCAATGCCAAAGAAGGAAAAGAGGTGGAACTGCACAGCGTCCAGATCAGCAAACAGTTGGATGATCCAGTGGAATATTTCTAGTCTACTATCTGGGCAGCAGCAATGACCAGCAGTTATACTGTGAAAGCCATGTGTGCTTGAATTTCTTCTCATTTTATCACCCCCATGCATAATGTCATGACTGAATGTTAGAAATGCATACATATCTCTTACAGCTATTATGTCTTTCATGTCACTTTTTCTTAAACAAGGTACAAAAAATGATCCAAGCTACTTTTGTAAACTGTTAGTACAACAGTCATTTGTAATACTGATTTTTTTTTTGTAAGTTATCACTTTATTGCTTGAAGTATACAACACATTTTGTGTAATCCATTCCTGCAAGATTCAGGCTTGTCTACCAAACCTGTACTCACTGATGAATATTGTCTGGCTTAAAATAAAAGTAATATGGT
>F01.PB240
GAAAGATTTCGCAGGCGTAAAAGTTAATTCCGTTCACTACACGAGTTTAAGACACTGCATTCTCAAAAACATAATATTGATCAAAATAACTAATCAGAGAAAATGTCATTGTTACTGAAACTGTTTACTTTCTGTATTATTTTTGGAATAGTTTACAACGTGGAGGTACCATGTTGCATTAGTAAAAGGTTTCAAGGAACGCTGAAAGTCTTGACTGCTTCTCTGCCGAAGGGAGCTACACAGCCAATAATAACAGAGAACAGGATGCGGCTTATCCACGACAGGGATTACAGAATGGAAAGGATCAATGGTACCCTTTACAGAAATGACGGGATAAACGAGTCCTTGACAAACTACTCAATGATTAATGATTACCGACATGAAAGACGATACAACTTTAATGAAACACATTGCACAATTGAAGCTATCCACAATGAAGATATGTCTAATGGATGTGTGCCAGAGGGACTCGCGTTTGCTGGTGTGTACAGGTTTGGATCCGGAAATTATTCCGTGCATGTAAACGCATGGGAAGGCGACTCTGGTGGGTTCCACTGGACGTATGCTACAGCAGTCGATGACTGCACACCCGTGTCCTTCACGCGCTTTGGCATAGACACGAAAGGAACAAGAATTACAGAAAACGTGCTGTTTTCTAATGTTGTTCAGTTTACGTTCAGTGGGTCCGGCGTGTTCGACATTCCACAACTGTGCAAGGTTTCCGGCACTATTGTTGGGTAACCAGCAAATGACATTGAGTGAAATTTCATAGATTCATATTGTATCGTATACGAGTCGTGATGCACTAAATAAATTTTC
>F01.PB241
TAATCAAAATTCAGTCCAGTATTCACTGTTGACTGATTTATGTGAGCCAATCAAAATTCAGTCCAGTATTCACTGTAGACTGATTACCGACAACCAATCAAATTGCGACATCCTGGATATGACCTTATGTATCCTAGCTCAAATGCCTCTTAGTTGTTAGCCATTAGTTGTTAAAAATATGACAGCAAAACTGAAGTATTACGAAGAAAATTTGACGCAAAGCAGATGTTTTGGTAAATGATTATAGCTTGGTATGTCCAGCTAAAAGTACTTGTACGTGATTTATCAGAAAATTACAGAGCAACCAACAACAGTGAAAGAAAAAAAAAACAGAGAAAAAATGTAAGCATAGCTTCAGTTTATGTTGTTGTATTCAAGTTTCCGTACAGTGTATGATAAGGTATGATCATATTTATCTCTGAAATGCTTGCATAATATAGTCATCTTGGACACTTATTAACCCAACACGCATTTCTCAGGTAGATCAGATTGCGTTAGAAGCTCCTTACGAAAAACGTGTGTTTGCTTCTAAGTGTCCATATTTCGTAACAAGTAAATACTTTCGACCCTCTTTAACCCTGACAAGCATTTCACAGACAAATTTATCCAGCTATTTTGTGCAATCAAAATATTTTATTCCATGTATATTTTATTACTGTCTTATTTATTTGTTAAAAGTATTTTAAAATTTCTTCTATTGATTTTCTACCTTGTTCTTTTCAACATGATGTATGTACATAGAAAGAAGTGTGGAGTTGAAGAAAACAGCATTGTTTATTATGGATGAAATGACACATTTTGTGATACAATAGTATTGTTTGTGATATAGTCTTAAGTGTATTCTTTCTTTTTATTCTTTACTTATTAATATTTAACTGGCTGCATACACTGTACATTAACTTCGTCGTAATAAAATATAT
>F01.PB242
AGTGCTTCAGACACTGACTGGCGAACATTCTCAAGACCTAACCATGCTCTTGCTTTGCCTAGCTACCCTTCTGCTTTGGAATGCGACACCAGCCGACTCGTGGTCGCGGATCATCGGAGGATCGAGCACTAACATCCAGAAACACCCACACCAAGTCTCCCTGAAGAGGTTGGATCTCACATCTGTGGTGCGTCCATCATAGACCAGAATTGGGTCATCACTGCAGCCCACTGTGTCCAATTTTCAGCCAGCCAGCTGAGTATTGGACTGAATGGAGGAAATCTCAATCAAAACGAGGACCTGTACAGCGTAGCTTCAATCATCGTTCACCCAGACTACAACAAGAACAACATAGCAGGAGCATATCCTAACGATGTCGCTCTGCTTAAGTTGACAAGAAACATGGACTTTACAAAACATGGTCACAAGGCTATTGAGCTTGCTACGTCTGTCAACGATGGAACAACATGTACCATATCTGGCTGGGGAAACACCGTAACAGGTAGCGGCACAAGTATGCCAACAACTCTGCAGGAGACTACAGGAAGAATAGACGGCACTACCTGTGCACAAGCATGGGGTTCCAACTACAACTCCAACGTGCACATCTGCATCCATAACAGTAACACTGGAGCCTGCAATGGTGACAGCGGAGGACCAATGGTTTGCAATGGTGCACTCGCTGGTGTGACGTCATGGGGCGCGAGTGGGTGCATAACAAGCCATCCAAGCGTCTATGCAAGAGTTTCAACATTCCGGAGCTGGATTCTGGGAACAATGGCCGCTAACTAAAGTGTCAAAAGAACTCTGAATTTTCAGAAATAAAAAGTAGCATGCC
>F01.PB243
ggGGAAGTCATACGCAGACATGAAAAAAAAAAACTAGATGTATAGCTCGTATATAATAAATGAGGGACAGGCAGATGCTTATATGAGCCGCTCAAAGACTCGAACCAAGATGAATTGTAGGATCGTCATTTTACTTTGCGCTCTTTTCTGCTGTCTGTGTGAAGCATTTACCAAGGAGGACAGAATAACGAAGCTTGAAAAGGATTGGAATACAGCATATAAGCAGATTGAAAACTTAACAAGTGTTCAGGATGAACTGAATAAGAAGTACGAGCAAGTGCTAGAACAGCTGAGTAAATTGAATTACAATAATAAGCCTCTCGCAGTTGACGGTTTCCCTAAGACCTTAACAAGAGTTAGTCGTCAAGCGGATCCAGAGGAAGTAGCCTTTACCGCTGTGCTAACCCACAGACTTGACAACGTTGCACTAGGCTCAACACTTGTATTTGATTTAGTGGTTCATTATACCGCTCATTTTTATGACAACACGACTGGCGTATTTACCTGCCCTACACCGGGACTATACCTTTTTGCTGTGTTTATCGAATCATCTATCGGGAAGGAGGCTGTTGTCAAGCTTATGATGGACGGAACTTCTTATATGTCTGTTGTTTCTGAACCCAATGAAGCCGGAGAAGATGACACAGGCGGAAACGTGGTGCTACTGTCCATGCAGAAAGGGTCACGCGTTTGGGTAGAAACCTATGGAAAGGACAACCAATCATTCTGGCCAACCTTCACCACTTTCAGTGGAGTTCTTATTCATAGACATAGATCCTGACGGTATCTAAGTTAAAGTCAATCCTTTGACAGTTTTTCGTTTGACTACTCGTGCAAGAGTGCGCGCGTTGTGTGTGCGTGTGTAAATATGAAAGTTATGGTTAAACGCTTTGGTAGAGAAAAATACGAGAGAGTGTAAACACGAAATAAAAACAAGAAAtt
>F01.PB244
AGTTTAGATAAGTCTAGTACAAAAACTTGACCGGTTCTTTTCAGCGAAACAGAAATGAAGATATTTATTTTTTCCGTTCTGTTAGTAGTTGTTGCGATTTATGCAACCCGTGTGACCCGGAGACCTGCACAACGAACCAAGATTGCGAAGCTAAAAACCACACTGTTTGCCCGCCAACCACACATGTGATTTGTCAACACCCAGCAAACTCCGACGGCATCAAGCCTGACGGAGGACTGTGTACCTGCAGTGATCCTTCAGGAGATTGCCCTGGTGGAAGCAAGGAGGAATGTTTTGGGAATAATGCTCCAAACCTACAATGCGCTGACGACGCCCGCCACTGCTACGACGGCAGATGCATTTGTGACCGTTTCCCAATTCCAGGAAAATAATCTTCACTTCAAAATGTCAGTGTATTAACTTGTAGTAAATAAACCGGTTTtact
>F01.PB245
TTCAACGAAGATCCGTGTGCGAGGAAACAGTCACAAACATTTGATTAGAAAACCATGATCTTTCTCAAACTGTTATGTATTTTTACCTGTCTTACGGTAACATACGTCAACTACGTCTTCGGTTTGGATTGCACAGCTGTCCTGTGTTTGAAACCTACTTGTAAACATCCAGTCTATTCAGAAAGTTGGTGTTGTCCGAGATGCCCGGCAGGCACCAGCTGCGTCTTTGGCAACAGGACTGTGCCAGATGGTAAGACGGTCAAGGTCGAATGTTACGAATGTACCTGCCGGTATGGCACCATGATTTGTCCTCTGCTCTTTGCACCTTGCAGCAAACCGGGCACGTGTCCAACGAATGACGACATATCGACATGTGAGGTCACAGAGAACAACTGTTTTGGGGACTACGAATGTCCCGGCAACAAGAAGTGTTGCCCGGTGGGATGTGGAAGAGAGTGTGTGAATCCAGAGAAATAACTCTAATGATAAAATAATATATAACAGCAGAGTTGTACTTCAGTACTTTTGAAATCGTATTAATTGTACTAATTTATGAAAACCTCTCTCTCTCTCTCTCTCTCTCTCTCTTCAGCAGGTCGTTTACCTGTTCGTTTCTTTGTTCGATCCATGATTAAACAGACAACGC
>F01.PB246
GAAAACGTAATGTGTAGTCAGGGTTCAACGCTTAAAATTATGTAGCGCGAGTGAGAACGGGGTAACTTGAAACTTTTTATTTGAATTGAATTGTGAATACAACGCACCCATTTATGAAGGACCATCGTACTGCTGAATTCAAGAAACAAGCTTACGATTTACATGAATTGCAAGGCAAATAATTGTGATATGCAGCGAGCTTATTTGATTTACGCATACAATCCGCGTGCTTTCTACGAGCTGGGGACTACAGATGAATTTTTAGGATGGAAGAGAAAAAGACTCTTCACCACTATACTGACCCAAAAAGTGCAGAGAAAATTAAAGAAACTGGAGTCATTAAAGAGTCGAAGCCTGAGAATAAGGACGCGTTCCATGGCAAGGGAGTTTACTTCAATTCACAGGATAAAAACACACCGCCGGATAAGATCGCACGCGACAACTGGGGCCGTGGTGCCCAAAACAAAATTGATGAAGGGAAAATCGACGTGGTTATTAAAGTACAACTGTCACCTAAGAGAGTCAGAAAAGTTGGCCCTCCCGATCGACATGTCTATGTACATGAAGGGAACCTAGATCTAGATGATGCGAAAGGGGTGAACTTCTACACACGGGAAGGACTCAAAAACGTCAGAGATGCCTATTCGTTAACTAAGTAATTTCCCGGCCCTATGAGCGACTCCAGGGATTGCTGTATGTGATTTATATTTAGATAACAGCACAAATCTACACTACATGGGAAAGCAAACTCAGTCACGCTTATAATAAACACTTTATATTTTATTATATTCTCAAAACAGCTATTGATATTTGTGTTTCAAAACTTAATTAAAATAAAAACAAGTATGTACTTCTATCAAATATATTAAATATGTAACTAAAT
>F01.PB247
GACGCGCCAACACAGAGATGGCTGAAGCAAAAATAATGTTGAGAGCGATTGCGGTAGCTTCTGTTTGTTTGCTGCTTATTTCTCTCGTCAGTGGTCAAAATACAACAACTACAACGACAACATATACCACACCACACACTACCCCACCTAAAACTCCGTCGGGTCCAACTGCAAAACCGAGCAGTGGATCAGCAGTTAAACCTATCCCAGTGTTTGTGGCCGTAGTAACGTCAGTTGTGACTGTGTTGAAGTTCTTCGATTGATGACATTGACACCTGCCTTGAAAGTAATCTATATAACCAGCTTAACGGTGTGCACTATGATAAAAGTGGTTGAAAAATATTTTCTAAAACCGGAAAGTAAAACCTGAGTATTTGATGACTCTTTGTAGCTGCATGATAATACGCAGGTGTTTAAACAAGATCAGTTCTCCGAGTGGACTCAAAACTTTGTTACGTTTACTTTATTGAAAATAAATATGTCTTTTAATCGCACGAAAACAGACATCATAAATTTATTATTGTTTTTAGTTAATCACAGGGTCTCCTGTTCCTTTTAACTCTTATTAGTTCTAAAGCTACATTTTCCATGCATTAAGTAAAAGGGTAAAGGTAATGCATCATCAAACAAAAGGTATAATTTAATACAGCTTATTCACAGACAAAGTAACAGTGTGGTAACGAATTAGTCCTGTTTTACTGGTAAACAGAAACGCTCACTACATGGAAATTCCGGCTATAAATAAATGACGGTTATTAGCTCATGTGCAGATTATTTAACAGGCGGTTGTTGTCTTATTATGCTGATATGCTGCGCACATTCTCTCTTGTATCTTTGTTTTTAGCTGTTCATTAGCCAAAGACATTTGTAATGTCGACTTGCTAATAAAATTTTGTCTTG
>F01.PB248
GCACACAGCCGGGGACCAGCCAAATCTTTGCAGTCATTCAATTTTCTAAAGATCTAACAACCAAATGTATACAAGTTCGATCTAGTTGTAAACAAATAACTCAAGTTAGAAATACGGAGTAAAGGAAAGTAGTTTTTGTTAAACAATGCCGGCAGAAGAAGCATCCGTGACAAGCAAGGTTAAGGAGTCTATGGTGTTGACAGACGGAAGCCTGGCCATCCTCGCCCGTGAGATCGGAGCGGAAAAGGTCAACGGGTTGGTCATGTGTATGTACCTCAATATCCCCAACACCACAATCGTCAGTGCCTGTAATGAGGCTTCTGAGTGTGGCCTGCTTGGGGCCTCCGACACCCTTATCATCGAAGCCACTCAGAGGTTGCTCCTGACATGGAAAGAACTAAGGTCAGGGTCAAAAGACAAGGACAAGGTCAAGGACTTAGAGAGGGCGCTCAAGGAGATGGGAAAACCAGAGTTTGCGGACGTAATTTCAGACAAACATGCCAATAATGTGGAACTACAGTCTGAATTCTTCCAAAATTTGTAAATGAGACGCTTTAGGATAACAAACTTGGAAATTAGACGCCAGTTCAGATGACTGGAATATTTTATTTGTGTCTGTGATATTTTAACATTCAGGAATTCCGATGAGTGTGAAAGCATCGTTTCACCGTGTGACAAGCTATCCTTAAGACATATGGGACAAAGTCTTTTGATTTGTGTATTGATTTGTAAACTTTTGAAATTGGTTGACCGCGGAGGACAGATGATTGTATCCATTTCTGCATCATGCCTGTGATATAAATCGTTTGTACTACATGGGCAGAAATGAAAGAGATATACACACCAAAAGGCAAAGACCTGCATAAAAAATGCCCAAATTATTTATAGTATTAAATTTGTTTACACTACATTTGCGAGTTGTTAAAAAATAAAACTTTGTCGTC
>F01.PB249
GAAGTTTTCGGTTCCGCACTTCAGAAAAGAGTCAGCCATGAAATTCCTGCTGTGCCTGCTGATCCTCGTCCCCCTGGTGTACTCGGCCAGCATAGAGGAGAGAGCCTTTCTCGGTGACCTATTTGGCGGCAGTCTTGCTGGCCAGTTGGCGCCACTTCTTACTTCTGCTACCACCCACGACGGATGTGTAAGCTTGTGTGAGAGCCACTTTCATCAGTCACACTGGTTGTGCGACCTGGAATGCACAGCTGCCCTGGCGCTGCTCAGCGGTTAAAAATTCAACAGACATTGTATGATGAAAAATAAACTTTTCGCATTT
>F01.PB250
AGCCGGGAGTGTTCAGAAGCGGACGTCAACGTTGAGATTGAAAGAAAGAAAGAAAAAAAAACAGGCACCATGGATCAGGTTATGCAGCTTGTTGATCCTGCAAAGCAGTTTGCCAAAGATTCTATCAGACTGGTAAAGAGATGCACCAAACCTGATAGAAAAGAGTTTCAGAAGATTGCTATGGCAACAGCAATAGGATTTGCCATCATGGGCTTCATTGGATTCTTTGTGAAGCTGATACATATACCCATCAACAATATCATTGTTGGCTCCTGAGATGTCTAGTTGTTAACATACCTTCCATTCCTACCATCATCATCAGCAGCAGCAACAGCCACTTAGGATTTTCTCTTCAAATGTTTCATGAACTGCATAAGTAAATTATAAATTTATAATGTTTTTGTTCCTAGTCTGATTAAGAAATCAGGTTGTCAGGTGTGTCATATGTTTCATTCTTTTGGAAAAAAGTAGAGTTTAAATGAAGAAAATAGATATGAAATGATATACACTACATGTTGGGTATGAATACTTTGCTTCAGGCTTGTTATGTCACCACTGATTAGACAGCAGTGCTTATTTAAGAAGAAGTTAAAAAAAACATAAACTTTTACCAATTTATCTTGGTTTATACAGAAAATAGAGCTTCTGTTATTGAAAACAGGTTACATGAAATTGTATGTGGTGCTTTGGCCAAGATGAATTTATTGTGGTAGCATTTTTTTTATTTGTATTGATGCATGTAATTGTACAGATATAAATAAAGATGAAATTG
>F01.PB251
GTTGCGTATGAATACATACCGTTTGCACCGTTTGAGCAAGGTCGCAGAGAAAACACCGTTGGTAGACAAGAATTGCTAATTTTGTTGCTCCAAAATGTCAATGTCAGCATCGCCTGTTTCTGATGATCCATCTTACCAGAAGTACAATCCAGGATGGGTAACTCAGTACCCTCCTTTTGATGCCAGGTACCCCACCAGAACCAGCGAGTGAACTGTCTAAGAAACTACCTTGACTACCACAGATGTAAACAACTGAAGGGAGATGATTATGAGAACTGCAACTACTTCAAGAAGGTCTATTTGTCCAAGTGCCACAGTCACTTGATTGACAAATGGGATGAACAAGTGGAAAACGGATCATTCCTGTATAGAATATAGAATTCTGTTTTGGACTATCCTCTTAAACTTTGCAATTTTAGTTTAATATGTGAGAGTTTTCTGTTTTGGAAAATACAAAGGAAAAGAAAACAAAGTTCTTTAAATATAGGGAGGACCATACTTATGATACAGTTGTCAGATGTATTGTGAAGATGATTAAATAAAATTGGATt
>F01.PB252
AGAAGACAGGCAGCCCCGACGGTATAGTGCGTAATTCACACAGTTCCTTAAATAACTGAGGATAATTTACTGGATAAATTCAGCCTAATACTGCAAACCCTTTCGTCATTCTTCCCAGCAATAGAGCACTTTGGCATTTATAGATGAAGATTGCAGTTCTACTGACGTGTCTGGCTGTCACAGCACACGGTGCTAACCACCAATGCTGGACAGTGGACCAGATTGCAGACGAGGTAATAAGACAAACAGACACGAACAGGGACGGCGTGATCACCCGAGAGGAATTCAGCCGAGAACTCATCGATAAATGGAACCTCAGCAACGACTCATGTCTATCGTTCCACGACTTTACCACAAACTGGGTTGCTAACTACCACGACTTCCATGACACTGCGCATGTGTTCTTCAATAACCTTGACCTTAATGATGACGACAGATTGTGCCTGCTGGATGTTGCGGTACAACTTATTACATTCGACAATAACCCAACTGACGGAGTAATCCAGCCTGCTGAATTCAAGGCTTTCTTGCACGCGATGCATCCAGACTCTCACGTTCACGGCGGACATCCAGGAGCACATTGTCACTAGGCTTCACCAGGCAGAAATAAAGCTCTCCTTGTCATGTGTCGACAAATAAATAAAGCAAAACTACAGCAG
>F01.PB253
GCGCGCAAAAGATCGAAAGAAGGTGCGTAAAACTTTTTTATGATTAAAATTATAATTTGCTTGGAAAAATAAAAGCGTTATTTAGATCTATTCTTTGAGTGACATTATTGAATTTACTCACATTATATTTTATCTCTTGTCGACTTTTGTCGGAAATTTATCTATTCTAGACAACACAATGGACAAGAAGGAGGTAAGAGATAGTCTGGGACAACATCAACACTTTCACCCGGAGAAGAATCCGGTAGGCTCGCCACCGAAGGGACAGCACTGGTGGAATAAAACTCCACCCTTGCAGATCGGGATTGCTCGTCAATCTTCGGCAGACGGAAGTCCATCCTCTCCGTCCGGGTCGGCACCCATGGGGACGTCCCCAATTTCTGAAAATTTCGCCCGCAAGCTTTCAAGATCCTTGTCTTCAGACGAACACAAGGACAGTATTCTGACATAGATCTCAGCTCAAACATTTCCCTAGTCTAGACTTTTTCCAGCGTATGCTGAACATTGCTTTATACGGACATTGAATAGAACAGTATTAATACCGCGTCACCGCGGATTCTCTGTTTTTTTTTACTTGGATTAAATTCTATTTTCTAGATTGGAATAAATTCTCCGCAATCGACGTCCAAAGTGTCAACAGAGCCGTCTGGAACGCAACAGGGCACCCAAGGAATGAAGCGCATAGATTCCAAAAATGTGTACATGGGATTAGACTACTCAGATTAACGTATGATGTGGATAGGCCCAATTGTGCAACATCTTTTATATAGTTCTATCTGATTTTTTTACCTCTAAGTTATTTAATGTACTTGGTGGTAACCGTTAAAAGGCAAACATATATGCGAGAATATATGTGATCATGATTACTTGACGTACGCACAATGTTAACAATCTTTTCAATAAAATGT
>F01.PB254
AACTTAGTCTCGCGTCAGACAAAATTTTGCTGAGATTGGCTATCAGTGAAGGACATTTCAGAGTGTAAAATGGCAGAAGTTGAGGTAGATATGCTCCAGAGAAGTGTCGAGGTTTCTGACGATGATAAGGAATTGCCAGAGTCTGGCATGAATGCAGTGATCTTGAACCACATTGATCAGAACAAGCAGAATGGCTACCCTGAGAGTGGTGGGGAAGGGACACCAAAGGAGGAGCACAGTAAGCCCAAGGAGCACAAGGACAGAGAGAAGGAGAGAGAAAAGTCTAAGCACAGCTCCAGCTCTGACAAGCATAAATCCCACTCCTCCAGCTCAGACAAGCACAAGTCTAGCTCAAGCAGTTCAAAGCACCATTCCTCTTCAGACTCTAGCAAGCACAGAGATGGACATTCCAGCAGCAGTAGCTCACACAAGCACAGTTCAGACTCCAGTTCAAAGCACAAAGAGCACAGTTCAGACTCCAGTTCCAAACACAAAGATGGACATTCTTCTAGCAGTTCAAGTAAAGACAAACACCACAGCTCTAGCAGCAGCAAAGACCGACACAGTTCTTCAGATAAACACAAACATAGCTCCAGTTCAGGCAGCAAACATTCATCATCGTCAGACAAACACAGAGATAAAGAGAAAGATCGAGAACATAAGAGTAAGCAGAGCTCAAGCAGTGGAAGCAGCTCTAAACACAGTAGCTCAGACTCCAGCAGCAAGAAAGAAAATGTGGATGTTGACAAAGAGAAGGAACGTCAAGAAAGGAAGGAAAAGGAAAGACGAGAGAGGAAGGAAAAAGAAAGACAGGAGAGAAAAGAAAAAGAACGTCAGGAGAGAAAAGAAAGAGAACGACAG
>F01.PB255
ACGATTGTTTACAAATGGCCGATCTAAATGGAAACGCTTCGGACGATGAAATCAAAAAGGAAGAAACTGACCTGCGAAGCAGTTTAGAAGATTTTGTTACTGGCCATTACCAACAACAAAAGGATGCTGGCAAGATGGATGGAACAGAGGAACTGAGCGAGGAGAGAACAAATGACTTCTTTGCTAGGGCCCTGTCAGAGAGTCGTAGAATGAGTGCAGAGGTGAGCAAGTCCAACAAGAAACTGGATGCTCTTCATGCAGAGTTTGGTATTGACATGGTGAATGCCTGGCAGACAGAACATGCATCAGAGGTGCTCCAGCCTCATGAACAGTCATTAGTGAAGTTAGCTCAATATCAGAACCCTGATGCAGCAAGATGAGCCTCTGGTCATTTGTTCAGTATCTGCATTAAAAATTACTGAAGTGATACCTTTAAAAAGACTTCATGTCAGGTGCTTGAGTCTGTGATGTGATATTATTTGGATTTACTTCTTCAGTCAACATTCGCTATACTTTTATTACATATTTGCATGCCTGCTGTTATTCAGGATTCTTTATGATATCTGGCTTTGAGACTCATATGGTTCATTGTATATTAATGATAAAAGAATCAATTTAGTCTTACAATACTGTAATAGCAGGCCTGATAATTTGTGTCAGAAAAGGATTTATAAAACACAAAAAAACAGCTGGGTGTAATAATTAAGTAGTTGTTTTTTCAATACAGAAATGCGTTGCTGAAGTTCACAATGGATCGGCACAAAACGGTGAGAAGATTCAGTTGCAATGACAACATTCTTTGATACATGTAAAACATAGGTACTCTTCATGTACTTACATTGTTCCATTAATAGCGGTTGATGTTAGCTTTAAATTTTTTATTTTGGGTATTTTTATGTTGTTTGATAAGTGTCAAGGTCATTTAGAATTTTTGATGTCAAATATTGTTCTTGTTACTGTTGATCATAAACTTATAGTGCCAGAATAATTAAATGTTCAAGTT
>F01.PB256
GTCTGCCCTTGACAGAAAGGACAAACGGACAGAAAATGCCGACACTGAGCACACTGCGGACAGCGGCTGCAGCTGGCGTCCGCAGTGCTCTGACAACTTCATCAAAATGCCAGCACATAACTGTCCCAGTGAGAAGAATGGGTGGGCATTCCATGCAGATCAGACCCTCAGAATATCAGAAGTACCGAGTGAAGGACAACATTATTTATTTCACAGCTCTGGGAGTTGTTCCACTGGCAATAATTACAACATATGCCAATATAAGAATTGGTCCAGCACAACTTGCTGATACACCAGAGGGTTATGTTCCAGAACCTCATGAATATTTCAAATCCCCGATCTCTCGGTTTTTTGCAAAGCACTTAATAACTTGCCCAGAGAAAATGCACGAAAGAACACTGTATTTCCTGTACAAAGCAGATCAGAAACGCCATGCAAAAATACTAGAAAAGAAAGTGAAACATTTAACAGAAATGAAGATGGATACAAAAGGCTGGTATTATGTGCCAATGACCGGTACTGTAGAAGAGAGAAAAGAAGCTAAAGAGAGATCCTCCTTCGCCAGACCCAGAGTATAGACATTTAATTAGATATAGAACTCTGGTGGGCTTGATGCAGTGATGACAAGAGTGGAAATGTGACAGAAAACCTCCCTAGCGGGACAGTATAGTGGACATCCATTTTTTCTTATAAGCCTTATAAAAGAAAAACTGTATATTGTTTGAAGTAGTAAACTGTTGGT
>F01.PB257
ACTCGGGCGCGAAGCGTTGGTGACTCAATTCAAAATTCAAAACGCGAAAATGTCGTTTCTCGTACCGCTTTTCCGACGGGATTTTGATTTCTTTGATCGTCAGAGAGACCTGTTCTCTGACTGGTTGCATACGTTTGATGATGAATGGCGTGATATGGAACTTGAAGACTCACGGAGGAGATTCGATCAGGAGTTGGACCGCTTTAGAAATGAGTTGCACCGGATGGATGTCCAGCCCATTGCATTGGATATAGAACCTCCGATAGTAACCGATCCGGAGGGCAACAAGAAACTGTCTCTGCGGTTCGCATGCAGCCAGTTCGAGCCGGATGAAATCAAGGTTCAAACCAAGGACAACCTGCTAACTGTGCATGCCGAGCATAAGGATGAGCGCCAAGGTCGTAAAGTAGTGAGGAAATTCCTGCGAGAATACACGCTACCTGAAAGCGTTGACCCTCAGACGCTTAAGTCCCATCTGACATCCGACGGTACACTCCATATCGAGGCTCCTGTGCACAAAGCGATTGAGGCCCGAGGGAGATCCTTATCCCTATTGAAAGGCTCGAACACAAGGAGGAACCAGACAAAAAGAAAGCAAAGGTGGAGAACTAAGGCATGGGAAGAGGAGGGGAAAAGGCTCAGAGTGTTCAAAGCACTGAGAGTTTTTACCATTTAGCTGTTCGAATCAAATAAAACTGGGATGGACTTTGTTCGGTAAATCACTTTAGTGTCGAGAATAATATGGAAAACTCCATGTTTTGAAAGTACAAGTGATCCAGATATTTCTAGAATTTTGGACCTTGCTTACTCACTGTGTGGAAACGATATCACTGTATCATATTCTGTGACTCTTTATAATTCAATGTGTGATCATATATAATTCAACCTGTATCACCTTCTGAGATCACAGGAGGCCCGTTTCCACACAGTGTTACAGAG
>F01.PB258
ACACTGCTCGACACTAGCGTCTTGAACAGCCATACGACATGAGAACCTCAACTGTCCTCGTCATCAGCGCTGTGGTGTGCTGCTTTATTGCGGTAATTTCATTTACCCAGGCAGCGCATGAGGCGTGCACAACTGCTGCAGACTGCCACAACTGCCCAGTGGGACAGTATGCTGACTGCCACAAGGATGTCTGTAAGTGCCACCACCAGGGCTGTGTCAACCACTGCCGGGATCTGACCTGCCCAGACACACAGCATTCTCACTGTGACAAGAACGCCACCTGTGTCTGCATATAATGGAAAGACGGACAATATAGACTGCAGCTAGTCATTTGACAATTACGTCGTCATTTATTGTTAAGTTCGTAAAAAAATAAAGAATGAGGTGACGT
>F01.PB259
AGTATTTTTCGAACATCTGGAAGATGAACATTAAGAACGGTTTACAGATACTGTCACTACTGACGCTTGTTTTTGGAATCAGAGCTCAGGAGATTTGGAGTCTTTTAAAATGTCGACTGTGTGAGAGAGCCACTTCATTAGAACAATGTAATGAATACAAGGTCTGCAGCACTGACGAAGCGTGTTTTGTGGACGAGATTATTTCAGCGTCAATAAGTGAAGGTGTTGTCTACAATGCTGGATGTAGAGCTGTATCGGTATGTAAAGCGGCAGCCGGGAGAAAGCGTCAGGTCGGAACCGATCTCATAGCCTGCAGCCGGTGTTGTTCTGGACAAGACTACTGTAACCAGTATTTTTGTGGCCTCGCAAAACAGACAAACCAGACGTTATGCAATGTGTGTAACGGTAAGGACGGACACCCTCAGCCCCCGCAGTATCCGGAAGAATGTGCTAACGTGATGGCCTGTGACCCGTCAGAGGTGTGTTTCTCTAGCACCATCGTCAACAGTGACCAAACAACATTAAGTCATTATACCAGCTGTAAGAGTAGGAAGGCATGCGAATATTTGACCCGGGGTATTTTTGAGACGTACGATTCTGACACACCTGTGGGGAGGCGGAATGCAGGTTCTGTGTGTTCGGTGTGCTGTGGGGACGAGAGGTGCAATAAGTACGCCTGCGAAACTACAAAAAAAAGTATCCGATATTTATACCGACTGAACCGATTCAACATCACTACCATGAAAGAGATACCGATGTACTATGGATGAGCCAATACTCGATTTGTTATGTTTGATTCGTGAATAAATCTGTAAACCG
>F01.PB260
AGAACACTTAACATTTCAATGTTTTCAGTCACAAAATGTATTTCTATGGAGTAATCGCACGTCTGGTTCTTTTTTCCTCTAGTTGTGTCCTTGTGACATCGGAAAAGCCAGTTGATGACTATTATGCTGATCTTCTCCAGCGTTTACAAGGCACAAAAAATCTCGTGCTTCAGTTACTTGAGCGTGTGGATAGACAAGAAAGCGAAATTGCCAACTTGAAAGTTCAACTAAGTGCAGAAAAGCAGCGGACAGCGACACTTGAAAGTATCGTTAGGAATTTTACACCAAACCGAATGACTGACGATGCCGATCAGACGACCGAAACTCAAAATTTTCCTGATAAATCAAAAAACCACCAACAGATTCGTCGTGCTGAAAACGAAGTTCCCGTTGCATTCTTTGCTACAATCACGCAAAATGTTGGTCATGCCGGTGTCGACCAGGTCCTCGTTTTCGATCACGTGATCACAAACCTTGGAAACGCTTACAGCAGTCACACCGGCACATTCTTTGCACCGGTTTCTGGTACGTACGTGTTTTCAGGAACACTCATGTCTATGTATCATACTAGTGGTCATTTTGAGTTTCGCAAGAACGGACAGTTTCTGTCCCGACTATATGTAAGTGGCCCAGAGGCGGGCTACGACACAACAAGCCAAACAATTGTTGTTCAGCTACAAAAGGGGGACGGCATAAACATTCACAACATTGATAACGACGCGAGTTTTGCGGGTAGCCACTACAGCAGTTTCGCCGGATTCCTACTTCAAGAGGATTTGGGCACGTCTTCGGTTGTGGTCGGAAAATAATCTGTTTTAACATTGCTAAATTGCAACATATATTCAGAAGCTGGAAATATATTTCTTTGT
>F01.PB261
TGCGGAGACAAGGTGCGGAATAACTGAAGTTGTACAAAATGGACAATATGTACGGATTACTTGCCATTCTCTTCGTTGTGGCTGCACAGTTAACAACTCTTCAATTGACAAGAGCACAAATTAGCCCTGATACAACTACCACCACAACAGCGTTACCTGCAATAAACGGACAGACGAAAGCCCCTGCACCAGCAACTTCGTCAACAGCTGCGCCTGTGCAAACAACTGCGCTAACACAAGCACCGACTACCCGAAACCAGTAACCTGTAAGAAAGGAAGCTGTCCTGAAGTCAGTTGTAACACTACCCAGTTAACTGACGAGACGTGTACGACTGGCTTTTGCATAACTGAGATCTCTGTCGATAAAAATTACACTTTTCGATGTGGCGGTGAAGCGAAAGAGTGCATCAACAGTACGACATTGGTGTGTTTCAAAGAGGCAAACAGCAACACTTACATGGCATCGGCTGCAGCTGTAGCCGCTATTGCAGAGTCGGAAAAGAAACACGGTGGAACGGCGATCCGATCAAACAGTTGCGTGGCTTTAGTTGTTGGGGGTTTTCCCTTGCGATGTTTACTTTATTATTTTATTAATAACACTCAGTATCTACTCGAGAATGGGCGATTTGAAGCACAAGTTCCGATGAAACCTCAAGAGGTGGAGTGAGAACTGTATGACAGTCACCCATATCAAGTTTAGAGCTATGCTGTTACAAGTGTGAGAATAGCTTCAACTTTGAAACTGACATGCGTCTTCTTTTGTGTGATTTTGAAACTTCTGATCCGTCCATTTACACATAAGAGTCTGTACTCTTGTATTTTAGTAAAATAAACAATTATTG
>F01.PB262
GATTTAACCAAAGGCGTGCTGCGTGAAAGTCCGTGAACTCATCTGTAATGAAGTTGCTCTTGTTGTGCCTGCTTCCGGCTGTTTTTGCCGCACCCCGAGATGTAGACAAGAGACATATTGATATAGGAGGTATACATCTAGGAAACCTATTTGACCTGCAGACTCTAAAGTGTGATGTACAGATCCTTCTCGATATCGTGGGAAGCGATCCAACAGAGATCGCCTGCGAAAACGAATGCCACAATTTACTTCAAGAGGGGCACGTGCTGAACCATGGTTGTCCACTTGTCTGTCATGCGTTCCAGAACCTTGCACATTACTTCCACGAGCAGCCAAAACCAGGCCAACAGAATGATCCCTGCGGTGGTGCTACTACAACAGCCGCGTCTGGATAAACTTGCTTTTAAGTAGAGCCAGTAAATAGCTTGCACAATACAGTCATTTT
>F01.PB263
GTTATTCCATTGACAGAGTGGAGAACCTGAAACACGTTCGGTGCAATGGATATACGTTTTCTTGCATGTTATGATAATGCACTCGCTGTTGTGAGCAGTTTGGCCTCTCAATGCGAGGAACCTGAAAATGTGGAAGAAATCAAGAAAAATCTGGACAAATTAATCAGAGACAATTACCTCAACTACATGTCATTTCTCAACATACAGTCAACACTGGCTAACGTGAAATCACGATTAAAAGCACTCTTCTTAATCCTGCTACAGCGGGCGATACGAGAAGCAATAGTCGCAAAAAGATATCAATGCTACATGGCGTGCGATACTGCAAGGAAAGGTATATAATTCTCCGAACGTCAGTCAGTCGGTAAGTGAAGAATCCTCATGCCCATGGCACTATGTTGTGGAAATGGATGACGACAGAACTCCCTCGGTAATTATGAAAGCCAGGTGTACGTGCAGGAATTGTCTTGTTCCTACATCATACGGATATAAGAAGAAAAAGAGAGCGAGCCATGGGATTTGTGAAGAAGTGAAATACTACATGCCGGTGATTCGAAGGACTTGTGAAGCGGGAAAATACCAGTACATTGTTGATATCGAAAACATCGCAGTTGGATGCACATGTCAAAGACATGCCGAAAGTAAAGACATAAAATAAGACGTAATAGAGGTGATTTTCGTGTCAGACATCGACTACTTATGGTTGAAAGTCAGTCACTCTGACTGAAAGGATTGTTACGGCGGTGACTGTAGTGTAAATAAATACATAAGAGCAATTATCCTTACCGCATTTGTCAAATAAAATGtaaag
>F01.PB264
GTACTAGGCTTTTAATTTGGAACTACGTTATTGTCAAAGACTCCTGAAGATCAATATGGCTTACTTTACGCTGGTTGTATTTGTCTGCCTGGTCCTATGCGCAGCCTATACTAACGCACAAGGGTCCAACTGCTACCTGGGCGAATACTGTAATCAGTGTCCCTCTGATCGCGTGCGGTATGTTCAACTCAGCTCTGGTCAAAAGAAGGTCTGTTGTCCCAACTGTCACGAATACATCCGAGCGGGGAACAGATGGTGGGACGGCCAGGCCTGGTGTTCCTGCTACTACGCGAGTGACATTGAGGGCGACTGTTGGAAAGCTGAACAATGCGACACCTGCCTCCAAGGACCGAATGCTAGCTATGTGGGCAGCATTAATACTATTCCTGTTTGCTGTCAACAGTGTGAAAGATCCGGAATGTCCCTCAGTCCTAACAGCTGTAACTGCCTTCATAACGGAGCGTAGACGGACTAGATACTGATTGTGTTCTTGTGTCTCGCACTTTGTTTCTTTATTATATGAATCCATACTCTGACTATTAAAAAGAGCTCTGATT
>F01.PB265
TTTGACAAAATGGAGTCGGAAGATAAACACGAATCAAAAGGACACGATGATTTCGGGGTTCTGCCCCCAGGCTTTGGCGGAGGCCCCAGAGGATTAGGGGAGCCGGAAGACAGAACAATCAGAGAGCTAGAGTGGCACCTGATATATAAGAAACTGAGAGAAGCATCCAAGCAGCAGTGCCCTGAGGAATATAGAGAACTAGGAGATTGCTTGAAAGAGAGAGGAGCATTCTTCATACGGTGTCGACCACAGAATGAGAAGATGAAAAAATGTCAATTGTCCTGGTTCAACAACGAGGATTTTAAAAATAAAATTGTACAACAGTACTTGGATGAAAGAGCCGAGTACAGAAGGACTGGAGTGACAAAAAAACAAAAGGAAAAGGCTGTGAAAAAGGAGAGAGAATTTCAACAGTGGTTAGAACAGAAACATAGTGAGAACAGTCACCCAAGTGGAACGTGACACGCTCGAGTAATATGTGATAAATGTGCTTGTGTTTGAACAAGAAACCTACGGATTTAATTGTAAATATTACATTTTTCTAGTGCTGTCAGTTTGACACATTTGATGAATCATATTTAGATCAGCTAACTATGTCAGTGTTTCAAAGTGTTACCAACATTTTAATTATGTTTGGCTGATTTGGGTTATGCATTAATAAAAACTTCTTATAATTTGCACTGGCTACAGAATGTGGCAGGTCTGCAGTGCAGTTACCAACTGTTAGATCCTGTGGTGTCTTATACAGTTATTAGTTGACGATGAGGTCTATATCCATTTTTATGGACTGGAACAAAAGTGATATTCAGCAAAACGAATTCGAGGTCGGAGGTGAATATTATTTTTATCGGGTCCATAAAAATGGATCAGCACCAACATCATCAATCTATAAGTGTTTTATTATATGCCACTGCTGGAAAAAATGTTGTCTTATTAAACAGTTAAAACTG
>F01.PB266
TGATGTTTCATCATAAACTACAAAGTTTTAGCATGAAATTTGTTTGTGCTACTTTCATGGTCATTCTGTTGGCCTCTATTGCTTCTGCGGTGAACGAAGTAGAGATACTTAAAGCGCAAAATGAGTATTTATTTTCCGCAGTATCGAGGTTGGAACAGAAGATTTCCGAGTTAGAAGCTAAAGGTTGTTCATGTAAGAGCCCAGTGCGCCGCCAGTTTGAAGGACCAGTGACTTTTAGCTACAAACTAGCGCCGAAGGTCACAAACGTCCACAGAGACCAAGCTATCCTCTTCACCTCGAAAATCACTGACATGGGCGGAGGCTACGACAACACCACAGGGGTATATATAGCGCCTCAAGCCGGCTTGTATATGTTTACGTGCTCGCTTCTCGCCGACTATGATACTGCGTCCAACCCCATGCTTCACGCGTCCATTATCGTCGACGGCGAGCTGGTAGCGAATGTGTTTGCCTACTCTGAGTCTGGGATCCACAGGGACCAAGGAGCAAATACAGTGTTTGTAAGCTTGAACAGGGGATCCAGGGTGTGGGTAAAGGCCATCGATTCCGCTCAAGTTTCGGTTGGCGGGGACCACTACTCGACGTTTTCTGGTTATCTGCTTTGGCCGTTTTAATTTGTCCGCTTCACTCGTGGAACTGAATAGATCAGTTTATTTTGGACAACATAGCAGTAATGTAGTCCTGAAGCCACTAACTTTTCAGTGAAAAATACTTTGTTGGACGACGAGTGCATAAAGGAAAAATAGCTTACTCCACATCTTAGCCAACTGAAATAAATATAACACAT
>F01.PB267
AAGGCACGGAACGAATCAGATCAAGTGAGTTCCACTTAGCATTGCTGCAACTGTTTTTAACTGTAGATAGTTCTAGGATTGCGGTATAAATACTCCCGTTTTGATTATTAACATCAAAGCACGGAACGCATCAGATCAAAATGATGAAACTAACCGTGTGTTTTGTCATTTGCCTGCTGCTCCTGAACTCACAGGTTTCCCATGCCTGGTTGTACACCATAGGAGGAGGAATTCTGGCGGCCGTCGCCGCGCCAATAGCAATCCCAGCGGGTCTTGCAGCGGTAGGATTTACTGCAGGTGGTATTGCCGCAGGATCGGTAGCTTCGGGTTTAATGGCAAGTTACGGGGGCGCTGTTGCAGCAGGTTCTGCGTGCGCAGTAATGCAGTCGGTGGGTGCGGCTGGTCTTGGTGTGGCTGGAACACTAGCAGCGGGAGCATCTGGGGCCGCTGCCGGCGCTATGTACGAGAACACAAGATGTGAAAAGAAAGGAAGATGCTAGCTTCATTTTGTGACATTTGTTGAATTAAATGTTTGCATGTGACTATAAGACGATATCCAACGCACTTCCAACCCCTCAACAAAATTAAAAACAATTAGAAAAATGCCTTTGATTTAGATGAACTTTTCATATCAGTGCAGAAATTTATTAAATTTTGTAAATGCATTTGAATTTATTTTAATTTTTAAGGAAGCAGAGCAAAACATTTTTGTGGACTAAGACTTTCTGTCTTTATCATTTTGGTGGACTAAGACGTTCTGTCTTTATGTTTCTTCTCGCTGCTTGTCTGTATGTTTATATTTTCTACATATTACTTCCGTCGTATACTTAATTTCGTATAAATATATAATATACCCATCTATTTTAAAATAAATTTTATTTTTACG
>F01.PB268
TTTTGTGAAAATCATGTGACCTTATAAGACAAGAACTTTTTGTCTCGTTTTGTCAAAACAGCAGGATCTACAAGAAATGCTATAATGAAACTTCTGTTTTATGCACTTTTGGGTTTGGTCTGGCTGTTGCCTTACGTTAGAGCAATAGGGAATGCTACAAGAAATTATGATCCGACCCTTTTAGTGGTCAACAATGGTGGGAAATACGGTTACTGGGCAGTTTCGGGAGAATTTTGTCCCGAAAATACATTTGCATCCGGTTACAGCTTGAAGATTGAGGAAAACCAGTTCACGGGAGACGACACGGCGTTAAATGCAATTCGACTACACTGCTCAGATGTGCATGGTCATACAGAAGGAGACACAGTTACATCCACGGAAGGACCGTTCGGCTCGTGGAGTAAAGTTGAAACTTGCAACCAGCATTTCAACGATGCCAGTTTTTTGACTAGCTTTCAGTTGCAAGTGGAAGGACCGCAAAACAGCGGTGACGATACAAGCGCAAATTTCATAAAGTTCCAGTGTCGGGACCAGCACGAAAACGAAACCGAACTGGCCTTGCCCCCAGGTCGCGGTCACTGGGTAGCTACGGGAGCTGGAGCAACAGCTGTAACGACGGATGGGCAATCTGCGGACTCATTACAAAGGTGGAAGGCTTACAACGCGAAGGAGATGATACCGCGCTAAATGACGTCGAGTTCTACTGTTGTGAAGTGGAGTACCAACATCCGCAATTTATTGGCTAATTTGCTGGCATAATATTCAGTTGTATTTTGTATAGAGAATAATAAAGCAATAAATAGCGTCATTGAAG
>F01.PB269
GAACAACTTCCGGTCAATTCGCCGCATTGGAGAAAACAATTCAGTTTTCAAGTAAAAATGAAGCAGGCGTTAACAAGGTTGGCCCCTGAGGTCCGACAGGCGATGCGGTTGACACTAAGCAGAAGGTATTCAATGAACTTGACAACAGCGGAACTAACAGCCCTCAGTCGAGAAGAAAGGGTGAAGAAAAACTTGATCTCGATGGATTGTCTACCAGCACCAGCAGGAGATTGGGCAACAGAAAATGCAAAACGACAGAGTAAATACAATCTACACCTGATTGTGTCTATAGGAATCTTTACAGCATCGCTAGTATGGCTGTACCAAAGCAGCCCAGTTGTGTACCCAGATTTATATGCCCCGTTGAATCTGGCAGAAGTACTTGCTAGACGTAAGGCAGAAGCTGAAGAATAGACTATCTAGTTCTGAGTATATTTCAGAAGAGTGTTTCTGAGTACCATTTGCTGTTAAATGTTAATTTTTATCAGAGAGAAAAAGAAACAGCTACGATTTACAGGAAATATATTGGAAAGCTTAAGCCAACCTTCTTTACAGAATTTAGAAGATGGCCATTCTTGAAAAATTCTGAAAAAGTTTGTTTTTCCAGCTATTATGCTGTTTTGTTGTAAAGTTTTGTGTGTGAACAGCAGGGATCATATATATTAAATATTGAT
>F01.PB270
AATTGTGAGACGTGGAATTAACTGTGATGGAGATCCCGGAACAGTTTAATCTCAACCTGACAAAGGACCAGAAGATAAGACTGGTTCCCTTCTTTGCAACATGTCTGGTATACTACGTGCTCTACATGCCGCTTTGGGGATATCCGCCCGAGACGCTTGGCTCTGCCTTCTTCAAGCTTCTACCGATCGTGAGCCTCTGTTTCTACGTCATATCCGCTGCCATGGATTTCAAAGGCATGCCTACAAAGGATGATTTGATCCCAGAAGACAACCTCTCCAGACATTTTCTGTTTGCACTTATTTTCTCTGGTATCGGAGACGTTTGTTTAGTTTGGCGGACGCTTCTTTTTATTCCTGGATTGCTATTTTTTGCTGTTGCACAATTTTTATATTTTCAAGGACTTGAAGGAACTTCAGGCAAAAGTAAAACGCTTAGTTTCTTTATCTTGTTAGGACTAGACGTATTTCTTTTCATTCAATCTGGAATAAGTTCTTATATTTTGACCGGCTTAGTTGGAATGTATGTGTCACTCATTTTCGCGGTTGCCTGGAGAGCTACAGCTCGGTACGAAGCGGAAGGAAGCAAAGCCGCTATGATTGGATGCGTTGGGGCGTTATTATTTGTATTTTCAGACTTTGTGATAGCCTTTGATAAGTGGTGTTTCACAGTGCCCTTTGCAGGCTCAATCGTCATGAGCTCCTACTTTGGGGCACAGGTTTGCCTCGCTCTCAGCACAACAAAAAATTTAAACTGAGAAACATTGGGCACCTTGCCCTAATCTGCAGAACATTTTTACGTCTTTAAATTGAACACGAAGGTTCTGGCGTTGCCTAAACGGAAAGCTATATCGCGTGCCTTGCATTTCTGTCTGACTGAGATTTACAATATTGTATGTGCAATAAATCCACTGGCAATT
>F01.PB271
AGATGTATTGCACATTATTCTAAACATGTTTCGTTTAGTTTTGTTCTGCAATTTGTTGACCTTTACGGGCTTGTGCTTGGCGCTAACATTTAAGGATTGTTCTTCAGATCCATCCAACAAAATTGTAACGGTCCATGCTCTGGATCTGTCTCCGATGCCTGTAGCTTTCCCTGGGAACGTTAGCGCATCACTATTCCTTACTGTGAACCAGTATATTAGCACTTTATTTCTGGATCTCACTGTAGAAAAACGCTCACTTGGCTCTTGGATTGAAATACCATGCATTGGTGATACAAACATTGGATCATGCAAAAACATAGACGCCTGCACAATCTTGGAGAGAATATTAAACAGATCTTCCGTAATCTCTCGGTCTTTAGGACAACAGGTGGTCGATATTTTAACTGCTGCGACGGGACACAAACCCCAGTGTCCAATCAACCCAGAAACGGTGGCATTTTTCAATCAGAATATCGTGCTTCAGGAAATTCCATCTGTTTTGGCTATAGTTTTGACGGGAAACTACCGAATCAAACTAGAGGTCAAGGACGATCCGTCAGTATTTGACAACTTGGGATGCATTCAGTTTGAAGCCTCCATTACGAAAGGAGCACCTCAGATCGTCGGATAACCATCCAGCTCAGAGTAGAGACAGTTTAGGCAGAAAATCTCTCTGATGCCTGAAATAAATAATTTTGTGTCTCGGGTTACCCTACCCTACCTAGCTCTGATCTGACAACTCTAATTATTGTTTTCTTTCGTTAGTATTTTTACCAGTCCTAAAGGGAAGTAACTGCAAGTAGGCGCTTTAATTAATTATAAGCCATACACGCCACGGCATGGCGTAGTAAATGACAATTGCATTTGCAGAGATAATGTTAGTTCTTCTAAGTATTTACCAAGCAAATAAAAATATCTTTAGt
>F01.PB272
AGAAAGATGTCACGTTTCGGGCGAAGTATTTTTCGGAAACTATAAAAGTCGGAATGCTTATCAAAAAGCTGCATATCCGACCAGTCACGAAACTTAAATTTTCATTTGACCCATTTACAGAAAATGTTGAATCCATCAGGAGAGTGATGTCAGCAGTACACGCAAAGAGGGTCCTGCAGACTGCGGCAGTCCAGATGAAGATTGATGTTATGTCAGATAGAAGTAAACCACAGATTGATGTTGATTTTGCTGATGGCCACAAGTTAGTGTTTAAAACGGAACATTTAAAAGCCTCCGAAATCTTGGAGAGACTTTTATTTTATTGTAATCAGAAGGATACAGCTCAGCCAGAAGCCGACCTTGCTTTGACTAAAATGTCTGGGAAACCAAAGGCTAAGAGAAAGAAGTGAGAAACCAAGTGGATTTGTATTAATCATCTGTGATGTGTGTTATGTGCTGCAAAATTAAGAAGTAGGGCCAGCAAACAGAAAAACGTTAATTGATTGTAAAATGACTGCATTAGAATTCACAAAACAGAGTATGAAACAGAATGACTGTTACCCTGGCTCATAAGGTGTTTTCTTCAGCCGAAGTGCAACTGTTGCAGTGAAAGAGAAGTAAATTACAGCAGAAAGACTATTTAGAATTAAGTAAATGTGGTTTAACAGGTACAAATTTCAAAATTCTTGTTGCCTGCAAAACAGGGACATGCGTTGGTAATAATTCCAAGGGTTTGTGTGAAGTTTGTGCTGGCTTGACAGTGTCTACGAGTTATATAACAAAGCAAGAGTTAGCAGATTATTTAACCTTGATGTCCATGTAGACAGCTTGTTTATTTGAAGCTCATTAGTTGGTTCTCCTGTTCTGTTTATCACATGTACAAGTTGTCAAAATGCACAAGCAAAGGCAAATAAATTATATGATG
>F01.PB273
CTGTGCCCAAATAAATAAATCACTTGCAAGCAGTATTTAACACTATTCATCAAGTGTTTAGCACTGTGGAGCAATGCAGAAGTTGATTTTTCTGTGGTTGATGGGTGTAGTCGCCAGTGTGCACGGTGACATCCGCTCTGACATCCAGTCCTGTAGCTACAAAGATCCAACATCGGGAAAGGTTTATGACTTCTCTTCGTTGATTAATCCGTCTGGTTACTACACGTTCACTCAGCAAGTGTGGAGTGTAAACGGATACAGCCTAGATTCTCTGGTTTCCGACTCTCAGGTCAATGTGACTTTCTATGTTCAAGTCTGCAGAAATATCCTCAACCCTCCGCCGGCATGCACCGACATGGGCGCAGTGTTCTCGGTAACACCTGATGGTAAATGTATGTCATGGGGGAATGCCAACGTTGCAGCCTTTGATTCAAATCCTTTCCAGGACGGTGCCAACTTGAAGATGTATCATGGAACAGCACTAGATCATCTGGCAACCAACGCAGCGACAATTTACTTCGTGTGTAACCAAGGGCTGAAAAACGTGAGGGCGGAAGTACCAACATTTGAACACGTGAAAGTTGCCCTCAACCAGGCTCATTTCAAGTTCTACACGCATGTGGCTTGTTAGTTCTGCTCTATGACCCAGGTCAGGGGTTTCTGTACGTGTGGATGGTTCGTTCCAACAGTATAACTGCTCCGTAACATCCCAATAAATGGGCAATTCTTGTAACTGTAACGATGTATAATCTCTATTATTCGCGTGTTTGTTGCAATATTTGTTAATAAGTAAAACATGATCATTACTGTGTACTCTTTTTGGATTAAACCTCGACCTACCT
>F01.PB274
GGTTCCGTAACCGTAGCCACATCAAAATGGCGACCAACTTTATGCGAGCGACTGCAAAGTCGCACGCACAAAAGGTCTGCAGTCTTTACAAAAGGGCATGCAGAGAAATCGAGGCCACAATAACTTTTACAAACAATAAAGCAATAAAGATCCGCTATGAACAGGTTCTGCTTCGAGACAGATTTGATAAACTAAAGCATCTAGCACCAATGGAGGCCAAGAGAGCACTGGAGGATGGAGAGAGGGAACTAGAGGCCAAATCTAGTCCTTTCCCTTTGAAATTTGCCAATTCACCGGGTGGGACAAATTTTGGAAGGCATCCACCAGACCCAGACTGGATTTTGGACACTTGGCACCCCCTTGAAAAAGCACAATACCCCAACTATTTTGCTCGTAGAGACATACGAAAGAGAGAATTTTTAGAAAGAAAGGAGAGAGAAGCCATGGAATATGATAAATTAGAGGGAAGCAAACATTAAAAGGAAGATTCCATTTCTCCTTGGAAAAAAAACTATTGTTATTTAAAAAATAGTAGTTAGGCTAAATCACCTTCAGAGAATTTGTGAACTGAAGTTGTTTTTGTCAAAACAGAGCCTGATATTTCAGGAATAAGCAATCTGTAGTTGGCACTGTTGGTATCAGTTTTGTGTCTCCTCAACTTTCTGGTGCCAGAAGTATGTACATGTAAGCTTTTCATTATCATCGAAAACTACTTACATACAGAATGTACTCCTGGTTTACATTAAGAGTGTGCAAATTACAAGACACAATTACACATAACAGAAAGTAGAGACTGAGTTATTTTGAATTTTTTGTTTGTTTTATAATAAATTTGATACAAG
>F01.PB275
AGAGTAGTACTACACCGAAATCTCTAACGAGTGTTTCTGTGTGTGCGTGACTTTTATTTTCTGTTTAAATCAAATATTAGTAAAAAAGCAAAAAAATGGCAGATTTTGCTGCAGGCACATGGAATTTGGTGGAGACGGAAAATTTTGATGAGTATATGAAAGCTGTTGGGGTTGGTATGGTGATGCGGAAGATGGCCGCCACAATAAAGCCAACCCAGGAGATCTCAGTCGACGGAAATAAGTGGACCGTAAAGACAAAATCAACACTGAAAAATACAGAAATCATTTTTGTCTTAGGAGAAGAATTCGAAGAAACCACTGCGGATGGCAGGAAAGTAAAAACAGTTATGGCGTTAGACGGCAAGAAGCTGACGGCAGTTCAGAAAGGAGAAGTAGACTCCACCATCACCCGGGAATGGGACGGTGACACAATGACCATGAAACTGACGGCCAAGGACGCTGTTTGCACAAGGATCTACAAACGGTCACAGTAAACTGCGAGTCATTGAGAGACGGTGCTTCCCATTGTAAACTGCTCAAGTTATTTTGTTAGATGTGACAATGATAGACGGTGTTTACCGTTGTAAATTGCTCAAGTTGTTTTGTTAAAATGTAGTTGGCGGAACCAGTGCTTGAGTGCGGATCTTAACGATTCATGTTTGTAATAACGACACGTTAACGTTGTAAGTTATTGTTTCAGTTGCCGATCTAGGACATTTTATCTAGCAAGACCAAAAATGTCTTTACCGGTTAACATGATGTATGCATGTTTGTTACAATAACTGATTTTTTAAATAAAACGACG
>F01.PB276
CGGTGGGCGAGTAGAGAGCTCGCATTAAGTTGAACAAAATGGCTGATCACACGTACAAATTGATTTATTTTGAAACTCGGGGATGGGCAGAGCTTTCTCGCATGGTATTTAAAGCTGCAGGGGTGGAGTTTACAGACGAAAGGATTTCCAGAGAAAACTGGCCTAACCGCAAAGAAGAGATGCCGCTGAAGGCAATGCCGGTTCTGGAGGTGGATGGAAAGAAGTACTGTCAGAGTGCTGCCATTGCAAGATACCTTGCTAAAAAGTTTGGTCTGATGGGATCAAGTGTGGAGGATGAATTCCGAATCGACGAGCTGCACGAGACGATGATTGAAATAATGACTAGAGAAATCATGAAAATCTACCATGAGAAAGACGAGGCTAAAAAGAAAGTAATTATAGAAGAGTTCAGTAAGGGAGCCTGGCCCAAATATCTGGACTTTTTTTTGAGATGCGACTGAAGGAAAACAACAACGGGACATGCTTTTATGTTGGGGATAAGCTATCGCTGGGGACCTTATTATCTTCAACTGCGTTGAGAATATCAGCTTGTTTATTCAGGACGCTCTGCCGGCAAGATCGTTGGTGAAGGCTCTCTGTGCAAAGGTTGAGGGGATCCGGAAATTGCCGCCTGGCTCAAAAGTCGACCACAGACGGCAGTGTAACCGATAATTAAAAACTTGCTGGACTCTTTTATACACGCGTCTAGTAGATTTGGATCTAGATTCTATTGTGTTTAACAAGAAATAAGAGCTTTTGCTTTTTCTTTGTAAAGGTTACAGACAATCAGATATGTAAATTGGGAAACGTATAGTGTATACAAACGTTGGAATAAATTAAGAATAC
>F01.PB277
gtGGCGTCATATTTGCAAGATGTCGGCACAAACATTTCATTTCAGCAAGGAAACGCCCCCGGATTCTGTGTTTAGCGATATCCAGGCTCTAAACAAGTTCCAAGATGAGCAATTTGGACAGCTTTCCCAGTTTGTTTGTGAGTTTCTCACAGATCCTACAAAGTCTTCTAGGCTAATGGGACAGCTGGATGATTTTGCTGCACAGAATGGTGTCAGTGCAGGTGCCCTAAAGAATGTCTTCAAAAGTCTTCTCTCAATACCCAGCAGTGCCCTCAAGAAAAGTCTTACTCCAGAGCAAGTGAAGGAGGACTTGGTAAACTTAGGGTTATCAGACACTAAAGCAGACAGTTTCTGTGAGTTGTGGAAGGCAAACCTGGTTGGTCTGTCAAGAAGTGCTCTCGGACAGACTTTGATGGTCAATCAGCTGGTGGATATGGAGTGGAAATTTGGAGTGACAGCAGCCAGTAGTGAACTCAACAAGGTGGGAAACACATTCCTTCAGCTGAAACTCGTCATAAATACAGGAAATGGAGTCACCAATTCTTATATGGAACTAACCTTGCCACAGTTTTACTCCTTCCTTCATGAAATGGAGAAGGCCAAAGCCAGTCTAGAGTACCTAAGCTAACACAGGCTGTCGTTAGCTATGTGACTCAGGAACCTTTGTTTGTTTGTTACTGAGAAAAGGTGACAGAATGAATAAAGACAGTTGACAGTGTTAGATGTAGGAAAAACCTCTAATACAGTGAAATGAAATAAACAAGAGGATTGCTGCTACCAGGAACTCTCTATTTTATCATTTTTCTGTTGCTACATAACGTTTAAAATCTGTTTGTTATAACATTTATAGTTTCTTAATTGGACAGTGGGCACACAGACAATTGTTGACATTAATGTAAGCCGAACATGTGGAGTTGTGATGGTAAACCGAATCATACTATGTGCAATATTTAATGGAATATGATATCTTTTGAAAAAAAAAAAAAAG
>F01.PB278
TTTTTGAAAAACAACTCTTCTTTGTTGAACGTGCTCAGACATGAAATGTTTAAAATAGAATTATTTTAGTCAGACGACTGAAAGTTGTACATCATTCAGTTTCCAACAAGTCGCGTTAAAACAGAATGTCTGAGGAAAGCGACTCAGATGTTTCTGTCGATTCCAACGATTGCCAGGAAGAAAAAAGTCCATTCACAACACAGGGAAAGTACAAAGACGAAGTTGCGTTAATCTTTGATGATGAGACAAAGTTGTACGTGCCTGTATCGTTTCTGACACTGTCATCGCCTGTTTTCGTGGCCATGTTTAGCTCTGATTTAAAGGAAAGACAGAACATGGAAGTCAAACTGCCCGGGAAGATACGAGAAGACTTCTTGGAATTTTTGCTCTGCATACATCCTCGGGTACTTCAACCGATTGGAGATGAAAACGTCCTTCGCGTTGCACCGATTGCGGACGAGTATCAAGTAAAGTCGGTTGTGGAATTGTGCAAATCCTACATGAAAGATTGGTGTAAGCGATTACAAGACGATGCTCGCCAGAGATCTAATTGGTATGAGCAAGCAGAGTATTTGGAACAGATGCTTGAGATTGTTTCCATTGCTGGATTTAGCTACGAGGAGGTATTTACATATGCTGCACCTATGATTGCGAAATTTCCTCATGCTCTTTTCCAACATTTTTATCCTGATGCGATGCCTCTAGGTCACCGAGACAGAATTTCGAGAGATAAAGTGGAGAAGTGCAGATCAAAGTTTGGAAAACTTTCTCACGAAAGAAGAGATATTATATTTACAAAGAGACTTGCAATGCTTGACCAAACTAGAAGTTTTATATAATGACTTCTGTATTTCCAGGAAGTTTCGTTGACACGGCTAAACGCGATAACGACTGTTTGTATACCTATGTTTGGCGAAACAGATCATTTTGAAAATGAGATAAACGTAC
>F01.PB279
AGTCGTACAAGGTCGGAGAAAACAAACATGTCTTCAGAACAATTATCAAAAGAGCCACCGGAGCAGGCTTTGGGAAGATCAGCAGTGAACTACCTGGCTTAAGCGTGTCTTCAGCGAAACATCACCCAGGGGTGATCCCAGTACATATCTTCACCTGGGCTGGCGTCGTCGTGGCAGCATTCTACTGCTTCAAACTTCTGACGTATAAGGATACAACGATCAACAAATGGAAGGAGTTCAAAGATCTTCCACAAACAACAAAGATCCCACTGTTTATGACAGTGGTCAACCTGAAGAACAGAAAGGAGCCAGAGAGCAAACCTGACCTCAAGGAATAAAACCTATGCAGTGATGTACAATCTGTTATATTTACTTGGACGCCACTCTTTTTGATCTGCTGTTATTTTTACTTCGATGACAAGACATTTTTATTTTACTTTGGTTCAGGTGAAGAACCAGGGTACAAAAGTGGCATTATTTTCGAAGATATTACTATCACTTTTACGATGTAAATGTTCAGAGAAAATAACAGTATTTTGAATAAAGTTTGTTGGATT
>F01.PB280
AGACGGCGTGATAAAAAAGTGAAAATTTTAAAATTATTTTAAGTTTTCGACCTAAATTAATCTTTAAAAAAATCTCAGTAAAGATGGAGAAGATGCTTTTTTGTTCAGTGTTTGTAGTTCTCGCAGTATATCAGATGCCAAAATCAGGCGTGGAGGCTTTACAGTGCTATGATTGTTCTGACTGTGGAGATCCATTCAAATCTTACGGTGTGTCGACCACCTCCTGTTCCTCTTGTATGAAAGTAAAGGAGAATCTGCTGGCAATTACTACGTTGAACGGGCTGCGGGATAGAAGAAGCCATGACGGCTGCCTTGAAGGACCTACATGGGGTAAAAGTGAACATTTGTACATGTTCCACAAACCTATGTAACGGAGTTACCCTTCCAGAGTCTACGTCCTCTTCGTCGTTACCATGACAACAGTTATGATGTTAGCAAAGAAGCTGATCGAATAAATATTACTACAAAGCGAGTATCATATAAACTGTCATGCTAAGATCCGATTACAGTTGGCTGAATTGATTACTAACGACAGTTTGATCTCACAGTGATGTTACATTTGATGCCTTCTTTCCAACTTTGGATTATTTAATTACAAAACGTTCTTTTTTGTTCTGTAACATTAATATTAGTTCACATGGACAAAGAGGTACCACATTACAATTTGAAACTTGGCATTCCTACATGTGATCTGGAGCGTGAAATATATTTGTTAAAAAACTCGCCTATACGTGTAATGGTAGACGTCAACTTGAAATTCATGTCTATTTGTCTCTTGGTTTCATACCGTGTAACTCAGCAGTTACTTTGCGATTGGATTCTCACTCTCTCGAACTCAATAAAgc
>F01.PB281
CTTTTACAGTTGTGATAAGGTGGGATTTGTTAAAATGAAGGCACTTTTAGATCATTTGAGGAGAGTTTCGATGTCTATTGCCTGCTTGTCTATAGTAGAATTTTCTTCACACGTCGTAAACGGTCAAGCTAAAGGGCCAATATGCTATTCTTGCGACAGGACAGACAATCCGGAAGAATATAGAAATGCTGTGACTTGTAACGTTGATCAGGTATGTAGCGTCCAGGAAGTGACGGCCCCGCATGGACAGTTCTACTTCTGGTCAGGGTGTGAAGATTTAGACATTTGCAGCGAACTTTCATATACAGGTACACTAAATACCATCATAGGCCGACGACAGGTGTCACAATCTAGTTCACGATGTCTGTACTGTTGCGACGGGGACCTGTGTAACAAGAATTGCACGTCATTTGTCAACCTGGCTTTACATAAACCAGCCTACCAAAGTTCGACTTCCTGGAACGGTACGGCGGATCTGGCAGTAGACGGCGACACCACAAAGAACTATTTTAAAGGTTCCTGTACACATACATCGCCCGAACACTTCTCGTGGTGGACCGTTGATTTGTTGCATCAATACCGCATTACGAAAGTCAGACTACATGAAAGAGATGACGCCGGAGCTGACGGCCGCACCTTTCACCTGACGATTCTGGTGAGTTCCTACAATGCTACGCAGCTGGATCGGAATTCTCCGCTGTTCACAACGTGCGGCTACTACTTTGGCCACTCCAGCGATGGGGATACACTGGAAATTGATTGTCCTAAGAACACGACGGGCAGATGGGTCCGTATACAGCAGAGTGACCCGAACATTGAATACCTGCATCTCTGTGAAGTGGAAGTATTTGGATTTTAAAAGATTTGGAATAATATTTGGAAAGTCTTGTTAAATTCCAATTCATCTGAATAAAGCTGTTGAGT
>F01.PB282
ACACTTTGTCGGAGATTATGGATGTTGATCAAAGGTTGATTACTTCACTGAAAGACCAGGTCCAAACTTGCCACAAAACTTCCACCCAGCAACTGTCAGGACGATTGACTAATTTTGGCTGGATTTTCCCTTGTCCTTTGCGGAACTAGTTGTATGTCAGACTAACAACTATGCAAGAAAAAAAATGTTGCAAGCTGGAGAAATAGACAAAGACTGGTACAATGTTACCGTCCAGATGAAAGCCTTCTTGGATGTAATCATCCAGCTGTATAAGGTTCGAGAATTCATGAACAGCATTTCCGATGCCTTTCTTTGAGGTATCTGTGGATGAGGCGATGATAAAATTCTCTGGTCAAACTGTTATTCAGAGAATACATGCCAGCAAAACGCATCAAGAGGGAGATGAAGGTGTGGATGCTTTGCAACACTGACAACGCCTACCTGTCCAGATTGGATGTCTCCCTTTGACAGAATTCCTTACAAAATCTTTTGACAAACAGTTTCCTGTATTTTGCGAAATAATGTTGTTTGTTTGTATTATGTCTTTTTTTTTGTTGTTGTTATGTTGAAACAATTTTATTACATATTCTGGCCAAGTAATGATAATATATCAGAATAAAGTGTTGATAAT
>F01.PB283
AGTTAAACGTATTCCAAATGGCGTCCATCATGACTAGCAAATATTTGCCGGCAGTTTCGGCAGAATGTACGGGAATGACGGGACAACCTGACTGGCTAACATCTGAAGTTTCTACAGGAACCACCATAGCAGCAATAGAGTTTGATGGAGGAGTTGTGATTGGTGCTGATTCAAGAACAACATCAGGAGCATATATTGCAAACCGAGTGACAGACAAACTGACCAAAGTGACAGACTACATTTACTGTTGCCGTTCAGGATCTGCCGCAGACACTCAGGCTGTCGCTGATATTGTCAACTACCATCTCAACTTTTACAAAATGGAAATGGGAGAAGAACCTACAGTGAAGACAGCTGCTAGTGTTTTCAGAAATCTGTGTTACCAGAATCGTGATAACCTTTCTGCCGGTATCCTGGTGGCAGGCTGGGATAAACGGCTGGGTGGACAGGTATACACAATCCCTCTCGGAGGTATGCTGACTAGAATGCCTATTGCAATTGGAGGATCTGGAAGCACCTACCTCTATGGTTATGCTGATGCTAATTATAAAGAAGGGATGACCAAGGACGAGTGTCTGAAGTTCATTGCTAATGCAATATCCCTGGCAATCAACAGAGACGGAAGTTCAGGTGGAGTTATCCGACTTGCATGCATTACAAAAGACGGTGTCGAAAGATTTGTTCTAACCGGAGACCAGCTGCCAAAGTTCTATGAAGATTCATAGTTCAGGACAGAGACTTGACAGTTTAATGTGCTAATCATTTGTTTGCTTGAGAGTGAAAGTCATTTAAGTGTCTGAATTCATATTGATTTAAATCGGCATCATCAAGTATTTAGCACTTTTGTTTCAAATAAAATTAAAAAACTCCAGACAATTTTCATGTGATAAATATTTACCAACTGTTACATGAAAGAATCATTCATAGCTGATCTTGTTTGTGAAATGATGCATAAAGAGATAAAATACAGAAt
>F01.PB284
AGTTCGAGCATGGAGGGAAGGGGCGCTGTTAGCGCTCTCCTTTCGCTCCTAGCCGCGGTGTGTGTAAGTGGGATTGATACTCCACCAAGAAGTACCTGCGATCCGTCGCTTAGTAACCAAACCATATTTGACTTTTCAATAACTAATGTGTTTTATAATGCTTCCGTTGACTTGGCGTCGCTTCGAGGGAAAGTGACGTTGTTTGTGAATGTAGCGACCTACTGAGGTCTAGTTCACCAGTACTATGGGCTGAATGCACTTCAAACCGCCCATGGTGCTGACGGATTTCAAGTTATTGGAGTACCATGTAACCAGTTCCACTTCCAAGAGCCTGCTTGGAGCGGTGTAGAGCTGATGAACGGGCTGACATATGTCCGACCCGGAAATGGTTTTGTTCCGAACTTTCCTATTACAGAGAAGGTAGACGTAAACGGCCAACGTCAGCATCCGTTATACGCCTATCTAAAGTCGTTATGTCCACATACCTACAGCCAGATTCGGCAGCCAGTCCTCTACAGTCCAATTTATACCGAAGACGTCCGTTGGAACTACGAGAAGTTTTTGGTCGGCCCTGATGGTAAACCTATGTATAGATACGCTCATATCGTCGACCCTGGCTCCGATGCGCAAATGCTCTCCGACATCAAAATGGCTGTCGCTAAACTGAAAGCCGGTGGAAGTGCTGATAATGGGATCCTTGGATAAAGATTGACTTAAAGCTGAATTTCATTTTTCGTTATTTTTGTTGCATTTATGTTACGTCAGTATTGATATAAGTGTAAACTGAGACATTTTATTTTAGTCCCTATGATTTGTCTGTCACAAACAGGTTACCTGTGGACGGGCAATGAAGAGATAGAAGGATTCAAGAAATTGTGCATTCGTCTTTTATCTAGATATCTCGGCTAGAATAAAATAGCAAAAT
>F01.PB285
AGCGCCGCTCAAGATGGCTGCCTCCATAGTTAGAATTTCTCGTCGATTTTTTAGAGAAGCTAAGCCAGTCTGCGTACTGTGTACCCGGAATTCTGTTTACAACAAGCACTTTGTTGAGAACACAAAGACTTTGGAAGCTATCAAGGAACCACTGGCAGAAGATGATATCCGCAGATTTAGACGAATTAAAGCAGCTCGCACAGATGATAACACATTCACAGACTTTGACCCAGTTGTACAAAAATTTATCAACATGGTGATGAGGAAAGGAAGAAAAACAGTGGCCAGAGAAAACGTGTTGAGGGCACTGGAGAATGTTAAGCGAGCACAGGTGGAGAAATATCACAAGGCTAGTGAAGAGGAGAAGCACTCTATCGAGCTAGATCCTGTCAAAATATTTCACCAGGCTTTAGAAAATGGAAAACCCATGCTGATAACAAAGAAGGTCAAGAAAGCGGGACAAATCTACCAGGTGCCAGTTGCTGCATCAGAAATCAGACAGAATTTCCTAACAATGAAATGGCTGATACTTGTCAGCATGGAAAAGCACAGAACAGTTAGATTTTATGATAAGCTGGGCCAAGAAATTTTAGATGCGTATAATCACCAGGGTGGACTGATTAGAAGAAAACAAGAGATGCATAAGATATGTGAAACTAACAGAGCATTTGCACAACTAGCTAAATGATCGGCAATAAACAGTTCTGAGTTATCTCAGACAGTGATGCTGGCAAACTGAGAATGTGATCATTGCTTCCAGACACAGTAATCTGTTGCAGCAAGTCTTTGTTAAATGTGTATGATGTCTTTTTGGTGAAATAAATAGCTTT
>F01.PB286
CTTTGTTGGCAGGATCTCTGGAATAAAGTGTCTGTAAACAGAACCAGTATGACTTCCAGAATGATGCAGGAGAAATGGACGTTTGCTTTTGTCCTGATGGACGTCAACAAAGACGGCATACTTTCTCAGGCAGACAGGGAGCAGGTAAAACAGTACTTCAAGTTGTCCTATCAACCGTCTGGTGAGGAGGAGACACAAATGATGTCTGAACTGGACGCTTTCTGGGAAAAAGCTGTTTTCCTGACCAGCGAACCTGACTGGACACAAACGTTCACTCCAGAGCAATTTATTAAATACCGAGACGCAGTGTTTCCGAAGGACCCCAAAGCAACTAGGACCAAGATTTTTGAAGCAATGATGCATATTCTGCATGCTTCGGATGTCAATAAAGCAGGATGTTTCACATTTGAAGAATTTAAAACGCTCCATGCTGCATTTAATATCAAGGACGATAGACTATTACATGGTCTGTTCCAGCTCGTTGGCTCGGACTCGGAGAGGAAGTGCCCGCTGCATAACGTAGCCGAGTTTTATGCTGAGCTTACGATGGGAAGTGATGAGAACAAACACTCCGAGTACATGGCCGCTATGGCTGCGGCCGGGTTCTTGCCATCGAAGTAGTGGTTTCGAATCTGAGGGACGGGACACTGAAAGACGCACTTTGTAATCCGGTTTTTTTATTCTCGTTTGTCTTTTTATCTGCTTTGAAGGCTTATGTATTAATATAATTAGCTGTACCTTCTTTGATTCTCTTACTGTTTTTTTTCTAACTTTTTCTACAGACACATTAATAGTATGAACATTGCTTTCAGAAAATTATACGCTGTAGAGTTT
>F01.PB287
AGTCGGAAGCCGTCTGGCGAAAATTCACAATGGCCGCGAGCTGTTGTGGAGTAAAGAAACAGAAATTAAACAATTCTATGCCTGCCGTATGCTGTAATGGAACGTCCAGTTACATGAATGGATTGAAAAATGGATATACTGTCGCCTCTGCTCAAATGTGTTTTTATTGTTTTGACGTTCTCCACAGCCATCTTCACAGTTATGAACCGCCTCGAACTCCGTCTTTCACTAACGAGCCATACCCATTATTTGTGACATGGAAAGTGGGAAAAGACAAACGTCTTCGAGGTTGTATAGGAACATTTTCTGCCACAAGCCTACAAGGTGGTCTCAGGGAATATGCCGTCACAAGTGCAATGCGTGACAGTCGCTTCAGCCCAATCACAAAAGAGGAGTTCCCTCGTCTCCATTGTTCCGTGTCCATTCTCACACATTTTGAAGAAGCCAGGGATTACCTCGACTGGGAGGTTGGGGTTAATGGTGTTCGAATAGAGTTCATCAATGAGAAGGGCCATAAGAAAACTGCTACTTATCTACCAGAAGTGGCAGTTGAACAAGGCTGGGATCGTGTACAAACTATAGACTCATTACTCAGGAAAGGGGGCTACAAAGGCCCTCTTACAAACGAGGTCAGGCGTAGTATACGATTGACTCGTTATCGTAGTGAAAAAATTACCTGTAGCTATAGTGATTATATATGTCACAAACAAAACTCACACGCATGACGATAGGTGCGTACAGTCCCCACCAAGGCAGTCCTCATGCAAGGTCACATGATGAATACATGGAAGTCACATGATCATCTGTTACTTATTATACGTATAGATTGTGAAATATGGTAGTTTTTCATCTGTCATTGTAATTTGGTGGTATGTGTATTTGTACTTGAATTTATTACTAACTACTGGATTACTTACTGTAGTTGAATTAACAATCTGCTAATAAGTCCCATAGTGG
>F01.PB288
AATTCCCCCAAAATGGCTGCCCTCCGTCGGCCTTGGCTACTTGGCAAGGCTGTTAAAGCTTGTCTAAAGCAAAGCAGAAGCATTGCCACAACTAGCAAACTATCAGGAGAATGGAATCAAAACTGGATGCCTGGACCATACCCAAGGACTAAAGAGGAGAGAGAGGCAGCAGCAAAAAAGTATGGTTTATTACCAGAAGACTACAAACCTATGCCGGATGATGGCAGTGCTCACGGAGACTACCCAGATCTGCCCTTTGTGGGGGAGGAGCAAAAAAGCCCATGGGAGGCATGGGATGACCCTGGATTAGTGAGAAATTATGGTGAACCAATGCATATTGGCTATGAAGTTATCACTGGAGACAGGGCTGACCCTGCTATGAAATATCCCTACTCGCCGGCTGTAATGTTTACCACTTTAATAGGTGTTATCCTGGGTTTCTGCACCACGTGGTTCCTAGCGATACGGTATGCTGGTGTCAGGATACCAATGTATAATGAGTGGTACCCTTACGAAGAAGGCCACCATTTTTATCCTGGGGATCCCAAACCTAGCATGAAAAGAACCGTACACTACACATTTGAACCTAGTTCATAATACAGTTGTTTATGTGAACAGTCCTGAAATATCCTAAACTGGTAGTGAAAGGGGATACACAGCTGAAAATTCCAAGGGAACTTTACCAGTGAAAGTATTTCAAAGTGCTGATTGGTATACAGTGTGTTATTATAATTTAATTATTACTGAGCATAGTAAAACAGTTGTTCTTCTTAGATGAATAAAATGTGCAGAACT
>F01.PB289
AGACGATCCCGACCTCCAACATGGCGGCCTCCATTGGGAATCTCACTGGGAAAATCGCGCTTATTACAGGAGGCAGTTCGGGTATCGGGGCGGCCACAGCCAAACTCTTCTCGCGACTCGGGGCTAGGGTTGCTCTCACCGGCCGTAACTCGGAGAATCTGAAGACCGTCGGACAACAGTGCTCGGAGCCCTTGCTGCTGGAGGGAGATTTAACGAAGGAGGAAGACACAGAGAGGATCCTTGATACAACCATCAGTCATTTTGGAAAGTTAGACGTTCTGGTAAACTGTGCAGGCATCCTAGAACTAGGAAGTATAGAAAACACAAGCTTAGAACAGTATGACAGGTTAATGAACATTAACGTCAGGTCAATATACCATCTGACGATGCTGGCAGTGCCACACCTCGTCAAAACTAAAGGCAACATTGTCAACGTCTCGAGCGTAAACGGCATGAGATCGTTTCCAAATGTACTGGCGTATTGTATGTCAAAGAGTGCTTTGGATCAGTTCACACGTTGTGTAGCTCTAGAGTTGGCGCCAAAACAGGTGCGAGTGAACGCTGTCAATCCCGGAGTAACGATCACAGAGCTCCAGAAACGAGGGGGATTGTCGGACGAGGCGTACGCAAAGTTTCTGGAACGCAGTAAGGAGACTCATGCCTTGGGTCGGCCAGGCGAGCCGGAAGAAGTAGCTGCCACTATAGCCTTCCTAGCCTCCGATAGCGCTTCGTTCATCACCGGGGCAACGGTCCCTGTAGATGGTGGAAGACACGCCATGTGTCCAAGATAGACGGCTGCACTGTCGCAGTTCTGTTTACCTGCGTTGACCCGCCGGTTACTGTTGGACAGTTATTTAGTTGGCGATTGTATATTTAAATGTATATATAAAATGGTAAAATCctatattc
>F01.PB290
aTCTATCATTTGTCGTGGACTGGAGTAAACTGGCACAATGCGTCTTGAAACTGTTATCTGCGTATTGCTGTCCGTGACGTCATCATTTGCTGACATTACAGGACAACATCCGCCATCGGGCACCTGTCTCTGCTTGACAGGAACTAATGTCAATGCCAGAAGCTCAGGGTCAATTCATGCGTCTGTTGTGGCGTCTGTCAGTAAGCCAGAATGCTACCATTTACATGGAGGAATCATCACGGCCGATGGTTACACTTGGTATGAACTTCAGCACGTCTCTGGCAGTACGAATGCCTGGGTAGCAGGGTCTTTCTTGTCCATTGGCTCCGCATCTCAATGTTCCTCAGCATCGACAAGCAGTGGCGGTGCTTGTAACGACGCGACTGCTAAAGACTATGCCTGCAAGTTGTTACACCTTGCTGACGCAGGGACCATTACTCTGTGGAAACAACATCCATCAGGGGTCCACGACGATGCTTATGCCTATAACAACATCCGTGACGCTTGCCACGGACAGGCTGCCTCAAGATCTCATTACACGTGTAGTGAATGTAGAAGCCCAGGCGCGCCCGGCGGACACGTGTGCCTCAGTGCGACACTCTTACACTATATCTACGCTGTTCACCAAAAGTTGGGATACATTCATGTAAATGAAGTTGCAGGCGCGTGTCATTCATGCACAAGCAAGCATTATCTGGGACATGCCGTTGATCTACACAACCCAACCTCCGCCGCGTCACATACAATGCTCACAACGTGCACCGGAATGGGCGGGTGGGGTCAAAACGAAGGCGATCACGTGCATTGCCAGTTCAATAGCTAAACTGTATCCTCTGAAGTACTTGGAAATAAATTAcctgagactgc
>F01.PB291
CCCTTTGATTGTGCACATGGTTGCGACCTTGCTTCACATTCTTGCAGCTTTCTCCAAAATGGCCGATAAGAGGAAGGAAAGAACATTCATTATGGTGAAACCTGATGGCGTCCAGAGAGGACTAGTTGGGGAAATCATCAAGCGATTTGAAGCAAGAGGATACAAGCTTATCGCCTGTAAAATGTGCCGGCCATCCAAGGAACACCTGCAGAAACACTATGCTGAGCTGGCTTCGAAGCCATTCTTCCCAGGACTCATTGAATACATGAGCAGTGGACCTGTAGTTGCAATGGTTTGGGAAGGCACAGAGGTTGTAAGAATGGGCCGTGCCATGTTGGGTGCCACAAATCCTCTTGATTCAAATCCAGGAACCATCCGTGGTGACTTCTATAGATGTGGGCAGGAACATTTGCCATGGATCTGACAGTGTAAAGACAGCAGAGAGGGAGGTTGGTTTGTGGTTTGCCGCCAATGAAATGATGGAGTTCGACTCGTGTGCATTTAATTGGATTTATGAATAATGACAAGTGTCCGTTAGGTGTATCTCCACTTATTTATTGTGCAGCAGTTGAGCTGTTGATCTGTAGAATTAAGAATATCTTGAAATTTACATGATAATTTATGTTTGTAATTGAAAGGAAGTGCTTTGTTATGATTTTTGTGGCTACCAGACACTTACGCAATGAAATTTTCCCTTTGTTGTAAATTGGTGCACATTAAACATC
>F01.PB292
ACACAGCAGATAGCAACTGATAAAGATATCTCTAAGATGCGTACCCTCGTCGTCTTCGTTTTGTTGGCCCTGGCGGCTGTTGTCTCTGCTCGGTCTTTCAGTGTTCAGGGTAGAACAATCAGTTTGAACAGAAAGTCCGAAAACACTTTGAGGAACTTGATTGAGAAGCTGGCAGCCAGAGCGACTACAGCTCCTCCCCCTACCGACAAACCAGAATGCTCAAACCCTTGCGACATCGCCCCAACCATCACCGCTACAGGCGAAGAGGACAACGACGAGTTTTTCGCATGTGCTGTAGATCAGATAAAAAGTCTCGAGATGGGATTCGCCGAAATCTACAAAGAGAAAACTAATGGCGAAGAACTCTTCAGTAAGGAGGAACACGACATCTTCTGGCATTTGCGCACTGACTGGGTGATCTCTAGAGAGATGAAAGACATTCTGGAAGTCGTTCTTGAGGAAGTAATGGTGTCAAGATTTATGTCTGGCGTTGACTTCGAGGATTTCACCGACGCCGAAATTGACAAACTGGAAGAAATGGGCTGTACGTACGGAGTTCTGAAAGAAGAATCTTACAGAAGAGCATATGGCGACAAATAAACTTCGGATTTACGTCTCAAAAGGAAATTGCTACAGGAATCAGAGACATGTGGGTTTTCCTTCGTGTATATTCTAAACTGGATCTTCATACCGTCTGTACAGACTTTATAGGATAATTTGTCAAAAGAACATTCGATTGAGAATCTTACAGTGTCGCACTGTTCTTTTTTTGTAACAAAAGCGTTATTTTTTCACATACAGGCATTGACGGCTATCTAAAACTCATGGAAATGTTAACTGTTCATCTGTTTGTTAGCGAGATTGGTTTTAGTAACTTTTAACTTGTTTCGTTCTAAGATTAAATACTTTGTATTCTG
>F01.PB293
AACATTCGGATCATTTGAATTGTAACAATGGCGAAGTACCAGCTATATTACTTCCCTCTGAGAGGGCGTGGCCAAGCCATTCGTTACCTGTTTGTCGACAACGACATTGAGTATGAAGAAATTAACGTCAGAGATTGTTGGGCGACAAAGTATAAACCGATGATGCCGTTTGGTCAAGTGCCGATGGTGAAAGATGGAGATCAACTTGTTGCCCAGTCTAACTCCATTCTGAGGTACCTTGGCAGAAAACATGATCTCTATCCCAACGACCCTGCTGAGGCCCTGAAGTTGGACATGATAACTGACCATGTCGAGGACATACGAGGACCATACGTCCGTATGATCTACACAAACTACGAAAGTGGCAAAGATGACTTTGAAATCTCTTGCAGAGAAGTTTGGTTACATTGAGAACCTCTTCAGCAAATGGGGCACTGAATTTATTTCATCAAAGATCTCCTTTGCTGATTACAATCTCTTTGATCTTCTGGACGACATGATGATCCTGTCACCCACCTGTCTGGAGGGCTTCCCCACACTCAAGGCGTACTACGAGCGCATGGCGTCGAGACCCGCCATCAAGAAACACCGGGAAACGGAAGAGTTCAAGAACATGCCCGTTAATGGAAACGGAAAACAGTGAACGAACTGTCGTGTAGGACTTTGACATGGATATGGTTTTGAGAATTGTCATGTTACAAGGGCAAGTTTTCTAGATTTACTTCATGGAGGACGAATGACTAGCAGTATTATTCATTTTAATTTGTTTTGGGTATCTTTCTTCGCAAATGGTGTAATTCAGATTGCAGCTTTTTGTGAAATGAATACATG
>F01.PB294
GGTTGATGCGAAAAGGAAAACAACACAATGAAGACGTTCGTAGTACTCTTGTCCTGTCTAGGAATGGCGATGTGCGCTCATCCTACACTGGAGAGTATTATCGCACTGGTGTTACAAGAAACTGATATTGATGGGAATGGCTGTATTTCTGCGTCAGAGTTCCAAAACGAGCTGCTTTTGAAATGGGACACATCTGGAGATAACGTTGTGGATGAGCACGAGTTTGTGACCGGTTGGATGCACCATTTTAGCGACAACCACAAGGATACTGTCGCCCTATTTCAAGCGTTAGACCTCTTGTTCCCGAAAGGACGTCTCACTGAACTTGACCTTCTGGCTCACCTCGGTAATCTGGACCCAAACGGTGATAGCTGTGTCAGCCACGTAGAGTTCACAAATTTCATCCACATGGTTCATCCTTGTGGAGCTCATGGCCATATCCACTGTAATGAAGTTTAGTGCACTTCTGCTTCAGCCCTTGATGAAATGAAATAAAATAAAATAAAACATGCCG
>F01.PB295
GGGCTTGGGGTACTGCTTGTGTAATTCTCACAAGCTGTTCAAACAGGAGACCGCAATAAAGTTAACCAATTGCAGCCAAGAAAAGATAACTCTGCAGTTAGAAAGAGACATAATAGCCACCCAGTTTAACTTTACTAAAGAATGCCAAAACAAAGGATTTTGAGGGGCGGGGGAGCAGGAAGGTGGAAGGGAAAAGGTGATGTTTACGTCATGAAAGCGAGGCAACGGTTTAAGATAGGACATTCAGTAGACATTAAAAGACGTGTAAAGGAAATTAGAAGAGAACCTGGTCGCCGGCGCACAAAACTTTTGGACCACTTCCCGGCAAGAGAACGAAGCGGCGCAGAAAGTAAAGCGCAACGTGCGGTCAGACGACTTGGAATGATGAAAGACCCGGTTGCTGGCAACGCAACTGACTGGTTCATCAACCCGTTTAACGTTTCGGATCGCCAGGTTTTACGCACAGTCAAGAAGGCCGTCAAGAAACACAATAATGAACCGTATAAAACAAAACGCGCGTACAATTCAGAAAAAGCCAAAAGACAGCTGTTCAGCCATGCCTTTCCGTACCTTTACTGAAGATTCTACATTGAAGATAAAACAACATTTTTGTCTGTCAGTTATCTGTAGATAAACTACTATTTGTTAATTCAAGGTACAGGGATGAATGTATAGTAACGGCGTGCAAAAACAAAGTTCAATAAAGATTACCGGCCATAGCACCTGTACACTGTAGCCAAATTAGCCGCTTCAGCAGCAAGTTAATCAATTAAAACACTCAAACTGGTTCATTAGTAGACAGAATAACCAAATGTCTTATTAATGGTATTTTTTTCTGTGTACAACATTTATGTGTACATGCCATATTACTGACCGTAGAGATTGATTGCTAGTTTGCTTCTATTGTGAGTTTTGTTAAATAAAGATATTT
>F01.PB296
GGTTTTTCAGATTATGTGATGTACGTGACTGAATTATCTCCATGCTGCACAGTAACTTAAGGTTAAAAGTCGCACTTCGTACTGTAAATACACGTACGGTACTTACAGATAACTATTTTAGTTAACAAATTTTATGTAAAAGCTGGACAGTAAACTGGTAAATATGGCAGACCACAATATTACAGTAGAAAATGTCGAATACAGCATGCTGCGGCGCGGAGACCATATTGCAGTGATGGGTACCGTAGACGGGCGGCCCTACTACCATCACGGTATCTTCCTGGGGCACACGACGGGCGTGGCTCACTACGGACACATTAACCCTACAGAAGCACAGGTACAAGTTATCGACCTGTTCTACTTTATGGGTGGAGGTGACGGGGTGCGTAACCTGTACCGTGTGCAGTACAAGCACAGCCGCTCGGCGGAGGAAGCGGCGAAGACGGCCGAGCACCTGGCCGAGCGTCCCGGGAGTCACAGCGCCTACGATATCGTGAACAACAACTGTGAACACTTTGCCACCAAGTGTAAAACCGGAGGACCGTTGACGGCGGAGGGGAAGCAACATATCGACAGCTGTATTGATTCAGCCCTACCACGAAGAAGGCCAACCAGCTTGGCCGACTGCCCACAACATAAGATCAAGGCTGCACATTAAGGCGAACGACCGTTAACAGTTTTGCCTAGTTTTTCAGTTTGTGTTTGGTTTAAGAGGATTGTGGTTAATCTAGGGTGCACATTCAAATCAACGAGATTACCGTCATTTTGCTCAAGGACCGTTACAGTTTAGCATTATTGTATATAATATCGTGTAATTATTTTCTATCTGTCAAAAGCATAGTCGTTCTGGTGGTTTAAACCACTACAATCAAAATAAAATAGTT
>F01.PB297
CTTTTTTCCGCTGCAGTATCGTGTCGTGCATTTCGCCGGCAATCATTTCGATTTATTTCGTCATTTTAAGGAAAGAGATGTCACACCCCCTGTTGTTTGATGGCACTTGGACTCAGCAGTTTAAGTATGAATCTGCTGAGGCCTTCTATCAGCAGGTGTTGGCAGGGGCCTCAGGGTCACAGGCAGGGGACACATCGTTGGCATCGGGTGGAGCTGTGGACCCAAAGATTTTGCAGCGAATCAAATCATTAGAAACAGAAAACAGCAGTCTAAAGAAAGCCTCACAAGATCTGACAGCCCTAGTGAAGAAGCTTGAAGCAAGAGTTGCAGCTCTTGAATTGGGTAGCAAAGGTGGAGCTGCACCAGCAAGCAGCAAACCATCAGAACCTGCCAAAGACGAAGATGAAGACAGTGATTTTGACCCATTTGGTGATGACGATTCCAGTGAAGATGAGGAGACCAAACAGAAACTTGCTGAATATGCAGCAAAGAAAGCAAAAAAGCCTGCATTGATAGCAAAGTCCAGTTTACTGATAGATGTCAAACCATGGGATGACGAAACAGATATGGCAGAATTGGAACGTCTTGTACGCTCTGTAGAGATGGACGGGCTAGTGTGGGGCCAAGGTAAACTAATTCCAGTTGGATATGGTATTAAGAAGTTACAAATTAATGCTGTTATTGAGGATGATAAAGTCAGCACAGATGATCTGGAAGAGAAAGTAACAGCATTTGAAGATTTTGTGCAAAGTATGGACATAGCTGCATTCAACAAGATATAGAAGTAACTCAGTTTAAGTGTGAAGACTTAATGTTTAACTCTATTTATACAAGTGTGGCATCAGGCTGTGAAATAAATTAAATGAAAGGGT
>F01.PB298
GCTCAATTCGGTTCGCTAAGACGATCCAACAGAAATCACCATGATACTGTTTGCCGCTGTCCTATCTTTCGCAGTACTGTGCTCATGTGAAGACACCCGTTACCTTCAGAAGCCCTCGGGATCAGCTCGTATCATTAACGGCGAGCAGGCATACCCTGGAGAATTCCCTCACCAGGTGACGTTGCTACGAAATGGGTACCATATGTGTGGTGGGTCAGTGATAAGTCAAGGCTGGGCCATCACCGCTGCGCACTGCGTGGATGGACAAACTGTGAGCAATCTTGCCATCGTTGTCGATCTTCACGATTTCTCAAACCCAGGAAATTACATTTGGTTCGACATCGCCGAAGCCATAAAGCACCCAAACTACAACCAAGGTCAAGGTGCCTTCCCAAATGATATCGCTTTGCTGAGACTCATTCCCAACGGCAAAGACATCGGTCACAACGCCATAAGTCTCGCTAGCGGCACGGACACTTTTGCTGGAAGGGAATGTGTTATATCTGGCTGGGGTGTGCAAGAGAACGGGAATGGCGCATCAATCCTCATGAAATCAGACGTCACAGTTTTGTCTACTGCTGAATGTCAGGACTACTGGGGAAGGACTAACATTCTTAGCCCAGCACATCTGCGTGAAAGGGTACAATACCCCTGAAGGATCTGGATCGTGTAATGGTGATAGCGGAGGTCCTCTAGTTTGCAACGGACTGCTTGCCGGGGTGACGTCATGGGGTAGAAGCGGGTGCCATGTCGACGGAGTAGTAACACATCCTAGTGTGTACGCTCGCATTTCTCACTTCCATAGCTGGATAAAGAGTAGTTGCGGAAATTGTGTCCCATAAACTCTACAGAATGATGCTGTTAATGTACAGCTGGCTTGACTGAATAAAACACATAACTT
>F01.PB299
GGGTTTTGTTGCGATGTGTGCAGTATCCTATATCTCGCAGGATCGGCCTGAGTGTACGTTTGCATTCATTTTGAAATAGTAAAGATACATTTGCATCTTTACATTCTTTTCCACAGGACAAAATACTGGGACTTGTAAAATGGCACAGGTTGGACAGTGGTCACACTCTTTGTTTGGTTGCTTTGACAACTGTGGAATCTGCATAGTTGCCTATTTTGTCCCATGTGTAACATTTGGGCAGACAGCCGAGGCGATCGGCGAAGGGAGTTGCTTCACATGCGCCCTGGCGTACTTTGTACCTATTCTTAACATCATCACATGGCTTAGCATACGCGGAAAGATCCGAGAAATGAAAGGAATAGAAGGATCGACCGTAAATGACTGTCTAGCAATTTTGTGCTGCCCACTCTGTGCGTTAGTTCAGGAAGCACAAGAAGTCCAAGGTCAAGGTCCAAGCGCACAGAGCATGTGCAGAGAGTAACCGGAAGCGGAAATGACCATAAACTGCACGGCGACGCCATTTGCAGCCGGCAGTGTGCTTAGAGCAAAATGATCAAAAACCTCGGCATTAGTGATATTAACTACAATAACTCGAACTTGAGGAAGAAAGACAAGAAATTTTGATAATTATTTTTTTCTCTAATTTAATTAGTGCTTCGTTTAATTTCTTGTGTAATACTCGGAATGGAAATTTTAAGTCTTAATCTTTAACAAAAAAGCACAAAAGTGCCATAACTCTGCTTTGACATCTGTATTATACATGTATTTATTTCATATTGATATTTAGTATATATAAATACTAATAAAGAAAAGAAAGAAACAAAGGC
>F01.PB300
acagcatatAAGCATTTCCGGCTCGGTATATAAGAATAATTTGCGGTTTCATTTCTTTTACAGTACAGTCTGTCATTGTATAAATCATGTCTTCAGAATACAGTAATTACGAAACGAAGGTTGCTTTGGTAGAGAGCAACAGCCGACCTGTTGGACATCAGTTGGTCAACACATACATGACAAACAGGAATGCTGACCCCATGGACCTTGTAGAACTTGCGAGACAAGTGCAAAAGGCTGATGAATTCACAAAAGCAACTGCTGGCAGCAAGCTGATAGTGATTGCAGATCAGATACGCTACCTTCAAGAACAGGCAAAGAAGGTTTTAGAAGAAGCCAAGCGAGATGCTATGCTACACCACGCAGCATGTAATTTAGTCAAGAAACCAGGCCAGGTGTATTACCTGTATGAGAGACCATCTGGACAGAAATACTTCTCTATACTGTCACCAGAGGAATGGGGAGCTTGTTGTCCACATGAGTTCATAGGAGCCTTCAAACTGGAACATGACATGAGCTGGACTCCGTTCGAGCATATTGACAAGCGTTCACAGGACTTTGCTCTCATTGATAAAGTCATGAATGCCCAAAAAGCTCTAGTTGATGCAGAAGCACCAAATTTTAAGGGACTTACACCAGAGTCAAAAAACAGTTCGTCAGCAAAATTGACAGATATTAGTCATTTAATGGGACATGTTTCAAATGAAACTAAAGATGATGACTGTAATCCTGGTGGTGTGAAATCAGGTTGATAAACAGAAAAAAGTTGACTAAAATCCAATGAAAATGTGATAGTTTTGTGTCATGTGTTCCAGTGACAACATGTATTCAGGACTTTAGAGTTGTGTCCCTTGTTTTAAATTTAGGTGGTAGTTTGCTGTCTTGGACGGTGTAGCTCCTGTGTAATCATTTAGGGTTTTAATTTTATTGTGATTATATTTTTTTTATTAAGAACAAATTAACTAAATATacatgtag
>F01.PB301
GTGACGCAATTTATCTGTGTAAAGTTATGCTTGTTTTTTAATTTCCTGAATATTTGCAATAAGAAATAAATAAATCCAGCGGAGTTTTGAATACAGAGCAGCAATAATGTCTTCTGAAGGAGAAACGAGGATAATGATGTATGGACGGGAGTAAATTTGCTGATTATGCCTTTGAATGGTACCTGAAACACATCAAACGATTTGATGACTATGTAATCCTGTTCAACAGCGTGGAGTTCCATTCACTCAGTACAATGCATATGGAGGTTGGGACTTTGGAAGCATACAGTATTGCCGTAGAAGGGCAGAAAACTGCAGCAGAAAAGCTCGTCCAAGAACTCACAGACAGAATGAAAGCTGCTAAATTGCATGGGAAAGTGAGGCAGACGACAGGTCCCCCGCGGACAGAGGTTCTACGAATTGCAGATGAAGAGAAGGTGGACCTGATCATCACGGTTGTAGAGGTATGGGTACGGTCAGACGTACGTTCCTGGGGAGTGTCAGCGACCACATTCTGCATCATTCCATGTGCCTGTACTAATCTGTAGACACAAGGATGATCATAAACACCATCAGCATCATCATGAGGCCCATGCTGAAACTGAGGTGAAGGTTTAGAACAAATAAAAACATGTTGACTATCAGTGCAGTCTAAATGTTTGTTCGGGTATGTCTGATAGAAGAAACTGAGAAGACGATACGAAGATATAGAAAAAATGAATAGATTTGTTTGAGTTTACGTAAACCGTGTAGAAGTGTTACGAGTTGAATAGATCTCCTTTTG
>F01.PB302
ATTGGGTGGGTATTCTCAAGATTAATACGAAATAGAAGAATGGTTTTCGTTAAAGTTGCCTGAAATTACAGACCTAATGGTTAATAAGATGGAGGGCATATCGGAGGAGATGAAAGAAGAATTCCACCAGGCGTTTCAGATGTTTGACAAAGATAATGATGGAAGCATCTCCTCAGAGGAGCTTGGCATTGTGATGAGATCTCTGGGACAGAACCGACGGAACAGGAACTGGTAGATATGGTCAACGAGGTGGACGTGAATGGTAATGGAACGATAGACTTCGACGAGTTCTGTCAGATGATGACGAAGCGGATGTCGGAGCACGACGAGCCACAGGAGCTCATGAATGCATTTATGGTGTTTGATAAAGACGGTAACGGGTTTATCAGTACAGATGAATTAAAGTTGGTGATGACAAACCTGGGAGAAAAGATGACAGATGAAGAGGTGGAGGAGATGATGCACGAAGCCGACACTGACGGTGACGGACAAATATCTTATGAAGAGTTCGTGAAAATGATGACCAGCAAAGATTAGAGAGTTGTATCAGACGGAACCAAAGCAGCAGTACATCACCAAACAGGACATCTTATACTTGTGCAAAGACGTTAAACTGAAATCGAGACTTTGTGTTCGAGACCCGTGTGTAAAATTGTTGAGATATTCCCATATTTAGTCATCAAAATGTCGCAGACGAATATTAGTGCCGTTGCGGAGACAGCTCCCAATCGACACTCTCCAGCCTATACATTCAGCAGCATTTTACTCATGATACCAATTTCTATATGTTTCAAATGATCATTAAATGTTg
>F01.PB303
AACCGGGCCCTTGGAATTTCATGGTGTTAATTGATTGTTATTGTGATAAAAGAGAATGTCGTTTGGAATAAAGCATCAAAGTGTCACGTCTCTAGAGTAAATTCAACTTCCACGATACAGAGAAATAAAAAAAAACTGCAAACATGGCAACGATGGCGGAAAGTGATTCCATTGAGAGGGGCTTCCGGCGGTTATCTTTGCTGTTCCATCCGCCAGTTCTGGACGCGAACAAATGTTACCGTTGTAAGGACACGGTCTACCATGCCGAGAAGATGGGCCCGGTACACGAAGTGGTCTACCATAAACTCTGCTTCAAATGTGTAGTGTGTGACCAGCATTTGACAATGAAGAACTACTTTACTAGTCAGGTGGACCCGACAGACAGAGATTTGTACTGCTCGAACCACTATCCTCGTGTTGGAGCTGCTAAATACGGCCAGGGAGCCGTAGGAATCAAGGGCGCCATGAGAGCTCAAGAAAATTTCAGGAAAATGAGTAAACGACTAGACAGCCAGGTACGAAAACCAGGTACTATCCGAATTCCAACTTACGACGCGGAAGCCATTGCAATAAAGCGGATTCTGACGTCACCAAAGGCGCAGGAATACACGGCTGCTGTGAACGCTGAGGCCCAGAAAGTAAGTCTGCCACCTGACGCCATGGGGATCAAACAGCCGTTGGCAGCACAGAAACTGAGCCGGGTCGACCACCCAAATATGCATCATCACCAGTACCAGCCAAAGTACAAGAAGCGGTTGGCAGAGGCCCAGGTTCAGCTTGAGAGGGTTCACAGAGAGGAGGAGGACAAATTGTTGAAGAACTTCCAGATGGAGAGGGAGCGCGAGAAACAGAAACTGACGGAAGAGATTAACAAGGAGTGGGAGGTTCGGCTCAAAGAGCTTACAGACATATTCGAGAAAGATATGTC
>F01.PB304
AGAGCACTTAAAAATGGATAGGCGAGCGCTAGGATTATCCCTGTCGGATTATATATTTCTTTATGAGTGGAAGAGGTCGCTCACAGACGTAGACCTGAAGAGGAAGAAAAAAGCTGAGCGCGAAAAGGCAAAGTTAGAATTCCGGATACTGGAGAAGATAGCGAGTCCTACGCTGGGATTCGAAGTTCAGTACTTCAGACTGTTTAATGAACTCAACCAGACAGAGACACACATTCACAACACACTGCCAACACATGAAACATTGGTAGCAGAAAGAGAATGCATAAATTTCGAAGACAGAAGAAGACGTCAACCACACGCCGTACGGTACAAGGACTTTTACGGTTGTATAGAGCCAGAAGCCAGAAAACCACGAACGCCGAAAACTCCCGCCTCTATAGCACTCTCTGGCATTGACATTGCACCTAGTCTACTCGAGGAAACTGTGTCACGTGCTCAGTCACAACTTCAGTCCCGTAATTCAAGAAGATCTAATACTGTAAACGGATTTTTGACTCCTCGTGATTTAGCTGTTCCACGTGCTCATTCGCAGCAGCGTCGTCTGTCACGTGATTCTCAGAGATCTACTGCCGGAAAAGGATTTCTATTCCCAAAACAATAGTTTATTTTTATGTCTCTTTTTTCTGGGCATAAATTAACATTAATTTGTTTATACCTAAATTTAAGGGCAGTAATAATTATTAATCAAACAGAAAGCGCTTGTCCTTGACATCCGCCGAGATGTGCTTGAGTAGAAAATGCACGAATGCTTTGCCTTTTGGTCTGCTTGCTACAGGCCCTATACAGTAACGATGTGTATCGTTTTTGGCGTAGAAAACTCTGCGTGAGTCGTGGATAAAGCTTTCTGTTCTTTTGTTTTCTTGTTTAAAAAAGATCTGGAGGTTTTTAAACATTAACATATTAAGAACAAGAAACCTGTGACATATGGTGTAATGGCCTGTGTATTGATATTTCACTTGCATAAAAAATAACAAG
>F01.PB305
GTGTCAACATGAGCTCCACAACTGTTTGCTTTATCGTGGTTATCGCTGCGTTTACAAGCACCGCCAGAAGTGGAGCTATTAAGCGATATGTTCCACATTTTGATGGCGGCCACGTGGTAACCACAGTGTCTAGTCACTCGATTAACGAGGCCTCGGGGTATGCGCGAGTAGGATACACAAAGATGTCTTGTATACACACAATGACTCGGTGGAACACACAGAATATTCGCATTCAGTACCACATCCGGTCAGCGTCTTGGAACTATAACAATCGACGGTGCTCATGCCTAGATTGGGAAGATATTGCCTGTGGTCCATGCACTGCGGGTAGTGGACACTGTATCTACATAGCTGACACAGGAGGTAATGCCGGCGGGACGAGAACACCATCTACAGAATCAGGGAGCCAGATCGTATATATGATAGGCATGTTGGACTGGATGGTGTTCTCAAGTTCAGCTGGGATCAGCATGACTGTGAAACCGTTATGGTGGACAACAGGGGGAAGTTTACGTTGTTTCAAAGGTCAGTGCTGGTCACCATCCGAAACTTGTTCATTTGCCGTCATACGCCTGGGATCCAATCACCGCGTACAAGTGAATGAGGCGTGTACTTGAGCATTACCTCACGGTCCTACAACCCAGTGGGTGGTGATATATCTCCCAGTGGCAAAGAGATGACGTCTCAGCCCTTGAACTACCGTATATCCATGAACGTCAAGGGAGGCCGTGTGCTTCGACCCTCAGGGTGGTGGATATTATACGATTGGGGAAGGAAGTAACCCACCGCTGTACTACTATCGACGCACTGATGCTGGTGGCAGCATAGGTGAACTTATTGGCTGAAATGATCCTGCACTATAGTAATAAAAATAGCATACG
>F01.PB306
GGAACCACGTGCAAGTGTTTACAAAAGTTTCGGATATGCAAGCATGTCATTCAGTTTTAATTTCCCAGACCCTTCTTTGACAGAAGAGGCTAATGGTGGAGATCAGCCAGAAACAATGGCCACTGATAAAACCAGCACTGTTCAGCCACTGGAACCATGGAAAGAATGGTTTCCAGTGAACACATCCTTGGATTCCAGTATGCGAACAAGTGAGTTTAAGTTCCCTGGAAATGTAAACATCAAGTGCCTGGATAGTACAGATGTGGAGAAGAAACTGACAGAAGGGTCTGACATGTGTGGTGTAAGGGTTGCTTCTGAACAACACTCAGACCTCGTACCAAATGTTTATGAAGGAGGTTTGAAAGTTTGGGAATGTGCCATAGATCTAACAGAGTACCTGAGTAAAATTGATATGAAGGATAAGGATGTTCTGGAGCTAGGTTGTGGAGCAGGACTCCCAGGAATAATGGCTATGCTTCAAGGTGCTACAGAAGTTCATTTCCAGGACTATAATCCAGAGGTAATAGAACACTACACCATACAGAATGTTGTCTTGAATAGACCCAAGGGTTGCACCTGTACCTGCAGATTTTACTCTGGAGATTGGGATAATTTTAGACAACATATGGAGCCAAAAGGAGTGAGATATGACTTCATTCTCACTGCAGAGACAATATACAAACAAGAAAACTACAGGAAACTTACTGATATCTTTAGAGACTTCCTGAAAGAAAATGGAATAGTATATATTGCAGCAAAGTCTAACTACTTTGGTGTAGGCGGAGGAACTAGGGACTTCGAACGCTTCATTCAGAGTAATGGTCTGTTTGACATAGAGAATTGTCATTTCATAGAAACAGGTGTTCCTAGGGAGATTCTAAAATTGAAGTGGAAACACAAGAAATGATCAAAGAATACACCAAACTGTTAAATACTAGTAACAAATAAAATGTGTTTGT
>F01.PB307
GAAGAAAAAATAAACACACACAAATTAAGTGGATAATGGATAAGTAATTACGTAATTTTCAAAATTGTAGGAGGTAGTTTTACAGGGACGCCAGAATGTGCACAACCTACGGCTGTACGACGTTCTTGTCAATACTGTCGGCAATATTTCTCATTGCGGGTATAGCTGCTTTGACCGGAAGTTTCTACTTCGATGAATGGGCAACAACTGAAAACTGCACTGTCAGATTCCGACAAGAATCTGACTGTATTTCACCAAATAACAGCATCAGATTCATGTCAAACGATATGCGGCAGCAGATTTACATCTGCTTACTGGGGACACTGAGTCTCCTATTTATATCTCTGGTATTTGGCATCGGAACAATGTTTTCAACGAACTGCTGTGACGAACGACGCACGAAGGAGAGAGCCGGATGTTGTCTCTTTGTGATACCATTTCTTAACGTTATAGCAAGTATCTTCTGTCTGATTATGTGTCTCGCTGTGGTGATTTTGTGCATTGGTTCGAGCCATTACGGGATTTCCTTGTATCTGGCTGTAAGTGGCGCTGGAATTTTGTTTTTCATTTCTCTAACGCACATCTGTTGCTATAGCAATATGGACAATATGGACCGTATACCAGGTCCAAACCAAACTAATTACGAACGGCTGACAAACCGGAGTACACATGACGAAGAAGCTCCGATAATGGATGGTTCTCGGGGACAGTAAAACCACCTTTGAATACAATCAAAACGACAGATATGTACAGCGAAAAGTATACGAATGTGCAGACAGACAGACAGAAAATCTGGAAATATGTGAAAACCTGTCGACAAATACAAACATTAGGCAGGCAACGAAGGCATAGGCAAGACAGGAATCGATACACAATATTCAGAAGTTGAGAAAAGACAGATAAATGTATTTGTTTCTAAATATTACAGTGTTATATAACCGTTTTCAGAATTTGTAACAGAAATAAAAATAATAAAATT
>F01.PB308
GGTGGTATTCTTGAATATAGAACAGTAAAAATGGCTACTGAAGGAGAAACTAGGGTAATGATATGTATGGACGGGAGTAAATATGCTGATTATGCCTTTGAATGGTACTTGAAGCACATCAAACGACCTAATGACTATGTAATCCTGTTCAACAGCGTGGAGTTCCATACACTCACCACGATGCCCATGGGCGTAGGGGCGGCTGATTTACTTACTACTATGGTACAAGAAGAAAAGGTTCACGCTGATCAATATCTGAAAAAGCTGACAGATATGATGAAAGAATCTGGTTTGCACGGGAAAGTGAAGCAGACGACAGGCACTCCTCGGACCGAGGTTCTACGTGTTGCAGAAGAAGAGAACGCGCAACTGATCATCACAGGTTGTAGAGGTGTGGGTACGGTCAGACGCACGTTCCTGGGAAGTGTCAGCGACCACATTCTGCATCATTCACATGTGCCTGTACTAATCTGCAGACACAAGGATGATCATAAACACCATCATCATCATGGGGCCCATGCTGAAACTGACGTGAAGATGTAAAAGAAATATCTTCATGCTTGACTGTACATACGACCTAAGTGTTGATATGAGCATGTGGAATCGTAGAAAACGTTACGAAGACGCGAAAATGTGCATGTAGCCAAAATGAACAGATGTAATTAGGAGTTGATGTAACGCTCCGAATCTTGTTTATTTGTTTATATGTACGTGTAAACTACTGTTATAAAATTAAAGGATAT
>F01.PB309
AGGCAGTTCTAAAATACGAATAAAAGGGTTAATACAGATTTTGAGACCCGGATTTTCATAAAAAGAAACAACAAGATGGAATACTTGACGACCAGTGCTCTAGTGGTGCTTTGCAGCTCTCTTGTCCTAGGTCAACTTGGCGGAATGATTCCTGGTGGAATCGGCGATCCAGTTCCCATTGAACCTTTTCATATACAACTTGCACAGTTCGCTGTAGGACAGATGGGAAACCAATATGTTTTTAATCAAGTTTTGAGAGTGAGGACTCAGGTTGTAGCTGGTATTATGTACCACATGGACGTGTCGGTATTCACATTTCTGAACAGACGAAGAGTTCAACAGATATGTGCCGTGAAGGTGGTACATAGACCCTGGATGACCGGTCAAGAGATAAGCTTAGTCGACTTCAGCTGTAGAAACGCCGGAGGCCAAGTTGGATATTAGTCCTGAATTTGATAACGGAATTTCAAGATATATATACAGCGGGTTTGACAATAAGACAAAAGAATACAAATTTTGAGGTTTATTTGAAAATGTTTCACATTTATTGTTAGGATGCTATTGAGATAGATTTTTTAGAAGAGTCGGCAAAGAAAACAAGGCACGACAATGGTTCATTATCAATCAGTAACAGTTATAATTCTTGTTGTACACAATGTCTTTTAATACCTCTTCCACAATAGGATTGATTGTTCCAAATTTTGGCTTGAGACAAGAAAGATCGTTGAAATCCTGTTCGAGCTGTTTAACCACTTTTGTGTGTATATATATATGTCAATAAATGATTGC
>F01.PB310
ATTTCCGTTTCCGGTCCACATGTGTGTTTACAGAAAATATATAAACAAATATAATTTAGACGATATATTTGATTCAAGATGCCGAAATCAAAGCGAGATAAACGAGTTTCACTGACACAGACTAGAAAGAAGGGTCTAGAACTGAAACAAAAGTTGATAAATGATATCAGAGAGAGTGTAGACAAATATGCAAGAATTTTCCTGTTTTCTGTACACAATATGAGAAATACACACCTGAAGGATGTCAGACAAGACTGGAAGCATAGCAGGTTTTATTTTGGGAAGAACAAAGTTATGTCCCTTGCTTTAGGAAGAACACACTCAGATGAATACAGAGACAATTTACATGAAATCAGCTCACACTTGAAAGGACAGACTGGCCTCTTGTTTACAAACAAAACCAAAGATGAGGTTGTAAGTTATTTTGAGAACTTCAAAGTGAGTGACTATGCTCGTGCTGGTAACACTGCTATACAGACAGTAATTTTAGAAGAGGGTCCGCTACCAGAGTTTTCACATTCGATGGAGCCGCAGTTACGGCAGCTTGGACTTCCGACTGCTCTGAAGAAAGGTGTTATACACTTGCTGAAAGAACACAAAGTGTGTGACCTAGGTCAGACACTGACACCAGAACAAGCCAGAATATTGAAACTGTTTGGGCATGAGATGGCAGAGTTCCACGTCACAGTAGAGTACATGTGGTCAAACAAGGGAACATTTGAATCAGTTGATTCTCAGGCAGAAACAATCACACCTACAAAAGTCAGAGTGAGACCTAAAAAGAAAGAAGACAGTGATGGTGATGCTGAAAATGATAGTGACAGTGGTGATGAAGTGATGAAGAACAGTGATGATAATGAAGATGAAAGTGATGAAAATGATTAATAAATTTATTTTACtatttt
>F01.PB311
ATTTGAGCCGTGAGCTTCGAAGAAATACGATGGAACGCTCCCACCTTACAATGAAGACAAAATCAGGCAGGTGCTAGAAGAAATGAGAGCATTGTTTGATCAGAACCAAAAAGATGTGAGTGCCACTGTTGCTGGAGAGAGCGGTTTGTTTTCTGGAGTACAGCTGCGCCATGCTGCCTTGGAAAGAAATAAAAGATGCCTACTTGCTTACTTATACAACAGAATGCAAAGAATGAGGAATATGAGATGGGAGTTTGGCAGTGTACTTCCTCAGGATGTCAGATATAACCTGTCAGAGCAAGAGGTACAGTGGTTTAACAAGTACAACAAGTGTTTGGCTAATTACATGCGATCAGTAGGTGGCTCTGGAGGTTTGGATCTAACTCAGGACATGAAACCCCAAAGACGCTTTATATAGAGGTCCGCTGTATGGCTGATCATGGAGAATTTGAAACACAAGATGGGAATGTCATTGTTCTTAAGAAAAACAGTCAGCACTTCTTGCTACGATCCGAGTGTGAACATTTAATACGACAAGGCATATTGGAGCATATGGTACACTGAAGTACACCATTGTGTAAGAGTGAAGATTTAATACGACAAGGCAAATTGGAGGAGAAGTAACATTAAAGTATTCAGTCTTAAATGAGAATGAACATTTCATACAACAAGGCATACTGGAGTGTGAGTCTGTTGATTCTATTGTCTGTCTAACACAGTGGCTGTTTTATGTACTGTTTGTTCAGGTTAAATAAAACAGTGCTCATAACAATGTGTGCAATAAGTTGTTTTACATTACTGCAATAAAATACTAct
>F01.PB312
ATCTTTGTAAATACTGACAGGATGAGTAACGTTACAAAGGCAATTATTTTTTGTGGAAGTTTTTGCACCGTACTGGTAAATGCAGTGCCATCCTTTTCGGCTGGAGTAGCAGTGGGAAATATTGATACCCTGGCGCTGGACGAGGCTTCTGGTATTGCAGCTAGTCGCTCACACCCGGGAATCCTCTACTCTCACAATGACCACGGCGACAGACCCAGATTATTCGCAATCAATGCAACAACAGCAGGAGTTGTTGCAACACTAGAAATCAGCTCAGCCGTTCTTAACGACTGGGAAGATATAGCTGTAGGCCCGTGCAGCGCAGGAGAGAAACGATCGTGCATTTACATCCTAGACGACGGGAACTATAACGGACCGGACAAACGAACTATCTATAAAGTGGCGGAACCAGACTTAATATCAAGTCAGACACTGGCTGTCGAAGGTGTGCTCAGATACAACTGGTCAGAGATAGCATCTGATACCATCATGGTAGACCAATCAGCCAATGTTTACATCATCAGTAATGTACTCGGTGGCCGCGGTATGATTGCACAACTTCCGGCTCAGACCTGGTACCAAAATTATACTGTCAACTTGGACTCTGGTTCCTTCCTAGCTGTAACTTCTACACATCATGATCCTGTGGGAGGAGACATATCACCTGACGGAACAGAGGTGATAGTAAAGCTCAAAGAGGCGGTCTACTACTGGGCTCCCGCGGATGGAGATATTCTGGCGGCTCTGACACATCCTGGTATTAAACTTCCGTATCATCAGGAACGTTTAGGAGAGTCGGTCTGCTGGTCCGCTGACGGCTCAGCCTACTACACTCTCAGTGAGGGCAACTACCAACCACTGTACAAATACACGCGTCAGTCGAGATAACAATGATCTCGTGATATGTATATCTGATTCAGCAGATTTCTGAGTTGAAGATAGATAAAATCTTAATCGTTTT
>F01.PB313
AGCGGCGGAATGGAGTCGGAAGATAAACACGAATCAAAAGGACACGATGATTTCGGGGTTCTGCCCCAGGCTTTGGCGGAGGCCCCAGAGGATTAGGGGAGCCGGAAGACAGAACAATCAGAGAGCTAGAGTGGCACCTGATATATAAGAAACTGAGAGAAGCATCCAAGCAGCAGTGCCCTGAGGAATATAGAGAACTAGGAGATTGCTTGAAAGAGAGAGGAGCATTCTTCATACGGTGTCGACCACAGAATGAGAAGATGAAAAAATGTCAGTTGTCCTGGTTTAACAACGAGGATTTTAAAAATAAAATTGTACAACAGTACTTGGATGAAAGAGCCGAGTACAGAAGGACTGGAGTGACAAAAAAACAAAAGGAAAAGGCTGTGAAAAAGGAGAAAGAATTTCAACAGTGGTTAGAACAGAAACATAGTGAGAACAGTCACCCAAGTGGAACGTGACACGCTCGAGTAATATGTGATAAATGTCCTTGTGTTTGAACAAGAAACCTACAGATTTAATTGTAAATATCGGTAACAAGGATATTACATTTTGATAGTGCTGTCAGTTGGACACATTTTGATGTTCCAAAGTGTTTCCAACATTTTAATCGTGTTTGGCTGATTTTGATTATGCATTAATAAGAACTTGTTATAATTTGCACTGGCTACAGAATGTGGCAGGTCTACAGTGTAGTTACCACCTGTTAGGTCCTGTGGTGTCATTATACAGTTATTAATAATTGACGATGAAGTGTATATCCATTTTTATGGACTGGAATAATAGCGATATTTAGCAAAACGAATTCGAGTTCAGAGGTGAATATTATTTTTATCTGATCCATAAAAATGGATGAACACCGACATCATCAGTCTATAAGTGTTTTATTATATGCCACTGCTTGGAAAAAAGTTGTCTTATTAAAGAGTT
>F01.PB314
CAACGCAGAGTACATGGGGATTCTCTTGGAGTTTGAACAGTAAAAATGGCAAATTTGTTCGTGCTTGCTTTGCTGAATATTTTTGGACTGTCGTTAGCGTTTCCTACAATATACGATACGTTAGCGGCCAACGCCAACACATCAACGTTAGTAAACGTCATTAATCAAGCCGGGTTAGCAGATACGCTCAAGAGTCAAGGACCTTTCACTGTCCTTGCCCCGACAAACGCTGCCTTTTCCAAGGTACCTCAAGCTGACTTACAGGCCTTGACCAGTGATACCAATGCTTTATCGAATACCTTGTTGTATCACGTGGTTAATGGCGAGATTTTTTCATGGGATCTCCGGACCGGTGAACGCCTCACAAGCGTCAACAACCACACAATCAGGGTGTACAGTTCTGGCGGTAAACATTACTTCAATCAAGCTCTTGCGGTTGTAGAGGAAATTCAGGCCTCAAACGGCGTGATTTATTTGATTGACGAGGTTTTGAACGTTCCCGAGGGCACAGTCTGGGACATTCTTAGCAACCCGGACTACAATCTTACACAATTCAGGACTGCTGTACAGCACGCTCATTTTGATAAAACATTCTCAACTGTCTCGACATCACGGTACACAGTCTTCGCGCCCACAGACGCCGCCTTCGCCAGTCTTCCAGCGTCCTTCGTCAGCAAGCTGACTTCAGGCAGCACTTACGCTAGATATGTGGTTGAGTACCACACTCACCGAGGTACATTACACGCTGCCAGTTTAGACAAAGACGGTTCCATTACCACACTGTACCCAAGTCACGAGATCACACTGACACATGACGCATCTACTATGGAGCCACTGTTAAACAAACTAGCGCACGTGGTTATTGCCGACATTGAGGCAGAAAACGGCGTTGTTCACGTGATCACACACGTGCTGATACCCTCGTCACTGGCGCCTATCGTTGGTTAATCTGTTACTTATATTCTGTTGGTAAATTTACTGAATAAAAACTCTTTTAAAG
>F01.PB315
ACTGCAGTGTACGTCTGTATCAGTGTTCTGAATATTCGAACGTTAATTGTCGTTTCTTCTCCAGACGACAACTTTGCCGGAAAGTATATCCAGTGTGAAGATTCCGATCGAGATAGATTATCGCGCTGGCAGTCGTATCATACTGACAAAACAATGAGCAAGTACACGTTGTATTACTTCCCGATCAGAGGGCGGGCTCAGGCCATCAGATATATTTTCATAGAGAATGGACTAGAATTTGATGAGATCAACATTGTGGACGGTTGGGAAACGAAGTGGAAACCTCAGATGCCGTTTGGTCAGGTGCCAATGATAAAAGATGGAGATCTCGATGTCGCCCAGTCCTCCTCTATTTTGAGATACCTTGGAAGAAAACATGGCATGTATCCTGAGGATATACTTGAAGTGCTGAAAGTTGACATGGTAACAGACCATGTAGAAGATATCAGAGGACCGTATGCAACCATGATCTACGAAAATTATGAAAATGGCAAAGAACCATTCATAAAGACTCTACCGACAAAACTAGGCTACCTTGAAAATCTTTTTAAGAAGTGGGGAACGGATTATATTTCATCAAAGATTTCTTTTGCTGACTACAACTTGTTTACCTTGTTGGATGACTTGCTGATCCTCTCACCACCCTGTCTGGACGAGTTTCCAACCCTGAAGGCTTATTTTGATCGCATGGCTTCACGGCCAGCACTGCAAAAATACCGGGATTCTGACTCGTTCAAGAATTTGCCGGTCAATTTTAACGGCAAACAGTGACAAACATCTAACCTTCACCGTGATACTGTTTCTCCTTGGTTACTTTAACTAAAATTATGACAAGGCATTTGTTATTGTGTCTAGTTTTGAAATAAATCGAAGAC
>F01.PB316
ACCATACAGCATGAATTGACCTCTGATTTGAAAAGGCTCAAATAAAATTCAGCATTTTTTACAGTAGATGTCTTAAGAATGCCTCACAAAGAAAAAAAGAGATGAAAGCTATACGCCAGCTCTTTAGTAGGAAGGGGAAACCCAAGTTGTATAGCGGAAGAGGGAAGAGTTCAAATACTGGGAGAAGTATTTGATGCAGGAGAAAGCTAAAGTTAGGGGACCAGAAATCCTGCGACCTCTGATTGGCTACAAGAAAGTGTCCCGTCATAACTGGTTCTATGATGAAACTCCTCCGATGACGACGGCATCCAAACGAAAGCAAATAGATGCTGAGATGCCGCTTGTTAAGCCAATAAAAGAATGGAGCATCTTCCTTGGAGACAGGGTTGAGGTGATGGTGGGCAGAGACAAGGGAAAGATAGGAGAAGTGGTTGAAATTGTCAAAGAGAGAAACTGGTGCTTTGTGGAAGGATTGCATATGAAATATGATAATGTAGGCTCAAACTATGCAAAGCCCCATTTACGAGCCCTGCCTACTTACACAGCCAGAGAGAGACCTCTACTGGTCACACACGAGGTCAAGCTGATTGACCCGGCAGACCAACGTGCTACAGAATTTGAGTGGCGTTACACAGAGGAAGGAGAACGTGTCAGAGTCAGTGTGAGGAGTGGACGTATTATCCCAATACCATATCGTCACAAAAACACCTGGGAAGACTATACCAGAGGCTGGGAAGTTAAACCTACCAAAAAAGATACCACTGACGCAAATTTAACAAAAAGAGACATATGAACCAAAACTGTGTACATTTGAGGAAGATGTGGCAGAAAGCATGAGCATCAAGCTCATACC
>F01.PB317
ACGGCGATTATCATTTCATTTACACCAGGTTGTCTAAATTGTTTGTCATCTCATTTTATGGCTGAAACTGTAGCGATCAATAAATAGACTGTTGTACATCTAGCACAAAGACAGGTTAAATCGATCTGATAAACAAAATATAGAACAGGCTGTTTATTTTTTGATAATTTTCCATGTCGTAAAGTAGTGAAGAATTATGAATACGTTTAAAGTAGTATTTAAGATAAGTGAAGCATAGATTTGTTTTTACGACTGAGATTTTGAACATTAAGATCTTCAAAGAGAAAAAGGAAGTTATACCACCTGTGATTATTAATAGAATATAGACAGCTTGTAGTTACAAAATTTCAACATTACTAAATCATGTCGTGGCGGTGACTTAGGAAAGTTAAATGTGACAAATATTCCGCAGATGTTCTTGTGAAGGGTAACTGCATGTTGAAACTTCTTTTGCTAGTCATGTGATAGTGCAAGAACGGAAGATAATTTTTTTTCAAAATCGAAACGGAAACTTAAGTTAAAATGTCTTTTTGTGGATTAGGGAAGAGGAGCAAAAAGAAGCAGGAAGAACCATATACAAAAGCCGGAGAAGGACGGGCTATAGAGGAAAGTGTGCCACCAGAGCAGCTACAGAAGCTTCGTGATGAGAATAATGTACTTACATTGGAAGTTGATAGACTGAAGACTGAACTGAAAGAAAAGAATAACAAACTGCGTGTGGTTCAGGAAGAACTGAAAAGCCTGAAGGATCAGCAGAAAGCAAACAATGATCAAGGAAAAACAGCTAAAGCGACAAAGTCAGACTTACCAGATGTGACTGAATTCGGAGATATAGAAATAGAAGTCCACAGTCACAAAAGAAAGAAAAAACATCACGATGACGATGAAAAAGCCAAGATATCTAAAGAGCTTCAATATATCAAGGATGAGCTTGAGAAAG
>F01.PB318
GGATAACAGATTAGATTCGAAGTCTGTGAAAGTTATATGCGCAATACAATGGAGAAACCTTTCAATGGAAAAGGAATTTACATTATTTTGTTTCTATGTATCACAGCTGTATGTGGAGAGCTTTGTGCGTACTATGATGACAGCTACTGGACAACTAGCACGCGCTACATGTACTGTTCCACTGAATGCTGTGGTACCATGTACAGCAGATACTGCTGCACAACGAATGTCGGGGTTATTGTTGGAGCAGTAATAGGCAGTATCGTCTTTGTAGCTATCGTTGTGAGTATCATCGTTGCGCTATGCTGTTGCTGCAGGAAATCGCAAGGAAGGTCGGGACAGGTTTTTCAACCTGCTGCTACAACCACTACCGTGTTTGGAGTCCAAAGCAATATCGGATACACACAGCCAAGCTACGGTCAACCGACCCCCGGACATCCGGGATACGGACAACCCGGATATGGTCAACCTGGATACAGCCAGCCCGGATATGGTCCGGCCGGATATAGTCAAGGCGGATACACAAATCAAGGGTTTCCCGGACAGATGCCAACAACTAACGTGCAGCCAGGGACAGATCAGAAGTGGGAGCCACAGCCCCCGCCGTACGAACCGCCCCAGACTGCCAATCCTAGTTAAGAGAGATTCGTGATAAAACATTCTAGACACAAAGTCTTGTGAATTCATGTAGACTTGGACTAAAGCGTGCACTGTGATCATGTCTTGCTGGACAACAAATTGTTAAATTCCAATCTATGATTATTAAAATTTGTTTCATATCCATTTTTATGCACTATGTGTTTAGATTTGGCAAATACGAACTATGCTATG
>F01.PB319
GGCGCCTGCAGAAAGGTAAACTGTTGACATAATTGCCAAGATTGGATAAGGGAGGGAGTCTTGCTGTTTCTAAATCAACAGTTAAATCGTGTATGTTGTGGAGTTACACCATAGAGCCATGGCAGATGCGATGATGATACCGTATGAGCATGTTACAAAGATGGGAAGGGTAGGCAAAGCCCTGACGGGACAACAGGACAAGAAAAAAGCCATGCCAAGGTTTAGAAAGCTACCATTTCAAGATGACTATGTTGCCACAAGCTCATCTCCAGACCCAGACAGAGTGCTAAGTCTGTGACTTCTGACAGGCAGTTCAAACACAGAGAGCCATACACACCTTATCTGACTACATGGTACACTCTGGAGTAAAATTGCGGATACAAGACAATTTTGGAAATAACAGTACATACATCTTGCCTAATTTGTAATTAAAACAATATAATTTTGTTTGACTTTATTAATAAGTCATTGTGCATTTAAAACAGATAGAAAGAAAAGTAATCAGAAGTAATAATAATGGTGTAGAAGTTAAATAATCTTTTAAGACTCTTGTGATTTGTCTGCACAGATACGTGGATAGGAACAATGATTGTCAGACCTGAATATTTTAGCAATAGTGAGAACAAAATATCTCGTATGAAAGTGCATGAAAATTGATAATGTTAAGCCTTTTCTTCACATTGTCTTTAAACTAGTGTTTGATTCTAATTCTTGCCTCCGATCCTCAATTATAAAAAATGCTATTTATCATTTGCCGATTATGGACTTTAGACTAATCAATTTTGGCTATAGTCGATCATCGGCACAACACTAACCTTTAGAACAAAGACCACATTTGAATAAAGACCAGAAAGAAATAATAAAAGAAAtaac
>F01.PB320
GTTGCGAGACTAGGCAGACCGAAAATGAAGCTGTGGCTCTTACTCGGGATTCTCGTGTTCGCTTGTACTGCTAGCACAGAAAATGTCGTTGAGGAGAGGGCAAAGCGGTCAAAATCGGACGAACCCGATGGCTTAGGCTCAAGTTCTGCACATGAGAGGAAGAGACGAGAAGACAATGCTGAGACTATCGTTGACGAGAGAGTGAAGAGATCAAAATCATCGTCGGGCAGCAGTCATTCAAGTGCCGAAAATGAAAATAATAGGAAGAAAAGAGAAGACAACATTGAAGGTGACGGGAGAATGAAGCGATCAGATTCCTCGTCAAGCAGCAGTCATTCCAGTTCCGGAAATGAAAGGAAGAAAAGAGAAGACGATATTGAGGCTGTCGTTGACGAGCTAGTGAAGCGATCTGAATCATCGTCGAGCAGCAGTCATTCAAGTTCCGAAGATGAAAGAAAGAAAAGAGAGGACAATATTGAGACTGCCCAAAACGGGAGAGGGAAGCGATCAGATTCATCTTCGGACAGTAGTCATTCTAGTTCTGAAAATGAAAGGAGGAAAAGAGAAGACAACCTGGAGGCTGTCGTTGACGAGCTAGTGAAGCGATCTGAATCATCGTCGAGCAGCAGTCATTCAAGTTCCGAAGACGAAAGAAAGAAAAGAGAGGACAATATTGAGAGTTAGTGGTTTACCGGTGCCATCTGAATTTTTCTCTGTATTAATTACATTAACGCTTGCGAGAATTGGCAGCTAAAATAAAATTAACTTCTACACTGTTGTAAAGCTATACAAATGTAGTATTTTTCATTTTGTATATGTTAAAATTTTTATGTTTTAACTAAAGAAGTGTTTACACTGTACCGAAGGAAACTGCCAACGAATCATATCCAAGATAATCAGAAATTAACGCATAAAACATCGTCAAAT
>F01.PB321
AGATTAGAAACACCATTTTTAGCCGAGTCGCGATTCAGGTAGAGAAATAGCACCAGACCAGGGGAAGATCATAAATCGTTTTAGTAGATGGTAACAGGTCAACTCGCGCCAAACCAACTCGCCCCACGGATAACTCGCACCAATATTGGACATCTTCCCCCATATATATGAATAGTATAGATACAGATACCATGGCAAGAGGTTTGAAGCTCTGGCAGCTTGAAACTTACCTTCAAGATGTAGAAGTTTTTCAAGAACCTAAAATACTGCTAGAGCAGTACCCTACATCCCCACATATTGCAGCTCACATGTTGTACAATATCCACACACGATACGATGACATTGAAGACAAGGCAGTTCTTGACCTTGGATGTGGCTGTGGTGTGCTAAGTATAGGAGCTGCAATGCTTGGAGCAAAGAAAGTAATCGGCATCGATGTTGATGAAGATGCTTTAGCAGTGTGCAGACAGAATATATCAGAGATGGAAATAGACAACATAGAGCTAGAACAGCATGATGTGTCCTCACTGGGGTCAGAGGTCATGGAACGGTTAAAGGGCAGCATAGACACAGTGGTTATGAACCCCCCATTTGGGACTAAGCGTAATCAGGGAATTGACATGATATTTGTGAAAACTGCACTAGATGTTGCCTCCACAGTTTATTCCTTACATAAACTTACTACAGAAGAGCACATAAAGAAGAAGGCTGCTGAATGGGGAGTGGATGTGGAATTTATAGCACAACTGAAATTTGAAATTAAACAAACTTTCAAATGTCACAAGAAATCTAGTCAAGACATAGCTGTGCATTTTATACGATTCAGTCATAGAAAGACAGAAGTAAAAAAGAACTGATG
>F01.PB322
ATTGAGATCTGTCAACTTGCGATAAAATGGAAGTAAACATCGTTTTGTGTACAAACTGAGTTCAATAACTTTTTCGAAATTTTTCGGTCTTCAAGAATGTTGCAAGGAATACTGGAAATCTATAGAAAAATCACGTGGAATGTTTTAAATCGGACACGCACAGTGTGACCAGATGGCAGTGTACACTTTGGATGATGATTCTCGAGCATTTCAATTGTAAGTGAAAGCCCTGGTTCAACAACAATGGAAGTAGAACGTGAACGAGATAGGGACAGATCCAGACACAGAAAAAGTAATTCCACGGGTCACAGGCATTCCCGAGACCATCACAGGGATAATGATGTGGATCAGCGATACGAGTTTGATATTAATGACATCAGTCGTGCGTCAACCCAACTAGTACTTTCAGCTCAAAGTCTGAAGGAAGGAAACGAGAACGAGAGCACAAATATTCAGTTGATGATTACCGAAGAAAAATAGCCAGGCTTAAGAGTGAGCTTGAGCTAGAAAAAGCTAAGAATAAAAAGGTGCATAAAGAAAAATCTTCTGAGATTAAAGAATTAAGAGAATCCTATGAAGTTAGAAAACAGACTGAAATTAATGAGCTTGAATATAAAATGAAGAAAAGATTAGAGAAGGAAAAACAAGAGCTAGAGGAAAGTATTAGAAGTAGTATTATGGAAGAGAAGGATAAAGAGTTGCAAGATGTCCTGAAATACAAGGAAGATGAGTTTAAAGAACTCAGGAAAAAATTCAAGCAAGAGAAAGAAAGTGCCATACGATTAGCTTTAGAAAATGAAAAAAGTGTAATTGCTGAAAAAGAAAAACAGATGAGTGAAAAAATTGAAACAATG
>F01.PB323
TAACTCTACCTTCTTTAATTGCTCAACTTTTAAATTCTGTGCTTTATTTAATACACTGTATACAAAATATGCCTCTTCACACAGTATTATGGTGACTGACAAAGCGCGCGAATAGTCGAGCATGCTGTCTTCTAACAGCTCTTGTTTATTTTATTTTTTGTCGGGTTAACGCTAGTTTCAACAACTTTTTGAGTTATTTACTGGCAGTAAGTCCAGCTAACCATCGTTTCTGAAAAATATGACTTTCCAACGCTATGTCAAATTGTCATGAAGAGAGTTTGCCGGCCCAGATTGGGTTTGAATTAGCGACCCCGGGTTGAAAAACAGAACACTTTGTTGGAGTTATGCTTACAGTTTATAACAGACATAATTTCAATGAACCTTCATATGAAGGTTTTCTTATGAAAAGGTGACGGCATGACAACTCAAAATGTTTAATATCCGAAAATAAGTATCCGAATATTATTACACATCGGTGTAGTTACGCTTATTTACGGTTGAAATATAGATTCTGCATTTTTTTCTCTTAACACCATTTATAATTGATGATGTACTTTACAACAAAGCACTTGAATTAATTATGGTCGGTAAAGAATGTTACTGGACGCTGCAGAACAGATATATGGTCAATTTTGAAATTGTGTCTAACATGAAAAAACATTTCGTTTTATTTTTTCATTTCTGTGAACATGAAGAAGAAGTTAAAATCATGTATTATCTAAATTTATTGTCTGTTGTTTACTGTTAATTATGACTGAAAAAAGGGAAAATAATGAAAATTAAAAAGAAATAAATGATTGCC
>F01.PB324
GTAAATGTTCTCATTGTAAGTGGTATGGGATTTGCATTTGCCCGGCGTCTGGATGACGAGGGCCTTGTGGTGTTTGCGGGATGTCTTAATGGAAAAGGTGAAGGGGCGAAGAAACTTAAGGCAGACTGCTCCAAAAGGCTACATGTGGTCGAGATAGACGTTACACAGGATCGAAGTGTGAATCGGGCGTTAGACTACGTGAAGAGCAAGTTACCGAGAAATGGTCTTTGGGCTGTAATTAACAATGCGGGTTTGAACACCTTTGGAGAAGTAGAGCTCATACCAGTGTCTCAATATGAGAGGGCGTTAAACGTTAACCTGTTTGGACCATTGCGTGTCACACAGAATTTTCTTCCCTTGATCAGAAAAACAAAAGGACGAGTTATCAACATAACAAGTGTTCATGGTCGCATGAACTTACCTTGCCAGTCCAACTACGAAACTGCCAAGCACGGCCTGGAAACTCTGTCGGATTCTCTGCGAATGGAAATGAAGAAGTTTGGGGTGACAGTTTGTATTGTGGAACCCGGTATGTACGGCAGATGTACGTCTATCCAGAACGACACAGTGATAAAGAGACAGACACAAGAAGTTGAGGAGATGTGGGACGAAGCATCACCTGCAGTTAAACAGTCATATTCCAAGCAGTATCTGCTGTCATGGGTTCCACCCACTCCTAGAGGGCGCTGGCCGCCGTCTGATAATGACGTATATCCGGTTATTGATTCTGTAAAGCACGCGGTGCTGAGCGAATCACCTAAAACACGTTACCTGGTGGACGGGTGGGGAACCTATCTACGCTTTGTAGACGAATACGCTTGGCATGCCAGAGTGTACAATATTCTCCCCAGTTGGATCGTAATTAAGTATGTGGCAATGTGGAGAAAATGTTACAGATCTACAAAATAAACTAGAGTTCTTCCGCTC
>F01.PB325
CACACGTCCGGAAACGATCAAAGATGGCAGAGTATTTAGCATCGATTTTTGGAACTGAAAAAGACAAAGTCAACTGCTCATTCTACTTCAAAATAGGAGCTTGCCGGCATGGGGAGAGATGCTCAAGATTACATAATAAGCCCACTTTCAGCCAGACTGTTTTGCTACAGAACCTGTACCTGAACCCACTATGATGAGTTCTTTGAAGAAATTTATGTAGAAATGGAAAAGTACGGTGAGATTGAGGAGATGAATGTGTGTGACAACATGGGAGATCACTTAGTCGGCAATGTTTACGTCAAGTTTCGCTATGAGGAAGATGCTGAGAAGGCAGTGAATGACCTGAACAATCGCTGGTTTAATGGACGCCCTATTCACTCGGAGCTGTCTCCAGTCACAGACTTCAGAGAAGCTTGCTGCAGACAGTATGAGATGGGAGAGTGTACACGTGGTGGATTCTGCAACTTCATGCATCTGAAGCCGATCTCTAGGGAACTGAGACGTGAGCTATATGGCAGGTCCCGCAAGTCCAGAAAAAGATCAAGATCTCCACCAACCAGAAGAAGTCGATCAAGGAGCAGGGAGAGAAAAAGGCGGTCAGGTAGCAGGGAAAGACGAAGGTCAAGGTCTCGTGACAGAAGGGCCGGTTCTAAAGACAGCAGACAACTTACATTCATTGGATTATAAACTGTGACATTGTTTCAGTTGGTCATCTATAAACATTCATTTTCATTCTAGAAAGCATGTTTGAATCATTTAATTCATTAAATCATTTGTGCCTGTTGACTGACAGTTTGAAAATGTAAATATGCACTGAAAGATTTATTCATTGTCATAATCTGTAAATTGAGTCAGGAAAGTGTCATTGGCAATTATTTTATCATTGTTCATACATGAAATAAAATCACGATGATCAT
>F01.PB326
TAACAGTCCTGTCCGGATAGCTTAGTCGGTAGAGCGCTTGGCTATCAATCCGGAGGTCGTGAGTTCGATCCCCGGTATCGCCATCCCTTGGCCAGGGTGAGGGGCCGGTCTCTATATGACCATAGTTGTTGTGTGAGACGTTAATTCACAACACACACACACACTCAACTGTAACATATGATGCAGTGGCACTCAGGTGAGCGATATAGGGTCTTCATGACCCTCTTGTTTTGTTATCATTGTCAGTTTTTGAAGGATGATGAACGTTAGAATTTTGGTTCTTTCTGTTCATGTTAACATGACTGTTATTCTTGAACAAAATGAATGTAGCAACATTTTTGTATCAATTTTTGAAAGATCAACAGCAAAGACTATCTGAGTAATATTCGAGACATTTTGTCAGTGTCTGTAAAATCAGTTTAACAGACAGCAAAGAGACTGCTTTAATATTTGAAACGTTATTTTCGTGAGAGATAATGCTTCCTTCATAGTTTAACTCAGTTTCTCCAAATTTTATCATTTGATGGGAGAACATTTTATTTTGTTCTTAAGGTAACTTTTGTTTTACTTATACTGTATCTTTGGTATTTTTACTTAGTAGTACATAAAAGAAAGTGATAATTTCATCCGATATTCATAAATAATTCAGAACAGACTAAATTGGTCCCTAGATATAAGCTCTATGCGTGGTACTGTAGATCAAGTATATATCAATAGCAATCATAATATGAAAGGGTTCCATATATCTATGTATCTTTTTATATTATAGTGATATAAAGGTGTATTTCTCTGTAACAGTTTCTTCTGATAATTCATAAATGTACCATTTCTTATATCGTGTAATTTTGAGGGTCTTGTTAAAAACTTAACATCGATGGAACATTGAAACTGTTTTTTGAATCAGTAAAAAAGTCAATAAAGCATTAGTCC
>F01.PB327
gaaaaTACCCATTGATAACGGCTGAACATGGTAGAACTTGTTAAATTACTTCCCATTGACACGTCTTCGCCATTTTCAAACATTAAAAGGCTGAAAAAGATTGAACTCGCAACATGTCGGAGGAAAATAATTCAGACTGCTGGGTATGCTGGCACATTTCGAGGCATATGGTCGCCATGGTGACTCAGAACATGATTACAAGGTCGTCTCCTACAAGGACGCGAAGACGAAGTTCATGGACTACATGCATGCATCACATGGGATGATATATGCAAAGACTGATTTAATACTCTGGGATTTGTACGAAAGTAAAGCAGCTGTTTTGATGCAGATGCGTTTTGACGGGTTGATTGGATTTCCTGGGGTCTGGTGGATCCTGGTGAAGACCCAGTTACTGGACTTAACCGTGAAATGCATGAGGAAATTGATTTAGACCTTCAGAGACATTCATTTAAAGATGAAGAACACGCCGTTACTTTTGTACAAGAAAATAAACGACTTGTGCTACATTTTTATATAAAAGAAGTCACTTTGGAACATTTCAAAGCAATTGAAGAAAGATGTTGTCATGCTCACGAACATGGTGTTGAGGCACTAGGCAGTATACGACCGCCATTATTTACCATGGGAGACAACTTACGCGGATTTCCCGCTTTCCTTTGCAACCAGTTTGCTGGAAACTCGAGGAGGAGTTATTGCACGGTCTTTTACACACGAAGTTATTTACACAACAAGAGATTGACAAGGCACTGGAACTAGCAAAGAACTTTATCGAGAATATACAAAAGAAGAGTACTTAGGCTGTATATTTGTGAAGTCTTTTATTTTCAGATTCACTTCTTTATATACCTTGCGCTTTCATATGAGTTCTTGTATAGTCAAATTATACATTATTATTTGTGACAATGAGAGACGTTTTACCACCGTTACACAACACTTGTGATAGATAAATAAATTCAGGAATAAAGgatacttcggaag
>F01.PB328
ACTTCATCATACTTCTGATCCACCGTGAACGTCGAGATGATGCCCTCTGCAGGAAAAAGTATGGTGCTAGCTGGGACCGTTATTGTGAGAAGGTCAAGTACAGAATCTTCCCAAAGATCTACTAGACCTGTCTCAACAATGAACATCCATTCCATCTAGAGATTAGAGTTTGCAATCATGTTTCTGACCAATACCAGCACTTTATGATCTCATTATCATGTCTTGTTAATACATGAACTTTGAGCTACAGAAATAGAGAGATTTTGTGTAGACTGAAGGTGTATCATACATGTATGTTGCCTGGTTTTAAAACGAAAGCTTGTGCAGTGTGCGACATTCGCTCTAGCCCGAAGGGTTTTGGCTAGTGAAAATGGTTTCGAACTTGTTAAAATTTCAGCAGCCTTTACTAAAATGGCATTCAGACTAGTTAGCGTTTTCACCTGCTTACATAAGAATATAGAAAATTGGGCTAGAGCTTAAAAATATTAATTTCTTATGCTGCTTGTGATCTGGCTAGGAAAGTTAATCCTGCATGGGCGTTTGCTCATAATTCATAATGCGAGTAGATTAAGTAGATCTCAGAAGAGAGACAGAAGAAGGAAAGATGATTTATTTGCCAGGTGCGTAAGTGTATTTATGAACCAACAAAATCTTGATATTAATTTGTTTGTTTTTAAACCACAAAAGTTGAAGTGTTACAGTCTTACTTTTTGTTTAGTCTTTTAATAGTCTTTGAAATAATGTTTACACAAAACTGTATGGTTTTGAAACTAGCAAGAGCTTATTCTTAAAGGCCCTAGGTTTCTCAAAAATCCTTCATGAAACGCTGTCGATTTAATACATATACATGAAGGTAACGTTTTTTTAGAACTGTACAATATTTGAGAATATGTGACAAATACTTGAACTGT
>F01.PB329
AACAGCAAAATTGTTTGTTTATCAATTCTTAATATGTAAAATAAGCGTATATGTCTATCATTTACACTGGATAGTTTATTCCAACGTAGGAATGAAGAGTCCTGCGACAATACGAGTGACCTTTTTCTTACAGTTTATTTTGAAATTGTGTAGTGGTAACTTTACAGGAACATGCAGAGGAAAGATGGGTATATACGAAGGGAGTTACTTTATCAAAGATTCTTGTGCCTGGTGCTTTTTATTTTTATTTCCTAACAAAGGACTTTTTCCAACACAGAATGGTTTTTTAGTTTCGACTTTAAACACAAATACCTCCGATCCATCCGTCAGACTTTACCTCGCCGACGCTTGGAATAAAACAGCAACAGATTCATTGTGCTCATTTTTAAACCAGTTTGAATGTGACATGTGGTTAATGTGCTGTAACGCAGCGCGGAAATGTTGTGATAAGCAATTAAAAACAGGACGTGACGTCAGTAATGACACGTGTGATGCCACATGGGACGGATATGCTTGCTGGGATGGCGGAACGGCGGGAAAGAACAGCTATTTACCTTGTCCAAGCTACCTTAAGTTCTCCATTCCAACTCGATTGCCTGTAAAATTTCGGGAGGATAAACTAAAAAACCTTACAGAAACATAGGATTGTCGTTTAATTGAAATGATACAGGTGTTTCTTTCAGGCGACATTATCTTCTGACCTTGAGTGAAAACTGATGATGAGCGAATGTTATCTCATCCGAAATGAAATAACCTGCCAACAAAGACCACGTGTTGACTGAGTAGTCACGTACTGAGGATTTATATGATGTGTTATTTGTGCTAGAATTACAGGAAGTCAGTGCAAATTGCAATGATTAATGTGCAAGTCGACAAGTGTTAGAAATTAATGAATAAAGCATGTGGTATATCGTCT
>F01.PB330
GATCATCTGAGATATTTCAGGTTTTGAAAACCTCAACATGGACCTTCTCAGCTTGATGTTTTTGTGGAAATTTATTCTTTGTTTAAATTGTAAAGCAGCTGCAATCGAATCCTTCCAGTTCCAGACTGGTCCTTACACAAACGACTCAGACGACAAATTTTATGCAAGGGACTGCGATCGTCCGTCTGTCCGTCGTACTGATTTAGCTCTTCACATGATATCTGCCCAGATCAAACCTTATCCTATAGAACTTGGAGAACCGCTCTACTTGAACGCAACCTTCAATCTCTCCAGGGATGTTGGAAAAGGAAAGAATCGAAGCTGACTTTAGCATACGTTTGAATACACCAGAAGGTTCCACTGAGGTCTGCAGTCTGGTGCCAGAGTATATTTGTCACTATGACAATCTTTTGCAAAAAGCTACACCCTTTACCGTGTCCAATTAAACAGCACTTTTACAATCTTACTAACTTCAAGATATCGAGTTTACCTAAGCTACCTTTCGAACTGAGAGGATCGTTTGAAGTTACCATGAATCTGAAAGAACAAGCATCGACCATAGGCTGCATTGAGCTTCATTTCTGCATCGGGGTCTGTCGGCCTTGGAATACTTGCCATGAACTCTGTTAATAATCTTACTGTCTCCATAACTAAGTCTGCTAATGAACAATGTTTAATGTTCTGTCGCTGAAAGTGTTGTCCAAAACATCAGGTGGAGACGGTTTTTATTTTTAATGACATTTTATAATATTTTTGAGTTTCATTGCAATTATTTAGTAAAAACTGCGTTTCAAAGATGATCATACTTTTTTTAATATATTTGTATGTGACGTCCCGTAACGACATTCCCTTTTGTTTTGTTTCTTCCTGATGAAGGTCATCGAGTACAAAACATTGAATAAATAAATATatttgg
>F01.PB331
GGAACGGCCAACAACTTTTCTTCACTTCGGAAGTCGTAGATGCCTTGGCTTTATCGTTGCAGTGACATAAAACGCAGAAAAAAACATTTTCTTGGTAAGCAGACGTATAATGAAATTCGTCGTATCTGGGAGTGTTTAACCGTGTATCCGTGTTTGCGGAAGCGGAAATTCAATCAGATGTTCGCTGGTTGGTCAACTGTGACGCTTTATAACAGGCCATAGTGTATATAAATGAAATAAGACTCGATGTAACTACACAAGTGTAAAAATCAGTTGTCTGTTTTGAGAAATATAGAATCATGTTTGTCGCTCTGTGCCTTCTGGTTGCGCTCAGCACTAGCGTAGTCTACTCGTCAGATCTTGTAATTTACGATCTTACATCTCAGCCCAAATGTACAGAAGTCACACGCAAAGCCACCCGCGACTGTCGGTGGCCCGCGGGTCTCGATATGGCAGATTTGGTGGTAGAGCAGGGCAGAATAATTGCCTACAAGATACGTTGGTTTAACGGCATCTGGTCGGGTTGGTATGCTCCTGGCTTGAATGATCTGGACATAAAATTCAATACAGTTAACAGAACGTGTCCAATGGCTTATAAAGCAAAATCCATGAGACATATGTGGTCGTACTTCTATGATCACGAGCACATGTTCGTCATATGCAAACCTAATTAATATGTCAGTACAGGACAATTTTCTTTTGATAGCAGCAAATGCAGACAATTTGGTGTACTCCTGTGTACTGTATACCACTATGCATATACAGATCTTTTTTACACTTTCTTATGAACAGACTTTTTTGATAAATTTTATTAATAACCAATACGCGTTTATAGAAAAAAAGCTTTATGTCTAATAATTGAATGTTTATGTATGGATGAAATAAACGTATTGT
>F01.PB332
TTCTGCTCAGATGCCCGCTCTTGTATCAAAATTCCCGAAAGGTCACGAGGTCTTCCTGCACCAGTAATGCAGGACCGCCCTCACTCTTACTTACCTTCTGGGTGGAACGGCAAGACACTTGAATGACAACAACAATGAGGCTTAGCTATGACAGTGACAAAATTATTTTTAGATGCACACAGTTCGAAAGTGTAATAAACGGTAACATATGCAGTGTATTTTACGTTTATGGCAATTGGTGGAAACTGTACACAAGTACCAACAACGAACCAGTTTGAACTGGTCCTCGATAAAATGGTGGATACCGCTTGTGGAATAGTAGGATAGATATGTGGCCAGGAGAACACTAGAGAGCTGTAAATTTTATTTGTTCAGTTCTTTTACGTGGCTAGTTTTTCCTTCACGTGGCTAAAAAACAAAAGAGAGAACAATAAGTTAGACACTTTATTACCCTTTCATTCGACGGGAAGAGATATTCTGCCAAAGCAAACATTTGCGTCCACAGTTCATGTAATAATTCATTCCAAAAAACCCACACAAAACGCAAAACAATGCACAAGGTGGTCACATGGCCACAGACACACGATTCAAGAGTTCCGCCGTGGAACGGTCTTCCGCCCAGCAGCAGGGTAAACAATTGATATATATAATATTTATAATATGTATAATATAATTAATATTATAGTCCAGTGTATTCACTGACAGCATTATCTCATATGCTAACTCTCGTGTCTTTTCAAACCGGCTGTCTTTCGTTCAATTTGAAACTACAGTTCCCCTAAAGCCGGTGCTAGGGGACATTCATAGCGTCGAAGAATTAAATTGATGTCAGTGAACACTCAGTCAAAATAAAACTTGTATGTAT
>F01.PB333
GTAGGTAAACAAGATGGATGCTTTTCTAATAGTTTTATGTCTCATGTGGTGTGTACAGTTATCTGTCACGTGGGACCATGACGACCTACTAAACACGTGCCTGGATGCGGACTTTCATAAAAGGGTGCCAGAACCGGAGCCAAACCTGCAGGGAGAGTGCGCACCTTGGCGGGACAGGGCGTGCTGCGAGCCAGAGTCTACTGCGACATTCCACAAAAACGACGTCTGGCTAGGTTTCACGTGGAATCATTGTCCAGGACATACATTGTCAGATACCTGCAGGAGATGGTTCCTTAAAGACACCTGTTTCTATGAGTGCTCGCCGAACACAGGGCCCTGGATTGTAGAGCATGTAATCCGTATTCGCAACGAACGTTTCCTACACGCTCCTTTTTGCCAGAGTCAGTGTGACCAATGGTGGGAGGCATGTAAGCACGAGTTCACGTGCTGGAATATCTGGGCAAAAGGGTTCAATTATTCAACTGGAATCAACACGTGTCCCACCGGCACCACGTGCAGACCGTTCCTGCAAGTGTGGAAAGACTCTACAACGTTCTGCGAACAGGTGTGGAACTATTCCTGGAAGGTCGTACCAGACTCTATGCCCTGTTTCTCCCTGGACTTCACCGCTCCCAACCCAAACGACGCCGTCGCCAAGTTTTACTTAAACTCCACCCACTCGGTACATATCGTTGGAAGATAGACTTTGTTAGACATAATAAACACATAATTATTAAAATCTAGAATAGGTCATTAAATGTAGAATGCTAGCTACAGGTACAATGTATGTAGTAATGGCGGATGGTCAGTCACGTTTTAATCGGTGTACTGACAATTTTAGTTTAATTTACAAACAAGGGATTCATGGTGAAACGAGAGAGAGAGAGAGAGAGAGAGAGAGAGAGAGAGAGAGAGAGAGCAAACTCTAAGAGCAAAATGTTTTAGTTGATTGTACATAATGTTGTACCAAATAAAATATCATATCAT
>F01.PB334
GCAGCTATTTGACTCTGTAAGAAGAAAAACGGACACAGTTGGGTCAAGACTACAAATTTACAAAGTTGAAAGGAAGTAACAGAGACAACGTCAGTTCGCAATAAAAATGAATACCAGGTTACTTCTTGGTATTCTGCTGAGTGGGTTGGCCACGATCACCGGCGTCATCAGCACAGCAATACCGTACTGGGTGTATAAGAAAGTACTTGGTTTCAAATTCTACGCAGGTCTCTGGCAGATATGTATTGAAAAAGCTTCCACAACAATCTGTAAGCATATCCTCATCAAGGATGCTCAGCCCTGGTTGAGAACGGTGGAAGCACTGACTGTCATCGGACTGCTGTTGCTGGGGCTTAGTTGCCTGATGGCATTGTATTGTGCGAGGGTTGGGTCGCAGACAATGTTCGTGACCTTGGGCGCTTTGTGTGCTTTTTTTGGAGCCATCGCCTTCACAGTAGCAGTGATTATTTTTGGAGTAAAACTCGAGAAAGATACGTACGGTCAATCTGGATCCATTCCAGACTTCCACGCCGGTTTCTACCTGGGAATCATTGCGGCGGTGCTAGGATTTCTGGGAAGCATTGCTATTTTTATCTCAAAGCGAGCTGAAGGTTACAGTTCAATCTAAAAGCAAAGATAGTGTACTTGCTGACTTACAGAAAGTTTTTTGTCTAAGATATGAGGCAAAAATAAAAGGGAGACAAGTGATATGCAGTGCTATTGTATGTAGTGAATGCATTTGTATCACAAGCTAACGTACTTTGTACTAACACTCTATTTTTTTCTTGTTTTTGTTTTCTTGAAGTTATACAGCTACATGCAGTAAATTGTAGTGCATTG
>F01.PB335
ATACTGGATGATGATTGGTGGACACCGCTGCACACAGCTTGTTCCTGTGACAGCCCAGAGGTTGCTGCTTTGCTGATCAATAATGGAGCAGATTTAGGGCTGTAGATGTGGATGGATTTGTACCAGTTGATCACACTGCAGATGACTCAGAGGTGAAAGCATTGGTGATGAGGCATATGGAAAGTCAAGGACTGACAGTGGCAGCATTACATGAGAACAGAAAAGTGCGACCAAAGGAAATGTTGGACCACATTAAGGCCTTCCGTTAGCAACAGATGTCAACCAGCTAACTGAAAATGGGGCAACCTTGCTTCACATTGCTGCAGCTAATGGTACAGACCGTGTATGAAGGCGTTGTTTAAGTACAGAGCTGATGTTAACATGAAGGATGCGTATGGCTGGACTCCTCTCCATGTAGCTGCCAGGTTTGACCAGATTCGGTCCATTGAGCTGTTGCTAAGACACAAGGCTGATGCAAATGCTGTGGACAGTCTTGGATCAAAACCGTCAGCTCTTACAAACTCGGATGAAATCCGTGGACTGCTTATAAAACATGAAAGGAAACAGGCAAAACAGGTTGAGAAAACAGTACCCTGTACTTGGAAGTTACAGCAGGTGAAACTGACATCACTGTAGAACAGAGTGGTGATTCTGATGATGGTTTGAATACAAATACTTATGAGGAAATTAAAGACACAGATGTAGGAACTTTGAAACCAAGGCCTGTTTTTAGGATTAACAGTAAAACTGTTCGCAGCAAACATGGCACAATTTCAAAGGAAGATGAACTTCTGGAGGCCAAGCAGATGTACGAGCAGTTGCCGAATGTCATAGTGGCAGACCAGCAGAGGAAGAAGTTGTCCAGGAAG
>F01.PB336
TTGTTAAAACAAAGAGGGCGTAAAACCATGTCTATCAGCAAAAGGGGTGACGGCCTACGAGGTCTGCAGTAGAACGGGTGCTTATATCAGTTACTGCCCCGGGGACACATACTGCTGTGGAGGAGGCTCTTGTTGCAGACCAGGGTTATCAACCGGAGCAATAGTTGGTATTGTAATAGGCTGTCTGTCTATACTATCATGTATAATAGGGTGCATCTGTTGCTGCGTAAAAAAAGTCGAAACGGCATCCTGGCACAGTCATTCGCCCGCAGCCCTACACAGGCACTGTGTCTTACATATCATACCCGAATCAGCAGGGTCAAGGTCGAGGAATGCCCGGGGGCAACACTTACGGACCATAGACTGGATTTCCAGTCGTAAGGACATGGAGATAATTTCTGACAAGGCCATGCCCGAAACGACTGGAGGCATAAAGGCTAAAACTGTGCGGAAATCGAAAAAGTTTAAATTTCCATAAATCTTTAAAACTCGTCACAAAAATTGATTTGGAAAGGCATAATATGTTTATCTAGCAAAATCTTCAAGTATTACCTTGAAAATATGCAAAATATCTGCTATTTTAGCATTTAGAAATTATCCGATAGCCTACGCTAAAAACATGAAACACACCAGTATGCTGTACGCGGAAAATACGATGTGGCGGTCCGGTATCACAAAATTATAAACGGCCGCTGTGTTGATTTATTTACATTAATATATTGGATGTTTTAGTGAATTTTGACGATCTTCGGATCATGTCTGAAATCCAATAGATTATAGTTCAGTTACTTTCAAGCAGTAGCTGGTTTTATTGAACGTTTAAGCTTCTTAATATTGTATGCTATTATCACAGTAAATATACTGTTTCTACATGGATGCTATATTTTATTATGTACAGTATATAAAAATATtatac
>F01.PB337
AAGCATCCAAAGCATTTAAAGTTGATAGAGTTTCCATATATAATGATACCACTGACACTGAATTTAAAATCACCTCTGCAGGACAAGACAGTTAGTTTTTGTGCTTGAGGAAAAGTATATTAAATTCCTCCTAGATCAAAACTTCATGGTAATAATGTGTGCTATGCTTTACTACTAGAAATTGGCATACACCTATGCAAATATCAAAGTTGATTTCCATGAAAGGAGGAAATAAAGAAAAACAAAAACTGTCACTGAAAGATGACAATGCCCCCAAAGTGGTGCTTTGATGTCCGAAGCCGAAGTCATTCAGGGATCGAGGTCATAAAAATATATGCCAGTTGGAAAGTATTATCCAAAGAGGTGTTGTGTCCAAGTATTAAGTAAATCAATTTAGAAACTAGATGTTGTTTTTCTTAGAAAAACATATGTCTCCCCCATTTTGCCTCGTTTACTACAGGAATTGCAGTCCTATCCAGAGAAAGAGAAGAAACGTCATGAATTTTCTGAGAAATGGAGAAATGAAGACATCGTGTTTTGTTTTTGAGAAACGAAATGATCCTGCAGTGTGCAGCGGACAATCATACATAAAGTACAACAATCATATGAAGTTTGAAGCATATAACTCTAGTAGTTGTCATGTTACAGCAGAAGTTATCATTTTTATGTCGCCAGTCTTTAGTAGCTGAAAATTAAAAGTAGGCATCGAAGACTGACACGTCCGTTTTAGCATTTGTATCACTGCACTCTCTTTCAACGGCATAGCTTGAACGTGTTTAAGGACGGACCTAATTTAGATCCTTGCTTTTAGTGACTGTGCAGAATGTT
>F01.PB338
ACGTCATGTAGGAAAGGTAATCTTCTGTGCTCGTGTTTTTACTGGCATTTGAAATGCAGGATACACTTTCGACTCGTTTGCTGTTTCTGGTCATAATTCTAGGACTAATCTGTCATAGAACAGAAGGATTATGGTGTTATTCGTGCAGTGATATCGGGAGCGACAACAACTGTGAGGTATATGATGCATACAAGGAGGCTAGAGACATGCACTTAACTCATGGCCCAACCGACAGGCCAGGGATCAAAGAGTGTACCCCTCCATTCGACCAATCTTGCATCATCGAAAGATTTTCAAGCCCTCAAGGTATACTTACCCAGACATTAAAACAGCCATTTCTGGGTGGAATATCTGAATGTCTCAGATGAAGTTAATATTCATTGGACTACTAGATAATGTCTATAAATGACTGACGAGAGCCGAATTTCGCCGAACTTGTTGGTTAATCTGTAAATTTTGTGATCTGTTTTGAGAGAATTTTACTGCGTAAATAACGTTCTAGCAACTTTTGCTTCAAATAAATTTACGTTTGTGTTGACGCTGTAATACATCACATAGACTTTTTTTACAGATCCTCTAAAACTGACATAATAAATTTTTATGTTTGAAAACACAGTATTTTCATGCTTAAACGTGACCAGGCACCTATACCTGTCCTGGGCCCCAATTTTAGAAAGTAAAACGGTTCTTCATCTTTCCACGTGTTAAAAAGAATTGTCCTATAGAATGTATCTGTGGTCAAGACAGGTGTTTGTTTTTTATAGCTAGAGATAAATTATGTTTCAGTGTCTTCTAGCTCCTTAACATGACAATTAGCTGTACACAGTTTTCTTTAAGAAATATGTTAACAAAGATGCAGTATTAAAAGTAATTTATTTAAATATATAAAACGCTTAGTTTGTTTGTCGGTGAAATCTGTCAAGATTTTATTATTAAACATCTGGTAG
>F01.PB339
AGTTCAGTCACAGTTAAACTACCAGGATTTAAACTTCCTCAAAAGATACAGATGTCGGACGAAAACAATATCTTGGATTTCATAAATAAAGCAAAGGATGCTTTGGAAAAAGGCGACAAACTTCAAGCAAAGCAACTTGTTCTAAAGGCGATCATAGCGCAGACGTCGTGAAAGAGAAATATTTGACGGATGTCCGTACACAAGACACAGAACAGCAGGACAACAGCTGCGGACTGGTATGGAGAGTGCTCCGTTGTCATGGAAAAAATCGATGAAAATCTAACAGCAACGAAATGTTTTTACACAGCCACTGTGTTCGATCACAACTGGGACATGCAAAGTCACTTAGAAGTGTGTACTGTGCTGTGGACAAAACTTTTGTTCATGAAAGAACTTCCAGAAATTCACATGAACTTAAACAACATACTTGCATTGCTAAGTGACTTGGACAAACTAGCGAGTTGCAGAACGGCGGAAAAGGTGGTTGGTTTGTCTGCAGTAGACAGAGACATAAATACGACGTTTGTATGCCTAAGAAATTTCCACATTATCCACCGAATATCTCGAACAGCCAGGGAGAAAGAAGCAATGTTACGAATTGCAAGTGCTATCTTTATTTGAACATGCAGCAGGATGCCAGAAGAGTTTGCAGTACATGACAGAGTCTACATAAGTTTTAAACTTTCTTCTCAATCCTGAAGTTGATGTCAAATTGTATATGTGTTGTTAACAAAAACTGATAATAAATATTGTTTAAACCAAATAAAGACGCATCAGC
>F01.PB340
TTTGCAAATAGATATATTGACATCAGAAGTGAAGGATACTTTGTTTGGATCTACAAAAATGCCGAAGTGTCCAGGATGCAACAAGGAAGTCTACTTTGCCGAGAAATTGACCTCTCTTGGCAAAGACTGGCACCGCGCCTGCCTTAGGTGTGAGAAGTGTAAGAAAACTCTTGCAGCGGGCTCCCATGCGGAGAAAGATGGAAGCCGTATTGCCACAAGCCATGTTACGCGGCATTGTTTGGCCAGGAGGATACGGACACGGCGGAACGGAGAGCCACAAGTATTGATTGGCATAATACTGTTTTACTATTACATAATTCCTTATATATCATTTTTAATTTTGCTTTATCAAGTTATCCATAGCATTTATTACATAAAATGCACGGAAGGATATGTATTCTCAAAGATATTGTGAGGACTAGCAGGGACTTTATATAAAGTCCTGGACTAGGAAGAGAGTAGATAAAAGTCTGAGACATACCGAGTGGCATTGTACACTGCTGAATAAAAATTTC
>F01.PB341
ATCGTCCGTAATTCATGTAAAATGGGTGCAATTTTTTTTATGTTCATAGCAAAAATCAAATTATAATCCACCAAATTAATCCAAATTTTGGCTGTTACCAGTTTTGCAGAAGAATCAGATACAATACCTAGGATGATTTGAAAATAACCTTCCTGTTAGATGCGATGATGACAACGATTCGCATTGTACATTTGTCAGAAAATACGAAAATGGCCGAGAACGGTGCGAGGTCAGAAGATGTTCTTGGACAAAAGTGGGATCGCTGCATTGCAGACACGTCCATGAAAGTCGTGTCTGGGGCAGCAGTGGGAGTAGTTTTCTCTTTTCTCTTCTTTAAAAGAAGACCTTGGCCGGTGACATTGTTTGCAGGCATTGGTCTTGGAATGGGTTATGCTAATTGTCAGCATGACTTCCAGACACCATATATACTGCATGGCAAGTTGATAAAAGAGACAGAGGAGGGGAATGGAACCTAAGAAAGAGATCTCCGTAAAATGACTTTGGGTGGCAATTAGATTGTGATAGTTTCTCAGTGTACACGTTTTTTATGTATTGTTATAAGAGTATGTTGAGAAAGTAGAGCAGAAATGGTTAAATATCCAGTCAGTTAATGTTATGTTGCAAGACACCAAAAGAATTCTGACCAATAAGATTGTTTGACTGTCACAAAAATTGGGCCACGTGTGGTTTTTATAAAAAATGTCAGAAACAAATGTTACATAAGTGTTATTTATAAAAAGCAGACTTTTAATGATGGATGATGTTTTGGAATTCAGATAGCATACAGTTTTGACATACTTGAAGTTATGAGAGTCTTTGCCGATTATGTGTACAATTTATTATATAATTATTATAAAACTTTAAG
>F01.PB342
GGACGCGGAATAGGGATTGTTAAAGAACGGAACAAAGATGTTGGCTTTAGTTGGTTTAGGTCTCGCCGGCTTGTCGCTGCTTCTAAATATTATTGGACTTGCAATTCCATACTGGCTTTATAACAGTAAAACTATCTTTGGCATCACGGTGAAAGCATACAGCGGTCTTTGGAAACTCTGTGGATCTGGATCTGGTGGAGACGTTAGTTGTTTAAGTTACGACGACGACTTTTTAGATGATGCCTTTAAAGCAACTCGTGCTCTGGAGCTGCTCGGCATGTTACTTATGGCTGGAGCACTGGTGTGTGTCGTACTGAAGCTGTTTCATAAACGTTTGTTAATGGCCATGATTTGGTGTAAATAAATTTTCACTAAAAGTATCCTAGGTTAAGGCCGCTAGGCCGCCCGATTTAGGCCGCCAACTTCACAGAAAACTTAAATTTGTCAAATCGGTTATGTCTTTGAAAATGTGTTTTAGTTAAATGCTGTGTCTGAAAATATTCATCGCCATGTTTCTAGAACATGTCTAAGTTTTTCTTCGTTTTGAACAGAAATAAGTCTATTACTGGAGTGTTTGCTTACCTTTTTAAGTTAAAGAAATATCTGTAGTATATCAGCATTTGCCTCCATCATATAAACAGCTTCGAACTCAATATTATTTTTCACTATTGTCGAGTTCTTGATATTAATGACTTGTATTAAAAAAAATATGTACATGATGTGCCATAGATAGTTTGAATGTTTTCAAACGAATAATAATTTAGGAAACTTGGTTAGAGTGTATGTTAAATCATATCTTTATGGAGACCTAATTTTACCAAATGTTTTCCCTATAACAAACCATCAAAACAATAATTCTTAAAGGTTAATGAAGATTTTTCGTACATATACTGTACCTTCTTTGTTAAAATGAAAAAATGAAACAGTATTGCTGTCTC
>F01.PB343
GGCCGTGGATCTTATCGTAACTAGAACTATTGATAACATAAAGCATCAAAAGATGTTTGCGTTTTTATTTATGACGGCCGTTGCTGTGTCTACAGTGGCTGGTGAAGAATCGTCGTGCGAATTCCGTGACGTAAGAACTCTTTTTGCCAATCTTGTAGCTGCAAATAAAGACTTAGAAACGATGATAGAAGAGAACAAAAAATCTATCCTGGAAGAAGTGAAGCAGATGAAGAACAACATCACACATCAGGCGACTGAAATCAGAACACTTGAAGTAAACAGATTAGAAACATCCACTAAGTTTGATGAAGTGTTTCTAAATTTGACAGTCCTTATTGAAGCCAAAGACACAGAAATAAACGAAATGCTTGATGAAATAGTTCAGAATGTGACAGCCGTAACAAGAGATTTAAACAGCCTTTTCAGTGTAACAGATGGAGGATGGTCATTGTGGTCAAACTGGTCAGCGTGTCCGGTGACATGTCTTGGTGGACTGACCAGAAGGACGAGGACATGCAATAACCCTGAACCGTCAAGGTTTGGTCGAGGTTGCGTGGGTAACAATGAGGAAGTAAATATTTGCAACTCCGTCATATGTCCAGATGTAGACGACTGCATCGGACATTCGTGTAAGAATGGAGCCACCTGTGTGGATGGCGTGTACAATTATATGTGTGTCTCTGCGACAGATTTCACAGGGGAAAAGTGTGAAACGCGAGTTTGAGTGCGTTTGAAATATATGAAAACATGGTGTGCTTCAAATCGCTAAATAGTGGTTGCTATAGATACCACAAAATCTTCGATGAGTTGAAGAAACTAAAAACATATTTAAATATGATAGACTATGTGTTGTATTTTCATGTAATTTGACTATTTGTGCTTGTATTTTCATGTAATTTGACTGAAAAATAAAATTT
>F01.PB344
AAGTTTATCCATAAACGCAGCGTGAAACTGTGGAAGGCGCTCTTCACTGACTAGGAGATAGAAAGATTTGCGAAGAATAGAGGCAATATGGAACTCAAGACATCGAACATAGTTGCTGTGTTAGCCTCATGCATGGTCCTGGTACAATCCTTTGCTCTACCTATGAGTGCTCAAAATGAAGACAACCAGATGACAGCAGACAAACGACCAAAATACATGGAAACACGGAGAGATCTGTCGTACTTCAAAGATCTGCTTCTGTTTGCCTTAGACGAGCTTATTGATGAAGGCAAAATCAACCCCAACGTCTTGATGGACCCAGAAATCACAGAGACTCAGACAGCGGAGAAGAGAGGACGCCATCTTGGAATCTGCGTACAGGTTACTCCCAGTGGATCATACGTTCCGAGACCCTGCTGGAAAAGAGAAGAATAAATAAACGGCTCTGTTTGAACATTAGTGACGCTATTGTGTTAGAAATCTACGTTTCTTTCTTCTAAGAAATGACAACTTTCAAAAATGAACTGTTTGAGGACAAGAATCACATTCTGTATTTGATAAAAATGTCATATATTTAAATCATGAGGACAGCAAATAAATTGGACAAACAAGATTTGTGATGTAGACGTTTTCTTTATAGATATGACTAATAAATGATACATATCAATTTCCATTGCTTGTTTTTGGTTCTTAAGACATCTTTTTAGGCTTAACATTCGCTTCATGTTTTTTTTTAATTTGAGACTATAGACGTATATGTATGTTCATGTTTCCTACGTAATTACACATATGTTCAAGCATTTAAGCTTTACAATTTTTTCTGTTGTTTTAAATTACTCAGACATAGTCTCTCTGATCTATTTGTGCCACTTGGGAAATAAAACTTTACAAACAT
>F01.PB345
GAAAGGAAAGGGACAAGTTTTTAAGGTAAGCAAATTTATTGTATTACGGTTTTTAGTTATTCCAGTATTTTTGTCGTTGATCGTTAGGGAGACGGCTCTTGGTCACTCGAGGATATGTATCCTTTCTGAACATTACATGTCCTAGTACCCTGCACTGTACTGTACAAAGGGCATCTTGTCACTATCTGATTTTAAAAACATACAAACAAAATAGCAAACAAAAACATTTTAACATCGTGAAAACTGAACTTGTTGCACAAATAAAGGTTGGAAACGTTATTTCTTGTAAATCCTGGCTCAGTCATGACCTACAAATAACTTCCTGCTGTTCTCTGTAGCAAACTGTCATGTTTGCATTTTTTGTTGAAATGGACTAGGTAAATCCGCCAAATTTCGGACACTGCCAAAGTTCGGACGAAGTACAAAAACTCCTTGCTTCCCGTTTATTCACCAAGCAGGAACCGGACACGCTCTCACATTGCCTGAATATCGTACTTTTCAAATATCACAACAGAAACATCTCACTTAAACAACGTTAATGTTTACACACGAGTTGGTGACGTAATGCAGACGTTCATCCCTCATGTACCTTACCTTGATCAGCGGGAAAATTTTAACTATCGGTATGATATACCGTTTGTTACTGTATCTTGACACTTAATTTTTCATAAACGCGACATTTATGAAAAAAGAATTTAAAATGTTAGAAAATTCTGATCATACCAACTTTTAAAGCGAATAAGATAAATGTAATCGAAAGTTTGTTTTGTCCAAGTTTTAACTATCTATTTTTTCTTCATGGTTAAAAGTCGGACGTGTTAGAGACTTTTAAAAATGCAAAGAAACCCAATTCAAAAAATTAAAGATAAAAAGAAATTAAAAGAGCCAC
>F01.PB346
AAGTTGATAGCTGCCACAGGGTCCTCCGAGAGACGGTTCAGTAGTTGGATCGGTGGCTCCATCCTTGCATCTCTGGGTTCCTTTCAGCAGATGTGGATTTCTAAACAGGAATATGATGAGGGAGGCAAGAACTGCATTGAGAGAAAATGTCCATGATCTGGAACTGTTGTGTATATGAGGAGTGCCGAATGTGTTCAATAGATCAGTACAGTGTTACGGAAGGATTGAAATATTATGCATGCAGGTGAACTGGGTAAAGAATCTCACAGAACTTTGCGTAACATGGTCATGTTGTGAGATGAGGACACTATCATTTTTTATTTACAATGTATGTAAAGTAAAAGAAAATAAAGATTTTATAAATGAAACACTTGCAGAAACTTCCCCATTTGTCATCATTATCTTCATAGTGTCTGTAATGTGTGAGATTTCTGTGAAAGGCTTTCTTGAGAAAGACAGCATTTAACTATTAAGCAAAATATGAGGGTCCGGCAAAATCACTGTCATTCCATAGCTTTCTGTCGGGCATATTTTAATATGCTTCATTGCATGGGGGAAAGTGGTTGCAAAACCTGAATTTAAATATAAACTTTAAAAGAAATCTATTTAAGTCTATTTAAATGCCTTCCACGACTGGGTAATAAAACTTACAAAGGGAAATACTTTGTATGTTTGTAATAGAAACATTTTGGTTAAAAAATCCAACCCTAATGACAGAACTTTTTGCATGACCCTCATTTATTATGACCTCAAAGATGCTAAATAAATGTCGTCGCTCTTTG
>F01.PB347
GTCACATCATGAGTATTACGGAACCCTATAAATACAGAAACAGCTCAGTCGAAAGGAAGGATTTTTCCAAAGAAATCGATACAGTCTGACTAAAAAGCAGATCTAAAATCTCCGAAATTGTTTCTACAATAAGAATGTCAGGTACCGACACTTACTTCCACCACACCAACAGGGACGGTGCAGAAAAAATTTTTAAAAGTGGATTCATCCAGCAGTCAAAAAAGGCCAATGGGGATGCGGTATATGGAGATGGAGCTTACCTGACGAAAATGGGTCCATCGGAATCCAGGGAGAAGGTGGCAATCAACAATTATGATGGAGTGAAAAGCTACTATCACAGCAAAATAAGTGAAGGCAAAACCGACGTGGCAATTGAGATGAAGATTCCGCGAAGTAAAGTCCACAATGTCTCATCTGGGGACGGGATGTCCATTTGTATCCAGGAGATTTACGATTGTCCGACGCGCAGGACGTTAAAGTGCACGTGAGGGACAAGGACAAAGTCCGGACATTCCAAAAGTAGATACACAGAAAGGTGGTAGAACAAATTCGAAACACGGACTTAGTCTAGTGAACTGTCTTGAAGTTTATATTAAGCGCAAGCAAATAGTTGCCGTTTTTTTATATCCATTAAAAGATTTCTCGACATTTCTGTATTTTACAATTAGTTTGAAAACAACAATTATTGTGCATGTTAATCAAATCAGCTGGATTTGTATAAATAAAACGGTTTGGCAGATTTGTGGACACCTATTTCATTATTTTAGAAGTTTCTAAAATTTCACCGATTCTTTAAGGATTTTTTTTCCAGGAAAAAGGCAACGTTTGTTTGAAAAGAACATCGCCAAAACAGTTTTTCGATGTCAGAACACGTAAACAACGAAACAAATTTGTATTTTACAAAACTCAC
>F01.PB348
GACAACAAACTTTTCCGACTAATGAAATGTTTGACGTCTGAACGATGAACCAATGTGTTCTTCCATAGGATTTTGTTATTGAATGTATTCTAGTCACATCCGATACCGGTCGTAATTACCGGCAAATAGCACTCGCCGTCGTACTGCTCGACATTGGCAGCGTTTTTTGGTACTTTCGATCTTGGTATTTTGGTGTAGCGCATGTTTTGATCCCTGATATGGAAAAGTCACCAGGACCAGCAGATGTTAAACGCTCAGAAATTACTCTTTCACGTGGAACCACCGGGCTAGGTTTCAACATCAGAGGTGGCGTTGACAACCCACATATACAAGGTGACACTGGTATCTTTGTGACCAAAGTGCGAGAAAATGGAGCAGCACACATTGATGGTAGATTAAAGGAAGGAGACAAAATTTTAGAGATCAATGGAAAAAGTCTTGTTGGAGTAACCCATGAGGAGGCAGTACAGTGTTTTACCCGTGCCAAAGAAGAAGTCAAGTTAGTGGTTGATCATGGAGCTCAGGCAAGAATTTTGAAACAGAAAGAAGAGCAACAGAAGGATAACAAGAAAGGCCAAGCTAACCAGTCGAATACTATGACATATGTGTTGATAGCAGTTGGAATTGGACTAGTAGGAGTTGGGGTTTTTGTATACAAACGATGGGATTTGGGCAAGATAATTAAAAAGTGATGAATTTGTTGCAATTAGCTGTCTACACAATTGTTTTGTTGATGTTTAACATGCAGACATCTAGGTTTATTTATTTGTTGATTAGTTTGTACTGTGGAAAGAGTGATAATACAATAAGATTTGTCATTCAGAAATTTGAAGAAATGTTACCAGAATGTCAGGAGTAAATGTTTTGCATGTATTAAGACATTATTGTCACATATCACATGATTTCTGGAAAGAT
>F01.PB349
AAATTAGATACGTCTATAATGGCCGATTTGTATTTCTTTTCTTTGACAGTTTTGTCAGTTTTGTTAGTGAATTCCGGCAAAGCTGAAAAGCGTCTGTTAATTGAAACGGATTTAGAACAAGAAATCATTAACTTGAAGAACACAGTTGCTGCCCTTCAACAACAGCTAGGGTCAACCTACACCAGATGGGGACGAACGATTTGTCCAGGAAATGGAACGGAAACAGTGTATTCCGGGTACATGGCTGGAACATACCTTGATTACGGGAAGACAGGGGCTGGGGCCAACTATCTCTGTCTTGCTGGAGACCCTACATGGGACCACTATACAGAAAATGTTAACAACGATATCCGTCTTTCTGGGGTAGAGTATGAATTTTATTCCCACCAGACCGGTCTAGCTCACGACTTACAGGATTTCTTCGGCAGCGACATTCAAAACGACGAAGCGCCCTGCGCCGTATGCCGCACGTCGCGTGCAACCAACATAATGATTCCCGGCCGTAAGGACTGTTACTCTGGATGGACCATGGAATATAGCGGATACCTGGTTGGGGCTTACGCTGGCTACAACGACGCGACAGAGTATATTTGCCTCGACCGCCGGCCAGAAACGGTCGTTGGAAGTGCTATAAACGACAATGATAATATGCTGTATTTTGTCGAAGCCCACTGCGGGATGAGTCTGGAGTGCCCGCCGTATGTCCACGACAGAGAACTGGCATGTGTTGTGTGTTCACGTTAAAAATATGCCTT
>F01.PB350
ACAGTCCTTGGCGATTTCTCAGTGTGTGTGCGTGTGGATATTTCGTGTCCTGAATTTGAGTTAGCTCATCTATTAGATTGCCACTTACTGGATATCAGCAAGCTTAACTTCAGATTTGGAAAGGACTACGATTCACTTATAGGACTACGCCGTGGTTAGGACCCATCATGGTGGCATACTGGGACGCATTGCTTCTAGGACTATGTCTACTGTGCCTACATCGCACACTGGCGGATGACACAGTGGCTGCACCGGACATGGAAACTGAAGACATGGAAAAAAGGCGGTTTGACAGCATTGCCGACTACAGAGGCTTTTCAGGATTTGCCGACAAGCGACCAGTTGACTCTCTCTACAGAAGCGGATTCAGCGGGTTTGTTAAACGGCCATTCGATTCCATCGGGCGTGGAGGTCTCCGCGGTTTCGTTAAACGACGTTTAGACAGCATCGGTGGGTATGGAGGACTTTCTGGATTTGTGAAGAAAACATTCGATTCCATAAACAGAGGCGGCTGAGCGGATTCGTTAAACGACCAATGGATTCCATCAACAGAGGCGGCTAAACGGTTTTGTCAAACGGCGAATGGATTCTATCAATAGAGGCGGATTAAGCGGATTTGTTAAGCGCCCAATGGATTCTATATACCGAGGAGGACTAAACGGGTTTGTCAAAAGGGCAGACGAAATTTTAGAAGAATAGACAGTGGCATATTTGAACATTGTAAAGATAATGAGATCTAAAACAAACGTTTATTTTTGTAAACAATGACTAAAATGAGCACATCTTCGATGCACTAATGTTTGATGAAATTCATTGAAACTTATTTATGCATTTTGTATACTTTATATGAAATGTTTGTATTTTTCTGAATATATCGCCGTGGtagc
>F01.PB351
GGGGGTTAGAGAGAGAGAGAGAGAGAGAGAGAGTATGTAGGTGCAGCTGTGAGAATATATAAATGAACATTATTACAGAAGGCCTTATGGTAGATAAGTTTTATACACTGTATACTCTTAATGAGTTACCGTCTTAAAATAAAGATATTATTATTATTATTATCAAATCGTCACGGAGAAATTACCCGCCCGGGTTAAAAACTCACGACCCTCAGTGCATCACTAATGATCACAAGCCTAATGCTCTACCAACTAACCTAACCGAGCGGTGTAGCAAAAAAAATCTTGAATAAAATCTTAAAGGTGAATAAGGCGTGGAATGGTAATGGGTGTGTTGGGCAGAGGCGGGAGATCTTCGTGGAGTTACGCAATCGGCAATGTGCCCTGCGCTCAGTATCGAACAGTTTGCTCGGCATCCTGTCTTTTTGGTAGTTCTCGTTTGACGGGCTGTGGGGTGCAGGGGGAGCCCGCTGTAGGGTATCCGTTGGCGAGGGATGATTGTTCTGGGTGCGGACGGCTACTTTGCTTCCATGTTTTTACCGGAGATCGGCGGTAGGGGGAGTTTTAGTACGTTCGAGAGGAAATTTTTCATTAAATCGTCAAACACCTTGCCTGGCAGAAAAGTCCTCCCGTCTTCAGTTTTAGGCCAAAACATTCCTACACAACATCACATTGTTCGATTTTTGGGAAAAGCCTTCTTGAATGAGTTGGGACATAGAGGTATGGATTGTACTTGCAGTTCTTCATTAGGATAGGTCCTCCGCTCTCTCTCTCTCTCTCTCGGAAGTGCTATCCGCCCGCGTTTCCGTAGTCCTCAATTTTGAGGTATAGCAGAAGTTTGGGGCGTGTGGAAAAAAAACATTAAACTTATATTTCATTCCTTGAAGTTTTGAGTTGAGATATCCACCTGCTAGAATTT
>F01.PB352
ACCGATGGTTCGCGGCTGATTAATTTTAAAGACAATAAATTCTTGTTTCAAAATTCGGAGATGTAGACAAATTTTAGACATTGCATTCCTAATATATCTTAAAGATAAATCCAAGTATGGATGGAAAAGATCAACATTTCTGTATTGTGTGCCATGAAACCATTTGGGACTAGAGAACTATGTTAAGCACAGAAAATACTTCTGTGAAAGTGACGCTCAAGACTCCAGTATTGAATCATTTAACCTGAATGCAAGTCCCAGCATTACATATCCTGGCAGCAGTGATCCAGATTTGAATGAAACAGTTGAAAGAGAGGAAATTGTTAAGTCTGAGGTTGAAAGCTTGCCAACTGCTTCTGGTGGAAATGATCTGATGTTGACCGAACCTAAAGAAGAAGCAAATGATTTTTCAGACTTAAAATCTGATACATGTACTGCTGTTACTGAGGAAGATGACTTAAATTTGAAAACTGTAACTCATGGTGAAACGGCTGATGAGAGACAAAGCTCCATTGAATCAGAGGTAGATGTATCAATTTTTATTGAAGAGAGTGATGGTGACAGTGAAGATGACCTGGAAATGAATGACAACCCTTTGATCTACCTGAAAACTTCGTCTTCAGGGATTGAAAATGCTGGGAGTGAAGATAGCTCAGAATTTGGTATTCTGAGTGCACGCCAGTCTGAAGTGGTAAATAATGAAGGGGCAAGGGTAAGAGGTAAACATTTTAACTGGGAAACAGGTTCATATGATTGTAAGATTTGTGAGAAACAATTTAGATTTGAGTCTGCATTCCGAAGACACTGTGATACACAGTACCACAAAGAAAGATTTCAAAAGAAGTAGgattt
>F01.PB353
AAAATAAATGAATAAATAAATAAATAAAGCAGAAAACTTTTGCATGTTGAAAGCAAGAAATTAATTTCCACATTTAATAAGAATGAATTAAACTGTTTTCCGAAGCTATATTTGTATAAATATTTTAAAAACTGTCTTTTTAAAGCTAATGCTTTTACCTTTAAGCATTCAGAAATGAGGCACAGCTGTACTTTTGTGGTCATTCTTCTTGTTATTGTTGGGATTAGAAGCAAAGAGGACGCAAATGAGGAGCTTGAAAGACAAAAGAGGGAAGAATACATAATGGGGCGCTTGGAACCTTGTATTGACGATTGTGACTTCGATGACCCAGAATGTGTACGAGGTTGTGGAATGGACAGAGGTCTTGACTTCGAAGACTTTCTTGTACAAGAACTTGGACAAAGGGTCACAACAAAAAACGGGAAAGAAGGGAGGTGCCGTCAGCAATAGACCTTTGGAGACTTAGGAGAAGACCCATTACTGGCTAATCGTATTTTGCTTTGGGTCGTAAAATACAGTGATTCCCTGTTATAAACAGCCTCTTAAGCTTTCCAGAGTGTAAATCCATAACAATATACACATCACTAATTTACTTTAATCAGAAACTACACTTTCCGATCAACCATTAGTTAATTCATTCTAATACTGTAGTTGTCAATATCTAATTGTTGTCGTTTTTTTGTTGGAAACATAGACGACCTATCGTCACGGAAGAAAGCATACATTATACACAATTATTTAGACCAGCAACACATTTATCATTGAGCACAATTATAATCCGATCGAGAATTAACAAAATGGCTTCAAGCCAACAGCTTAACACTTTTTCAATCAACTTGCTGTATCCATTCTGTTTGTACTTCTTGTATTAATATGCACAATAAAT
>F01.PB354
GGGTTTTTACGCAACTGTCGACATCCCAGCTGTCAAAAAAGTTATACAATGTTAGTGCGAAGAATATTTCGTGTCATTTCGAAACAAAATGTGAAGCATGTTCATTATATACAGGGACAGTCACCGAAACCAAATATACGAGAGTACTTTTATTATATCGACCACCAAGGACAGTTATTTCTGGATGATTCCAGGATGAAAAATTTCACATCATGCTTTAAAGAAAAGAAGTTCTTGGACTTCTTCTTCTCAAGGTTAAGATTGAACAAGACAGGTCGGTATGAGCAGGAGTTCCCGTATCTGTCTCCATGTGGCAGAGAGAGAAACTTTATCCGGTGTGATGACAAACCCATTGTATATGTACATTTAACAGACAACATGGACACAAATGACCCAGATATTTTATCTTACGGATATGAGGGTTCAAAAGCTTTAAGTGTGCCTTTTGAGCCTGAGAAAATTTGCATGTTACCCAAGACTGGGCGTATTTATCACCCAGCTGACCCTGAGATAGGGGTGTTGGCTTGATAAAATCAAGTATAGCTATTGCTGTTAGCAAGTATTTTGATTTTGACAATGGTGAAGCAAATCCACCAACACATTTTACATGGAAAAGACACAAGTTTGAACTTACAAATGAATTGATACCCAAGATGGAATTCACAAAATACAAAGTGCATCACTTACCAGATGAAACCTAACTGCAGGAAGTCAGTTGACTGCCTATTTGTCTTGTATTCATTTTGATCTCTTTAAAACAATTTATTTGGCACTAAGCATATGATGTTCAGCAACATTCTCACAGAATTATGTTATTTATTTATTATTATGCAGTTGTGATAGTACAGTTTTGGTTGTGCCTTTTGTGTCATTTGAGTAGATTGTTGTTAAAAAC
>F01.PB355
GTAGCTTAGCAACATCGTCACAAAACGCTGAACCAGAAAAATGTTTTGATTTATTTAATTAATTTTAAATGGAGAAAGGCCAAAGATAACCATCGTCTGACATCACCCGGGCTCAGTGGGTCTTTCAGATGATGCAAGTGTCGTCTGTAAAATTCCGACAATTTAAACCTGTGAAGACGCTAGACATTTACCTTCCAGGACACCAGCAAAGCAGCGACATATGGACAGAGACCAAAACGGAGCCTTTTGCGTGCCACCAGCACTTAGTTTTCCAAGTCGAGAAGGTCTGAAGTGCATGTGTTATGAAAATCTGATGAAGATTATCCGCGAGCAGATACCTATACCGCCGACTCAGCTTTATAGAATGTCAAAGGGGAATCAGCCACCGGCTAAGTATGATGGCATTCAACCAAGCTGGACACGACGCGCCACCCAGCTTTTCAGGGAAAATCATCAACTCCAATTTCCCCTGCCAACGATAGTGCTAAGATGGCAGTTGAAACGAAAGTTGCCGCACTACGACCAGGAAAAGCTAAAAACCATATTATCGCCGTACGGACATATCGATGAAATTCAAATGTCTAGTCCAAACAGCTGTATCGTCGTTTTTAAAGAGATTTCATCTGCATGTCGAGTGGTAGAGTGCCGTTGTCTAGGCGATTCTGTGAATAAACTTACTTGCTCCTGGTGGCACAAATCAATGGCAAACAAGATGGTGATAAGGCGCGCAAAGGGAATTTCTGTGAAGACTAACTTTTACATTATCTAACAGTTACGCGATGTGTGCTACAGTGTCTGTTTCTGACAGGTTGTATGTACATGTATGTTGGAAAAAGTAGAATCC
>F01.PB356
AAAGAAGAAGAATAAGTGGAGAGAAGAGCTCTGGAACATGAAGTATCTACACAGATTTAAGTGGGCACATTTAAATGAAAGACTCGCCTATGAGAAGGCCGTGCATGCTCAGAGAATGCGAGCAGAAATTTCACAGGCAAAACGGGAAGCAAACTTCTATATTCAGAATGCCGAGAGACTGGAAACCAAACGACACATTGAAATGAAGAAAAAGAGAAAAAATGAACGGCAAGGTTTGGATATTGACAGTGAAGAACATACAGTTACTGATGCTGTGATCTCAGCAGAATCTGGTGATAGAGTGAATGTTGTGAAGTTAAAAGACACAGATGATGAGATATCCCACAAGAGAAGAAAGAAACAGAAAACTGGTAGAAAGGTTTCAGAAGACTGTCAGAGTTCAGAAAAAAGAAAAGCGTTTCTGTCAAAGATTTTCTCAGGTGGACATGAACATGAGAGTGATGAAGAAGGATAGCCTCTCATATATATTACAGTTTTGAGGCAGCAGTCTTTCTGTCCGTACTGTCAGCGCAAAGTGACTTTGCTTAGTAAGCAAAGCTGATTAACTGTTGGACCATCATGACTGATGGCAAAAAACAAAGCTACCTAAAATGATCACAGAGTTTCTCATTCATGTCCCAAAGTTATAAAACTTGAGTTCAACTGTGTGCTCAAACCTCAGATTTTTGTATCTTTTGTTACGGGAAAAGAAAATTTTGTCATAAATCAGTTGTTTGGGTACAGATTCTTTATGCATTTTAGAATTCAAATAATGCAATTAGAGGCAGAGATAATCAGTAATTTCACTCAAGTGGCTGAGTTTTGAGCATGGAGTTCGATTTAAAGTGTTATAACCTCGGACCGAGGTGACAGAGTTTGAAACATTACCTCAGAACACTTGCAAAAGAATACAAAAAAGAAC
>F01.PB357
TGATTAGGTGATAAGAAAACTGACCTGAAGAGAAAATAGGGACTTTAAGAACTTCTGCTTAACTTTAGCCATTAAGATGTTGCACTATTTGCTACAGCTGTTAATCTCATCCGGAGCGCTAGTAAAATTTTCAGAAGGCACGCTGACATGTATGTCCTGTGCGACGGTTCCTGGCTTTCAGTACTGTGACAGAGTTCAGGAATGCGGACCACACGAGGTATGTTATTCTACCTTGTATAATACAAGCTCAGGTTATGAATATAGGGAGTTGGGCTGCAAAGATACATTGTTTTGTAGCCGACAGCCACTTGGCCGCCGACAGCTGAGGAGAAATGGGGATGCTGCGATATGCGAGGAGTGTTGTAACACAACACTGTGTCAGGGGAAGTTGTGTCACGACACAGATTTTTTACCATCTCGAGGTCCCATATGTTACTCATGTGTTACATTTGCGGAGGGATCAAAATGTGTTGGGATAACCGAATGCAGCAGAGATTCGGTATGTTACACCAGTTTGCAAAGGTCACCTACAGGACAAACGTCGTACAAGTCCGGTTGCATTAGAAAACAGCAGTGTGACATTCTTCAGCAAGCAGCCAGTCTTCTTGGGAACTCTGTCTGGAGCTGTTGCGATACAGATCTGTGCAACCAGTTTCACTTTAAGCAGACATCGACCACTACCTCAGGTCCTGTGGCTGCATCCCATGCACAATGTGTTGACACTACGGCTGCAGCTACTTGTCAGCTTGCTTCGAGCATTGTGTGTAAGGACAGTTTCCATGCAGCCAATGCTGGCTGTTCTCATTACTGTGGTTTTTGCTGAATCAAACGCGAAATTTAATAATAAATGTCGAGAAGATCG
>F01.PB358
TAATCGACTGAAACATCGAATATGATATAAAAGTTTGACATGACCATTGCTTTCAAAAGTAGCATCTTCATTAGCAGCACATTTAGCATAAGCGACAAAAAATGAAGAAGACAACATCACAAACTGCAGCAAGTTTATGACATGGCCAGAAAATGGATTCAAGAATCCTGAGAGAACTGGAGCATGTAAGAAGCAGACAGTTGTTTCACGGACATCTAGTGATCAAGGGTTGTATGCTACAGCTGTGGTAAAGCCGATGTTTGACGCAGTGGAAGTTAGCTAACTGCTTACCTGCACAGTGAACATCCGGTTGGGGCAATTTGGAGGACAGAAAACTCATCGGATAGTCACTGACAACAGTGATACGAAGGTCCAAAGGAAGAAAAACAAAGGTGATGAGTGAAACAACAAGTCGGAGAATAGTTCCGTATAAGCTGACTCAGGTACGTCTAATAAGAGATAGATAGTCCCTGGCTGACTGGAATGACAGATCGGAAATCAGAACTATACAAACTAATTAGATATTGATAAGCAATTGCATTTTTCAACATTATAAACTACGAGGGGTTAGGAACAGACGGACAAATTAGGGACAACAAGAAAAGGAAAAGGTTGTTTTAATGGATATTTGAACCTAAAACGACAGTCGATACGCTGTAAACTATGTTGAATACCATTTCAGTCAGTGAAAAAGTATCACATGGTTGAAAAACACCGAATAAAGGGAGGACGAACTGCTTTTTGGACAAGATTGCATTTCTGTTTTGGTATGGATGACAGAATTTAAAGAACGCACAGTACGTAGTTAACAGTAGCTGGGTTACAGGCCACTATGAAGACCTGGTTTGCAGATGTCAGATAGAAGAATACAAAGATGTTTGGCTTACTGATAAGGAAAAAAAGTACAAGGTtcc
>F01.PB359
AGTTTTCGTATATAATGGCGGATCGGACCTGCAGTCATGTTGAGGATCATAGTTCCTAGGACCACCTGACATGGGAAAGCCGATATCTTGCACAGTGACAAGCCACCACTGTAACTGCAGATAAAAGCATTCCTCAGAATTTCCTGCGACAATGACTGCAGTCTCCACTGTAACACAGAACAGTAGCTAACAGAATTGTAGCCTTCAGCGCCTGTTGAATGATGCCGAATTAGCTATGATTCTGTTGGTTCTGATATGTGGTCATCGGGGACGAAGTAAGTGATGAGGAGACAGATGAAAACAGAGAGAAACACATTTGGACTGCAGAAGGAAAAAAGCAGCACTTCATACAGGATTTACTCAGTATATTCACAAGCAGAAAGTACCAGGCAAACTGGATGTTATAATGCTCAGGGAAAACAGCCAAATTTGCAACATATTGAAAGGATAAATATCAACTTTGCCATCTACAACTTAATTCAATCACAGAAATCCATTTCCAGACACTAGAATGCATTTGGCAGTTGTTGTTGGAGTACTGTATAATGCTTCTTATCCCACCATTAAGCTTCATTGGAGAATAATTTAGCCTGTGGATAAATTCTGTTTTACTCAACAACAGTTAACTTGCTTTGTATAACCCAATTTTTGTTTGTAGCTATTGTAACTTAGAATGTACACAGAATGCGTAATATTGAAGGTATTTTGCCACCACTTTAAACAGTTTATTAAGTACCTTATATTTTAAAAATTTGTGTTTTGTATAAAAGCTTCGAATGCTATCTTTTAAGTTAAAAGGATTTTTAAGATATCTTAAGAAATAAAGATGTTAGTAGG
>F01.PB360
GAGGGTTTCGTAAAGGCAAATTTTTGGACTGCTAAAAAAGAAATTACAGGGAAACGGGGTCATGCAAAAGGATCGAAAGGACTTCAAATGTTTTGAGCAAGAAATTGGTCCCAGTGGCACAAAAAGTAACGTCAAGACTAGTGTCGGACTTTCTAATGATGATTTGAACATAGACACGCGTCCAAAGAATGTTTTGCCAAATACACTAGAATGTCTTGAAGTTTGTGGTCGAATCTTGAGAGTTATTGGTGATGAAATTGTGTGCAGAACATGTGGTAGACATCTCAGAAACATAGGAGATGAAATATTTTACAGCTATGGGACTACAAGCATAGTAAATTCACTCATGCAGGACTTATCACAGGGTGTTACAGTGTGAACTTGACGTCAGTACTAATAAGTGGCCGTTTAATGTCAGACTAGGGTTGCAAACCTTTAAATTGCAAGAGAAAGTATAGTTCAGGTTTACTTTCGAGGTTCTGACCGTTGTAAATTCAAGGTTCAGCACAAACATTTACAGATTTAAGACTCATTTATTGTTTCTCTTCTTCAAACTGCAGTTGGTCAGATCAGAAATGTTTTTAAAACTTTCCCAGCAGGCACACAACGTTGTTTCAACGTTGAATCAACGTTGATATTTAGTCGTGACGTTGTTCAACCAAAATTCAACCATAGCCGACTGCACCTAATCGAAACGTCAGAGAGCCAACGTTGAATCAACGTTGAGTCAACGTTGATACTGGTCTTACGGTAGCTTTGATTTATTCATTATTTAAATTTTATATATCGATACTGTATATTAGCTAAATATTGAAATTTAATTTAGGTGGGTTTTTTGTTCATAAAAACGTACATTTTCAGAGTTCATCACATGTTTTTCAACATTTTTATCAATAAAAATTTTTGGAGTGTTCAGTTATGAAATAAATCAATGCCTTGTTCG
>F01.PB361
ATCCTATCTTTCAATATCCGGCTGTCGCTCGTTGATAATGGCAACAGCAAAGGTGAAGGCCAGAGAACTACGTGGCAAGAAAAAGGAAGAGCTGCAAAAACAGCTTTTAGACTTGAAGACAGAGCTACAGACTCTGCGAGTTGCCAAGGTGACCGGTGGAGCTGCTTCAAAACTTGCTAAGATACATGTTGTTAGGAAGTCTATCGCCCGAGTTCTGACAGTCATTCATCAAACACAGAAAGAAAATCTGAGGAAATACTATCGTAACAAGCGATTCAAGCCAAAGGACTTGCGACCCAAGAAGACACGCGCAATGAGACGTGCACTCACTCCTCGGGAAAAGTCACTAAAAACAAAGAAACAACAGAGAAAAGAGTGTCTGTACCCAATGAGAAAGTTTGCTGTAAAAGCGTAATGTGTCTTGTACAATAAAGGAAAAAAAGAGTGAAGCAGCTGTTTTTTAATGCAATTATTATATAATTATATGATGGCAGACACATAGGAATAACTTTGTCAGTTGTTGCTGTCTGTTCATGGCGTAAGTTGAAAAACCCTCAAAACTACAAATGTTCATCTTAGACCAAGGGTGTATTGTGTCCATAACCCAGGTCTCATTGCTTAAGATCAACCACAAATGACACCTTTGGTTTTTCATATCCAGTCCATAAATTTGACGTTTGTCTCGCCCCACGGTTTGTTTGGTTATAAAGGTGTGTCATATCTATACCCCACGTATGTCTGTGCTCAGTGTTGAGGTCACAGTTTGAGGCTTCCAGTCCATTACACTGTTATGCATTGAAGAATGTGTAAGTGTTCATCTTGGTACAAAAATGTCGGTCTTTCTGCTAACGGTCAAGGTCATAGTTTCACAACATCTGCAAGGATTTCGTAATGTGTCTTGTACAATAAAGGAAAAAAAGAGGAAAAAAAAAAA
>F01.PB362
ACACAGCCGGGGACCAGCCAAATCTTTGCAGTCATTCAATTTTCTAAAGATCTAACAACCATATGTATACAAGTTCGATCTAGTTGTAAACAAATAACTCAAGTTAGAAATACGGAGTAAAGGAAAGTAGTTTTTGTTAAACAATGCCGGCAGAAGAAGCATCCGTGACAAGCAAGGTTAAGGAGTCTATGGTGTTGACAGACGGAAGCCTGGCCATCCTCGCCCGTGAGATCGGAGCGGAAAAGGTCAACGGGTTGGTCATGTGTATGTACCTCAATATCCCCAACACCACAATCGTCAGTGCCTGTAATGAGGCTTCTGAGTGTGGCCTGCTTGGGGCCTCCGACACCCTTATCATCGAAGCCACTCAGAGGTTGCTCCTGACATGGAAAGAACTAAGGTCAGGGTCAAAAGACAAGGACAAGGTCAAGGACTTAGAGAGGGCGCTCAAGGAGATGGGAAAACCAGAGTTTGCGGACGTAATTTCAGACAAACATGCCAACAATGTGGAACTACAGTCTGAATTCTTCCAAAATTTGTAAATGAGACAATGAGACGCTTTAGGATAACAAACTTGGAAATTAGACGCCAACTCAGATGACTGAAATATTTTATTTGTGTCTGTGATATTTTAACATTCAGGAATTCGGATGAGTGTGAAAGCATCGTTTCACCGTGTGACAAGCACAGCTTAATGACAAACCCGTAAGACATATGGAACTAAGTCTTTTGATACGTGTATTGATTTGTAAACTTTTTGAAAATGGTGACCGAAGTGGACAGTTGATTGTATCCATCATGCCCGTGATATCGTTTGTACTACATGGACAGAGATACAAGAGATATACATACCAAAAGGCAAAGACCTGCATTAAAATGTCCATATAGTATTAAATTTGTGTAAGCC
>F01.PB363
GCGTGTGTAAAACTATGGATTACTTGGTCATTTTGGTTGTTTTATTTTCTTTAATTGAGCTCGTGCAATGCGGGGAATATTGCTATGACAACGGATACACCTTCTATTGTAACTATGGGTGCTGTGGGAGCTATTTGGACGAATATTGCTGTGGCCCCTATTCCTGGGTTTATGGTGTCGCTGTTGTTGGCTGTATCATCGTCATCGCAGTCATAGCCTTTATTATATTCTACGCCGTCAAGAGAAAAAATTTGGCGAGAGGAAGGGTGTTCGGGACGACATCAGCCCCGACGACGACAACAACAGTGGTCCACATACCACCGGGCAACCAACCCAGCGCTCCCACATACCAGAACCAACAGTACGGTATGCAACCCCCTCCGATGTACAACAATCAGCCCCAGGGCGTCTACCCACCACCTCCACCAGCCAACTACGGTCAAGATCCTGCTTATCCACCACGTTAACGGTCTGTTTGTGAAAAAGAGATCATGCTGGTCACATACGTAAGACTGTCTTATAAGACCAGTTACAATCTTACAATACACCTTACTGAGTAAGTTATCAAAACGGGCTAAAGTCCGCTATTTTTGGACTAAAATTGAACATATCTTCATGCTTGGTCAATGGAAATGTGATTAATGTGTAATTATAATGCAACGTGACACCGTTTTCGCTGGAAGAAATTCGGTGATTGTTTTTGTTATGCTCAATAAATTTGAAGAGTGAGAGTGTATCTAAATTACAGC
>F01.PB364
GGTAAAGATCTTCATTTTGGAGGTTGAAAACGTGCAATTATGGCAAATAAACAAATTCCAGTCGATATGGAGCTTAAAAAAGCTTTTCAAGAACTTCAAGGCAAGTTGATAACAACCACTCAGCAGTTGAAGGTGTCTGATGCTCAGATTGAAACTTTGAAAAGAAGTATACAGCACTCTGTCCTTGTGGAGAAAGAATTGGATAAGTTACCACCTGACACAAAAGTTTATGAAGGAGTTGGAAGAATGTTCATGTTAGCTGGAATGTCAGATGTAAAAAAGACACTAGAAGACAAGATGAAGGCAGCTGACACCAAAATTAAGTCTATAGAGGAAACCAAGTCATATCTAGAGCGTAATATGAAAGAAAGTGAGGACAGCCTTAGAGAACTAATCATATCAAAACAGGGAAGAGGCTAGTTCGCAGAAACACTCTGACAATTAGTGCTGATTGAAATTTGTCAGGCAATCTGAATATGCACAAACAATACTAAGCGAGAGGCAAATGATTAGCACAGAGAAAGATCTTGCATTAGCCAATGAAACATTGTGATTTCTACTGACAGTAAATGGTGGATTAAAGAGTTTTTTGAGACTGTAATAGCAGTCATCACAAATACTTGTTTTTCCTGTAGTATTTAGTGTTTAGGTTAGAAATTCTGTGCTTTCCAAAACATCTAGAGAAGTGTCTGTTGTGTATGTTAAAAAAATTAAGTACATTCACATCTCTCTTGGTTTATCTCTGTTGTTGTGTTTTAAACTACCATTTGGAAGGATTTTAGTCATTCTGGGTACATCATGTCATGTGCTTAAGTGTAATTTGTAAAAAAATGTTGAAAAAAGATTTTAAAAAT
>F01.PB365
TAAAAAGATGGCCGATGTCCACCCTTGTGTTTATTATTAGAAGACTCAACTTTTTTTTTATGGAAGTGATAAAATCAAATTTTGACAGTAGTTACCAGGTCCCTATGTGAAAATACTTTAACAAAAATTGAAATTTCCTGTACAGTATCGTTAAAAGAAGAAGGCTTGTCGCTTGAATTCAAAAAACAAATTCAGCTAGGGTATTTGTAAATATAAATTGGTGTACAAAGTGCATCCCTTTTGCATTTTGGACTCGGCTAATGGAGTAATGGCGGATACTTCAAAATCTGTGCCAGCGAATGATGGTGAAAAGAGATTTCTGCGTACGGGAGATCAGAGCGGTAAAGAAGATATTTATGGAGATATTACAGAGCAGTTGTTAGAAGAACTGAAAAGAGTGTATCAAGAATCTGGCAAAGTTACAGATGAAGTTCTGTCGGCGTAAGTTGGAATGGATGCTTATATAAGCTTATACCAGCTGGAAATGTAGTTGGCAGTTCTGGTACACCATACACATGTTTTACAAGCAGCAGCTACTGTTCCTGTCCAGCGTACAGGTTCTCAGTACTGACGAAAGAGGAACACGCTATGTGTAAGCATGTGTTAGCAGTGAAAATATCAGATGCCATGGGAGTGACCAAGCGATTAGAAATATCCAACCAGGAACTTGCAGAGATGATAAAAAATTTGGAATGAAATGTGGACCCTGCTGGTGTTACAGCTGTTGGTTAATCAGCAGTTATTTTGGATTTAAAGTTCACCACATAGTGGAGGTCTGTTGTCAGAAAAAACTTCAGCATAAGTTGAAGTGTCTAAGGGAATTTTGGAGCAAGTTTCTGCATTGTAGCTGGACATTCCCTGGTCAACAGACATACACTTAGCCTGCCTCTGGAGCCGTAGTTTGGCAGCAGCTTTATTAGACTTATAAAGAGAAATTTGTCTAGGCTCCAAGATTATAAAATGGTTTGAGTCC
>F01.PB366
AGAATAGTTAGAGGCATGACTTAAGCAGACAACCCATAAAAACCAAGCTTGCGGACTACAAGATCATGAGGCAGACAATCAAAGACCTGGGATAGATCCATCAGAATGGCCGCCACATACTGGCCGTTGTCCAGTGCAATCTTCCAGTCCTCAACCAGGCGCAACAGGGTTGTCTGACAACCATATTTTGGCCGAAAGGCTGAAAGAAAGTTATGAAATATGTCATCAAAATGTACAGACAACTGATCATTAAGTGTCCTTTCAAAAACCTTTGATATGGACGGAAGAATACTAACCGGTCTTTAGTTTTTCATGGTAAATGGATCATCCTTTTTGAAAACAGGAGTGACTTGAGCGAGTTTAAGATCATCTGGAAAACAATGACTATCTATCATGGCATTAATAATATTAGATATATGTAACAAAGTGTCATGTGCCCAGTAGATATCATTTACATCATCGAAAATGTGGGCACCATGAAAAGGGACATCTGACAATTCTTTATTGAATAATTCTTCATCAAAGTTTTTATAACTTCTAAATAGTACTTTCTTCCTCGTTACAACATTTACTTGTTCTCTAAGGCTAATGAAGACTGTACAGTGGTGGTCACTAATACTATAGTTAAAAACTGAAGTATTGCACAGGAAAGCTGAAGAATCGGTTAGAACCAGATCAAGCATTGTAGGATTTGATGTGGTTTTAAAGCAGTTTGGGTTCTTTACTAGCTTTGTTAAATTAAAAGTATCC
>F01.PB367
ACGTTAAACATGGCGCCAAACACTTTCAAAGGACCTGGAGTTTACTTTATTTTGTTTATATTTGTCACAGCTGTGTGTGGTGAATACTGTTCCTACGACTCTAGTTACTACACCACTCTTTACAAGTACTGTCCCACCGGATGTTGTGGTACCCAGTACAACAGATATTGCTGCGCAACAAGCACTTTGTCGACATACTACGCTACTTCCGTAACGAATTTCGGGCTGATTGTTGGAATCGTGCTTGGCAGTCTGGCCCTTGTAGCTATTGTTGTGTCAGTCATTGTCGCAGTGTTCTGTTGTTGCAAAAAATCACAGGGGAGGACGGGTCAGATCTTTCAGCCTGTTCCGACATCCACAACCGCCGGGGTTATACAACTAGACTGGATGTAGAGGACTCAGAAGAAACCGTAAATAAGTTTCAGTGCTAATTAGGTCAACTTAATGTTTGAGTTATTTTTAAGAATTGTTTGATAAACTGATCTCATCCTGTAATTATTGATGTGTTATAAAGTATTTTGTCATCAGACCTAAGTAACATCTGGACCAGTAATACTTTCACCTAGAATGTATTTGGGATGGTCTGCTCTAGAGGGAAGTAGAAAACATTGTGCACCTTACCACTACAAAAATTTTAAAAAAGGAAACAAAGGACACCTATGAAATGCTATTTCGATATATGAAAACTTTATCATGGCAAAGCAACAGACAATGACGAATTCTTAGATGTGAGATATCACAGGCAGTGTAACTAGTTACTGTTCCTTCTATCCAAGAAAGGACTGAAGAAGCTGAACCTAACACCAGTGGACATAGTCGTTCCTTCACCAGTGCTGCATTTGGCACCATGCACTTGCTGGATAAGTATAAAGGCAAGTGGCTGAACTTGATGTGACAGTGCAATAATGGAAAAGTTCTGACTCGTTTTTATGTGACCCCTTATAAAATGATCATGTAATTTTCATCGTAACTT
>F01.PB368
CGGTTTGTTTGTTTGGTTGCTGGATAAATGCATGTTTGTTTGGCAGACGCGCGAACAAAGAAAGGTATAAATAGATTGGGAAGCGTGGTCACCATTCAGAACTTACCTTAAGATCAGAAGTGACTTCATACCTTAGATCTAAAGTGATTTTAGCTACTGGACATTTGGACAAGATGAAGATCTGCGTTTTGTTTACTGCTGTTCTGGCAGCAGCACTGGCAGACGAGAAGCCGGGTAAATGCCCAGCACGTAGAATAAGCGTCATTGACGTCGTTACTCCGCCACCCTGTTTCAATGACCTGGATTGTCCAGGCACATACAAGTGCTGTGGTCAGACGTGCGAGGAGCCTGTATGCGAAGATTCTCTGGCCCCGGTCGAGTGTCTCGACGACCCGTGCGAGTTCGCCTCTTGCGATGCTGTACCGGAAGCTACCTGCTACGTGGACATATGCTCCGAAACCTGTGAACCGGTATGGCTTACTTCATCTGATGACGTCACGGAAATTTGCTTAGCTGAAGAACTCATTGAAGAGGAAATTGAAGAAGAGTTTGAAGAAGAAGGCGATGATGACGATGATGTCGATGTTGATATGGATATGGATGACAATGACACGGATGAAGATGACGACAATCTTGATAGCCCTCTTACAAAAGCAGAAAGGAAAGCCAGGCGCAAGGCGAAGAAACTGGAATGGCTTAAGAAAATGGCTGCAAAGAGAGCAGAAAAAGCTGAAGAAATTGAAGCAAAGAGGGCAGCTAAAATCGCCAAATGGCAGAGCAAGGGACAACAAGATAAGGTTGAGAAGTTTCAAAAGAAATGGGAAAAGAAGGATGCAACTTTTGAGCGTGTTCTAGACGGAGAGCACGGTGGCAAGTTCGGGAAAAAGGCGATGAAAATGCACGCCAAGCGACAGAGGAAGCAACAGTGGAAGAATATGACCCCTGAAGAGAGGGAGGTGTTCAAGGCCGAGAAAATGGCTAGAC
>F01.PB369
ACCATGACTCGTTTGCACATCATGAGCACTTTTAAATCAGTAATTTGTAACTGTTGATTTTTTTCAAGGGGTTCGTCTTTTGAAGGAATGAAGAAATCATAGTAGATGTGTGTGTATTTTTTCTCATTGTTTTATTATAGTTAGCTCTGTACTGGTTGAGACTACAGTCGACCTGTGTTAAAAAACCACCTGTTATAAGGAACCATCTGTCTTTAAAGTCTGCATATTCATTTACTGAAAAGTAATAACTAAAAATAAAATAACATTTTACTGAACTTGGACCTGCGTCAGAAGGCAACCTGTGTTAGAAGACCGTCTTTTGCCTGTCCTTTGGATAGTCTTTAACACAGCATGTCCTTTGGTTAGTCTTTAACACAGCATGTCCTTTGGTTAGTCTTTAACACAGCATGTCCTTTGGTTAGTCTTTAACACAGCATGTCCTTTGGTTAGTCTTTAACACAGATTGAACCGTAGGGTATGTTGCTGCAAGTAATTTCTGTACAGCAAGGGACTGGAAAACTTCTACATATGTTTGGGTTAAAAACAAATAAGGTTAGATGACAGGGTACGTGTAAGTTCCTATGAAACCTGGTATCTTTAAATATCGGAATTAAACATTCCAGTAAAGCAGACGGACTAAAGAACCTTTAACAAGACGTTTGTGATGCACTGTATGTGGCGTATTTTTGTACATAGATATACATGTATGCATTTCTTTACTTGAAATGTCCTCATATTTTAATATTTGTTACAGTCCGAATTCCATGGCGACCTCGATATACGTATACAAAAATTGCTCTCTCATGACTTGTGATACTGGCTTTCCACTATTTTTATATTAAATGT
>F01.PB370
GAGTGTGTCGTAAATATTAAATTTCAGTTGGTGACAAACGAATAACCTCAAAACAAGATTAAAACTTTTAATGTGAGAGAGAAAAATTGAGAACAGTTACAGAGAAGGCAGCCAGTTAACGTAACCACCAAACGGGGGGGGGGGGGGGGCAAACGCAAAACTGCTAGTCACAACGATAGGTCAAGATCATCACGGACAATATGACCAGGCTGAAGATCTAACTCTGGACCACGAAATGCACCATTGGACCCGATTGTTCAGTGGAAAGATTTTACTGTCTATAACAGCAAGACGTTCCTTTTTTTGCACCACGTGACAGCCCATCTACTTCCGATTGGACAGTTCACGCAATTTTGTCCGTATTAGACGACATCCTACTCAGTGGTAGCTTCGTTTGTGCCGTCTCGTGCTATCGTAATTTCAAATTCTGACTAATGACTGTATGAAAGAAAGGATGATTAAAGCTTCTGGCGTTCTGTTTTGCTGGTGACAGTAAAAAGATATGTACACTTTGTGTGCTGCTGAGCTCGTTGTTATTAGTCCACTACCAGTGTGACACCAGAGGGGACTATAGGATTGCCCTCCGTCCGTCCGTCCGTCCGTTTGTCCATGTGCATGTTTGTATTGAACGTCGCAACTGCAGAACGCATCTAAAAACTGAAATCAAAACAGCGTATTGTTTTATAAGGCTTACATAGAGCCACACTTGGATTACTGTTGTAACATTATGGGGAAACACAACTTGTAACAATCTTTATACAGAGAAGAGCTTGTGGAATTATATTAGGAGGAGATTACACTTATTCTGAATCGTCGTTAAACAGCCTAAAAATACTTATGTTTAACAAACGGGTTGCATTTCATAAAATTTGTATTTATATATAAAGTGGCTCGTGACTGTTTACCAAGTTGTATTTGTAACATATACGAAAAACTATGTCCTACTACTAATATAAACTATACactt
>F01.PB371
CTTTCCGACAAAATCACGATGGGGTTCGCAAATATTTGGAATTCGCACCCAAAGAAATACGGCCCAGGCTCTAGATATTGCCGGGTCTGCAAGAATACACATGGTCTTATCAGGAAGTATGGCCTGAACATGTGCAGACGTTGCTTCAGAGAGTATGCTGAAGATATTGGCTTTAAAAAGCTGGACTAAACGTTCTGAAGCCACAGAGAAAACAGATTCAGGATTTCGTCGGCTGACATGGACTACAGTATATCTTCAGTTTTGAAAGTCGTGTTCCCTTAGTTGTCGGAATAAATGCTGAATGTGTTTTCCAGAATGTGTTGTTTCTTTAATTTGCTTTCAGTAAGACATTTTAAGTGTTCACTGATCACATTGTCAGTGGGCCATCTTAAATTTCTTCGGTCGTCCATTTGTCAGTCGCTGTGTACAAAAAATTTAAGTTTGGATGGAAAATATTTGAGATACAGGATCATAACAGCCTTATACTGTTCATGCATGGCACTTAAGACATTCAGGGCCTTGTCTGCCATTTGCCATTTTCGCCAAATGAGAAAAATGGCGGAAAGTGGCGAAAATTATTTCCAAGTGGCAACAAGAATTTTCTCTATTTTACTATATATTTTGGGCAATTTTGGCCGATCTAATCAAAATTTCCAAAATTTGGCGACATATTTTTTTAAAAGCCAGCGGAGGGCCTGGATATTATTAGAATCGTTGACTATGACCTGGCATGTTGACCAATTTTAGTCTGCTTTTACTTCCAAAGTCCGTTACTAAAAAATTTCATGTTTGACTGATGAGGGGTTTTGACCTTGACATTGGACAACAAACGTCCATATCAGACTGGCACATACTGTTGTAACCATACTGACACGTCATTGGGATATGTGTCGGTTAACACGAGGCAACATGTCTAACGTGATTTATTTAATTGTCTATCTATACAACATTTTCTATGAGTTCTTTATGAAGATAAATGTTTGTTCT
>F01.PB372
CTTTAACACAGTATGTTATACATGCAATTATTTCTGCTCTGTACAATTATTTTGCAATGGAATATCGTGGAGGGATCTCTGAAAAAGGGCGTGGCCCACTGGGCAGACAACTACTTGTGTGACGACTTTAAAGTTTTAAACAATATGACTTGGTGGTATGACTGGAGAATGAGTCTAAACTATTTTCATCAACACCACATCTGTGAATCAACCATAGACCATTACAAGCACAGCTACGTTCCTATGGTCTGGAGTTACTACAGCAACACAGTAATCAATATAGACCCAGCAGCTCACTACATTCTGGGTTTCAATGAGCCCAATCACAGAGACCAGGCAAACCTGACTCCCGAACAGGCTGCATCGCACTGGCCGGATATGGAACGTCACTCTCATGGAAAGCCGCTTGTCAGTCCGTCTGCCGCACCCTGTGGCGCCAACTGTCTTGGGGACACTACAGACTGGTTTGACAAGTTCTTTCAGCACTGTACCGGATGCCGCATTGATTTCCTTGCTACGCATGCGTACTACTGTAACCCAGACCAAACAATGCACTTTCTAGAAAGCTTGTACCACCGCTATGGCAAGAAAATCTGGTTGACAGAATTCGCCTGCGCAAACACAGCGGACCCACACAAAGTACTGAATTACATGAAGCTCATACTACCGCGTCTGGAAGCAGCACCCTATGTCTATAGATATTCTTGGTATATGGCAAGGATCAAAGAAACAAGCGGGTTCGTCAACTATGCGTCTAGCTTGCTCGAACCCAACGCCTCTACCCTGACTGCACTTGGTCACTTCTATAACACTTTTCAAGAACACGGAACATCTATAATTGGATAGAAAACCTTCATCAATCTATGAAACTGTTCCGAAATATCTACTGTGATAGTAAAATATATATAATTAATCAAAATAATAAAATTAAACGCAAGGTTGTAGTGCC
>F01.PB373
GGGGGGGGTTGTTAGAAACATATAAATAGATTGTTTAATATACGTAATCATGTAATATGAACGTCTGGTGTGTTTAAAGTCTCAAACTTTTGAAATCTGAATACACAGGATTTCAACATTTCAGCACAAACCAGATAAAAGCTATTGGCAGTGTTGAAACGCTGGACGTTGCAAGAATAGGAAGATCCAAGATGTTTGCCAAATCCTTTTACAATAAATCGAAAGAATCTAATCAGTTTTAAAACGCGCATGCAGACCTATGTGTCAAAGACAGAAAAAGGCCGGTGTAACGACATGCTTGAACTATTTTTCCAGGGATATAGGCGAAATAGTAGAGAAAGCTGGAAATTGGCATACCGTTTAGATATTGTCGTAGTGTATATATGAACTCTTGTTCATCGTTCACAGCGAAGTCTCAATCTTGCTATCTGTGAAATCCGTCTCTATTTTGGAGGATGAACGGAAACTGGAAGTTTAGCTGACAGAGGTTTATTCGACCTTTCTTATCTTCAGGAATCAATAATCAAAATCTTACATGCATCATAACTATACATGGCACTACTTGTGGATAGTTCTCAGACTCTTTCGTTGAACAACAATAACAGACCTGCAGATGAAGAAGCTGTTGTTGATTTCCTTCTTTTATTACTGTCGGCGAAGACAAACGCTTGTCAAACTGAAGGCGATGAAAGAATTCCCGTGGTATTGCTGTTACACACTAAAACTATTTGCAAAACAGTTATATATCAGTATATCAGACTATGAAACATTTATTTTGAAGCAACCTAGTATAAATGATTGTGCAAATGGGCAAGCTAGTAGTCACTTAGGCCTACATATTGTTTTGCTAGAGACACAAATGAGCAGGAACGGATAACTTGGAAAAGCGGTTTGGCATAAGATGCCTAGCCGTAATAAATCGTCGTTTTCTTTC
>F01.PB374
TCTCCCTTGAGACACTCTTCCGACAGATAGGTTTTCAAAATGTCATTTAAAATATGCTTTAGTAAATGTAATCTGGTCTTTCGGGGGAGTTACCTGCAACAGGATTTTTTAGTGCAGAGGACATAAATGAAAAGTCTTTGAGATTATTTGCGATGTTAACACCGAAGTTAGATATTCTCCTGATTGGTACTGGAGGACGCAGACGCGACCTTAGCCAAGAGACAGTCAGATACCTACAAGAAAATAAAGTTAGTTTTGAAGTGATGTCCACAGATCAAGCTATAGCAACCTTCAACTTCCAGAACAATGATCAGCGGTGGGTAGCAGCAGCCCTGATACCCCCAGAGAGCCCCAAATCAGATATCTCCAATTATGTGCAGTCATATTACAGGGACATACTGGATAGCACTGACATGGTATATAGTGAAGAGAAAGACTTGCCGCAGATTGAGGAAAAAGAAAGTGGTAAACAAATTGACAGTACTGAAAGTAAAGAAAAAGATAATATTGAACGAAAGAAAGTGACAGCTAGACCAAATGTGTGGGGGGACCGTTCGCCTCTTGGAATGGCTAAAAGTGTACAGTCTGATCAGGTAATGACAGTGGACAGACAGAAAATATGCAGAGCAAAATGACAGTAGTACTTTCAACAGAAGGAGATGACTCTCAGAAGAAGTCAGAAAAGGACGGAAAAAGTACTGACAGTAAAAAGTAGCATGTTAAGATAAGGATTGGCATTGGAAGTTAATTAAAGGAGTGCTTGATTTAGTATTTATTTGATTTTTTAATGTTTTTTATATTTAGTTTTCCATATTAAAATTGTTATTTG
>F01.PB375
TCGGACGGTGGGCCCGGCCAGGGTGTGTCGTCCGAGGTCGATGGCACCCACCATCAACTTTGATTTGGTTTGACTCGACTGAAACAGTTGATGATATTTAGAGTCGCAGAATATAAACAAAACGTGACTGAAATCTCTAAGTCGTAAGCATATTCAAGGTACCTGATGCATTATCTGAGAAGATACGGCAGACAGATACTGACAGCCATGTACCTGTAAGATCATAGGGCAAGCCCTAACACTGGCCTGGAGATCCTCATCTGAGGTAGCCTCTGAGCTGTAACTACTAGTTGTAATAAAGTCTGATTCTGAAGTAAAACTGTCTTCAGACGAGCTCTTAACCGACTGCTCGTCAGAGGTTCACTAGTCGCTAATGGCGAAGCGTCCACTGACGTGTTGCTGGACAGTCGGCGAACACGTTTCTTGCCTTGTGATACCATCTTTGACCTGGCCTGGAAATCATCATCTGAGTTAACCTCTGAGCTATTACTATTAACTGGCCTATAGTCTGATTCTGAATTAGAACTGTCTTCAGACGAGCTCTCAACCGACTGCAAGTCAAACGGTTCACTAGTCGCTAATTGCGAAGAGTCCACTGACGTGTTGGCGGAATGTCGGCGAACACGTTTCTTGCCATGTGATACCATCTTTGACGAAGTGAGACCTGAGGTACCACGAACCACATCTGTCTTGGGAATGGTGCGTTTTTTCGGCTGTGCACATTGTTTTGTTTTTCCTAGAGGGTCCGAGGCCTCTTTTCGTGTGGATCTTCCTCTCTTCATCGGAATGTTTAACGGGTGAAAAGTTATTCAAGATGTAACATCATAATAGATTAAAATTTTTAT
>F01.PB376
ATTTCGTAGCAACATGGCGGATGATGCAGACTTGGAGGAAATTCGAGCCAGAAGAATGGCTGAATTACATGCTCAAATGGGGGCCGAGGTGGATCAGATGAACAGCAGAAGGAAAAAGAACGTCAAATGGAAGAGATGAAGAACAGTATCTTAAGTCAAGTGCTTGATCAGTCTGCTAGAACAAGATTAAACACAATAGCTGTGGCGAAGCCAGAGAAGGCAAAGATGGTAGAATCCATGTTAATACAGATGGCACAGTCAGGCCAGTTACCTGGAAAGCTAAATGAAAACCAGTTAAAAGACCTGCTTGGTAGAGTTAGTGAGAGGACACAGAAAACAACTACAGTAAAGTTTGATCGGCGTCGAGCAGCGCTAGACAGTGATGAGGACTGAAGTTGGACAAGAATTTTGTTTAAGTATAATGATAGTGCTATGCCCTTGCATGTGCTCCTTAGAAGTCTGTGAAAACTAGTGGATTTGTGATGTATGATCAAAGATGTGTAACACAATAAGTAGTAGGTTCATGTTTACCAGTATCTACCAAATAATTTGAATAATTTTCCCACTTTTATCTGTTATCTGATTGAGAACATAGTGGTAGAACACACTACTGCCAGAAGTCCTTGTAGTGTATGGAATGAATTTAAGATGCCTGCCAGGAGTTGTGTTTGATGCTTCATAATTTTCCATACAAGAGCATGTATGATGCAGACAGTGATAGAAAACTGGATAATATTTATCAGTATAAGGAGATAAAGCTGAACATTGCTTTCAGTTACTATGCCGACGGGAGTGTTTGTTGCTCACCTGTGTGTTAGTTCCATCATCAAGCTTTGCAGTGTGTCATTTAAATGTGAAGGGATCTGTTGAAGTAATTGTGCATTATTTATTGTACTGTATGTACAGTTTTTTTATGTCTTTGATTGAAGCATCTATCTTGTGATAAATGTTTACCTG
>F01.PB377
TTTTCAGTGGGAAAATAGTTGGCTGACTACACAAGTATTTAGATTGAAGAAAGTGGAAATATGCCTCCGAAATTTGGCGGCGGTGAGAAATGCGCTATCTGTAATAAGGCAGTGTATGCTGCCGAAAGGATTGAGGCAGGACAGAAACCCTACCATAAGCTCTGCTTCAAATGTAGTGAATGTAAAATGACCCTTAAGATAGAAAATTATGCGCAGGCCCATGGCATCCTGTACTGCAAGAAACATTACCAAGAAAAAGTTGTTGCGAAGAACACGCAAGATCCTGCCGCTGCCATCTAAAGGAGGGTTTTGTTCTTGCCATTTGTCATTCATAATTAACTACCATTTGACTGCTTTTTGCAAAACAGACAATACCTTGGAACTTGGAACTCATGTAATTCATACTTTTTATAGTTTGCTAGTTTTAAAGGAGGCATAATTACGTCAAGTAGTAATACCCCGGAATAGTGGCATCCCGTCCAGTATTCTTAAAAGATACGCAATGTTTATCGAGGCCCTTTACATATTAGACTTTATTTGACACTTCTTAAACTTCTAAATTGACGGTGAAGTTACAGGAATTGTTAATCAGTCCTTGGAAACAGAAGACTTTGTTTAGAAGACGCAGTGTCTAACTTAATATAAGAATGTCATTTTGACATTGCTGCATCACTTTCCTAAAATGTAACAGTTTTGTTTCTTTAGATATCGTTTGCTTTGTCGCATTGTCTAAAATTTATTACCGAATCTTTTTTGAAGATTTGATCCATAGCGATCTGAGTGAGTCTATATGAACCTGATCCAGTTTGTGAAATTCAGTAATATGCAAACCAGTTTCTAGTTATATATGCATAATAGAACTAAAGAGTTGTGAGCATTTTGTGAAACCACGTTATGTATTTCTGTAATTATTTTGTATGCAATAAATGTAAAC
>F01.PB378
GGCGAAATCAAAAACATTTATACAAGAGTAGGTCGGATACGATACAAATTAGACTAAGATGTTTAAAACTGACGTGATCTCTGTAGTTCTGGTAATAGCTTTGGGACTGGCGACCATAGTCTCGGCAAGATATTTACAAGACACAGACGAAAGGGGCAAACGACAAATAGGAGATTTGCGAACAGCAGAATACTTAGCACGCATAACATTAGATAAAAACAGAATGCTGCGCTTTCTACAGTTGCCCTCACATTGCGCCGATATTGCGTGCGGTCTAGTCGATGTCTATGAAAGTGGAAAGAGAAGGAGACGTTCTTTAGACGAGTTGGCTGGACTTAACAATGAACAAAAATACAGATTGTACAACTTATTACTGGCAAAACAGGATGACAGATTTTCGTAACAACAGAATCTAAAAGATTCAACGTTGTTGGTGTCCGTCCTTCATAACATCAATGAAATTGACAATATTCAAAATGTACAGTTAATCAGCTCTACTGACCATTCCTTGAGCTTCATCTTTGAACCGTGACAATCACTGCTTACAGACAGTATACTTCTGAGAAGGTGAATGAACAGACGTTATATGATGACTCTTGATGTGAGTTTGTGGCACTCTAATGTGAAGAGGCAAACATTCCAATGGTTGTACATTTTCTTGCAATACTATTTAATACATATTTTGTTCAAAGCAGTACAGATATCAGTTATCTTCCTTAGTCAAATTTAGAGCATGAATGAAATAAAAATTGACT
>F01.PB379
caGTCAGTTGCTTGCGAAGAAATTGGTTGATTTTGATTGGATACCCAGGAATATCTAGTAGGTGGACCTACTTTTTGAATATAACCCAGAATATGTACCAAAACTGTTAACTGCTGTCAGTTTTATTATTGGTTAATCACATATATTTTATCTTCTGACCTTTGCTTGCAATATATAGAATATGTTTAGTTTCTCTTTATACTGTAATGTTTAATCAGTGGAGAGAACAGCTGTTTGTACAGGACTGCTGATACATTGAGTAAATATTAGATCTAATGCAGAAGGCGTTTTACATGTATTTGTTTTTTACCATCCCACGAGTATGGATTCTGTTACATGAATGTCCATAGATCTCTGTCATATTTGACAATCTTACTGTCTTACTTGAATTTTTTGTAATAGTTTTGTCTTAGTGAGCTTTGACCAATACTAAGAACATTTATGTGCTTTTCTCAATGTAGCTTCAAATTCTACATTTATCATATGAAATCTGTTTTACTTTAGATTGGCTCGTTTTGGTAGCATGGTAACTGTGTAAAATCTTGTCACATTAACTGTAGTTACCTTGGAAGCAGTGAAAATTAAACTACACGTATGCAAAATTTCACAGCCAGATTTTAGCCACATTTACTGTGATCTTTAAAGCAGTTTTAAAGTGCTTTATTTCATAGCCGTTACTGTAATGTAGCTAATGTTCCCAGGGTGTTCAGAGGTTTAAACTTGCATTTAAGGATCCCTGTGTTTGGAAGTGTTTGTTGAAATAAGATTATGCTGTGAACATTACAGAAATACATGTATATGTGTTGTAAAACAACTGTTTAGTCTTGCATCACACTTTATGCTACACAGAGTTGTATTAAATTATATTTGAGTTGt
>F01.PB380
CATAATATTAAATTTTAAGAATTTTATCAACGCAGAGTACATGGGGACGAGTTTATAAAAGTGAATAAACATCCACAGAAGTCAGGATGATGAAGTTTGCAATCGTCCTGCTGTGTGCCGGAGTGTGTTGTGCTACCAAATGTTGTTTTCCTATGCAGTGGGAAGCGATTGAGGGAATGCTTACCGGGTCTGTGGATGACGAAGGACACGCAGCTGTTACCCAGGGTCTACTGAAAGTGGCGTATGATGCAACTGGACAACGAATCCGCCTTGATGAGAGCGTTTCCACAGGAAATATAACTCGAACCTTTGTTATTTTAATGCTTTATCAACAGAGCACGATGTTTATCATCCAGAACAACACGTGTTCCAGATCTAAACTTCCAGCATGGGGCACCCAGGGCTGTATCCCAGATAATGCAACACTGGTGAGCAGATACAGGATCGGTCAGAGCCCCAGCTTAAACGTTGCAGACTACACCTGGAACACTGGACCACAACAAGTTGTTATCACGGTGACCGACGGTTGCGTCCCTGTTGCCGAAAAACTATACGGAAACTTGAATGGAGTGAATGTTATGACCGGCGTGGGATTCCAAGGCATTACACCCGGGATCAAAGACCCTACCATCTTCACCGTGCCAGACATTTGCAAGGGAATCCCAGAGGCTGGTGTCGACGAAAGTCACCGTGTAAGAAGAGGAATATTTATTAGATGAGAAGCTAGTACATGACAGAAACACACTCTCAGTTTTATTGTATTAGTTAATAGATCTTAGCAGATTTCTTTATTACAAGCTACGGACAAAATTTACTACGAACACACGTTGCCAAAATTTGGCAGAGTTGTAAGAGGCTGGAAAAAACATAAATAAAAACATTACAACAC
>F01.PB381
ATGAATGAAAAATCTTTTGGGATGAGTTGTTTGTACCAGATGTGTTGTTACCTTGTGTTCGTATCTCTGATCGGACTGGAAGAGTCCCATTGCGACCATGGCAAACAGCAGTAAACTGAGTTACAGCTACATTCCTTCGGGTGGTGAGCGTGCCAACGCAATGCATCGATTAGGCAGTACTGACTACTGAACGTACACAGACCAATGTATTTATTTCCTAGAAAAGGATGCAAATATTCATATTTTGTCCCATTTTTTGGATTTGCATTACGGTAGATAAAAATCTACTCTTTCGGAAAGTAGTCATCGGATCACCGTCCATCTCCATCTATCGGGGGTTGCTAGGGCAAGACCTCTGAAATGTCAGTAAACAGACATCGAGTAAGGAGAGATTCTGCAAATCGCCTCGTCATATATGTCGCAAGAGAGAAGCGGGAAGATTACTTGTGTAAAACTCCGGATTTACACCCCTGCTGCTACATAGCAGCTCGTTTCAATGCAGTACTCTTTTGGGTTTGCTTATTATGTTGTCCGTCTGATTATGTTTAGCTTTAGCTGTTCCATGCTTTTATGTTCCCTTCTAATGCTTTGTTTACACGTTATATATGGACTTTTGAGTGGGCTGCCTGCTCGTCTAGTGGCCAGGTTTTAAGGCTGGGTCGTGGCTATCCTTGGTTTGTATATTTCATCTGTTTTAATTGTCCTTTAACGGGCAACATTTCATTACAAACATTCGGCATTTCATTACGTATATCCGTGGTCTATGTATGGAATGCAAATTGCTTATTGCCTCTTGTCAGTTGCAAACAACCATTTGCTCATTGCTAATTGCTCATTACCATTTGCTGATGCGTTACTGCTATATGTGTGATGCCAGCTGGTAAATATGGAAATGCTTTCCAAGATTCCTTTCCCACAAAATTATACTGAGTC
>F01.PB382
CTTGCCTGATGTTCAGTCACCTTGTAAACAAGCCCTCTCAGGAAAGGATCTATCAAATTATTGATGAGGCTGTAAAGATTGAACAGAAGTTTCTTACAGATGCCCTTCCTTGCCGACTTATTGGAATGAATGGGGACCTTATGAAACAGTACATTGAATTTGTAGCTGACAGACTGCTGCTGGAGCTGAAATGCGAAAAACTCTACAACAAAGAAAATCCATTTGACTTTATGGAGCATATATCATTGGAAGGAAAGACAAACTTTTTTGAAAAGCGAGTGGGTGAATATCAGAAGATGGGAGTGATGTCAGGTGGAAACGGTGAGAGTCACCAGTTTACTCTGGATGCCGACTTCTAAAACTTTGAATCCAAACATCAAAAGTGCCAACAGACTTACTCAAGCAGTGCAGCAGATGAGTTCATCAAACTTCTCAGGGTCTATAAAGTTGATGTGTTTATGTCCCGATTGATACTTGTCTTGCAGATTTTCTTTACAGGTTTTAGTCCGTTAACTAGTGCCTTGATGTATTTTTTATAGCATTTTAGCTTTTTAGGGTTTTAATTTATCAAAACTTGTGTAGGTCACTCTGGTTTGCCATTTTAGAACACCAAGCAAAGATTTTTTATGCTTTATCAGTCAAAATAATGTTTAAGTTTTATTAATCCTCACACATTGGGGAATCAATTACAAGTGTGTTGGTAGTAAATGTAATAATTTATTCATACTGGATGTGAGAAATATGTGAATGTAAGAGTATTTGTGTATGTTTTATTTGTAAATACATAAATAAAATAATATTGTGTTT
>F01.PB383
TTGTAAACAAATAACTCAAGTTAGAAATACGGAGTAAAGGAAAGTAGTTTTTGTTAAACAATGCCGGCAGAAGAAGCATCTGTGACAAGCAAGGTTAAGGAGTCTATGGTGTTGACAGACGGAAGCCTGGCCATCCTCGCCCGTGAGATCGGAGCGGAAAAGGTCAACGGGTTGGTCATGTGTATGTACCTCAATATCCCCAACACCACAATCGTCAATGCCTGTAACGAGGCTTCTGAGTGTGGCCTGCTTGGGGCCTCCGACACCCTTATCATCGAAGCCACTCAGAGGCTGCTCCTGACATGGAAGGAACTAAGGTCAGGGTCAAAAGACAAGGACAAGGTCAAGGACTTAGAGAGGGCGCTCAAGGAGATGGGAAAACCAGAGTTTGCGGACGTAATTTCAGACAAACATGCCAATAATGTGGAACTACAGTCTGAATACTTCCAAAATTTGTAAATGAGACAATGAGACGCTTTAGGATAACAAACTTGGAAATTAGACGCCAACTCAGATGACTGGAATATTTTATTTGTGTCTGTGATATTTTAACATTCAGGAATTCGGATGAGTGTGAAAGCATCGTTTCACCGTGTGACAAGCACAGCCTAATGACAAATCCGTAAGACATATGAGGACTAAGTATTTTGATTCGTGTATTGATTTGTGAACTTCTGAAAATGGTGACTGCAGTGGACAGACGATTGTATCCATTTCTGCATAATGCCTGTGATATAAATCGTTTGTACTACATGGACAGAAATGCAAGAGATATACACACCAAAATGCAAATGTCCAAATTAGTTACAGTATTAAATTTGTTTAAACCATATTTGCGAGTTGTTAAAAAATAAAACTTTGTCGTCAGCAAGTTACTATAATCGTGTGTATGGAAGGAAATCCTGTGACAATAATAATATTATTATTTTTT
>F01.PB384
AATTTGGAAGACAAGGTCTGGTATGACAGTCCGGCTGCTCGGCTTGCTTGCGGAACGATCGTAGGGTATATGTTAGCAGATATTTTATGCATGTTACTGTGGTGTGAGATGCCTCGAGGAGAACTACTGGGTTACGCCTTTCATCATGCCGCGACAATCTACGCATACTACTTCATTTCGGCGTATGGGGTGCTTTGTTATTTCGGAATGCTTCGTCTGATTGCAGAATTCTCCACCCTACCTGTAAACCAAAGATGGTATTTTGATATAATGGGAGTTCCTAGAACACGCTGTATAGTTATTTTCAACGGACTTCTGATGGTTCTTACATTCTTTGTGTTCCGTATGTTGACAATGCCATTATACTGGTACCAGATATGGGAAGTTTCCGGAACCGAAGCGGTGCAAAGAATCGGCCATATTCAGCTAATTATGTACATACCATGCTTTATTCTAGACGCTTTAAATATATACTGGTTCTATAAAATGTCGAAAGGATTTATCAAGGCAGTTTTGGCGTTGGGTAAGGTACCAGGTACCGAGGATAAAATGAAGACCGTTTGACCGGAAGAGACGTCCCCTACCTCAGCGTAATGTGCACTTTAAATGCGAAGGGAGCATCATTCAGCACTGCTTATGTTGCAGTCTCGACCGTCGTTAGCTCGGACTTCTCTTCAGTTCTATTATTGGCGTAGTAATTTTTTATGCATAACAGCAAAATAGTTCGTGGTTTACAGAAACTTTTTGTCAGTTTAAGATTGAAAAAATGAACAAAGTTTTATTTAACTTCTCAACGATAAGGACAAAACCTTGAAAATTTTGTTGAAACTTCTTCCGAATGTTTTGTCAAAAATTTGAACATTGAACTTGTGACAGAGCGGAAGGGAAAGCGGTTGCTTATGTTGCGCTGATGACGAAGTGTGTCATCTCCAGTTTCTTTACCAATTAGCTTCATTCTTGTAAATCTCATTAAAATTTGTAGAAtac
>F01.PB385
TACGACATCTGCTTCAGGACCCTGAAACTGACCACACCAACTACGGTGACCTGAACCATCTAGTGTCTGCCACCATGTCTGGTGTCACCACCTGTCTCCGATTCCCAGGTCAGCTGAACGCCGATCTCCGTAAGCTGGCTGTCAACATGGTGCCCTTCCCACGTCTGCACTTCTTCATGCCAGGTTTGCTCCCTAACCTCCAGAGGAAGCCAGCAGTACAGGGCCTTGACTGTCCTGAGCTCACCCAGCAGATGTTTGACGCCAAGAACATGATGGCTGCCTGTGACCCACGTCACGGCAGGTACCTGACCGTCGCCGCCATGTTCCGTGGACGTATGTCCATGAAGGAGGTCGACGAGCAGATGTTGAACGTACAGAACAAGAACAGCAGCTACTTCGTTGAATGGATCCCCAACAACGTCAAGACGCCGTGTGCGACATTCCACCACGTGGTCTCAAGATGTCCGCCACCTTCATCGGCAACAGCACTGCCATCCAGGAGCTGTTCAAGAGAATCTCTGAGCAGTTCACGGCTATGTTCCGTCGTAAGGCTTTCCTCCACTGGTACACTGGCGAGGGTATGGACGAGATGGAGTTCACTGAGGCTGAATCCAACATGAACGACTTGGTCTCTGAATACCAGCAGTACCAGGACGCCACCGCCGAGGAGGAAGGAGAGTTCGACGAGGAGGAAGAGGGAGAGGAGGCTTAAACTCGAAACATCGAAATCAGAACTTTTAACAAAACCTGCAACGAACCTTTGGACTTTGAATATGGCTTAGTGATCCGAACATAAACTGTCTGGCGTTTAATAGAACGTTTTAATAAACTGTTAAGATCTGGTCGATTTAATGTTTGTATCAGTATTGCAGTTCAGTATTAAAACGAGAGAAAAATAAAG
>F01.PB386
GAGTGATGAAACTTGGAAAACATATTCATCACCATGTGAACTTGGACACCTTGGTATTTTTGTGATTTTCTCTGACATCAGCAGGGTTATGGTCCCTGTTTTAGCAAAAAACCTCATTTTTGGACTTCATATCAGTTCTGTTTCCAACCAATAACTGCATAATGTGTTGTTATTGTCACTACTCTGAAAGGTGGAGGTGCATATAGATTTGCCTTGTTTCAGACAATGGCTGGAAGTGGGGCATCCGTGTCCTACGGACACATGTCTAGTTTTCCTTTACATTTTGTGGAATTCACAATATGAGATCCTGTGTAAGTGAAGAAGACCGCTGTTACTTAAATTGATTACTTTCATGTTAGGCTAGGTGGCCTGGCTAGCTTGATTAGTAGAGCATAGGACTGTCAGTCTAAGGGTCACTGGTTCAAAACTTACTAGGGCTGGCAAAATACCTGTGTGACAGTTTGATATTGGATATATTGTCTAAAGCTGATATTTCCCTCACCTCTGATCCATGTGAGGAAGCAGTAGTCTCTTGTAGAAAAATTGATTAGTACTGGTTAGATAACAAGGAATGCCGGTAAGGTGGACTGACCACCAGGATATAACCGAGAAGGGTGCCGAAACTGATATTAAATGCCAGAAAATCAACATTCAAGGCAGGAAAGCTAGGGTGACATTTCTCACTACACGTACAAATTTGTTCATTAATATACTTGTAGTTTCGGCCTTAGAATGCTGGAAGGATTTTTAATTGATTTTATTTCAAGTTAGTTACAAGGTTATGTTTTACACAATGAATAAAATTTATT
>F01.PB387
GTTTTGAACAACTCAATATGCCTCTGTGTTTTATTTACACGAATATTAAAAATGAGGATTTGGATCCTAATCTTACGAGCCGTTTGGCGGAAGTCATAGCAGATGCTACCAAAATGCCTTTGAAGATTCTGACAGAATGTTCTAGAGAGAAGTATTTTCAAGAACTTTCCAGAACATTTAAATTTATTATATAAAGGAAAGCCTGCAAAATCCGTGGTTCACTAGATTGGTTCACTATATTATTACCAGATTTAAATAGTCAGTGGGGATTACTTCAACTTCTTGGAAATTATTTATTTAAAGACTTCAACTGGATTTAATTTTGTGAAACAACAGGATACCAGGATCAGTGAAGACTTTATTCTGAACTTGGTTTTAAATTCTTTTGGACTTCATTTCACAGCATGTATTCGTTGTTGTGAACGCTGGTTTGCCGTCCTGCATGGGAGGTTCTAGTGAGCCTGCGCTATTGTGCCAAGTTCGTTCGATAAAGGAATTTGAGGACGAACAAATCAAAGGACACTTCCCAAAGTTTGCCGCTACATTGAGAGAGGTGACGAAACTTCCAGGCGAAAGGATTGTATTGGAACTTCATCGCATAGCGGAAGGGCACGCGGCCTTGGCCAGCCAAGTATGAGGAGACAAACCGATTAATTTGTTATTTTACCTGATAAACTGCACATGTAAGTGGACATTATATATATATATCTTTGAAACCCAAAACGATAAATCCCCAAAGAAACGCTACCTGTTCAAACCCAAGTGGAACAGAAGGCTGGCTTCAGGATAGACAGGAGATGCCCGCTTCGGGATACGTCAGTGCTGTATTAGAATGATATCATACATATTTAATCCCTGAAACTTACATTTAAGGAACATTTAATAAATACCTGTATCATTGTTTTGGGTACCATTGCTTGTCTTTGTAGCTAAAAGACAGTCCTTTATACAAGAAATATAATAAAACTAAGATTGT
>F01.PB388
ACAAACATGGAGGATGTTGATGAGGAGCAGACGAAAATCGCGCCTAAAAACCGCAAAAGAAGTCAGTTTTGGGACTTAATTATGCCTATCATTGGCGGAATTAGCTACGAAACATTCTCTCAACATATTATGGTTCCAAAAAAGTTTATGGCGCTGTTTGGAGACAGACAGACAGTGGCAGCAGATATATTGTGGTTTAATGCACACATTGGAATAGGCATATATTTGTACAGACATGAAGTTTTCCATTCAGCAACAACATCGTGGAGAATAACGTACTGTGTATTTTGCTCTTCGCTATTCAACTTTGGCTCTGTGCTTATGTGGGGAGCAAGCAGGGTACTTCTACCAAAGGCTGCAGAAGGACTTAAGGCGATATTTGGACTTGGATCTGGTCTGGCATTACTGTTTATTGGTTGGCATTTGACAGAGTTTTTAAAGAAAAGATAATTAATAGTGCAAGAACAAAACAGCGAAAGCATGGCAGCTTCTTCTTTGTAATTTTTTTTTATTGAAGCAAAAAATTAGTCACTACAGGTACATTCAGTTAGAACTTCATTGCTTAAAAATGTTGCAACAGATAATAACTACAAAATAGCTATTTTACAAAAAGTCAGATAAAGTCATGAAAATGTTGATGTATAATGAAATATATAGATACCTGGTGCATATAGTGCTCAGCTTTTATTAGTCTTGTGTGTTAATTCTGCAAAGGATGTTCCTAAATAAAAAAAGTTACCAGTGTC
>F01.PB389
GTTGTAATACTGCCAGGAATAAGGAAGAGCTGATGTTTTATTTGCAGGTTCTTTAACACTTTGTGACTGCTATAGACACAAGGTTAGAAATTAGAAATGGAGAATGACACAAACCATTCTTACCTATACAGGGTGCTTAGGCCAGGCGAAGATCCAAAAGTAGGACTGCGGGCCAAAAACGAACATAGCGGAACATCTGTGAGCGAGCATGTATCCAGTGGGTCTAAGCGGTATGCTTCAAGCCGTTACATATCAACCTGTGCGTCATTTGAAACGGCGAAAAATTTTGCACGTCTTGGAATGAGGAAACGAAACGTCAGTCAGAAAACAGTTGTCAAAATTGATGTTGAGAAGCTGAAGAAGGTATCCGGAGTAAAGTTTGTCGATTTAACAAATCCATCTAATAAGGCTGTCTACCTTCGTGGGGATTCAGACGCGCAACGGTTTGCAACGCAATGGGATGAAGTGCTGATAGAGGGCTTTGTGCCGGCGGACTGTATCGTGGATACAGAGAAAGTGACACAGAGTGCACCGGCCTTCTCTTCCTTCATGGACTGGGACTTTATGGACTCGAGCAATTCTGATTCTGAATACGATTCAGACTACTTGGACTTTTATTAAGATTAGTTTAATCTATGAGATTTCCCAAATTTGTGCCTTTTGTGGTACAACAATAATACACAAATGAACGCATATACCTGTAAAAGTTGTTGATTTTTATTGGGATTATTCTTAAGATTTGCACGTTGGTTTAATTAATAAAAAAGGTGATACCCT
>F01.PB390
TAGTTGATATTGCAAACGAAAGTCTTTGGGATGTTTTTGTCTTCATTTTCATACCAGTGGAATGTGAACACAGTTTGTATAAATACACAGCTTTTGCAGTGTTTGTGTAAATACACAGCTTTTGCAGTGTTCTGTTTTCTCAAAGTGTTAGCCCGCCCAACTAGCTTAGTGGATAGAGCATTAGACTGTCAGTCCAGGGGTCGTAAGTTCGATCCCCAGCCAAGGCGGAAAAATTTCTCCGTGACAATTGAACTCAGACATTGCATCTGAGGGTCATTTGTCCCTCACCTCTGATTCATGTGAGGAAGCAGTCAGTCGCTTGTGAAGAAATTGGTTAGTACTGGTTGGATACCCAAGAACAGGCGGGAAAAATTTCTCTGTGACAAATGAACTCAGACATTGCATCTGATGGTCATTTTTTCCTCACCTCTGATTCATGTGAAGAAGCAGTCAGTCGCTTGCAGAGAAATTGGTTAATACTTGTTGGATACCCAGGAACGCTGGTTAGGTGGACTGACCGACGGGATATAACTCAAAAAGGTGTTGAAACCAGACGTTAAACCCTAAACAAACAATTCTTAAGGTATTAAGACAGTGGGTTAGTATTTACTGAAAAAATTTGATGTGCTCTGCAAAGAAGGTTCTGTCAGCATTATACAAGTATAACAAACGCTGATTTATTAGTTCCCATGCTAAGTTTTACTGTTCTGACAATATTTTTTTATGGTTTTCAGAGAAAAAATCAAAATTAAATCATGTTGAATGTCTGTAAACAGTGTTCAAATGATGGATGATCTGCGTTTTGGAAGTGAGTTATGCTCTAAACACATTAAACTTCCTCCATAAGATACAATTGTGTGTATATTTGGACACAGTTTTACATTATGTTAATTTTTGTCTTTGTGTTTCAAGTTGCTGGTTATTGAAATAAAGTTAAAATGTTTTACTGTTATAc
>F01.PB391
ATAAATTGTAACTTGTGATAATAATACATGGCATTTCACTGAAAAGTGTTTGCATTGTATGGTATCATATCATTGAGAAATCTTACGCTTTCTTTACTTAGTTCAGTTTGTAGATTACAACTGTAAGACAGTAACTGCAAAATGGGTTAGACTTCTTTGACTTGAAATGCCTGCAGGAGTCAAGATTCAGCTGCATAAAAGTTTCTTTTTGGAACCTGTCTGACTGTCTTTCAGCTAAGAATGTAGAAGGCAAGACATTATCTGACAGACTGTCTTTTACGGAAGAATGTAGAAAACACAACATTGACTGACAAATTGGCTTTCAGCCAAGAATGTAGAAGGCAAAACATTACCTGATAAACTGTAAGTTAGCTAAAGATGTAGAAGGCAAAATGTTGTCAGATAAACTGTATTGTAGCTAAAGATGTAGAAGCAAAACGTTGTCAGGCAAACTGTCTTTCAGCTAAGGATAGATAAAATCATTCATTGACGGTCTTTCTGTTAGCTAAGGACATATTAGGCAGTAAGTGAACCATTTTCGGACGAAAACGTTTTCAGCCAAGGAGGTACTCGATGAAACAGACTGTCGGTTAAGAAGACAGTACATCTACATAATCTTTTACAGTCGCTAGTTAGGAAACTTGCTGGAAATTTAGTAAATGGAAAGAAAGAAATGAGTTATACACATGTACATTTGTAACTTTTGAGTTGTATAAGGTAAAATGCAATGCTGAATGTGAGAAGCCCAAGTTGGTGATATGATACTGTACACTGTTAAATCAGTGGCATTTTTCACACGCTGTTGTCTCAAGTGTTTGTGTACATGAAAAATTGTAAAGCACATCTCATTATGTCATAACGTATTATTTCTATGAAATTGTAAAGTGTACACATGCCAATGATGTATACAGATCAGTCTGGCTCATTAAAAAATGAACAac
>F01.PB392
TGTATTTCTTTTTTTTGTGGTATTTTCTCACAATAGTATATTGCACCTGTGAGACTGTGTAAATTATGAACATTTTAGTATTAGCTGATACATATTTGATACTGTCACCTTTTTTTTTGTGATTGTACTGGTATGCAAGCTTTATGCAGTCGACATGAAAGCAAAGACAAGAGTGATACATGTACAATGTTGCATGTATTTTGAGTAATTTGGATAAAATCTTCACAGTTTTTTTGTAATCAGTAGCAGAATGTCAGAAGAAAATCTTGATTAAGTACCATACAGAGGAAGAAGTACCAGCAAATGTCAGGTGTCAGAACTGACTATAATCATATGTACTAAAACGAGAACAGTAAAACATTTGTCATAGGTACTGAGTTATAGTCATCAGTGTATGTTTACAAGGCAGACAGGTAAATTTCCTACATGGATAATGCCATGTAGAAAGTAAGAATTGTTGCCTTTACTGATTTTCCAGATGTGACATGTAAAACATGCGGTTCATGCACAACATGTAAACTCGTTTACTCGCTTTATGTATTACAGGTATTAAATCATATAGTCCTCTGTCCTCCAGCTTGTAATGTTACTGACATTTGTAATATCATAGAACAAAAGTTTGTAGCTGAATAAATCTGGGAATATGTAGATTTGTTTTGGAAGGTAAAACTTATGTACCTTATTATCAGCTGATTGCATGGTGTTCCACAAATACCTCATATTTTTACATTTGAAAGTGGATTCAAATTGTCAGAAATGTCTTCCTAACTTAGTGTACCGTTATTGCCTTGCTGAACCATTAATTAGGGCTTATTTGCTTGTAGCAGTTAACTTTCAGGTGCTAATAACAAGTCCTTGGTCGTCAATAATAGTAGTATACAGTATCTAGCAGGAGACTTTGTTAAAATGCTTTTGTATTCTTGTACTGACTTTAATATCAGTGTTCTTTGCTGAATATTGACAGATTTCATAATAAAATTGTTCAAATT
>F01.PB393
GGTTATAAATTGACAGATGTAGAGACAAGGCGCGTACCAACTAAGGTTGTACAGAATCGACAATATGTACGGATTAGTTGCCATCGTCTTTGTTGTGGTAGCACAGTTAACAACTCTTCAAGTGACAAGAGCAGACAATACCACTAATGCAACTACTCCAAAAACTGCATCCACACCTACAACTACAGGACTTACAACTACACCTGCGCCAATACATCCACCTGGGCAAACACCTGCGCCTGTGCCTGGACAAACACCTGCGCCTACGACACTAGCACCGAATACCCCGGCTCCAGTAAACTGTAATGATGGGCATTGTCCAGAAACCAGTTGCGAGAATACAACGCTGGTCGGTGACCAAAACTGTAATACAGGGTTTTGCGGAACTGAGATCGACGACGACAAGAAGTACACTTTCCGATGTGCGAAAGGGGACGAATGCTCATCCAATACGAAACTGGTGTGCTGTCAAACAAACAACTGCAACACCTACCAATCAGCTATTGCAGAGCTGGCAAAGAGAAACGGTGCCAAGGAAATCCGATCAAATATTTGCATGGCTCTAATTGTTGGACTATTTTCGCTGACGTGGATTGTTTACTAAATTATTTTTATTATGAGCTGGAATATTAATCCACTCCGTGTCTCAATCGAAAACGGGCGATCTGAAGCACGAGTTCCAATGAAACCTCACAAGGTGGAGTGAGAACAGTATGACGGTCGCTCATTATAACCATTGAGGAATAGCTTCAATTTGACATAACATTGTTCAGGTCTTTCAGTGATTTTGAAACCTAACTTCCGTCCATGTATACCTTAGAATTTGTATTCTTTAATTCTTGCAAGAAATAAATTTTATTGTTTGTTTTGCGTTTAGGTTTGGAGAACCGAGTTTGCTTGCATTTCAAAAAATTAAGTGTAGGCTTCATAAATTCCCTTGAATTATGGAATTAATAAAAACAATATTAAACTGAAAGTC
>F01.PB394
AGTTAATCACTTCTATGTAAATTTAGTGTTTCTATAATGGATCCATTTTCGCAAATACTACTCATATTAGTTTCTTTATTCACTGCCGTGCGTGGTGATGACTGCGCATGCGCGACAACAAATGTGCACGTGCGAGAAGACGCGGGAACTAGCGCCGCCATTATATCAACTTTGATGAGCCATCACTGTGTTCACTTCAATGGTACCAGACAGACAGTTGCAGGGGACAGCTGGGTCAGTGTAGTGTATAACGACAGGATCGGTTGGATCCACGAAGGATACGTCACGATTTCTACATGTCCGGACACCTCCTCACATACCAGTACCGTCCAGCTTCCTGGTTGTCCGACCATCGTGACCCGGGCAGAATGGGGAGCCCGAGCACCCACCCACTATGCTGGGCGTCTCCCTGCCACGCCCAAATACATGTTCTTGCACCATGGAGCCTCCTCTCCCTGCTTCACTAAGGAGGAATGTATCCATAAAGTTCAGGATATCAGAACTGGCACATGGACGGGAAACACTGGAACGATATCGGCTACAGTTTTGTGGTAGGAGAAGATGGTAACGTGTATGAAGGTCGGGGATGGGACACCGTCGGGGCTCATACCAAAGGGTATAACACAGTGGGACTAGCCATCTGCGCCATTGGAGACTTCAGCGACCACGTACCAAACCAGGCTGCCCTAGATGCGGTGCAAAACTTAATAAAATGTGGTGTGGCTAACAACAAGCTGGCTCCCGACTACATTCTTCGGGGTCATAGAGACGTTGGAACCACAGCGTGTCCCGGCACAGCCTACTATAACCTGATCAGGACCTGGCCGCATTACTGATTGCTTTGAATTGTTTTTTTAAAGTCAAATGATTATTTGCCCCAAAAAGTACAATAAAAATATTG
>F01.PB395
CGCAGATAACCTTCTGCAAAGATGGTCACGTTTCGGGCGAAGTATTTTTCGGAAACTATAAAAGTCGGAATGCTTATCAAAAAGCTGCATATACGACCAGTCACCAAACTTAAATTTTCATTTGACCCATTTACAGAAAATGTTGAATCGATCAGGAGAGTGATGTCAGCAGTACACGCAAAGAGGGTCCTGCAGACTGCAGCAGTCCAGATGAAGATTGATGTTATGTCAGATAGAAGTAAACCACAGATTGATGTCGATTTTGCTGATGGCCACAAGTTAGTGTTTAAAACGGAACATTTAAAAGCCTCCGAAATCTTGGAGAGACTTTTATTTTATTGTAATCAGAAGGATACAGCTCAGCCAGAAGCCGACCTTGCTTTGACTAAAATGTCTGGGAAACCCAAGGCCAAGAGAAAGAAGTGAGAAACCAGGTGGTTTTGTATTAATCATCTGTGATGTGTGTTATGTGCTGCAAAATTAAGAAGTAGGGCCAGCAAACAGAAAAACCTTAACTGATTGTAAAATGACTGCATTTAATTAGAATTCACAAAACAGAGTATGAAACATAATGACTGTTACCCTGACTCATAAAAGTGTTTTCTTGAGCGAAGTGCAACTGTTATAGTGAAAGAGAAATAAATTATGGTAGAAAGACTATTTAGAGTTGAGTAAATGTGGTTTAACAGGTATAAATTTCAAAATTCTTGTTGCCTGCAAAACAGGGACATGCGTTGGTAATAATTCCAAGGGTTTGTGTGTAGTTTGTGCTGGATTGACAGTGTCTACGAGTTATATACCAAAGCAAGAGTTAGCACAGATTATTTAACCTTGATGTCTATGTAGACAGCTTATTTGAATTGTTCTCAGCTTATGCAGCTCATTAGTGGGTTCTCCTGTTTTGTTTATCACATGTACAAGTTGTCAAAATGCACAAGCAAAGGCAAATAAATTATATGAT
>F01.PB396
GAGATATATAAAAGGCGAGATAACAACTGTATTCGTTGTCAAAATGGGATTCGCATTTGCTGCTTGCTTGGTGCTTGTCGGTTTGGTGTACGTGGAGGCCGGTCAGAAATGTCAGGGAAACCCAAGGATGTACAACGGCAAGAGGTGTGCTTCCACAACCTTCTATGCCGACTATCACAAAGGAGCTTGCGGGTGCGGCCCTGATAACAACGATAATCAGTTTGACTGGAATCATAGAAAGTTTGTGGCCGCTGCCAGTCAGCACCTCTTTGATCCTGGAAACAAAGGATGGTGCGGTGCAACTTGTGGTAGATGTGTCAAACTCACAACAACTGGTGGCTGGGTAGATGGCCAAGGTGGACATGTTTCCGAGGGTCAATCCCACGTGTTTATGATCACGAATCTCTGTCCTAATGAGTGGCCAAATCTTAGTTGGTGTAGTCAGAGCTCTCAGAATGGTTACCTAAACCATTATGGCTACGCTGAGCATTTTGACCTCGAAAATGGCGCAGGACAAATCGACTCCATTGGCTGGAAGGGCAAGAACCCAGAAGTCACGTGGGAGTATACTAACTGTGATGCGGCACATAATCAAGACCAGCGGACCCCCAGCACACATGGCGAATATTCCCAGTGTTTCTGTTCCCGACATCCGGATGGTGGAAAATAAGAAAAGGAATACATCTGAATTGAACCTTTAACTGACGATCAGTTAGCTTTCATTTTTTTAAATTGTATGACACAGAGATACAAGATAAAAATGTAAGC
>F01.PB397
ACAGAAGACAATTGTACTGTTATGAAGCGAATATTTTTTCTTGCTGTGCTTTTCGTTCCTGCTATTGTAGCGGAAGTCAAGGACGAAACTTTAAATGACATACTGAAAAAATTGAACGAGTTAGAAAGTGCCAAAAACAACTTGGAGAAACTTGTTGGTGATTTGAAAGAGGAAGTAGGACAGCTTCGGACAGCTCAAAAAGAACATGCTCAGGAAGGTGCCCACTCTGGTCCTTTTTCTGCTTCTGGCGATGGAATGTCCAGTGGTCTTGGTATGTTGCCAGCTATCCACAGGAATAAAAAACAAGTTTCCAGCGGTCCAGTAGCATTCACCGTAGGCATAAGCACCCTTGATCTTACCAACCTCGGAAATCATCACACCATCGCTTTTGACAAAACAATTACCAACATTGGCAACGCTTACAGGCCTACCACCGGGCTCTTCACGGCTCCCTTCAAGGGCGCCTACGTGTTCACCTTGACCTTGATGGTGAATCCCCGACATGAGGAATACCTGGAGATAGTGAAAGACGGAACAGCGATAAACGACATCCTGGCCGATGCGACCTCTGTAGACGATGTGTCTTCTACGAAACAATGGATCCTAGAACTGGATAGAAACGCTCAGGTTTGGGTTCGAACCTCGAACTATCATAACCAAGGTGAAATACATGGATACATGCACACGGTGTTTAATGGCTTTCTTTTGTTTGAAATGGAATGAAGATATACGAAATAAATCGTGTTTATT
>F01.PB398
GGGGGATAATTTGAACAAATTTGGTAGAGGAGCAGTAGACAATGTTACATCTTTGCTATGTAACATTGTCTACTGCTCCTCTACCAAATTTGTTCAAATTATCCCCCTAGAGTAAAAAATGACCCCGCCCTGATGATCACTTCTTTTATATACATGTAGACTTCTATAAGGAAAACTTTAAAAATCTTGTCAAAAACCACAAAGCACACACCTTAAATATTTACAACATATACTCTGATACCATTTCCCCTATCTCTAATAAATTTCACAGCTACTTTTCAACTTTGACATTTCGTGCAATGGCACTCATGTGAGCGATCTAGGGTCTTCATGACCCTCTTGTTTAAAAAAAAGCCTTGGAGCGGCAGAAATTTTTAGGGGCGGGTGGGGATGAGAATCTAAAAAGTAATTTGTTATTGCCTTACAAAACCCTTTTATTTGTTCATACACTAGTTGTTACATTTATCGGAATATTGCAATACAGTGTCATGCAAACCAATAGGGATTGCAAAATGAAAGCCCCGTAAAGAACGGATGTAATGCAACTTAACAAACGTGTACAAGATGCTAGGTGGACGTCAGTTAGATAATGGATTCTGGTCATGATGTTGGCAACCAGAAGTCTGATGTTTATCTGATGTCAGACTCTGGCCTCGTGTTCGCGAGGCTTTTGAGGATCAGGATCAGGATCAGGCTCAAAAATGTTATTTACCATTACAACATCTTTCATTATTGCTTTATTTCATGGAAGCATTTATCTTGGGAGTCACTTATAGTTGTCGATTATGCAAATAAAATTTAAATATAATTGCTGGTTTTGTAAAGAATATAAAAAATAATTTGAGCCCGATTTTGATCCAGCTCAACTTTTGAAATATCTGGATCAAATTTTTCAATATCTTAAATGTAAATT
>F01.PB399
gGGGGGGGGGGGGGGGGGGTGTGTAGTCGTCAACTCGGCTGGTTGAAAACTCAGTAGTGCCGTGATCTCAAATGAAGGAACCCAAAATTCGGATTACTCAAGTTGGTAGACATACAACCAGGCCAATCCAAGGGCAATTCTGTTTCACAAAGAACTAAAGATGCCTGGTACACTACAATTCTTTAATAAAACTAAACTTTCATCTTGAGAAAATAATTTTCAGCTCAAGCACTACACTCTCACGTCCCATTTATAAAACATGGGCTCATATTCTGGATAACACATCTCTCTCACACACAAGCATGCAAGTCCCATTGGTAATGGGCTCATAATACTATCAAACAACCAGTACTTTACATATCAAAGAATATCCAACAGATAAAGTTTTTAAATATCGATTTACGACGGAAAGCAAAAATTTTTTTGACAGCAGGTTAAAAAATTACTGATACGTGTTACTCAAATTTTCATCAATTTCTAATTTCTTCTGTATATAAATATGGAAAAAAGATACTTGATACTGGTGGTTTGTTATGTGGATCACAATACAATCACTGAATACTGTGTACACAGCAGCAAATTTTATTTCACAAACAAGCTGCATGTGGAAACTGTAACCTGAAAACAGAATTCTGCAAATTGTGCAAAACACAGAAACATGATATCATTAGAAATGAAGGCTGCTCCCCGAGCACATGCTGGTCGATGACTGTGCCCCGTTCAAAAATCTCTCTCTCTGTATGGTTTCAGCAAATTCCATCTAATAGTTATTGACTTATGCTTCGGACAAGAAAAGTCAATGAAGGGAAATAATTCAAAAGAAACCCTTGTAGAGTTATGGGCCTGGTACAGTGCACTTCTGCTTAATGTCCCTTATTCTTCTGTGAAGTTTCAACAAATTCCTTCTGATAAATTTTGAGTTATCCTCTAgg
>F01.PB400
ATATTAATAAATGTTATAGTCATGTAATATGTACACACATTATATATTAGTTTCATGTTGTATTCACTGACTGATCTGTCCTGTGCCTGTAAAATCAGATTACTCCTGTAAATTTTGGACATGGACTTTAGATTGTGTGTCACTATTTTCGCATTAAACAGAAATTTTGAATATATTACACTACTCAGAATTGCCATGAATCATGATTTGATCAACTGACAAGACTTTCATATTTTTATTATCTTGTCATCATAGAAGTGTTTCAGTAAAGCAGTGTTATTGAGAAGTTTTCTGCAATTTTCGGTGACACATAATTAGATTTTAATCTAATAGAAATTTTTTAAAGGATTCTTCAGTGACGTAATCATTTTTAAGTTAAATTTGTATTCTAAAATATGTTCGGCTTAGAAAATTAAAAACAAGTGCTATATAGACCACCTGTAATAAGAGTCCATCTGTCCGGAGAGACTGTGTAAAGTTACTTTTCATTAAAGTTGAACCTGGGTAAGAAGATAATCTCTATTAAGAGACCAGTGTTGTGCATATAATTTAGGCTGTCTTGTAAAGAAGATTGAATGATACCAAATGTAGTGCTTACATATTGTCATGTTAGTGCAAAAATGAGTTGAATTACACTATTTTCAATGTCAGTTAACTCATTTTTTGCACCCACATGACAATGTGTTAAATAAAGCATAGTACAACTTGTTTTATGGACCTCCTGTAATCAGACAACATAGTAGGTAGAGGCTGCATAAAGTAACTTTTGGTGGAATTGAATTTGAGTTAGAAGACCATCGGCATACAGTGACATATTTTGCATGTCCCTTTGGCAGTCTTTTAAGACAGGTTGTTCTGTAAGTAGTTTTTCAGGCAGTAGAGACAGTCAGGTCAATGGTTGATGTAGAATAAGCATAGTTTCGTATTCGTATGCATATTTACAGTGTTGTAAGGGCCTTGGAACTGTTAACAGAATAAATGATATCATTT
>F01.PB401
AGATTACGGGAGACAGTCTCGCAGATTAAGCGGTTAAAATTGAATAAAACTGAACAAACGTTGGTTAGTTTGACATTGAAGATTGTTTAGAGAGATAAAGCAGAAACCATTCTATTAGAATATTCTGCTCAGTGATGTGATGTCGTGACGGAAAACACAACTCCAAACACGTGTATAAAGGAATACAAAAAAATCGATTACTTAAAAGACAGAATGAGTAAAAGCAAAAAGGCGGGAATATTACGGTCAGTTATGACCAAGACGCCAATCCGGAAGGATCAATTCGAGATCGAGATCGGCCGTGGGACACCAGATCCGACATTTCGGACGCAACAAGTCACCATGGACTTAAACAGATAGAAAACACATACAAAATTCTACCTGACGAAGACAAGAAATTCAGACCGGAAAAGTAGAGAAAATAATGCAAGAAACGTTGAAAGAATTTCTAAATGACGTTGAGTATGAGAAGACATTAGGACAACGTATGAGCAAAATGTTAGCAGATACTATTAAAACCAGAGTGAAAGAATTTAGGTGGAGCAGGTACAAACTCGTGGTTCATGTTGTGATAGGTGAAAACAAGGAACAGGATATCCGAGCCGGAAGTCGCTTCCTGTGGTACGATGACACGGACAACTACGCATCCACAACCTACTCCAACAAATCTCTGTTTGCACTAGCGCTGTGTTTCGGGTCTACTTTGAATGAGCATTTGCCTTCGTGATTTAAGTGACAGGGTTAGCTGTGCTTAACAATGTAAGCTCTTGACTACTATCCAAAAATGTTTAGATGCTTGATTGGTGTCAGTGAAAATAGATTTAAAATTTCATAAAATACGCTGTCATTTTTTTTATTTTATTGCAGTATGCCATCTTCGACAGTTATTTTAAGCATGTCGATTTTGTTTGACTTTGCAAATGAAGTAAGTGCCATGTTTCTTGCTGGCTGTAACACTGTTACACAATGTTTAGTAAAAATTCCTCCGATTTGTc
>F01.PB402
AAAAACACAAGAGTTAAACTTAACTCCGGCTTGAAAAAGACACGCAATCACTTGAACCTGCAGCAAGTTTTCGTGAAGAGAAAGTTCATTAATGCAAATTAAAGCACGACGTATGAGGCTCTACTTACCAGTACTGGTAGCTGCGTTTATTTTATGCTTCATTGCTTCAAGTTACGCCGTAAGCAGTACTTCTCAACCCAAACCCACTGCTCCACCACCTACTCAACCACCATCTGGCAATAATGTTCCACCAGTTACCCAAAAGACTGGTGGTGTTCCACCAGTTACCCAAAAGGCTGGTGGTACAGGCAGCAGTAGTGGGGGCGATAATTCCGTTGCTGAGATTCGAGCTGGTTATCTATCCGTGCTAAGTGGACTTTTAACATTTGGAATGTTTTTACGTTGGAAATAATTTCTTGACTAGACAGTCTACATAGTAAGCTAATGTGAACACAGACTGTGGACTTAAGTAAAAAAACATTTTTCGCTTTCAGCATTTTATTCGAAAAAATCTTACCTTCATTTTGTAGTTCGTTGACGTTGTAAATTGTAACTTTCACCTCGTACATTGTACACTTAATGAAGAACTGACGTCAAACAGCACGACGAGCTATTCGAATGTTGATGCTCTGAAGAGTTCCTGTAAATATCTCTCGTCACATATTCTAGTCGCCTGCCAGAGTGCATATAGGCATGTCTGCATTTTCGGATTTGTCATACTGTACCCACGTTATTCGTCGGCACAGGATGTCTTAGATATTGCTGCAACGCGAAATAAAAGCATGGTGAAAACTTCCAATGCAAGACCTGTGCATCACGGAATCAATTTTAACTTTCACCGCCAATTTTTATTGTCATATTCGATACTGAGACACCAGTTTGCTTACTGATATGCTACATCAGAGTAAATGACGTCAGCAGCTTGTGTTATATTCTGTAAAGTTCGAAAATAAAGATTTCATT
>F01.PB403
cCCTTCACTTTCTCAGCTAAACGGACGTTGGGCTGAACATGTTGCTGTGATGACTGCAAGGCGATTGTATTTATTTAAACTTGGAGGGCTCCTTCTTTTAACCGAGTTGGTGTCCATCAATCCAGCAGAAGGAAACCCTTTCTTGGACTGTGATTACCTGTGTGATCCAAACAACGGATACCCAGTTTCCTGTCAGCGATACTGCCCAGATCACAAACAACAACCTGACCCATCTGCAGAATCTCACGATACTTCCTTCCCTACGTTACAGTGGTTGTATCCATCGTCAGCACATGTGTGGTGATTACAGTGGTTGCTGTTGTTATTTTTAAGTTTCGAAACAAGACTTGCAACAGATTGCCCTCACTCTTCGTATCCTCTGGACGTAAGGGTGTAAGACGTCAACTGACCACGACGACTTGCAACGGATCAGTTCCGAGTAGGCCATGTCAGAAATTTAAACATCCTTTGACAGTAACTGTTGAAGAAAATAGCAAAAAAGTGAAGTTAGCTGGGAAAGTGGAAGAGTATGAAATGCAAACTTTTTTTCCGGAAACACGGATCAGTAATCAGTCCTTGTGATTTTGCTTGACAGACACTTTAAAGAGACACAGTGAAAAAAGTGTTCCAAGAAAACACTAACGACGTATAGTTTTATAGTATAGTATTTATAGAACCAAGTGAATAACACAAGAAACTATGAAACGACTGTGCTTCTTTGGTAGTTCGTATTGTTTGTATTGTTAGGGTAAATTAAAAAAAAAtaactgt
>F01.PB404
TTCGGTTTGGTGGGGTTGTTTTGCGTATTAAGAACAATGGACGGACGACTTGTTGCTAGTTTTTTGCTGTTGTTGAATATTGCTGCTGTACAGGCCGTACCTGAGTACCACCGAGTTCGAACCTATCAGTACTCCATGTACGCTGATGAGGACGTCATGATTGACCCGGATGAAAACTACGCTTTGATTACAGTGTCCAAGATTCATGGGATGGGAACACCAACAGTCAACCTGCATGACTTCGTTTCTGGTTACAGCGCTTACAAGGATGTTGAAAATGGACGTTGCTACATTCATCATTCTCAACACACATTTGCAGAGCTGTCTCAGAGACTGCAAGAAGTGGAACATGCCGGCGGACATGCCAATATCACGCAGTTCTTCAGTTGTGTGATGGGTTCCATGATTCCGCCTTCGGATATGTATCAGCTGGGGACCAGAGTGGCTCGTTTCTGCCAGAATTATGAGTCCTATATGATTAATACCCCTCCCGCAACCATCTGGAAAAGGAGCGCTGTCACTGCAGGTTTCTGGTGTTTTATCTGCATCTTCGCTGACTGTTAGATGAACGGCTTTGAATATATTCGAAAAACGAAAATAAATAATGCATGCTGTCAAAACATTTTCATTTTTGATAACCCGGATGTCTAAATTTGTGTTTTGTACTAGGGTGCAGTCTTTGTGTGTGTGTGGAAAAACTGAATTTGAAAACAAGTAGGAAACAAAGGGAGAGCAAATGTTTAATACTTTATATTAGAATAGCATTACGTCAGCAGAAGTTTTGGCAATACTACGACGGACATACAACAGTCAGACTGCTCCGCAACAGATAATAGTTCTGGATGGCCATTTTGTAACAAGAAAAGCTAGAGAAATGAAAGACAGCTTGTTTTTTTTAATATGTAACCCTAGTTTTGAATAAATGACGGTAACC
>F01.PB405
TGACATGACCCCATTGAAGTGTAGAGGTTTCAACAAGTACATTCTGGCCCCATCTTCCAGGTGTTTGACATCTGCATGAAGTCGGATGCTGGAGACCAGAAACCCCTGAAGTTTGCGGAGAAGCTTGGTGTGAAGCTGACAAGTGAAGAGAAGGTGTGTTGTGCGACGAAAATGTACGTGGAGTAAGGTTTGACATTCACGATGTAACGCTGCACGCTGACGCTATCCACCGAGGAGGTGGCCAGATCATCCCAACCGCTCGTAGAGTACTGTATGCCTGCATGTTGACAGCCAGTCCAGCTTTGATGGAACCTATCTACCTGGTGGAAATCAGAGTACCCACAGCCGCCCAAGGAGGTTGCTTCTCTGTACTGAACAAGAGACGTGGTGAGATGCAGGAGAACTTTGAGTTCATTGTTGGACAGTCCATTCTGAAGGCATTTTTGCCTGTAAATGAATCTTTCGGTTTCACAACTGAGTTGCGAGCTTCAACTGGTGGCCAAGCTTTCCCCCAGTGTGTATTTGACCATTGGAAGGTATTGCCAGGTGGTAACCCAGTGGACCCATCTACCAAGTCTGGAGGCATCGTTGCTGAAATCAGAAAACGCAAGGGACTGAAAGATCAAGTACCAGCATTGGACAACTATCTCGATAAATTGTAACCGGAATGATATGACATTGTGCTATTTATTTTCCTTTCACCTGCAAAATATTTGTTGTCTTTCAAAGTCGAAACAGTAATTGAGAGGGCAATTTAAGTTGTACAAAAAAGGAATTTTAAAAATCGGTCATGTTTCTGCCAGTAAAGTCTCGTCTGTGCTATGAACATATGTTGACACCATCAGTGTACTTTAAGAAATGTTAAAAGTACTGTGTAAAGTAACTTGTTGAAGCCATTACGGAAAAATGGCAAGTCAAATAAAAAACTGG
>F01.PB406
AGTAGAGAATGGCGAACGATTATTTGAAGGATAAGTGGAGGATGTGGCTCAAGGATTTTGACTTAAACCACGATAGAGAGACCAATTTGCTGGATATGGACTATGACTGGAAGGCTTTTGTGAAACTAGGTCATGTTCCACAAGATAAGCAACCACTCGCAAAGAAAAACTTGGAGACCTGGTGGCGCAAGTATCTATTTTTCGGACAGTCGGGCATTTCGGAGGACCAGTTCTTAAACTGCATGAACTCGGCCTTCGCCAAGAACCAGGAACAGTTCAAACAAAGGATGAAAGAATGCTTTGAAATGACTTTTGACATTGCCGAGGAAGGTAAGGAAGCGTTGACAGAAGACGAGTTTGTCACAGTATTCAAAGTGGCCGGACATAGGAATGTAGGACTAGACCGGAAGTTCTTCCAAGCATATGGACCGCTGAACGGAAAAGTCCCAATCAAAACTTTGGTTGACTCGTGGATAGTGTTTATTACATGTGCGGACAGCGCTGTTCCAGATATTGTGCTGCAAGCCTACAAGGCCGGATTCTGATTAATCTAAAACAGTATTGCATTAAAACTTGTACACCTTTCGATACATCCAGCTTACTTTGTACAAGCATTCCTCATGGTGACATCAGTCTTAGGGACTATATTATATGAACAATTTTAATACACTATATTAATGTAACACTTATTAAAGATTCAATGTATTTGGAAGAATAAAATCTGCAAAAATGATATGTACGTTTTACACAGCCTGCAATGTGCAAATGTACTCCGTTCGCCATCTTATGGTAAAAAATAAAGGTATTCTCT
>F01.PB407
GCAATGAGAAAAATGTTCCGACTTCCTGCAGTAGGCTTGAGTCTTTCTCCGAAGAAAATATTCGTACTCGTATTATTGCTGTCTGTAATTGGGGAATCAGGAGGTTGTGTTTCAGACATGGAGAACTTGCCAGAATTCAAATCCTGTGACGACGCATACATGACATACCTGGCAAACGCAGGATCCAGCGTGCCTTCAGGAGCCGGGAACCAAATGGTTCAGATTATATGCACGGATGAGGGCAAGTCGGCACTGGGATGTTTGTACCCATTTTATCAAAGGTGCCCCAGTATTGCCGCCACACCACAAAGAAGCATCCTGCACCAGATAAAAGCCTTCGGCGGTGTTGAAGAGCTCTGTGACAAGGTGGCAGTGACACCAACATGTACACCGGTGGACAGATGTCTGAACGAGAAGTTCCCGACAGATCCCAGTCTCGTTTCCCGAATAAACACGCTGAAAGACACATTGCACGAGATAATCAACAGAGTTTGCGGGTTAATAAAGGAACAGTTCGAATGTTTCGATGGCAAGGAAGGCGAATGTCCTGACCAGGTTAAGAAGCTTCAGACTAGACTTGCTAACCAGATACCTGAGGGCTGCAAGTTACCCGATTACAGCACGGTCAAGAACTTAACTACAAGTTGCGAAAATGTCCCTAATGTTCTGAAACAAATGGAAAACATGACTCTGTCAGGAGTTTGTTTTATATATACAAATTCTGATGACATTTGTGGATGTATCAGCACAGGATTAAAACTCTTTGAAGACTGGTACCAGACCAACAGTACAAGCAATGGATCTACATGTTTTCTATCATCATTTCATGTAACAGCGGTAATTGTTTCTGCAATAAACGTAGCGCTCTTTTCACTAACT
>F01.PB408
ATTTACATAAGATAGTATACCGCTTATCAGTTTCGACTGACCATAGAGTAAACCGCTTATCAGTTCAGACTGACCTTGAGTATCAAGTGACCACCGAAGAACTGGGAGATTCAAGATGGATTTAAAGTTTTTCGCTGTTTTAGTTTTGACTTGTGCAGGATGCAGCAGCTTGCTGGCACAGGAGGAGTACTCTGGGAACCATGAAACTCCAGAACACTGGAGGAACGAGGCTAAATCAGAGCTTGATAGGGCTAGAAACATCAGGTCTAACATGGCGGTTGCTAAGAACGTGATCCTTTTCCTTGGTGATGGCATGGGCGTCTCCACGGTAACGGCTGCTAGGATACTCAAAGGTCAACTACAAGGTCAGCCCGGGAGGAAGGACTGCTCAGTTTTGAGACGTTTCCTCATGTCGGATTGTCCAAGACATACAACCAGGACGCGCAGACGGCCGACTCTGCCGGTACCGCTACGGCCTACTACTCCGGGTGAAGACTAACCTCGGATTGATCGGCGTAGATGCCAGAGGGTCCGGGTAACTGCTCGTCTATGGTACCCGGCTCTGAGCTTAACAGCATACTGGACTGGTCCTCGCTGCTGGTAAGGCTGTAGGCCTGGTGACGACGACTCGGGTGACTCACGCCACACCGGCAGCCCTGTACGCTCACACACCAGAACGGAGCACGGACTTCTTAGTGAGAATAAAATAGTTACGTAATATTTCTCTTTTTTATATAAATTGTGACAGGCAAGAAAAAGAATCTTGCACCTGCGTGGTTTAAGACCCGGTATGTCAGACCTCGGACAGCGAGGGAAGTCGGTGACTCGATGCGCTTGGTACCTCCTATCTAACGCTGTCTCTCGGGTTGGACAAATGCGGTCTTACACCCGTGCAGGTTGAGGATTCTACTAGACTTCTCATATAACAAATGCTACATGTACTTGTACATTACAAAAACTGCATTTACTTTGATAATAAACAATGACAc
>F01.PB409
ATCCGTCTTCATCAAGTATTTAAGCGACAGCTTTAAATTAGACCAGCATTATTCTAATCCAGTCTTCAAACCAGCAAAACGAAATATCTAACAAACTGATAATAATGTTACAACAGCCACGTATATTTGCGGTACTGCTAAGCATCGCTTGCACATCTGCCGTTACTACGCAAAGTCCGTCTCTGAATCCGTTCTCGTCCGCCATATTCCTGTGTGGAAACTACATATATGACGGGAAGCCACTAGATATGGTGTTTCCGCCCTCCGATGCATCCCTTCCTAACATCGTCAACGCCACTGCAGCAGAAATTGTTCACAACGAGTCATACGCAACTTTCTGTTCCAAGCTCCCATCCTACGTTTTCTGCGTAAAAGAAGTTATGCGTAGCTTTCCGCATGCTGTTGATCGATTGATCCAAGTATATATTGACATCGACAATTTTGGCAATGCTTTTGAAGGGTATTGTAACAACAACGCAAGCATTACCAGTAAGTTTCAATGTACAAAGCAAGCCGTTGAAGAACACAGCTGTCCATTTGGTGGCATTTATGGACTAATTCAATACGTCGGCATCTCTTTACAGACACCTGTAACCAAGGAACAGTTTTGTGGTGGACTGCGGTCGGCAAGGCAGTGCAGAGTAGACAACCAACTGACAAAATGTGGCTCTACATACGCACAAACAATGGATACTGTGTATAGAATGCTAACAGACAAATATTGCACCTCTTAATTTACACAGTTTCGAGCTGAAACATGCATAATTTAATGCCATTTGAATGGATGCAATATTTTTAGAACGTTCTTGTTCTGGATTTATTGATTAGTGTGGGTTCTGAATGAGTGAGAGGCTAAAATAAATAAAAAATGGTCGTTGC
>F01.PB410
AGTACCCTTCGACCCAGAGGCTTCAAACTTCATAGGGTGATAGCCCTTATTGAGTAGAAGAACCCTATTGATTTTGGGGTCAGTAGGTCAAAGGTCAAGGTCACAGGGGCCCAAAGAGTGAAAACCGTTTCCGCTCAATAACTCGAGTACCCTTTCATCCAGAGCCTTCAAACTTCATAGGGTGATAGCCCTTATTGAGTAGAAGAACCCTATTGATTTTCGGGTCAGTAGGTCAAAGGTCAAGGTCACATGGGCCTGAAGAGAAAAAACTATTTCTGCTCAATAACTGGAGTACCGTTTTCACTCATTAACTTGAGTACCGTTCGACCGAGAGCATAACAACTTCATAGGGCCAAAGTCCTTATTGAGTAGAAGTGTGGTGTACCTCTTCCTTTCCCTTCAATAGCGCGCACGGGGAGACATGCGTTTTTCACAAAAAACTTCTAGTTTTTTGTAGCATTTGTACTACAGTAAGTTTATTCTCTGAATGTGATTTAATTGTTGTACTGCATACATGAAGAAAACAACTTTGTATGCAAGAACGATCTTTGTATGTTTGCAAATTCGACCACTGCTATACGGAAAACAAATAAGAATCATACTGTGTAGTTCCTTTGATGTGTGTGAACAGATATTCCAGGGAAATAAATATAAAAATAAAAGCAGTAAAGACTAAACTGTCTGTATAGAAGAACTTCTTGTTTGTCATAGATAGTGCTATGGTATTGTGTAAAATTATGAAAAAGTTATTTTCGTTGTCAGAACTGTGTTGTCTTAAAGTGCTTTGAACACTCAAATCTGTGTACAACGTGGGTGAAGATTGTTCAATAAAACGTTAAAGat
>F01.PB411
AGAAACAAAATAAAAACAACACCTATGGAAACAACGTGCAAAATGTCAAAGATTATTTCGGTTAATTTTTTCGGTCAATCAAAATATGTTCGAATTATCAGCGGCGTTGGATCTCTATATATCGGTTATCTTTTATACAGACATCTAAAGCAACAGAGAGAATGCGATGATTACTTCAAAACACTCAAGTGGCAGGGAGGAGGACCACAGCGTTACATCTTAGTCCTTGGGTTGAAAGGTGCTGGGAAAACTCGCCTGCTGCAGTGCTTTCAGCCAGCATCGTTCCTAATGAAAGTTCTGCCACCACCCGAACCAACTCTCGGACACATCATCCACTCTGTGGGAATTGCTGGTACTGATTTCCACTTCTGGGAAGTTGGTCAGGTGTCTCAAGATGGAGGAGAGCCTGTATGTGGTGGGAGACAGTCGCATCCGATTGACGTAATTATCTGGGTCGTAGACAGCACACAACCCAAGCAGTTCTCTGCATCTAGTAACACTTTACATCAGGTTGTAGCATCATATGAAAGTCCCTTCCAGCCAGATACAGACATCGATTCCAGCACTAATTCCATAAACTATGGAGTACCGGTCATAATTGTGGCTTCAAAACAGGATTTACCAAACAGTGCTCCATTGAGTGAAGTGTTTAAGGCAATGCATACTGAGGCCATGCAGGAAAAACACAAGGTGTTCTGTGTTGGGACACAAGTCCCAGACTTGGGTGAACGTTCAGGGCTCTGGAGGCTGTATGAATTATTGGCATACGCAGAACTCAAACGATTCTCTTCCAAATCAGCTGGCAATGACAAAAGCAAGTTGAAGTCATCAAGTGAGACAACAGTATAAGTGATCTGAGATGTTTTAGAAATTTTAAATGGTGCTTTTTTTCTGGTGCAATAATTCAGACATCTGAGTAAAAAAAATTAGAG
>F01.PB412
AGGAAGTTCAGGATGTCAAAAGGGACTTTCCATATTCTTAGTCAGTACCTAAAGGATCTTCCCGAGTTCAGTTATGATCATCCAGGAGGTAAAGAGCATGTGTCAGTTGAAAAACAGCTCCTGATGACACTGTGGTATCTAGGAAGTTGTGACACAATAGATAAAATTGGAGATCGATTTGGTATTTCTACGTCATCCGTTATTCGCTGCAGAAACAGAGTGTTAGCAGCAGTAAATAGGCACCTCAAGCAGCGTTTTATTGTATGGCCAAATGCACAAAAGATTCCTGAAGTTGTGGCAAGTTTTGAACAGAGGAATGGTTTTCCGGGAATAATTGGAGCCTTGGATGGATCTCACATTGAAATTAAGAAGCCAGCAGCACATGGAAATTCATATATCAACAGAAAAGGATTTGCTTCCCTGCAAGTACAAGCTGTTTGCACTGATAACATGATGTTTACTCACATCTTTACTGGCTATCCCGGCAGCTGCCATGATGCCAGGATCTTGAGAAACTCTGATTTGTGGCAAAATGGTCCAATTTTGTGTGGAGAAAATCACATCATTGCAGATGCTGCTTACCCCATCCGTAAATGGATCTTAACCCCATACAGAGACAACGGACACTTAAATGCTAGTCAAAGGAAGTTTAACAAATACCTGTCTTCATGTCGTGTTGTTATAGAACGTGCTTTTGCCTTACTTAAAGGCAGATTTAGGCGTATGAAGTACATTGATACATGTGTGAGGACTGCAGTTAGTATTATAATGTGCAGTTGCATTTTTCATAATATATGCCTTGTAAACCACGATGCTGTGAATGACTTTTTAGAAGATGCCGACATATTAAATCCTGTTTTAAATCCCATTTGTTTACAGGATAATGCTGAAGGAGTTCGCAAGAGAGACACTATAGCTGCTCGCCTGATTTAATTCTAAGTAAAAATTATAATAAAACACAAAAAT
>F01.PB413
GGCGCCGGACCGGCGGTTGACTGAGGACAGTAATAAGCGTGTTTAAGTGGGAAGATCTGCTTTAATAAACTATGTCTGGAAGAGAAGGTGGAAAGAAAAAGCCTCTAAAACAACCAAAGAAAGATGCCAAAGAAATGGACGATGATGACGTAGCATTCAAGCAGAAGCAGCGTGAGCAGCAGAAGGCTCTCCAGGAAGCGAAAGAAAAGGCAGGAAAGAAAGGACCTTTATCTGGTGGTGGCATAAAGAAATCTGGCAAGAAATGAGACATTTCAACTCATTCATACCATGTAATCCATGCTGGAAGTTTTGAATTCAGAAGGAACTTAAGTGCTTAAAAGTTCATATTTTACTTTTATCTGTACAGTTGTGTTGCCTGTTATTATCCACTCTACATTATAGTTGTGTAACAGAAAATTCTGACAGGATTCCTGGACTTTTAGATTGATTATGTTTTCTGACACAGGTGGACATGGAAGAGAAAATACATTTCATCATGCTATTTTTATCACTATTTATTGTGTTCACAACGCTTGAAATTCAGACTGTGTTCTTTTACTGAAGAGTGTTTGGTGTTCACCGATGTCTGATTTTATCAAATTTGATACCAGATGAGTGATGATGTTGTTAGATATTTGAAATTGCATTTGTTCATTTGTCATAAAATGTTTGTATTCATGTGGATTGTAAATTGTAAAATAAATCTGCCTCTTCC
>F01.PB414
AACGTCATTCTTACCCAAGATTGAAAATAAATTTTATTCTATTCAAAACATTTATTAAAGAAAGTATGTCAACTTGTTTTTTCAGATTAGGTTTCGAGGCCTAGAATTTTTTTATATGTTAAAAATAAGGAAGTCCCAGATTTTTACATTTTCCTTATATCTTCTGCGTACTATGGTGTTCAAACACTGTGACAAGAGTGGGAGAATAATTCTTTAAGGTAAAAAATAAACATTACTATTTTCTGCTTTTGAGCAACAGTACTGTTACATTGTTGGAACTGGATATCAAGTGGCAGGATTTGAATAGCAGAATTATTTGTATCTGCTTTGTCTATCAATAATGCCTGTATTCCTATACTGAAATTATCTGCAATATAATAAAGTTTTGTACAAG
>F01.PB415
AGATAAGCATTTAGATCTTTAAAATGGCGCTGATCTACGTCGTTTTATGCTTAACTTCTCTGGCTATTATATCGATATCGGCAGACACAGGATCGACCGATGACATTTTGCAGAAGTTGCAAACCAAGTTGAAGGTCCTCGAAACAACAGTATTCGAACTGCAACAGACACTAATTCAGCAAAAAGAGGAGATGCAGCATCTGAAAGAAAAAATGCAGTCCTAATATACCCTCCCAGAAGCGATTTGTTGTGAACAGCGAAAGTCCTGTCGGTTTTACAGCTGCTGTTTCTCCTCTTAAACACCCCCAACTCCATGATCAAGAAACCGTTAAGTTCGAAACAATAATGACCGAGATTGGAGGTGGGTACAACAATGCGTCGGGCGTTTTTTGTCGTCCCCCGTTCGGGAATATACCTCGTAAGCTGCTCCCTTCTGGATGACGACACAGCAGGTGGCTACGTCATTCACGCTGAAATCGTACAAAACCACCGGGTGTTGGGAAGAGTTTTTAGCATTTGGTGAAGACAATGTACATCGTGACCAGGGAGCGCAGACGGTCATTACCAAAGCAAACCAGGGCGACCAGATCTGGATTAGGGTTAAAGACTTCTCAAGCATTTTTCTCGGCGGGGAATTGTATTCAACCTTTTCCGCCTTTTTGCTGTACGAGTTGCAATAAGCAATTCTATATGTCCCTTTGCTTTACTACACATATGATTTGGTTTGGTACGTCAGACACAGATAAACTGTTTAGAAAAGCCAAAAAGAAACCTATTCCATCAGTTAATTTTTTTCTAGAATCTTACGATAATTTATAACAAGTTGTTTAGTTGTTAGATAACGTTACTGTTAGAGACATTATCGGTGTATTTCAGATTTGGTTATCATGACTTTACATCGTGCAATTAAATTTGCCAG
>F01.PB416
ACAGTTATAACGTTTGTTCGTCACGGACAAAGTCTGAAGCTAAAGTTAATTAAACATAAACCTGGCTGTTTGCAAGTCGGGAATTTTTCGTTTCGGATAATTCCATCGGGACAGAGAATGGGGAACCAGACAAACAACATGCTACTCTTGCTAGGAATAATGCTGACCGGCTGCGTATTGTCGGTCAAGGCCGAAGCTTCCACCGACATTCAGTATGACTCCGCTCACAGCACAGCGCTCACAGACAAAGACATTGAAATGTTCGAAAATTACATCTTACCCAAAGTGGACTTTATTGTTCAGCAAAACCTAGCGCAGTTGTTTGATGAACTTTCGGCATTATCAAATGATCCCACAGCATTTCGTAAGAGGTCTCCGATGCGCAAAAGAATAGCAGGGCTAGAAAACTTTGACATGCTAAACAGAATCTTAGGCAAGCTTCCAATGAGATCCAGCGCTGCATTCTCGGACCTACAAGACCGTATGAGGAGCGCCGGCAGACGGTGATGCTCGTGTATGCACTGTGTTATCACACGCAAACTTTGTTATCGTGTCAAAAGGCTCACTGGATTGTTCTTTGAAAAAATAAGGGACATTAAGCTGCTTAAGCAGTTCAAAATATGCAGTCTAAATTCTTGAATTAACGGAAATTACTCAAAATAATCGAAAGTCAACGTTTTATTATTGTTTGTTACAGAATCTGTGGCAGCTTTTTTCGTGAAATACACTTAAAGCAAATGCAAGATGATACAAAAATCGTGAAAAACATTTAGTCAAAACTGCATTCTTGGCAGTCCTTTGTAGATGTTTGGTCCAAAGTTTTGTTCCTGGGAAAAAGCTAGTAACATTTTTGTTTCATGAATATCGAGCTACAATAAAGTTGTCACGACAC
>F01.PB417
GTGTGGTGTGAACGTCTGGTGTGTTTAAAGTCTCAAACTTTTGAAATCTGAATACACAGGATTTCAACATTTCAGCACAAACCAGATAAAAGCTATTGGCAGTGTTGAAACGCTGGACGTTGCAAGAATAGGAAGATCCAAGATGTTTGCCAAATCCTTTTACAATAAATCGAAAGAATCTAATCAGTTTTAAAACGCGCATGCAGACCTATGTGTCAAAGACAGAAAAAGGCCGGTGTAACGACATGCTTGAACTATTTTTCCAGGGATATAGGCGAAATAGTAGAGAAAGCTGGAAATTGGCATACCGTTTAGATATTGTCGTAGTGTATATATGAACTCTTGTTCATCGTTCACAGCGAAGTCTCAATCTTGCTATCTGTGAAATCCGTCTCTATTTTGGAGGATGAACGGAAACTGGAAGTTTAGCTGACAGAGGTTTATTCGACCTTTCTTATCTTCAGGAATCAATAATCAAAATCTTACATGCATCATAACTATACATGGCACTACTTGTGGATAGTTCTCAGACTCTTTCGTTGAACAACAATAACAGACCTGCAGATGAAGAAGCTGTTGTTGATTTCCTTCTTTTATTACTGTCGGCGAAGACAAACGCTTGTCAAACTGAAGGCGATGAAAGAATTCCCGTGGTATTGCTGTTACACACTAAAACTATTTGCAAAACAGTTATATATCAGTATATCAGACTATGAAACATTTATTTTGAAGCAACCTAGTATAAATGATTGTGCAAATGGGCAAGCTAGTAGTCACTTAGGCCTACATATTGTTTTGCTAGAGACACAAATGAGCAGGAACGGATAACTTGGAAAAGCGGTTTGGCATAAGATGCCTAGCCGTAATAAATCGTCGTTTTCTTTCGTATGTTCGTTCTTTTTCTGGTTTATTGTCTTATTGAAGTTGAATTGG
>F01.PB418
CCCCTTGTTCGGCTGTCGTGGCGGACAAGGAAGACCATGTTAAGCCTGGAAAAACCATGAAAATATCAGAGTTACCAATCTATGGTGAGCCGGAAGTGAAAGTGAGGCTAGAACCAGAAGAGATCGGGAAGTTTCGGGAAGGCATTTCAGTGGTCAGAGGAGCAGTTTGGAGATGGCTCGACTCTGTCCAGGACACCACAGATAAAATCAAGGAGAAATATGAGGTTGGAAAAGCTCACACACAGTCTACCATAGAATACATACAGAATGATGAAGGTGTCTTACCAAGACTCACTGTGATAGGTGTGTCAGGCCTGGCTGGTATCATTCTGGGCTACAAAGGTGGTCCACTGCGCAAGACAGTGTTTGGTCTTTTTGGTGTCACAGCAGCTACAGCATTGTGTTATCCCAACGAGACAGTAGATCTTACAGTAAACCAGTATGAGAAACTGAAAAGCAAAATACAGGGAGATAAGAGCAGTTCTGGATCAAAAGAATCTTGAAAGAAGATATGTTTGTGATATAGCATGGATGTATGTTTCTCCGACAGTTTAACAGACAGTTTGTGTGACATTAAAAGAAATTCATAGCAGCAAACATGATTTTATGAAGTCTATAGAAGTCTCTGGAATTACTGTATTTTATCACTGTTTTTGGTAGTGAGGCAGTGCCAAATAGTGTCCCTGACAACTGGACATCTTTTTTTTTAATAGCACATGTGAGAGATATTATTCTTGTGTATATCCAGATTAAATAATTGTTTCTTG
>F01.PB419
ACGACTTATATAGATTAAGTAGTTCAACAACTTTATTTAGTTTTTATTGTTCAGTCGTGAGATCTGTTAGCCTTTTGAAGTAAGTACACACAGTGACAGTACAGTTACGAACAAACGTTAAAAAACTACAAGAATGAAAGGAAATAACATTGTTACAAGTAGTTATAAGTTTGATCTGAATTAAAAGCTTAGTCTGGGATATCTGCTTACAGTAACTGTGTGGCCGCAAACCAGACTAACATTAAACCACACATTTATTTACAGAAACAGACACAGTATATAAGGGGAACAGTTATTTAATAAAATCTATATTTAACCCAAGGTTTCTAAGGCCACCAATTTCTTGATAACGGAAAATCGATTCGATTTCTTGATGTCGGGAATTCGTTTTCTGATGTCAAAACTTCGATTTCTTGATATCAAGAATTCATTTTTTGATGTCGGGAAATGGAATTATTGATATCGGGAAATCTTCATATTTCTTGATGTCAAGAAATCGATTTCTTGATAACGGAAAGTGAATTCCTGATGTCAAGGAATATAATTTTTGATGTCGGAAAATCATTTCGTGTTTTTTGATATCGGGAGGTGATTTTTTGATATAGAAAATCAAATTTCTGCATTTCTTGATGTCAAGGGATACATTTCTTGATATCAGGAATTATTTTTTGATGTCAAGAAATAATTTTTGATGTCGGGGGTTAGAAAATGAATTCTTGATATCAGAAAATGCTTAAAAGATAGTAATAGTGCGCCTCATAGGATTTCACTAAGTAAAACCATTGTTAGAGCCTTTGACTTAATCAAAAAATGATATGTGTATCTTTTAAACTTTGGTTGGTGGCTATTCTTTGTTTGTACGTTTTTTCCACTTTCCAGATGTATTTGATGTAATAGAGAGTAGCTACACCAGGCTTTTTCTGAGAGATTTTGTCAAATCAAACAGAGGTATGGCCCTTAATTTTCTAGAATAAAATGGGCGTATCACTAGG
>F01.PB420
TTGTTAAAGAAGCACAATGAAAAAAGACCTTCAAACATTTTTTGTTTTTAATGCACAAAGCTGATATGATCCGAAAAAAAATAATAAAGGAGAGAAAACTAACTATAATTTGGGAATACTTTCTTGATTGAAGGCTGCGACTTTAACGGACACTTTAGCTGCAAAACAGGTTTACGTAACGTTAACCAAAAATGGGCGCGGTGTTAATTCTAACGATGGTCTTGATCAGCGTGGCGTTCGCGTTGACTGTTGTGTCATTAGCGGTTCCGGTCTGGTCATCCAGTAGCTCGGACGCCACAGCAAGCTACACCATCACAACCCATACGTATACCGGATTGTGGACCACGTGCTCGTGGCTTGAGGTCAAGGACAAAAGTACCCTGGACTGTGACCTCTATACAGAAAATGATCTGCTGGATTATTCGTCCAACACAAAAGCGGCCCAGGCTATGTTGATTATAGGGGGCGGTTTAGCTGCGGCATCGCTCGTTCTTGTCATCCTCAAATGCTGTATCTTCTCGTCTAGTAGCATGCTAGGAAAAGTTGTCACCCTTGTCTGCTTCGGAGCAGCCCTGTTCCTTTTGATTGGCGATATTGTATGGGGCACTGGGTCAAGAAAGACCAAGGCTTTAGCATCAGTGACCTGAACGTCGGCTTTGCTTTATCCATTGTCGCCGCCGCTATTTTTGTGATAGCCGGAGTGGCCATGTGTTTTATAGAAGACTGATGGTTGTAACAGAACCGATCTACATGTGACTGTAAAACTCCTCTGAAAACTGTTCGTGAACATGTTTTTCTGGACTTGTCAGTGTACCGACAAATTCATTCGCTC
>F01.PB421
AGGTAAGTGGCTGTTGTTATGCCGTAATGAGGTTACTTTCTATCCTTGACTTCTAGACAAAAAAGTTTTAAACAGAAACATGGGAAAAGATTTAACCGTTTATGCTTTGATGACACTGACAAGTTGCTTTTCAACAGTGCTTCCTCAGATTGTGGCCCCTAACAACACTTTGATATGCCGTTTATGTAATCGCGCTGCCACACTGTCGGGATGTAATAAGCTTGTGACATGTGACGCCACTTTGGAGGAATGTTACACAGATGAAATATTGACAGAGTATGGCACACTTGTACACAACGCTGGCTGTCGAGCTAAATCGGTCTGTGGTCATGCTAGCATCGGCGGACTCGGAAGAAGGCGCAGAAGTGAAAATGTCACTTGCACAAGTTGCTGCAATTATGAAAATGACTGCAACAAGCGAATGTGTGGCTTACGAGACAGCACACATCAAGGACAATGTTACAATTGTGACCACTCAACCAGCGACCAGTCTGAAGTCAGGGATCCTGAACACTGTGTTACGTTGACAACATGCCAGCCAAATGAAGTTTGTTACGCTAGGCAATCAGATGTTGCCGGAGTAGACACTTTCTTTTATGGATGTATGAGCAAACTGCAATGTTCAATCATCACAAACTTAAACTATGAAGACTACAGGAGGTGTGTACTAAACGACACTAGCCTACTTCCTCCTGGTGCCACCTGGTATGAAGCATGTGGAACACACAGACGCGCTACAGCCCTTTGTACCGCGTGCTGCGCAGACAGCCTCTGTAACTACGGCACGTGCGAACAACTTAACCTTCGCATTTTCCACCTGGCGGCAGCCGGACTGTGGGACCTTCACACAATGAAACTAATACATTAGATTACTGTTTGCAACGGTTCATACATCACATGTGTGGTGTAAATGTTATCATATTAAAATAATCCATCGG
>F01.PB422
ACAAATGTTTGTGATGGCATCCACTTACACAGTATTAACTTTAAACATTGTTTTGCAAATATGCTCGGTCGCGTCCCATGATGTTACCGCCAGTGACGTCAGTGTCATCCTCGAGCGTCTGATGTCGACCGACCAGCTAGTCCAGGATTTACGTGACCGAATCTCTAGCCTCGAAATTCGCGAGAAGGCGAACGAAGAACGGATTGCTTTTCTCGAGATTGAGAATAAGAATCAAAGACTTCTCATTCGGGAGTTGCAGGCCGGATTAGCGAAACAACGTGACGAGCTGAAAGAGACATACAGTGAGCGGCGTCAAGATGACGTAACGAGGATAACGGAGAATAACGTCAGTGAAAACCACCAGTCGGACACGGCGTCTGCGCTTCTAACATCAGGAACCCAGTACAACAGGATCCGCCGCGCCGCCAATGAGATTCCAGTCGCTTTCACGGCAACCGTGTCTGACCACTATATCACACACGCCGGCGATCACCAGATCATTATATTTGATAACGTCATTACCAACATCGGAAATGCATACAACGGCCACGTCGGTACGTTCGTTGCCCCCGTCGACGGATCTACGTGTTTTCTACAACGTTGTTTTCCTATCACTCAGTAAGTTACCATGCAAATATCGTGAAGAATGGCCAGGCGATAACTTGGTTGTACGTTAGCGGGGCTGAAGGGCAGTGGGATACAGCAAGCCAGACTGTGGTTCTTCAGCTGCAGAAAGGGGATGACGTCACCGTGCAACATCGTGACACCGACAGGACTATTAATGGTTACAACTACACGGTGTTTTCTGGGTTTCTCCTCCAAGACGAAGTTCCTTCGCAAGTTATTGTTGGCTAGTAACGCGCTACATGTATTTGTTCAAAATAAAAAATGTTGCAG
>F01.PB423
CTTGTGTATTTGACAAATATATCATTGAGCATTGTCAAGCGATACTGTCAACTGGATGGCATGAATATATCATTCTGCGGGTGCGGATTTCTGGGTATCTATCATATTGGTGTCGTAAAGGCTTTGATCAAGCATGGACCAGCTTTCCTGTCACATGTAGAGCGGGTGGGCGGAGCGTCGGCCGGAGCACTCATCGGGACAATACTGGCATGTGACCCATCTAAATTGGAGATATGCAAGGAATTCAACCTGAATCTTGCCGAGGAAGTACGTCGCAAGCCACTGGGTGCTCTGACACCCAACTTCAACCTCCTGGACCCTGTCCGAGAATTCATCCAGGTCCATTTACCTGCTGACGGTTACAGAAAGGCCGACGGTGTCCTGCATGTCTCCTTGACGAGGTTCAAGAAGGGGTTACCGGAAAACCGTATCGTGTCAAAATTTTCCTCAAACGCACATCTGATTGAGTGTCTGGTAGCGTCGTGTTACATCCCGTGTACGCTGGCGTCAGATTCCCTGTCGTAGATGGCGCCTTCTGCACAGACGGAGGACTTATAAACAACCTGATCGTCTTTGGCGAGGGACGGACGGTGACCGTTTCCCCTTTCTGTGGGGTCAAGATATTTCCCGAGAGACCCAGTGGTCTTGCTTGGTACCTCAAGGTGAAAAATCAGAGATTTCAGTTTAACAGTGCTAATGGAAAACGGGGCCTTCATGCTTTTTATCCCCACCCAGAGACGTTCTGTTATCTTATTACGAGATTGGATTTGAAAATGCGGTGGACTTCCTGCAGAAGGAGGGTTATTATGAACAAACATTGGGGAGATGAAGTTGTTGTGTATATTTAATTTGTGCTCTGTTAAGACATGAATATGGGTTTTGTTTGACTCTTGATAAGTGTATAATTGTATTGGCATAACATTATAAAATAAAATTGTATTTTGGTGTTATACCg
>F01.PB424
CCCATATGACAAATACAAGAATCACAGACCCTGAAATACTTGAAAGAAGGTATCCAGTGGTACTGAAGAGATTCCACCTGAATCCTGGTACAGGAGGCGATGGTGAACACAAGGGTGGGGATGGTGTGATTAGAGAGTACCTGTGGAGGAAGGCAGTGATGCTTTCTGTTCTTACTGAAAGGAGAGTATTCAGCCCCTATGGACTGAATGGAGGTGGTGATGGAAAGAAGGGACTTAACCTGATGATTTACAAGAATGGCAGAATTGTTAACCTTGGTGGGAAGACATCAGTGGACTGCTCTGCAGGGGATGTATTCTTACTACAGACCCCTGGTGGTGGAGGCTTTGGTCCTGTGAACAGAAAGAAGGATGAAACCTCTGATAGTCAGAAGAATAAAGAAAGTTCACAAAGCAGGGTGGGGACCGGAAGTGTGTTTGATTACAAAAGAGCCCAGGAGTCTGTATGAGTCAGTGTAGTTGCTAGAAAGAGCCATTGGATAGGTGGCAGTGAGCATTGCTTCTGAAGTTGACAATAAGTTCATAATACAAAGACGTTTTTTGTGTTTCCAGGTTTCAGCTGTCAGTAGAGTTCCCTACATTTGTTGCTGTCATGTAGATCTTGACTGTCTGATTAATTTGAAGTAACCAATTAAATATGTACATGTTTGTTAACAGGTTTACTTCAATTTTATCACCAGGTCAAGTGTTAAAAATATGAAGAAAAATGACATCAAAGAAGTGAAGAAATATTCCTTAAGTTTTTTTTTTTACATATACATGTGCACAGTTTTGGAGAAGATTCCAGAATTTTCACTTTGATCACTAAACTGCAAATGTGCAGCTTTATCTGTATTTTGAAACATTTTGT
>F01.PB425
ACACTATGCGGACTTTTACAGTGCTGGTTATATTCACTTCAGTGTTAGTGGTGGTGGTGGTGGTTGGGACTGGACTACTGAAATGCACCAAGTGTCATCGGGCGGACACATTAGCCGACTGTACACAGATTGTTGCCTGCAACAGCACATTTGAGGAATGTTACATGGATGAGCTTATTACAGAAAACCTTACTATCGTGTACGAGGGCGGCTGCAGGTCATTATCTGTATGCGCAAGTCTCCTTACAGGGAAGAGAGGTGATTTGGTAGCCTGCAGTAGATGCTGCAATTACGGCGACCTTTGCAACAGACGACTGTGCGGTATTAAAGACCCAATGGACAACACGGGGTGCTATTCTTGCAACGACAGATCCGTAAGAGGCCCGGTGAAAACTGCTGACGACTGCAGTAACATAGATCGTTGTCTATCCAACGAAGTGTGTTATGCGCAGACCTCATCTCTAGGAGTTTTGCAGTTTGGATGTAAACGGATACAGCTTTGTTCTGTGATGATGAGACAAGCAATGGAAGATCTCGAGAGATGCTCCGGTTATTCAAGCAATCCACTTATCTGTGGGAATCTACCACTTGGGAAACGAGACGCTCCAATTTGCAATAGCTGCTGTGCTGATAGTTTGTGTAGTAATGTTACATGTGAGGAACTTAATCAAAGACTGTATGGGTTTTACAAACGAGGCCAGTTTGATCTCCAGACCCTCAAAGTACATACCTAATCTATTGGTTGTCCAGCGTCGTACAATATTAAAGTCAGACATGG
>F01.PB426
GACTGAATACATGCGATCGCCAGTGCAAACGTGAAAATGACTTGAAGTTTTAAATTATTTATTGATCAGAAAAAACCGTTTACCGAAAACAGAGTAAAATGGATCCGAAATATGGATTTTTATTCGTGATTGGCCTTTTGGCTGCAGCAGCAACAGCAAAATCTTTGTCCAACAGTAAGAACAAAGAAACATAGTAACTTAGAGCTACCATACAAGAAACTTGATACGATAAAATGAAGCAAGTGGTATGGCATGGCCAAGACAGGCACAGGCAGTGGTCTGCTGTCGTTCTTCATGGAAATATACGATGGAAGGATACTTTTTAAGAAGAATTATGAAGGAGGATTCGACCTGAAAGCATTTGGTTCCAAGTTCTATGGTGGCTGGTGCCCCAAGGGGAAGGGGAAGGCTGTCGTCCCAGACAAGGACTATCCAGAGAGAATGACCATGTTCTTTGACACATCTATAGGAAGAAAGATCGGCATGAAACCAGGCTGGATCCTGAAAACTGACTATGACAACTATGCCATCATATACAGTTGCTGGGATGTCCTCTCAGACGGCACATGTGATCCTAACCAGACGTATGCAGTTGTTATTCAGCGCAGCACAAAATCTCTTCCCTCAGATAAACAGCATGAAGTAGACCATGCCCTCAAGTCTGCATGTGTTGATCAAAGCAAATTGTCACCCGTGAAGCATTATGGATATTGTCAGAGTGAAGAACTTTAGAAAAACCATCTGCCGTATACCTTTTTGCACAGTCTGTAATAATATGAATAAAAAACTGCAAAAACTGTCAACAATTTATAACATACAATGGAAGGAAAAATTTTGAAAATCTTCTTGTCAAAAACCAGGAGGCCCAGAGCTTAAATATTTGCTTTGAAGCATTGCCTTAAGGTCCTCTACACACAGTAATAACTAAATATCATGTCTGGTATATATGTTCTAAATTGTGACATTTCTATGTGCAACAAGAAATCT
>F01.PB427
AATTCATTAAACTTGGTTCACATGTTCATTTCACCAGGACGGTGTGCAGAACCCATGTTCCAGCTATGTCAGCTCAAGGTCAGGGTCACCAGTCAAGGTAATCTGGATTTTGTGTCCACTCAGTATCTTTCAAATCCCTGATAGGAAATTTATTAAACTTGTTCATCTCCGAAGACAATGTGCAGAACCATGGTCAAACTGTGTCAACTCAGAATCAAGGTCACCAGTCAAGGTGAAAGGATTGAATGTTGGATTTAATGTCTGCTCTACATCTTCTAAACCCTTTGAACAGTCATCATAAATCATGGTGACATGTTTCCTTTTCGAGACGACATGCAGAACCCATGTTCCAACTGTGTAGGCTGAAGGTCAAGGTCATTAGTCAAAGTCAGAGGTTCAAGTCTTGGATTTTGTCTCTGCTTGGAAGTTCCATATTTTCTAAACCCTTTGAACGGGCTGTGAATTTTCGGCTGATCAGCTGAAATCAGCCGATTATTTTTAGTTTGTATTCCCTCTTCCATACACAGACCATTTCCTCACGTGGATTGTTCTACCGCATTTATTAACAGTGAGCCAGTGTGAAACATTTTTTATGCATACATAAGAACATGTTGCTCTTTAAATTTTCTGTTGAACGTCAGTGTTTCCACTCAGCATCATTAACCTTTTGAATATTTCTAAATGCGGCGGGGATATAGCTGTCCTTCAGACTCCATGTCATATTTGATATAGTTAGGAGTTTTTCTCAGAGGAGCAGGGGAAAAGGCCAGGCCTTAATTTGGAGAAAAATACATTGCAGCCACAAGGAAAGTGGAAGAAAATTCTTTGATTAAACTTTAAATTTGGGTGAAAACTAGGATTTAAAGAAATTACAGAAGTGGTATAGTGCCTGTAAAACGCGTATAATATATAAGCAAAAACAGACCTTGGTAGTTGTGTTTTAGCAATTGTTTTTGTGGATATTAAATGTTTCAGAAGCATTGCTTTTGTAGt
>F01.PB428
GTGTTTTCCAAAATATTTGCGTTATGTGTACAGGCTTGGTCTTTAATAATTATTATGAATATGTGCTTCTAAATTAACCAGTTTAAGCTTTGACTTGCATATTACAGAAGCCACTATGGCACGTACTAAGCAGACAGCTCGTAAATCCACTGGAGGTAAAGCTCCTCGTAAACAGCTGGCCACAAAGGCAGCCAGAAAGAGTGCACCATCAACTGGTGGTGTCAAGAAGCCTCACCGTTACAGGCCCGGTACTGTTGCCCTGAGAGAAATCAGAAGATACCAGAAGTCCACAGAGTTGCTCATCAGGAAGCTCCCATTCCAGAGATTGGTCAGGGAAATAGCACAGGATTTCAAGACAGACTTGAGGTTTCAGAGTGCTGCCATTGGTGCACTGCAGGAAGCTAGTGAAGCTTACTTGGTTGGATTGTTTGAAGATACAAACTTGTGTGCTATCCATGCTAAGAGAGTGACCATCATGCCCAAGGACATTCAGTTGGCCAGAAGAATTCGAGGAGAACGTGCATAATCATACCATGGACATGTACATCTATCATCCTAACATTTCAGTGTCGTGAATAGTGTGGAATTGTGTTGGATATCAGTAGTGATTCTTTGGTTAGAGTTCATTGCGTCCACTTAGACCACTCATATTTCATCAGCTCAGAAATTTTTAACATACTTTGTACATTTATAAAGTTCAGGGCTTTGTATTAAAACGTTTGAAACTGGTAAAATCATGAAAGGAACAAAATTACCTCTGCAGTTGTCTGTTGTAATCAATGTGTAGTTTTTTTCCTTATTTCGTAATTTTGTTCAGTTTCCAAGTAAAGTATTTGCTCTGTTCATAAAGACTTGGTTTATATTAAACAGCAGGCAGTCTGTAACAAATTTCACTCAAGTAAATTTTTATTTTTATGTTGTCTTAGAAAACTTAATTAAAATGTTTTTAT
>F01.PB429
TGGTTAAGGCATATTTTAGCTGCGTGGTCCTATAATTGTTCACGTGCATATTTGTGGACTATTCAAGTTTTCTACAAAGATGGATACGACAATGGATTTCGATCATATCAAAGAAACACGACGTGGAAAACCCACCACAATGAAGCAGAAAGTCTTAGCTTACGTGAAATCCAACCTGATCATCATTCTGATGATTCTGGCTCTCATCATCGGCGTGGTTGTTGGACTGACGATGCACGACACACCGGGCTGGGAATACTGGCAAAAGAGGAAGATCTTCTACCTTCGTTTTCCAGGGGATTTGTTGATGAACATGCTCAAGATGTTGATTCTACCTCTGATCATTTCAAGTATCATTTCATCACTGGCTTCGCTCAATGCCAAAGCCTCAGGACGGATCGGTGTCCGAGCGGTTGTGTATTACCTGACAACAACGTTCGCAGCTGTCATTATGGGCATCATTCTTGTGCTAAGCATACAGCCGGGCAAGAAAGGAGGGACCATAACTCGTGAAGGGGAAGCCAAAAAGCAGGAACCTTTAGAAGCTCTCTTTGACCTTATCAGGAACTGCTTTCCGGAAAATTTAGTTGAATCTGCTTTTAGAAGGCAAACAACAGTGACGGGTACATTCAAATACCAGCTGCTTGTGGACATAGATGCCAATTCAACCAATGCAACAACGAATGCCACGCAAGAGCTGCGCAACTTTACATCTGAAAATCTGTCGGTGGAGCTGTCAGAAGGGATGAACATTTTGGGACTGGTGGTATTTTCCATTTTCCTGGGAGCCGTGATCGCTTCGATGGCGGAAGCTGGAAAACCACTGCTGGACTTCTTCGAGGCCCTCCATGAAGCTACAATGAAACTTACCATGCTTGTTATCTGGTCAGTTCAGAATGTTTTCTCCGTAATTCGTCCGTTTAAAAAATAAACTACAGTATATATCTCTT
>F01.PB430
GGCTGTATTCTCACGTCGACCCTTCACGTCACTTGTGAGGCTACTTTTTGTTGGCTTTTTAATACAAACACTAAACATCAATCATGCGTGAATGTATCTCCATCCACGTCGGACAGGCCGGAGTCCAGATCGGTAACGCCTGCTGGGAGTTGTACTGTCTGGAACACGGAATCCAGCCCGATGGTCAGATGCCCAGTGACAAGACCATTGGAGGAGGTGATGACTCCTTCAACACCTTCTTCAGCGAGACTGGGGCCGGAAAACACGTCCCCAGGGCTGTCTTCGTCGACCTTGAGCCCACCGTAGTCGATGAGGTCCGAACTGGCACCTACCGCCAGTTGTTCCACCCAGAACAGCTGATCACCGGCAAGGAAGATGCCGCTAACAACTATGCCCGTGGTCACTACACCATTGGCAAGGAAATCGTCGACCTTGTTCTGGACAGGATCCGTAAGCTGGCTGACCAGTGTACCGGTCTTCAGGGCTTCTTGATCTTCCACTCTTCGATTCGACGGTGCCTCAACGTCGACTTGACTGAGTTCCAGACCAACTTGGTCCCTACCCACGTATCCACTTCCCTCTGCCACCTACGCCCCGTCATTTCCGCCGAGAAGGCCTACCACGAGCAGCTGTCTGTTGCTGAAATCACCAACGCCTGCTTCGAGCCAGCCAACCAGATGGTGAAATGTGACCCACGTCACGGCAAGTACATGGCCTGCTGTATGTTGTACAGAGGTGACGTCGTCCCCAAGGACGTCAACGCCGCCATTGCTACCATCAAGACCAAGAGGACCATCCAGTTCGTCGACTGGTGTCCAACTGGTTTCAAGGTCGGCATCAACTACCAGCCACCAACCGTTGTGCCCGGAGGTGATCTGGCCAAGGTCCAGCGTGCCGTGTGCATGTTGAGCAACACCACCGCCATCGCCGAGGCATGGGCCCGTCTTGACCACAAGTTCGACTTGATGTACGCCAGAGAGCCTTCGTCACTGGTACGTCAAGGTAGAAGAGGTGAATTCTCTGAGGCTCGTGAAGATCTGGCTGCCCTCGAGAAGGACTACGAGGAGGTCGGAGTTGACTCCGTTGAGGGAGAGGGTGAGGAAGAAGGCGAGGAATATTAAACATCCAACTTCGCTTCCAGTTTAATGACGTCACGCATTAGAATTTGGAAAAGACTTTATTTTAAAATGGAACTAAGATCTGTCTGACATTTTGAAATGACTTTGAACATTACAGAAATCAATGTTTACAACTAGTTGTATTCAACAAAATCAGTAATTGAGTATTGAACAGATGTTTTTTTTTAGAAAGATGGTATTTGGAGAAAAATAACAGAATAAAAAGTACTGAAAC
>F01.PB431
AATAGCGCTGAATCACATTGGAAACCGACGGAAAAGATAAAGAAGAGAAAGAAAAGAACTGATTACGTTTGTTCTGGCCAATTAATTTCGTAAAATTACAGTGTTTCATAAGGAGAAAATGTGTTAAATTGTGTACGTTATTCAACAGCCCTGTTGGGCTAAAGACAGAGGGAGAATAGTCTCTTGAAATCGCGTTCTATTTCTTTTCCCAAATTTTGACATCCGGTTTTCGAAGGGAGGCTACTCTCGTTTACCCGGCCTGTCAACAAAGGAAATATGTTGAAACAATATTTCACGGATGGGCTTGTTCAGATAGCGATTGTTCTGAGTATTTTAAGAACTGACTTAAATAACTTCCATAGAGAATTGGTGAATTATCCGGAAGTGCAGGAGATAATCCTTGGGCAGACAGCGGCATACACTCAAACAAACTTTCATATAAATTCTATTAACAGTCGCCTAGGATCCCAGAAATCTACAGGAAAAATATAGACACAGACTACTTTTTTAATACACCATTCTACAGAGAATTGCGTTCCTTCCGTCCAAGGCAAAATTATGATCAGCATGTGCCAACATTTCTCCTTGTCTCGGGATCTAGTGCACCAGTTTTCGATCATGAAAACATACCAGAACCAAATGATAACAATGATACTGAAGATGAAAACAACAACAGTGTCCAGTCTGAAGCCTTGTTGACTTCAGACGACCTTGAATTAGAAGCTGAAAGCTTACTTAACACTTTGGAAGAAAGACTTGGTAGTTACAGTTTACAGAGTTCCGAGCCAATGCAGGAGGTATACAAGAGCTCTCATTTGTTAATCCATGAAAGAAAAAATTTGTATTCATTTC
>F01.PB432
ATCGAAAATGGCCACCAACCAAAGACCAAACCTACCCACCCAGACTAGAGTGAAACCCACCCAAAAGCCCATTCATCTGTGTCATAAAACAAGGTTAAACACCAGTTTCTTCTAAACGTCATATCTTTTCTAGGAATATATCATGAAATGTCTGGTATAAGTTGTTGTTGTTTGCTCTTTTGCCCTTCCACCCAGAGGGTGAGGGCAATCCAGCTTTATTGGTAGAGGACGACCCCAGGTTCTCTTCAGGGTATCAACATAGGTAGTACCTGGGTAGAAGCCCTAATATTCCTTCAAGTAGCCGGATTTATACCTTCCTCAGTTGGAAGTTCGAGTACGTGCGGAGGGGTTTGGGCTCACGGCGGTGAGGGCTGACAGGCCGGTGACTTGAGGTCAGAGACATTAATTACTAGCTTCCCGCATCCCCCACCCAGCCAAAATTGCCAGTGTTACTAGTTGTGGGTGTATTTTGTACTTTGTTGCTGATTGGAAGTTACTACAGTATTCCCTCTCTACAACAACATGCTTTAGGAGACAAAATATTTGTTTGATGTGCAGAGGGAGTTGCTCAAGAGAGGTAAAATAAAGAACACTCTGAATATTTGGGACACATCAGCTCTTTGTGTTGTAGGGAGGGAGTCATTGTTCAGAGGGCCTTTCAAGAGAGGAAATACTGTAGTAATTCTGCTGTTACAGAAAATGCTTACTGAGTCTAGTTCTTGTTGAAGCGAAGCATTTTTTTTCATTCCTCAGTATTTTGGGGTTTAAGTTTTATCCGTTTTAATCAGTTTGTTTTTCGCAACAGGTAAATATATTAGTTTCAGAGTCTCACGAACTTTCAACCAGTTATTATTGTGTAAACAAATACTGTAATCCATTTTGTATAAATCAGATTTCTTTTAAGTATCAGGTCTGAGATCTGCTTCCT
>F01.PB433
GTTGCCATTGACTATGATTATATAAACGGTCGGGTCTATTGGACAGACGTTGTCTTGAAGCAAATAAGGAGTGTGTCAATAAATGGCGAAGAGGAGAAAGCTATTAAAACCCTGAATAAAGCCTCTGTTGCAGACGGAATAGCAGTAGATTCTGTTTCTCGGTTGATTTTCTACACAGATACTGGAAATGACGTCATTGTGGTGATGTCATTGGATGGTTCCTATTCTGCAGAAATCGTTAATACGAATCTAGATGAACCGAGAGCAATAATTGCAGATCCGGCGACACTTAAGATATACTGGAGCGACTGGGGGGCTTCTCCAAAAATAGAATCAGCCAATTACGACGGTACAAATAGACAACAAATCATTTCGACCGATCTTCGTTGGCCGAATGCGATAGCTGTTGACAATAGAGCTGGAGTGATATACTGGGCGACGGAGGAAAGGAGACCATTGAAAAAGCTAATTTAGATGGGTCTAACAGACAACTCCTAGTCCACAAGGTCCCCACACATTATTTTGGACTTGCCCTGGATCCTAGCATGAACAGACTATTCTATACAGACTGGACCATGAGTGCGGTGATGACTTTGTCAACCGCCGGTGCCAACAGCACACATTTCGGACCTGGTGGCTTCCAGAGATTGATGGACATACATGTACATAGGAGTAGTTATAACCCACAGTTTCAAACCGATGCACTGACGGGAACGGTGGGTGTAGTCAGATTTGTGTCCCACCAGCACAGACAGCACTAAATGTATGTGTCAGACCGGCATGAACTTGCAACCAGATGGAAGAATGTGCCAGTAACTTGCAACCTTCACACCCACGAGGGCGTTCATTTAATATGTCACTGACCAGCTAGAAAAATCGTATAAG
>F01.PB434
AACAGACACCAGAAGAGTGGCTTGCTTTTAATGTTACTCAAGTTTGTTTTTACATTGATTTCTGTCTTGTCAGATGTAAAGGGCATATTGTCTTTTCATAACAGTACAGTCTTGCCTGTATGTGTTGATTTTTTAAGTGTAACATATTTGTCAGATCGTGGCAGGTATAAGATAACAATTAGTGTTGACATTGTTCATAACAAATGAAGGCATTTTTATGTACCCTGTGCAGATGCTGAATTTCTTCCATTGTTACCAAATTTTTGAAACCAATTTCGCTTAGAATTTTGGATTGTTGGCAACAACTTATTTTTCATTTTCTGCTTCACTTTTGTGAAACAGTTTGCATTTTTTAAGGTGTTTGGTGTATGACAGGTAAAATATTACAGCTTAATAGAGGAAATTTCTCCTTATAAACATACAGAAATATGTCTCTTTCATTTTTTTCACCAAAAATTATTTATTAATATTCAAGATTAGTTGTTAGCTCACCTGAGCACACCATGCTGAAGGTGGGCTTTTGTGATCACCCTGTTGTCTGTTGTTGTGTGTCATCCATCGTGCATCATCAACAATTTGCATTCGAACAACATCTTTCCCTAAACCGCTTGTTGGAAATTGACAGACTTTCCCTCAATCCTCCTGGCATGGTCCTCTACCAAAGTTATACAAAGAATTCAATTCCATGCAGAACTCTGGTTTCCATGGCAACAGAAAGGAAAAACTTTGAAAATCTTCTTGTCAAAAACCAGAGGGCCCAGAGCTAAGATATTTGGTGTGTGGCATTTTCTGGTAGTTCTCTAATTATCCCCCTTGGGTGAAAAATGGACCTGCTCTGGGAGTCACTAGTTTGACATCGAATTAtat
>F01.PB435
CCTACGCCGTGAATTTCTCACAATAATGGCCGAAGAAACCGAAGCGCCGGTACCAGTACAGACAGTGGAGGAACCTCTGGATCTCATACGACTTAGTTTGGATGAAAGAATCTATGTCAAGATGAGAAATGATAGAGAACTTCGTGGCAGACTTCATGCCTATGATCAGCATTTGAACATGATAATGGGAGATGTTGAGGAGACAGTTACCACTGTGGAGATAGATGAAGAAACTTTTGAGGAAATCTACAAGTCCACAAAGAGGAACATACCAATGTTGTTTGTGCGTGGAGATGGTGTCATCCTTGTCTCACCTCCAATGAGGACGGGAACCTAGACTTTGCTACCAGTGTGTTTATCTGAACATTGTATTTTGTGCACAAGGCAGCTAAATCTTCTTTGAATTTTCTGAAATTCTAAACACATTAGGGTCACCAAAAAAGAATACCGTGTATGTACATGATTGACTCTTGTTTATGACACAGAGAACTGTCTAATCATCATAGCTCCACCTGCTTTTTTAAAGTCATGTGTTTTTTTTTAACTTTCCTTATAGGATCATTCTTTTTATGCATGACATAGTAACAGCAGGTGTGTCAGATAGTTCTGTGGTATAGTTAAGTGTACACAAAGGCGTCAGTGGTCACTGTCACTACAGCGCGACATGATGGACAAACTTGATAAGTGCTACTGAAATCCAGCTGTGAAAAAAGAAGACTTCCCAGGGAATAAACATAGAATGCATACAAAATAAACTTCAGTATTTTTACTGAAATGATGGCAGAGTAGCCATAAGGTTAAAACTAGCAGATATTGTGGTATATAAAGATTAAATCATTTATTTGCTGATTTGCTGTTTTTGAATACAGAGGATTTGTTTGCAGATAGATATTAGTTCAAGTTAGAAATGTAGAATTTCTTCCTGAAAGGTCGCTGTATGGAGTATAAAATTTGTTGTTT
>F01.PB436
CAACTGAGTTGCTTCAGTGAGGTATAGCAGATGGTGGAGATATTGAAGTTGATGGGACTTAAAATACTGTAACATTATATGTAAAAAGCAATGAAAGGAAAGTAAAACAACTTTTGTTAGTGGTATTGGGTAGCAATGGGTATGGGATTGTGCTGCCCTTCTGGCATGCCAGTTGATCAAGAACAACAAGTAGTAATGAACACTAGAGAAATGAATGCTTCTGAAAGGGAGGAGACCAGAAACTGTACAATCGGCATAGTGCACAAGTTTACGTTGGAGAGCGAAAGAGAAAGATAGAATCAGATGATAACAAACCTCCAGACAATGTTAACGATGCAAATAAAACATCAAGTGATACTGTTCTTATTGCAAACAATGAAGCAAATGGAAAAGTAGGGAATGGAACTAGTGAAAAGGAAATGACAACTAGCGTGTCATCGGAAAATGACGTTGACGGTGAGTCTAAAGATTCTGTGCCAGACTTCCTAGATGAATCTTTTCTCTCGTCGATCCATAAATTTCATCCTCCACCGGTCATTGCACCATTTGACCCAAACACTTGTGAAGTTAAGAGGCGACCTCGTAGTTTGGACTCTGCCTCTGATGGTCAAGTTAAAAGAAAGTCGCGACCTCTAAGTTACAGCCCAGGCCTTCTGAAAACCAAACATCCTCGCAGTTTACACAGTATTCAGGAAACCCTCCACCTACTGTCAAACAGAGACCCCAAAGTATGGATATGAGTGCGTTCTTTGAAGCAAAGGATTTGATATCCACACACAGAAACTGAGAAGAGTGTTAACACAGAAAGTGAAGGAGAAAATACTGCAGGATATGGAGAACAATAAGTGTACATTACAGCCTGGGCAGGTGAAGTACCTTGAAGAGGGACCAAGCAGATGTTTTCAGCCCAGTCAGATGGCAGCT
>F01.PB437
TCGAGTGTTGGAATGTAACGACGTTGAAAAGGAATTGTGAAAAATGAGGTCGCTGGCTTTTCTTGTTATCTCATCTCTCGCAGCGTCGGCCTTAGCATGCAGCTGCAGACCCGACTGGACGGCTGAGGATAGCTATTGCAGGGCAGACTTTCGAATTCTGGTGTATGTAACAACAAACGGACATGTCCAAGAAATGACCAGAGTTTACAAAGTGGACCTCTTAGTAGCCTACGATTTAGGTTCGCAGAATAGAGACCTACTGGACAAGACACATGTTTACACAGCAACAAATAGTGCGGCCTGTGGTGTTATTCTACAGAAAGGAAAGTACTACGTTCTATCAGGAAATTACGAAAGACAGGGAAAGAAAGCAAGATTCCGCATTGGTCTTTGTGGTTACCAGAAGATGTTTGACACCAATCCACAGAATACGTTCCAGCCTCCGAACTGTGGTGGATACTAAATGATAAAGTCTCGACCGGCTTGTCGAGAAAAATTCCGTAGAGTTATAAGCTCAGACAGGCTATCATGAGTTGTATTGTTAATATTGTCGTTATATTTTAAACTAAGTTTACATTACATATGTCAGAATAACAAAATACCGTGTCCTCTTTAGCATCGATTTCTAAACCGACTTGTATACTCACCATTGTGTTTTAGTCAGCCTACAGAAAGCATTTTGTTTGTCTTAGCATCACATGTATTAAAATAACCTGTATTTGTGTGTCTTTACATCACCTGTCTTAAGAGACCACCTGTCTCAAGATAGTGCATATTCAATTCCCTAGAATAACTTTTAATTGGATTTAAACGGGATTAGAAGACCACCTATAAAAGATATCATATTTTATATGTACCTTATGATGTCTTTTAACACAGATTTTGATAAACGTATTTCTGTATACGT
>F01.PB438
GGGTAACTGAACAAAATGAAAAACGTGGTTTACGTAGTTTGCATTGCAGTGTGCATTGCAGCAGCGGTTGAGGGCTGTTTAAGAGACACCCAATGCTCGGGTATGTTCTGTTCCAATCCCAACCAAAAAGGAACGTGTGTTGGTGCAGTATGTACATGCAAGGACAAGGTTCGATGCTTCACAGCTAGTCAGTGTAGATGTCCTACGCCGTAGTGCCAGTTTGGCCATACTGTCAAGGTGGATATTGTGTTTGCTGAAATTGGATACAGCTTGATTCTTGCTGGAACAACACACTTTGTAACTTTCAAGATTTTTAACTGTATTTTAAATAGATGATTATATTTGTTCTCTTACGGCAAGTATGTTGAGAGTGAAGGAGTTGAGATGTTTACTGCATGTTTGGATTCTGCGACTGTTGCGACTGTTTTATTATTGTGAATGTGTCATATAAATAGATAATTTTGCTAATGCAGATCGTTTGATAGTTTGGCCATACTGTCAAGGTGGATATTGTGTTTGCTGAAATTGGATACAGCTTGATTCTTGCTGGAACAACACACTTTGTAACTTTCAAGATTTTTAACTGTATTTTAAATAGATGATTATATTTGTTCTCTTACGGCAAGTATGTTGAGAGTGAAGGAGTTGAGATGTTTACTGCATGTTTGGATTCTGCGACTGTTGCGACTGTTTTATTATTGTGAATGTGTCATATAAATAGATAATTTTGCTAATGCAGATCGGATAATAAAATACTGAACTACTTG
>F01.PB439
AAAGATGAGAACAAAGCTGGTGAAAAAGAAGAGGAGACCAAAGAAGAGGAGACCAAAGAAGAGAAGGAGACCAAAGAAGAGGAGACCAAAGAAGAAGAAAAGGCGGACGCTTAAATAGCGATAGGATTGTTATTTCAACTCTGAACTATTTGCACTCTCAAATAGCTTCGGTATTTCTGTCTGTGTAGGATCTGTGTTACTTTCAGAAATGGTAACGTCGACTCTGAGAATAATACTTTGAAATTGTCATGTCTTTTTGATGAATGAAAATACAGGACAGAGGTTTATTGTTTGTTTCATATAACCCGGGCCGATAGACGAGGGTTATATGAACAAATAACCGTTTATACCCGACCATATAATCTGTCAAATATCTTTATAACTAATTTACAATACTGCACGGTTGCTTTTTTCTTTCAAATAATATTTTAATAAATTTGCATCGTAGCAATTATTTGATGGACGCTGCAGAGCGACGGTGTGTGTATGAACGTCAGAGCCGTTTAATATATGAATAATATAAACGTCACGTTTAACCAAGGAAAAACGAGATAACAAACGTTCAGTATTATAAAAGAAACCTTATAAAAAGATATAATAGTCATTTGAGCTGGTGATTATTTTTATATAAAGAAAATTTAAAGAAATTGTGTCAAAGTTTTGCAAATAAGTGATATTTAAATTTTACTATTATTTTATATTAAATGTTCTAAGGAATGGCAATACAGTTGCGTGGTTGCGATTAGTTTCGCGTTAGGAAACTATATGGTGTAATGGTGTTGTACAAAGTTTTAAGTGAAGCGAAAATAAATCCTAAAAT
>F01.PB440
tAGGCGTAATTGTGAAAAAGATGAAAAACCAAAATTTAGTTTGGACGCCCTGCAGTGACAGTACTACCTGATTGTTGACATGTTGATACTTTAACCGCCTTTACTTTGCTCTTTATTCAGTTATTTATATTGATACATGTTTATACGTCCCTGATAACAATACGTACCTGTACTTGGAAAAGCATTTATTTCGGATAATTCATTTCCGCCTGGGTTTGTGAAACTTTAAGGGACTTACAGATAATGGCTGTTACGCTGACGGAAAAAGATATTTCAGAGCTGAAAGATGCGTTTGCCATATTTGATAAAGACAATGACGGGTTTATCCGAAAGGCAGAGATGAGGGACATTCTGATTTCGTTGGGAAAGGACGGAACAGAAGAGGAAGTTCGAAGGGTCCTCGAGGTCGCTGACACTGACGGTGACGGAATGATTAACTTTCCTGAATTTCTTAATATGATGGCGAACAACCTGAACCAAGCTCAGGGGATGCAGAAAATCAGCTGGAACATATGTTTAAAATTATAGACAGAGACCAAGATGGCTTCATTACACATTCAGAAATGAAAAGAGCTATTGAGGAAATGGGCGACACAACAACAGATGCAGAAGTTAATGAAATGATTCGGAAGGCTGACTCTGATGGAGATGGAAAATTAACATTTGAAGAATTTCGGCCATTATGAAAGACACACATTCGGTCAGTTCGACTGAAGACCAGAGGAGCTTACCACATCAGTTGGTTCATATTGAACTGTACTTGTATCTCATCACCGGTGCTCTAGAATGTCAAATATTCAGTCTCTTTCTATTTTTTTCTACTAAAActggaaac
>F01.PB441
GGGGGGGGGGGGACAAATAAACATGTCTAGAGCAAGCACTGATAACAAGTAAATCTGCATGTTCAGATACTGCACTAAGACTTTTTTACCAGTTTCTGGCATACTAAGTACATGTTTTTTTTTCTGAGACTGCCAATACTGGTAAAAAAGTCTTAGTGCAGTATCTGAACATGCAGATTTACTTGTTATCAGTGCTTGCTCTAGACATGTTTATTTGTCCCTCCTCCCTTCCAAAGACATACAACAAAATGTTATTAAACTTTAAGTCAAAATTCCTGGTTAGTGGTTTATACCAGCATGTGCAATATTAAAGCATTTTTAGCTTCTGTTAATCATTAAAGTCATGGTGGAATTGGTAAACAGAAAATTCCCATTTATAAGTGACCAAATGTTTATGTACATAACATGATATGTACATAGATTTACTAGTATATACTTTGGGGTTTTAATCTTACCAATACATTATGGCTGTAGTAGTTGGTGAGCCAGTTTAGTTATCAAAAGTATTAACAGATAGCCACAAAGTCGTGCAGTCTTACATAAATACTCGTGCAGCAAACCACGTAGTCTACTTTCTTCCAGTTAATATAGCAAATTGAAGTAGTTTTTTTACCTGATGAGAAACAGATAATAAAGTAATTATATGTGTACTTTTAGATTTTGATCTTCATAGGTGTTTTTTCTTAGAAAAAATTATTTGGTGTATGTATTATGTTAAATGTTCATAAGCAATAATAAGCAATAATGCAATTATTTTTTTCACAACCCAGCTATTTTATAATAAACTGTAAATCAGT
>F01.PB442
GGTGTTCTTGAACATGGACCTGATTGTTGGTTTTTCTATACGCCGTTTCTCGTGGTGATATGTAACTGTCATCAGGGAGCCGGTGGACTGCATACGTCTTTGAGGTGTAAGTACAGAAATAGGACAGTCATATGTTACTGCAGTCCGGAAGATCCATCAAATCGGAGATAAACACAATAAATGGCCTGATGATTCCGACATCTTTGTAGACGAAGAATAAACAGCATGCTTAAAGACAACGTTTTTCCACAACCTTCGAAGAGCTTCAGACAGAGTGGTTTCTGGGACTGCGGTTGACCGTAAGACTCATACTGACCACAGAAAAAAAAAATACTAAATTTAAAAATAAAACAGCAGTTTCATAAGATGAACTTATCCCAAAAATGATCAGTTTAATTCATTACGAGGACGATTGGGTTTGTGCCGATCTGAATACTGGAACATACATAATTTACGCACACTAAATTAAAAATTTACAAGCTGTTGTGCAAGTATGTGTTGAAATGGAAAGTACAGGACATCATTCCTTTTTAAGTTTTTGCAATACTTCATTTATTTCAAAATAATATAGAACAGTAATATGTAAATCAGAACGAATCATATGTCAAACTGACCTTTCTACTAAAAGGTCCATAAAATACCCTGATAAGATTCTACATACTTATAGATTTTCATGCTGTTTTTACAGTTTAGTATTAATTTGTAAAGTATGCCAAATTTTATCTGTATTCTACTTTCCATAAATTAGTATTTTTATTTAAGACATGACAATACTATTTGTAGTCAATTATATATACACAGGTGTCGGAATAAAAAAATCAGTTTG
>F01.PB443
TACCATTTCATTAAAAAAGTATATTTTATCCATTGAAAATTGGACTGTCGCTTTAAATGTACGTATGAAGTTAATCAGTTTTTTCTTCACTTTACGTGCACTTCAGACTGTAACTTTTACACATATGCTCATCGTTAAGCATTTTGGACAGTAAGCGCGTGTCCAATGTTTAGATACTACGGCATATTCTAAGGCATTCAGTCATGTAGTATTGCCATTTGAAACACATTACCCAGTTCCAGTTTCCTACTGTTACTCTTTTACTGAGTAGCACGGAGATCCTCTCAGAATGAAGCTAATACCATGTTTTGTAAGATTCAACTTTGGAGTACATTAAGCAGACCTTTCCCAGAGCTGAAAGGCACTGAAGTACCACAGCGCCTTAGTATCAGATTCAGACCCCCCCCCCCTCCAGTTTAGGTGTAGTGCCTTAAAATTGCTCTCGGTGTTCACGTTTTTGGTCTTTATAGTGCTATTAAGACCAGTATTTTGTTAACTGAAGTGATTTGTTCAGTATTTGAGCCTGTAAATAAGGAAATCTGAAGTCAAATTCATCAAGTTTTAATTTCTGTAACTTCCGTGACACTTGTGGGACTTCCTTATGCACAGATCTTAACACTGCCCTAGCGCCTTAAAAAAATTCTGGAGAAGGGTCTGCGTTTTTTTTTTCATTTTTCATTCCAGACAGCAGATTTAATAGCAGGCTGAAAGTTGAAGGTGTTATTACTGAATTCAGGTCTGTTTTAACCACCTGTATAGGTTTGCTGTATATAGGGGTTTTAAAGTGGATTTAGGACAGGGAAGACTGATACAAAGCTCATCGTCCATGACATGTTCTTATTTTGAATTGTATTAATTGTTGAATTGTTCAAGGTTTTATGTAATTTAAATATTGGGCAAGACTAAACTGGATTGAAATGAAg
>F01.PB444
ggttATTATCTGTCCCCAAAATGGTGAGACGTGAATTTATTGTTACAGTCGCCATACAGATATTTCTCATACAGCAGACAGCTGGATTGAAGTGCCGACTATGCAGTAACGTGGAATCTCGAGATTACTGTACAGATGATATTACGTGTCAGCCGCACGAGTCATGTTACATGGAAGAAAAAATTATTGGTGGTCGGATTCTGTTCGAAGGAGGCTGTCGCTCCAATTCTGTTTGTCAAGCTGCCGTGGGAAAGAGAGAAATACAAAGAAGAGATGATGGTGCCCTTATTGCTTGCTCTAGGTGTTGTTCCAGCAATATAACTGTCGGAGTTGAACGCCACTACTGCAATGACTTTCTTTGCGGACTTACAGCTTCAAATTTACATGAATGCTACCAGTGCACCCTTGTGCCTGACATTGAAGAATGTAACCATATAACGACATGCAACGACTTCGAGGTGTGTGGTGTCACTCGATATAATATGGAAGATGCGACGCACCGCTATTCCCTTGGCTGCAGGAGAAACCATCCATGTATCGAGACGACCAGGTTTGTTATTGAGAATGTTTCGTTGGACTCATCAACAGTGGGGAGGCGCAGTCCTTTCAAGTCTCTAGAATTCTGTTGTGGAGGGCCGTTATGTAATACAGGAGATCCAGACGAACTTGCAAAAAAACTTAAAGCTTTATGGAATGCCGGAACCTAAATAAGACAACTCTAACGTACATACCACCGACAACCAGTGGCTAATAGGAGTCACCAGTGGCACTGGGAAATCAACGCATGCGCATTACATATATTAGCATAAAGAATTAAAatat
>F01.PB445
GGCGCGATGGTTGTTGAGCTGCGTTGGCAAAATGTTTGAAAAAATCGGTTTGATGCTAGGGGGCTTGGCCCTTATTCTGAACATTGTCGGACTGGCAATACCGTATTGGTTGTATTATTCTGAATCTGTAGGGGTTTCAAAGTTGAAGCATACAGTGGGTTGTGGAGACTTTGTATTGAAGGATCGGCACTTGGACTTTCTAAGGCAGGATGCGTTACTGTTGACGATTTTGAAGCAATCTCAGGCCCTCTTCCTTCGGAATTCAAGGTATCACGGGCAGTAGAGATTTTAGCTACGCTACTCCTAGCAGCTGCTCTTGCCTTAGGCAGTATTAGAGCCTTTGCCAAGAGAGACAGTACTTGTTTCAGCGTGTTAGCAGCGGGACTCGCAGTTTTAGCAGGCGTTTTGATGATAATTGGCGCAGCCATTTTTGTTGCCAGCGACGACGTGAAGAAATTCATCGAGCCGGAGGTCAACCTGAAACCTCACGCCGGCTTTGCTCTCTGTATTGTTTCTGGAGTTCTGAGCTTCGCGTCAGCAACTATGTTCTTTATAGAGTACAAACAGCAGTGACCAAAGAGCTGGAAGACTTCGTACATATCGGATTCATGCTGTATTGTGCCGTGTTCAACTAAAGTGCACTTACTTCTTTGTTGATTTGTACATCTGGTTGTATCATACAAGCATCCAGGTTACTCAGATTTTTTACACAATTTGCATGTTAGCAAAATAAAATACGAAGAATTTTTATGTCACAGTTTAGCATGATGAATTAAAATTATCAAAG
>F01.PB446
CTTTAGCGTTGGAGGTCCACATGCAATGGTCGTGCTAAAAGAAGTTACAAACATGTTTTGGGCTTTGGTTTTAGAAGAAGGCAAACGGTACACACAGACTGTGGAACAGTCATTCCACATAAGCATGGCTGCATTGGAGATACCTACAGATCCAGCTATCAAGGGAAAACATCAGACAATATCTGTGATGGTTGCCAGCCAGAACTCAGAGTTTCTGATCTGTTCACTGAACTTCAAACACTTGACTCAACAACCGCTGGATCTGAACTTCAACGAGGGAGAGGAAGTGACTTTCTTCATAAATGGACAAGGTACAGTGCATCTGACAGGATATCAGCTGGAAGATGACAATGGCTTTGATGAGGATGACCTGGAAGGGTTGTCTGAAGAAGAGGAGGAGGAGGAGGAGTCAGACACTGACGTTCCGCAACTTGTGAAGAAAACACCGAAAAGGAAGAAGAATACAGAAGCAGATGTTCCAAACAAGAAAATAAAATGGCTGACTCCAGGGGGTACAGAGTTCTCTGATGATTCTGAAGATGACAGTGATGAAGATGAAGATGAGGAGGATGACCCTGATGCAGATATGACAAAAGAAATGCTGGAGATGGAAGCAGACGAGAGTGATGAAGATGACAGTGATTTCAAGATTGATGAAGACGACGAGGAAGAGGAAGAGAGTGACGAAAGTGAAGAGGAGGAAACACCTGCCAAGAAGAATGCTCAGCAAGCAAAGAAGGAGAACAAGACACCGAAACAAGATATGAAGAAGTTGGACCAGTCTAAGGCAGAAAAACAAGAGAAAACTCCTAAACCAGACCAGAGCAAGACTCCTAAACCAGACCAGAGCAAGACTCCGAAACAGCAGGAGAAAAAGGATCAAGTGCAGAAGGGAGGAGAAACCCCTCAGAACAAAACCCCAGGGCCAGGCGGCGATGCTGACCAGTC
>F01.PB447
ATGGAAGAGAAAATTTTTTGTTGCAGTCATGGCCACTTTAAAATTGTGCGGTTTATAATTATCACATTTATTCTAATTATCACACAGTTAATTATAAACAGCGTGATAATTTATGTTTCCAAAGAAACTTTAAAATTGGGCAACCGAGTTTCTTACATGTAGAAGTAGAAAGCAGTTAATTTGTTGTTTATATTTTAACAGTTTGAAAGATGTTGATGCAGGCCTTAAACCTGGGAAGATGGCAGATGACACAAAAAGAAAGTTTCTGTTTACTGTAATACAGTTTAATATGTAACCAGGCTTCCAGTTAATCATAGCTGTGCCCATTCACAGGCATGTTGTGGTAATGGAATTGCTTTGAATTTGCTCGAAATATGAAACACAAAAAATTGATTCTGGAAATAATACCAATTTAATTGAATTCATCAGAAGTTATTTCCGAGAACAACTGGGTCAGACTGCACCTGTGAATTAAATATTGTTCTTGGTTTACTGAATTCTGAGACTCATTTTGTAGAAAGTGTTATTTTTTATCAGACTTCACCAGTGTAGAAAGTTAAGAGAATTGCATGTGAAAGATTTGCTTTCAGCATCTGTATTATATTTTTATGAAATTGATATTTTGACATTTTATTGTTTACTCCCTGTTTTGTGTAGATATAGTTTGTTGTAAATTATCAAAATGTGTATATTTCTGTATTATATGTAAATAGTGATACCAAATAGTGCAATGATATTATGTTTGTTAATGTTGATAAAAATGTCAGTAGATTGGCTCTGTTAAGATTCTTCATCAAAATCATTTAGAATTTATGACATAAAAGTTTC
>F01.PB448
ATATTAAGTAATATATGAATTAATTTTTTTGAATTAAACCTGTGCAGTTTGATAAAAATATGACTGGTAGTCAGAAGGTCCCAGCCAAATCACTTCTTATCATTAGGCAAATAACTTATCGCTACAAAGAACAGTGACTTTTACTGTTGGGACAGGTGACTAACAGAAGGACCGCAGGACCCGATGAGTGACTGATAAAAATGTTGGTTGAGCTTTAAAAAAAACTTAAAGCTTTGTATAGTATCTATTGAGGGAATAGTTGTTTTAAAATTAACTTTTACCGCGTGGGAGTAGCCAGTAGCAAAACCAGCAAGTAGAAGTTGCGTGTGTGTGTGTGTGTGATTCACGTCTCACTCAACAACTATTGTCATATGGAGATGGGCCCTCACCCTGATCAAGGGATGGCAATACCGGGGATCAAACTCACTACCTCCAGATTGATAGTCAAGTGCTGTAGCAACTGAGCTACCGGCACGGGTCTAGAAGTTTAGTAGGTCACATCCGTGATAATTGGTGCAAAGAAAAGGAGCCAAGAATTATTTGCAGATAAAATTCTATGCTGTCATTAGACCTGCCAGTTTTCTCGAGAATCGTCTATCCACTGAAGTAACAAGTTATACGGTGTCTGTTTTATAACTGCAAAGTTCCTATTTATGATTAGGTCTAATTAGATTTTTTATATTTACAATTTTAGAACAGAAGAACCTGTACTACAAATTCTTGTCTTTACATACTTTGTAGATATGAATACATGTATATAGACATTGAATCACCATGGTAATTGTGTACTAATCACTGTATAGGTCTACAATGATCATTTTCATCATTCTAATAAAAGTATATTTTTTAg
>F01.PB449
GGTGTTGTCATTAGCAACCACTATCTGGCTGTCAATTTTTGTGCAAAATCGGCCACAGAAACACCAGGAAACCACAAAATACATGATATAAGTAAGAAAACAGAATGGCAGATTCCCCAGCTAGGTCCGCTGCCGGCTCACCTAATCCTTCTGTAGGATCAGGGAAAAAGTCTAGACAAGAAAACCAGTCAAGGCAGTCGGGACGGGTGACATTTCCAAACTCGGCAAAGTCCACCTCAGACCGTTCAGATCTTACAGATGACACAGTGCCAGCTGGCAACCCTTTCAAGATGCCGCCTGACAGTGACATCTTTCTGATGAGAGATAGAGAGAGACAAAGGAAGAAGCAGGAACGTTTGAGACAACGTGATTTGAAAGTTCATGAGAAGACAACATACGCATCAAAAGTGAACTTCAAGACAGCTCAGATGATCAAACCAACAGATTCGGATGAAGAGAAGGATGAAGAAGAAACAGATAAAGCTGTCGCTGTCAAAGATGATCCACAGTTCACCATTGCTGTTACAAGAGACAGACATGTAGAAAAAGAGTCACTAGCAGAGTACATAGCAAAGAAAAGGGAAATGTTTCTAGTCCAATATTCACTAGGTGTGAAGCGTGATGAGACGCAGAAGTTAGAGGAGATTGCTCAAGCAGAGGAACGAAAACTGGAACTTGCAGAACAATACCTTGAGGAAGATGCTGCCATGTTTGATGAATTCCTCAAAGAAAATGATTCCAATTCTGCCGAGGCAATGAGAATAGCTGAAACGGAAACCAAGGCCAAATTAGAAAAGGTTGCTGAAATCAAGAAAATCAACGCACACATGATGTCCATCAAGTCGGAAATCTCCAAATATGAAGACACACTGAAAGAATACCAACTGTACAGAACCTTCCTAGAAAACCTTACACCTGCTGAAATGAAGAAGGAAATAG
>F01.PB450
TACGCAACCTTACCAAGCGCTGAACTGCCAACCCTAATTACCAATCCTAAAGGGAAGTAACTGCAGGTAGATGCTTTATTTCATTGTAAATCATAAACACCAGGTGAACTGGCATGGCGACGTTTTGCATATGCAATATTAATGTGAGTTCTATTAAACAAATAAAATAAAATTAAAATTGGACGTATGCTGCTCATTTTGGCCGTTACATTAGGCTAAAAAAAATTAATCTTTAGTTTCTCAGGCTATTTTTTCCCAAAATAAATGAGGGAGGCGGAATTTGTTTAAACCATCAATATTTTTATTCCTAATTTTGCACTTGGTATGAGGTTTCATATCCCCAAAAATTCATATAAACACATTTTTAATGATCAATGGCATTGGATATGTCGAAATTACCATCTGTAACATATTTGATCAATGTTATTGAGACACATATAGAAGGTTACGCACCACTATTAACTTAAACAAACCGTTCACGGCGGTACTTTCCTTCTTGCCGCACCTGGAATATAAAAACAACGACGTTTTTATATTAAATTTTTTTTTGCCAGCAATTGAAAATCAAAGTATTAAAACGTATGCGGCGGTGCCTGAGAAACTGAACATTAATTTTTTTTAGCCTTACCGTCCAGTTTAAAGAAAGCTTGGCACAGATTCATCTGTTGTTTATGGCTTTATGTTGTCATAGTTAATCTTTGTTGCTGTGTTTTTCTGTTTGACCAGGTGTGGCTTAATTAATTTAAATGTTTTTTTATTCAGGAACTATCAGCATACTGTTTTGTTGTTAGCTTATGCCTTCTCTTTGCCTTATTGTGTTGACAAATACAGTCAAGCTTCAGTAATTCGAACTTCGAAAATTCGAACACCGTTGATAATTCAAACTTGTACTTCAGTTCAGATTTTATCCTTTATATAATATATATTGGTATATCTTTGAAACTTCGAAATGATCC
>F01.PB451
AAAAAGAAAAGGCGACTTTTCAATACGACGAAAAGTTTCTTTAAGCCAGTGGAATTCCATGATGCCAATATGTAAGGCGACCCTTAGAAATCGTTGCAAGATCGTAAGTGCAATAGGGATGTTTGTTGTATGTCAGATTGAAATGATTTGTGCGGTTGCTCTTGTCCTTAAATGCCATCTATTTTTCATTGTTGATTAAGCTGTAAAGAAATTTTATTCAAGTATTTAATATTGCTTAGAATTATTTTTTTTTGCTTGACTATGCGAAAAATGCACTCGCCCAGGGTCAGTGTTTGCATTGGTTAAGTCAAAAGTCTTAGTCGTTACTAGGTATTTGTAAAAACCTTGGTAGAAATGTAGCAGTGCAACCAGTGGAATAACTGCTTGTATGTCAATAGTATTTTCTCGATTGGCTGGCTGATTATTTTAGTTAATACATCATATTTCATTGTTCAAAGATTCATTCTCTTGTTTGAGGACATTTTCTGAGCAAGTAGACCAGGAGTGCAGTCCTGTGACAGCTCATGTCTAATGTTAGTCAAAATTCGAGATTTTCGTAGAATTCAAAGTCATGAAAAAAAAGTTTGCAAATGGCTGTGTTTAAAGTATGGATGGTAGAGACATGGCTTAGCTCAGCACAAGTCGCCATTTAGCTTGGTGTGGGATTGCTTTACATGACAATGTGTATCTGCTTTGGCACAGTGTGAAAGATATTTAGAAGCTTTTCTGAATTTTGTCAGCTGTGTAAATTGCTTTGAATCCAGGTGCTCCTTGACTACTGTAACTTTCTGCATGTCACTGTATATTTGGTTAAAATGGAGTAGAATTTAAACAAAATTGCAAAGCTATGTTATCTGAATACTGTGTAGTTAATATCAGTACATGT
>F01.PB452
ACACACAAGTCCGTTTCGCGACTTCCGATGTAAACAGTGCACCCAGAGATTTTATTTTTCGAAATTTGCATAATTAAGGTGTAAGACATGGGGGAAGTGACAGACGAGCAAAAGAAGGTTATCACACAGATGGAAAATCTGTTGATAATGACATTTAACACAATGAAGAAAGCTTGCTCAGAGAAATGTTTAAAGCGACAGCATGATCAGTCGAATGTGGTGAAGAACGAAGCCGTGTGTATGGACCGCTGTGTCGCCAAGTACATGGAACTCCACGACATAATCGGCAGACGTCTGTCACGTGACAAGGACACTTACGATTTACTTGCCAACGGGCCGTATCAGACCAAATCTGAAAAGTCGGGTGCTGTTAAATGAAAAAAAAATGGAATGTAGGTCAGACAAGATAGTGATGACTGAAAGAAACAGACAGTTATCTCTTTCACCTCCGATTCAGTAATACACCTCTTTCATGGGCCCAGTGTCGTATGGTATACCAATAGTATACAGCGTGATCTTCGACAGACAACGTACTAAGAAAGTTACATCTAAAATTTTAAACCTTTCAGTGTTGCTACCTCAGAATCACTACGTGTAAAAAAACGAAGTCCTGACACAAAATGATCCGGACGTGAGAGATTGTGGAGACACGGTGTGTGGCAGCTTATCCATAAGAAGGAATCGAGTTACATGTATATAAATTTTTTGGTCTCAGAAAGTAAATGCTTTGCAACGTGTCTTTATTGTGATTAGTTTTTTTTTATTGATTATGTAAAAATGAATATTTGTATCTGACTACTTTTACGAATGAGTAACGAAACC
>F01.PB453
AGTTTCAAAATACGTATAGGAGGATTAAAGTGATATAAGTGTTCAAAATAGACAGGTTCCGAAAAGAAACAACAGGATGAAATACTTAGCGACCAGTGCTCTAGTGGTGCTTTGCAGCTCCCTTGTCCTAGGTCAACTTGGCGGAATGATTCCCGGTGGAATCGGCGATCCAGTTCCCATTGAACCTTTTCACATACAGCTTGCGCAGTTTGCTGTAGGACAGATGGGAAACCAATATGTTTTTAATCAAGTTTTGAGAGTGAGGACTCAGGTTGTAGCTGGTATTATGTACCACATGGACGTGTCGGTATTCACATTTGTGAACAGACGAAGAGTTCAACAGATATGTGCCGTGAAGGTGGTACATAGACCCTGGATGACCGGTCAAGAGATGAGCTTAGTCGACTTTAGCTGTAGAAACGCCGGAGGCCAAGTTGGATATTAGTCCTAAATTTTAAGATATCTGTACATTGGGTTTAACAATAAAGACGAAACTTTACAAATTTTAAAAGGTTTTATTTGAAAAGGTTACACATTTATTGCTTAAGATGCTGTGGGATAGAGTTTATAGAAGAGCCAGAAAAGTAAACAAGGCACGCCAGTGTTTTATTATTTTCAATTACAGTTAAAATTCTTGTAACACACAACTTGTTTTGATACCGCTATTGATTGTTCAAATATTGGCTTGAGATAAAAACATTGAAAGATCGTTGAAATCCTCTTCGAGCTGTTTAACCAGTTTTGTGTATACTAATGACTGTCAATAAATAAATGCATGAAGTTT
>F01.PB454
[truncated: 58,453,963 more chars]
