# Supplementary material for: Full-Length Transcriptome Sequencing Reveals Tissue-Specific Gene Expression Profile of Mangrove Clam Geloina erosa
Source: Front Physiol. 2022 Apr 20;13:851957. doi: 10.3389/fphys.2022.851957 (PMC9065350; doi:10.3389/fphys.2022.851957)
Supplement: Supplementary file 5 [file Table6.XLSX]

## Sheet: 3-1 module_trait_cor
p-value	module							correlation	module
	gill	hepatopancreas	muscle						gill	hepatopancreas	muscle
MEdarkolivegreen	0.0182156	0.234927	0.407385					MEdarkolivegreen	-0.756896	0.440861	0.316035
MEgrey60	0.728531	0.171616	0.0666234					MEgrey60	-0.135304	-0.498848	0.634153
MEyellowgreen	0.402986	0.540573	0.120811					MEyellowgreen	0.318852	0.236232	-0.555084
MEsienna3	0.0292541	0.0102097	0.841813					MEsienna3	-0.718355	0.7964	-0.0780447
MEdarkorange	0.00596198	0.012414	0.912345					MEdarkorange	-0.826989	0.783895	0.0430942
MEsaddlebrown	0.12378	0.0448888	0.746299					MEsaddlebrown	0.551451	-0.677649	0.126198
MEblue	0.528955	0.0504981	0.000705618					MEblue	-0.242843	-0.665326	0.908169
MEpurple	0.671514	0.13576	0.0349319					MEpurple	-0.164939	-0.537292	0.702231
MEskyblue	0.0698033	0.0412421	0.882957					MEskyblue	-0.628587	0.686199	-0.0576123
MEred	0.530221	0.280833	0.677298					MEred	0.24212	-0.404021	0.161901
MEblack	0.157519	0.81898	0.0857659					MEblack	0.513348	0.0894523	-0.6028
MEviolet	0.0365535	0.866097	0.0678568					MEviolet	0.697943	-0.0659681	-0.631975
MEpink	0.283293	0.360188	0.0201555					MEpink	0.40214	0.347036	-0.749175
MEsalmon	0.0885707	0.843048	0.150216					MEsalmon	0.598585	-0.0774293	-0.521155
MElightgreen	0.989985	0.825162	0.835002					MElightgreen	-0.00491611	0.0863582	-0.0814421
MEroyalblue	0.134719	0.134971	0.999408					MEroyalblue	-0.538491	0.538201	0.000290641
MEsteelblue	0.566571	0.0713772	0.280523					MEsteelblue	0.221632	-0.625891	0.404259
MEdarkgreen	0.0775074	0.224987	0.668747					MEdarkgreen	-0.615729	0.449334	0.166395
MEdarkred	0.504233	0.202011	0.582807					MEdarkred	-0.257104	0.469743	-0.212639
MEturquoise	0.0283408	0.00216511	0.698099					MEturquoise	-0.721135	0.872172	-0.151037
MEdarkturquoise	0.389944	0.384553	0.992821					MEdarkturquoise	-0.327285	0.330809	-0.00352408
MElightcyan	0.814979	0.0675375	0.0274214					MElightcyan	0.091457	0.632536	-0.723993
MEplum1	0.313741	0.919456	0.370765					MEplum1	0.379518	-0.0395885	-0.33993
MEorange	0.191356	0.00981024	0.402425					MEorange	-0.479645	0.798856	-0.319211
MEdarkmagenta	0.511376	0.798508	0.351885					MEdarkmagenta	0.252955	0.0997299	-0.352685
MEgreen	0.410734	0.640194	0.175039					MEgreen	0.313901	0.181531	-0.495431
MElightyellow	0.0530896	0.872002	0.089715					MElightyellow	0.659928	-0.0630391	-0.596889
MEtan	0.921559	0.0943199	0.123623					MEtan	0.0385525	-0.590194	0.551641
MEpaleturquoise	0.955242	0.982716	0.937986					MEpaleturquoise	-0.0219796	-0.00848495	0.0304645
MEmidnightblue	0.0330555	0.291467	0.414661					MEmidnightblue	-0.707357	0.395949	0.311408
MEskyblue3	0.491768	0.376419	0.854416					MEskyblue3	0.2644	-0.336171	0.0717707
MEwhite	0.0547367	0.120334	0.796161					MEwhite	0.656583	-0.555672	-0.100912
MEbrown	0.0222943	0.610248	0.130363					MEbrown	0.741214	-0.19764	-0.543574
MEdarkgrey	0.738096	0.011317	0.0532897					MEdarkgrey	-0.130395	0.789913	-0.659518
MEcyan	0.434965	0.0158749	0.203597					MEcyan	-0.298684	0.766978	-0.468294
MEgreenyellow	0.246968	0.85225	0.166822					MEgreenyellow	0.430852	0.0728479	-0.5037
MEyellow	0.69626	0.920891	0.622765					MEyellow	-0.151994	-0.0388814	0.190875
MEmagenta	0.636452	0.437037	0.770517					MEmagenta	-0.18353	0.297401	-0.113871
MEgrey	0.797408	0.880659	0.68277					MEgrey	-0.100284	-0.0587502	0.159034

## Sheet: 3-2 module_genes
gene_name	module_id	module_color
F01.PB10	1	MEturquoise
F01.PB100	8	MEpink
F01.PB1000	20	MEroyalblue
F01.PB10000	5	MEgreen
F01.PB10001	3	MEbrown
F01.PB10002	6	MEred
F01.PB10003	4	MEyellow
F01.PB10004	1	MEturquoise
F01.PB10005	10	MEpurple
F01.PB10006	25	MEorange
F01.PB10007	11	MEgreenyellow
F01.PB10008	22	MEdarkgreen
F01.PB10009	1	MEturquoise
F01.PB1001	15	MEmidnightblue
F01.PB10010	20	MEroyalblue
F01.PB10011	2	MEblue
F01.PB10012	1	MEturquoise
F01.PB10013	20	MEroyalblue
F01.PB10014	3	MEbrown
F01.PB10015	8	MEpink
F01.PB10016	11	MEgreenyellow
F01.PB10017	37	MEskyblue3
F01.PB10018	2	MEblue
F01.PB10019	1	MEturquoise
F01.PB1002	1	MEturquoise
F01.PB10020	7	MEblack
F01.PB10021	3	MEbrown
F01.PB10022	9	MEmagenta
F01.PB10023	1	MEturquoise
F01.PB10024	14	MEcyan
F01.PB10025	2	MEblue
F01.PB10026	3	MEbrown
F01.PB10027	4	MEyellow
F01.PB10028	8	MEpink
F01.PB10029	10	MEpurple
F01.PB1003	9	MEmagenta
F01.PB10030	6	MEred
F01.PB10031	3	MEbrown
F01.PB10032	3	MEbrown
F01.PB10033	17	MEgrey60
F01.PB10034	30	MEsteelblue
F01.PB10035	24	MEdarkgrey
F01.PB10036	18	MElightgreen
F01.PB10037	13	MEsalmon
F01.PB10038	2	MEblue
F01.PB10039	5	MEgreen
F01.PB1004	5	MEgreen
F01.PB10040	1	MEturquoise
F01.PB10041	6	MEred
F01.PB10042	28	MEskyblue
F01.PB10043	4	MEyellow
F01.PB10044	2	MEblue
F01.PB10045	32	MEviolet
F01.PB10046	5	MEgreen
F01.PB10047	2	MEblue
F01.PB10048	1	MEturquoise
F01.PB10049	4	MEyellow
F01.PB1005	22	MEdarkgreen
F01.PB10050	6	MEred
F01.PB10051	2	MEblue
F01.PB10052	3	MEbrown
F01.PB10053	3	MEbrown
F01.PB10054	6	MEred
F01.PB10055	3	MEbrown
F01.PB10056	6	MEred
F01.PB10057	6	MEred
F01.PB10058	2	MEblue
F01.PB10059	18	MElightgreen
F01.PB1006	33	MEdarkolivegreen
F01.PB10060	1	MEturquoise
F01.PB10061	10	MEpurple
F01.PB10062	1	MEturquoise
F01.PB10063	32	MEviolet
F01.PB10064	2	MEblue
F01.PB10065	2	MEblue
F01.PB10066	7	MEblack
F01.PB10067	12	MEtan
F01.PB10068	2	MEblue
F01.PB10069	1	MEturquoise
F01.PB1007	9	MEmagenta
F01.PB10070	13	MEsalmon
F01.PB10071	4	MEyellow
F01.PB10072	5	MEgreen
F01.PB10073	4	MEyellow
F01.PB10074	2	MEblue
F01.PB10075	4	MEyellow
F01.PB10076	18	MElightgreen
F01.PB10077	3	MEbrown
F01.PB10078	1	MEturquoise
F01.PB10079	8	MEpink
F01.PB1008	2	MEblue
F01.PB10080	2	MEblue
F01.PB10081	3	MEbrown
F01.PB10082	2	MEblue
F01.PB10083	17	MEgrey60
F01.PB10084	6	MEred
F01.PB10085	4	MEyellow
F01.PB10086	6	MEred
F01.PB10087	20	MEroyalblue
F01.PB10088	2	MEblue
F01.PB10089	25	MEorange
F01.PB1009	16	MElightcyan
F01.PB10090	13	MEsalmon
F01.PB10091	1	MEturquoise
F01.PB10092	28	MEskyblue
F01.PB10093	4	MEyellow
F01.PB10094	16	MElightcyan
F01.PB10095	4	MEyellow
F01.PB10096	12	MEtan
F01.PB10097	4	MEyellow
F01.PB10098	2	MEblue
F01.PB10099	2	MEblue
F01.PB101	14	MEcyan
F01.PB1010	2	MEblue
F01.PB10100	8	MEpink
F01.PB10101	10	MEpurple
F01.PB10102	2	MEblue
F01.PB10103	10	MEpurple
F01.PB10104	1	MEturquoise
F01.PB10105	10	MEpurple
F01.PB10106	1	MEturquoise
F01.PB10107	1	MEturquoise
F01.PB10108	2	MEblue
F01.PB10109	2	MEblue
F01.PB10110	3	MEbrown
F01.PB10111	5	MEgreen
F01.PB10112	7	MEblack
F01.PB10113	2	MEblue
F01.PB10114	1	MEturquoise
F01.PB10115	5	MEgreen
F01.PB10116	2	MEblue
F01.PB10117	2	MEblue
F01.PB10118	1	MEturquoise
F01.PB10119	2	MEblue
F01.PB1012	35	MEsienna3
F01.PB10120	3	MEbrown
F01.PB10121	6	MEred
F01.PB10122	1	MEturquoise
F01.PB10123	3	MEbrown
F01.PB10124	6	MEred
F01.PB10125	1	MEturquoise
F01.PB10126	1	MEturquoise
F01.PB10127	2	MEblue
F01.PB10128	7	MEblack
F01.PB10129	6	MEred
F01.PB1013	5	MEgreen
F01.PB10130	2	MEblue
F01.PB10131	1	MEturquoise
F01.PB10132	7	MEblack
F01.PB10133	2	MEblue
F01.PB10134	9	MEmagenta
F01.PB10135	20	MEroyalblue
F01.PB10136	6	MEred
F01.PB10137	9	MEmagenta
F01.PB10138	2	MEblue
F01.PB10139	10	MEpurple
F01.PB1014	3	MEbrown
F01.PB10141	12	MEtan
F01.PB10142	21	MEdarkred
F01.PB10143	4	MEyellow
F01.PB10144	1	MEturquoise
F01.PB10145	2	MEblue
F01.PB10146	2	MEblue
F01.PB10147	4	MEyellow
F01.PB10148	27	MEwhite
F01.PB10149	1	MEturquoise
F01.PB1015	3	MEbrown
F01.PB10150	9	MEmagenta
F01.PB10151	2	MEblue
F01.PB10152	8	MEpink
F01.PB10153	21	MEdarkred
F01.PB10154	19	MElightyellow
F01.PB10155	11	MEgreenyellow
F01.PB10156	1	MEturquoise
F01.PB10157	2	MEblue
F01.PB10158	8	MEpink
F01.PB10159	1	MEturquoise
F01.PB1016	27	MEwhite
F01.PB10160	14	MEcyan
F01.PB10161	6	MEred
F01.PB10162	1	MEturquoise
F01.PB10163	2	MEblue
F01.PB10164	4	MEyellow
F01.PB10165	2	MEblue
F01.PB10166	1	MEturquoise
F01.PB10167	3	MEbrown
F01.PB10168	3	MEbrown
F01.PB10169	1	MEturquoise
F01.PB1017	1	MEturquoise
F01.PB10170	1	MEturquoise
F01.PB10172	2	MEblue
F01.PB10173	9	MEmagenta
F01.PB10174	2	MEblue
F01.PB10175	1	MEturquoise
F01.PB10176	10	MEpurple
F01.PB10177	35	MEsienna3
F01.PB10178	34	MEdarkmagenta
F01.PB10179	2	MEblue
F01.PB1018	1	MEturquoise
F01.PB10180	9	MEmagenta
F01.PB10181	4	MEyellow
F01.PB10182	2	MEblue
F01.PB10183	18	MElightgreen
F01.PB10184	4	MEyellow
F01.PB10185	3	MEbrown
F01.PB10186	27	MEwhite
F01.PB10187	1	MEturquoise
F01.PB10188	5	MEgreen
F01.PB10189	6	MEred
F01.PB1019	5	MEgreen
F01.PB10190	1	MEturquoise
F01.PB10191	4	MEyellow
F01.PB10192	15	MEmidnightblue
F01.PB10193	2	MEblue
F01.PB10194	6	MEred
F01.PB10195	3	MEbrown
F01.PB10196	8	MEpink
F01.PB10197	3	MEbrown
F01.PB10198	9	MEmagenta
F01.PB10199	19	MElightyellow
F01.PB102	1	MEturquoise
F01.PB1020	6	MEred
F01.PB10200	27	MEwhite
F01.PB10201	14	MEcyan
F01.PB10202	2	MEblue
F01.PB10203	9	MEmagenta
F01.PB10204	15	MEmidnightblue
F01.PB10205	3	MEbrown
F01.PB10206	36	MEyellowgreen
F01.PB10207	8	MEpink
F01.PB10208	4	MEyellow
F01.PB10209	1	MEturquoise
F01.PB1021	8	MEpink
F01.PB10210	2	MEblue
F01.PB10211	1	MEturquoise
F01.PB10212	2	MEblue
F01.PB10213	28	MEskyblue
F01.PB10214	4	MEyellow
F01.PB10215	3	MEbrown
F01.PB10216	9	MEmagenta
F01.PB10217	3	MEbrown
F01.PB10218	2	MEblue
F01.PB10219	1	MEturquoise
F01.PB10220	2	MEblue
F01.PB10221	23	MEdarkturquoise
F01.PB10222	1	MEturquoise
F01.PB10223	5	MEgreen
F01.PB10224	2	MEblue
F01.PB10225	3	MEbrown
F01.PB10226	8	MEpink
F01.PB10227	3	MEbrown
F01.PB10228	19	MElightyellow
F01.PB10229	1	MEturquoise
F01.PB10230	7	MEblack
F01.PB10231	3	MEbrown
F01.PB10232	9	MEmagenta
F01.PB10233	6	MEred
F01.PB10234	4	MEyellow
F01.PB10235	3	MEbrown
F01.PB10236	4	MEyellow
F01.PB10237	3	MEbrown
F01.PB10238	23	MEdarkturquoise
F01.PB10239	7	MEblack
F01.PB1024	14	MEcyan
F01.PB10240	1	MEturquoise
F01.PB10241	4	MEyellow
F01.PB10242	6	MEred
F01.PB10243	5	MEgreen
F01.PB10244	4	MEyellow
F01.PB10245	1	MEturquoise
F01.PB10246	4	MEyellow
F01.PB10247	29	MEsaddlebrown
F01.PB10248	2	MEblue
F01.PB10249	15	MEmidnightblue
F01.PB10250	5	MEgreen
F01.PB10251	6	MEred
F01.PB10252	1	MEturquoise
F01.PB10253	2	MEblue
F01.PB10254	7	MEblack
F01.PB10255	28	MEskyblue
F01.PB10256	1	MEturquoise
F01.PB10257	24	MEdarkgrey
F01.PB10258	4	MEyellow
F01.PB10259	8	MEpink
F01.PB1026	3	MEbrown
F01.PB10260	6	MEred
F01.PB10261	1	MEturquoise
F01.PB10262	1	MEturquoise
F01.PB10263	8	MEpink
F01.PB10264	12	MEtan
F01.PB10265	2	MEblue
F01.PB10266	18	MElightgreen
F01.PB10267	4	MEyellow
F01.PB10268	19	MElightyellow
F01.PB10269	13	MEsalmon
F01.PB1027	2	MEblue
F01.PB10270	2	MEblue
F01.PB10271	3	MEbrown
F01.PB10272	3	MEbrown
F01.PB10273	2	MEblue
F01.PB10274	1	MEturquoise
F01.PB10275	7	MEblack
F01.PB10276	2	MEblue
F01.PB10277	1	MEturquoise
F01.PB10278	4	MEyellow
F01.PB10279	7	MEblack
F01.PB1028	5	MEgreen
F01.PB10280	1	MEturquoise
F01.PB10281	15	MEmidnightblue
F01.PB10282	11	MEgreenyellow
F01.PB10283	25	MEorange
F01.PB10284	1	MEturquoise
F01.PB10285	1	MEturquoise
F01.PB10286	2	MEblue
F01.PB10287	4	MEyellow
F01.PB10288	34	MEdarkmagenta
F01.PB10289	7	MEblack
F01.PB1029	2	MEblue
F01.PB10290	2	MEblue
F01.PB10291	2	MEblue
F01.PB10292	2	MEblue
F01.PB10293	4	MEyellow
F01.PB10294	7	MEblack
F01.PB10295	4	MEyellow
F01.PB10296	1	MEturquoise
F01.PB10297	3	MEbrown
F01.PB10298	2	MEblue
F01.PB10299	2	MEblue
F01.PB103	1	MEturquoise
F01.PB1030	10	MEpurple
F01.PB10300	6	MEred
F01.PB10301	2	MEblue
F01.PB10302	20	MEroyalblue
F01.PB10303	26	MEdarkorange
F01.PB10304	6	MEred
F01.PB10305	4	MEyellow
F01.PB10306	4	MEyellow
F01.PB10307	4	MEyellow
F01.PB10308	37	MEskyblue3
F01.PB10309	15	MEmidnightblue
F01.PB1031	24	MEdarkgrey
F01.PB10310	11	MEgreenyellow
F01.PB10311	6	MEred
F01.PB10312	1	MEturquoise
F01.PB10313	5	MEgreen
F01.PB10314	6	MEred
F01.PB10315	6	MEred
F01.PB10316	4	MEyellow
F01.PB10317	1	MEturquoise
F01.PB10318	3	MEbrown
F01.PB10319	5	MEgreen
F01.PB1032	20	MEroyalblue
F01.PB10320	9	MEmagenta
F01.PB10321	22	MEdarkgreen
F01.PB10322	2	MEblue
F01.PB10323	3	MEbrown
F01.PB10324	2	MEblue
F01.PB10325	10	MEpurple
F01.PB10326	1	MEturquoise
F01.PB10327	26	MEdarkorange
F01.PB10328	5	MEgreen
F01.PB10329	2	MEblue
F01.PB1033	1	MEturquoise
F01.PB10330	1	MEturquoise
F01.PB10331	36	MEyellowgreen
F01.PB10332	2	MEblue
F01.PB10333	5	MEgreen
F01.PB10334	1	MEturquoise
F01.PB10335	2	MEblue
F01.PB10336	10	MEpurple
F01.PB10337	3	MEbrown
F01.PB10338	1	MEturquoise
F01.PB10339	18	MElightgreen
F01.PB1034	11	MEgreenyellow
F01.PB10340	1	MEturquoise
F01.PB10341	9	MEmagenta
F01.PB10342	10	MEpurple
F01.PB10343	5	MEgreen
F01.PB10344	4	MEyellow
F01.PB10345	29	MEsaddlebrown
F01.PB10346	2	MEblue
F01.PB10347	1	MEturquoise
F01.PB10348	29	MEsaddlebrown
F01.PB10349	5	MEgreen
F01.PB10350	2	MEblue
F01.PB10351	10	MEpurple
F01.PB10352	12	MEtan
F01.PB10353	30	MEsteelblue
F01.PB10354	1	MEturquoise
F01.PB10355	4	MEyellow
F01.PB10356	4	MEyellow
F01.PB10357	8	MEpink
F01.PB10358	1	MEturquoise
F01.PB10359	2	MEblue
F01.PB1036	3	MEbrown
F01.PB10360	4	MEyellow
F01.PB10361	4	MEyellow
F01.PB10362	7	MEblack
F01.PB10363	2	MEblue
F01.PB10364	1	MEturquoise
F01.PB10365	2	MEblue
F01.PB10366	1	MEturquoise
F01.PB10367	1	MEturquoise
F01.PB10368	15	MEmidnightblue
F01.PB10369	2	MEblue
F01.PB1037	7	MEblack
F01.PB10370	6	MEred
F01.PB10371	2	MEblue
F01.PB10372	3	MEbrown
F01.PB10373	31	MEpaleturquoise
F01.PB10374	1	MEturquoise
F01.PB10375	12	MEtan
F01.PB10376	2	MEblue
F01.PB10377	5	MEgreen
F01.PB10378	10	MEpurple
F01.PB10379	5	MEgreen
F01.PB1038	1	MEturquoise
F01.PB10380	3	MEbrown
F01.PB10381	1	MEturquoise
F01.PB10382	3	MEbrown
F01.PB10383	1	MEturquoise
F01.PB10384	5	MEgreen
F01.PB10385	1	MEturquoise
F01.PB10386	9	MEmagenta
F01.PB10387	3	MEbrown
F01.PB10388	17	MEgrey60
F01.PB10389	2	MEblue
F01.PB1039	21	MEdarkred
F01.PB10390	2	MEblue
F01.PB10391	3	MEbrown
F01.PB10392	24	MEdarkgrey
F01.PB10393	3	MEbrown
F01.PB10394	25	MEorange
F01.PB10395	1	MEturquoise
F01.PB10396	18	MElightgreen
F01.PB10397	2	MEblue
F01.PB10398	8	MEpink
F01.PB10399	1	MEturquoise
F01.PB104	17	MEgrey60
F01.PB1040	1	MEturquoise
F01.PB10400	4	MEyellow
F01.PB10401	4	MEyellow
F01.PB10402	2	MEblue
F01.PB10403	1	MEturquoise
F01.PB10404	3	MEbrown
F01.PB10405	3	MEbrown
F01.PB10406	20	MEroyalblue
F01.PB10407	1	MEturquoise
F01.PB10408	1	MEturquoise
F01.PB10409	6	MEred
F01.PB1041	5	MEgreen
F01.PB10410	20	MEroyalblue
F01.PB10411	4	MEyellow
F01.PB10412	26	MEdarkorange
F01.PB10413	9	MEmagenta
F01.PB10414	7	MEblack
F01.PB10415	1	MEturquoise
F01.PB10416	3	MEbrown
F01.PB10417	24	MEdarkgrey
F01.PB10418	14	MEcyan
F01.PB10419	4	MEyellow
F01.PB1042	3	MEbrown
F01.PB10420	13	MEsalmon
F01.PB10421	2	MEblue
F01.PB10422	2	MEblue
F01.PB10423	3	MEbrown
F01.PB10424	15	MEmidnightblue
F01.PB10425	24	MEdarkgrey
F01.PB10426	4	MEyellow
F01.PB10427	2	MEblue
F01.PB10428	22	MEdarkgreen
F01.PB10429	1	MEturquoise
F01.PB1043	12	MEtan
F01.PB10430	8	MEpink
F01.PB10431	1	MEturquoise
F01.PB10432	7	MEblack
F01.PB10433	5	MEgreen
F01.PB10434	1	MEturquoise
F01.PB10435	6	MEred
F01.PB10436	20	MEroyalblue
F01.PB10437	7	MEblack
F01.PB10438	5	MEgreen
F01.PB10439	10	MEpurple
F01.PB1044	13	MEsalmon
F01.PB10440	2	MEblue
F01.PB10441	25	MEorange
F01.PB10442	27	MEwhite
F01.PB10443	3	MEbrown
F01.PB10444	2	MEblue
F01.PB10445	13	MEsalmon
F01.PB10446	5	MEgreen
F01.PB10447	1	MEturquoise
F01.PB10448	5	MEgreen
F01.PB10449	2	MEblue
F01.PB1045	4	MEyellow
F01.PB10450	3	MEbrown
F01.PB10451	2	MEblue
F01.PB10452	1	MEturquoise
F01.PB10453	22	MEdarkgreen
F01.PB10454	6	MEred
F01.PB10455	8	MEpink
F01.PB10456	21	MEdarkred
F01.PB10457	3	MEbrown
F01.PB10458	6	MEred
F01.PB10459	1	MEturquoise
F01.PB1046	5	MEgreen
F01.PB10460	5	MEgreen
F01.PB10461	4	MEyellow
F01.PB10462	5	MEgreen
F01.PB10463	18	MElightgreen
F01.PB10464	5	MEgreen
F01.PB10465	4	MEyellow
F01.PB10466	9	MEmagenta
F01.PB10467	8	MEpink
F01.PB10468	8	MEpink
F01.PB10469	36	MEyellowgreen
F01.PB1047	1	MEturquoise
F01.PB10470	2	MEblue
F01.PB10471	6	MEred
F01.PB10472	4	MEyellow
F01.PB10473	1	MEturquoise
F01.PB10474	3	MEbrown
F01.PB10476	1	MEturquoise
F01.PB10477	2	MEblue
F01.PB10478	23	MEdarkturquoise
F01.PB10479	17	MEgrey60
F01.PB1048	2	MEblue
F01.PB10480	1	MEturquoise
F01.PB10481	1	MEturquoise
F01.PB10482	3	MEbrown
F01.PB10483	6	MEred
F01.PB10484	1	MEturquoise
F01.PB10485	6	MEred
F01.PB10486	6	MEred
F01.PB10487	2	MEblue
F01.PB10488	1	MEturquoise
F01.PB10489	9	MEmagenta
F01.PB1049	14	MEcyan
F01.PB10490	8	MEpink
F01.PB10491	13	MEsalmon
F01.PB10492	1	MEturquoise
F01.PB10493	31	MEpaleturquoise
F01.PB10495	3	MEbrown
F01.PB10496	7	MEblack
F01.PB10497	4	MEyellow
F01.PB10498	1	MEturquoise
F01.PB10499	3	MEbrown
F01.PB105	2	MEblue
F01.PB1050	28	MEskyblue
F01.PB10500	3	MEbrown
F01.PB10501	1	MEturquoise
F01.PB10502	8	MEpink
F01.PB10503	26	MEdarkorange
F01.PB10504	1	MEturquoise
F01.PB10505	21	MEdarkred
F01.PB10506	8	MEpink
F01.PB10507	7	MEblack
F01.PB10508	9	MEmagenta
F01.PB10509	1	MEturquoise
F01.PB1051	3	MEbrown
F01.PB10510	4	MEyellow
F01.PB10511	1	MEturquoise
F01.PB10512	10	MEpurple
F01.PB10513	5	MEgreen
F01.PB10514	7	MEblack
F01.PB10515	11	MEgreenyellow
F01.PB10516	2	MEblue
F01.PB10517	2	MEblue
F01.PB10518	10	MEpurple
F01.PB10519	4	MEyellow
F01.PB1052	5	MEgreen
F01.PB10520	4	MEyellow
F01.PB10521	31	MEpaleturquoise
F01.PB10522	20	MEroyalblue
F01.PB10523	1	MEturquoise
F01.PB10525	5	MEgreen
F01.PB10526	13	MEsalmon
F01.PB10527	2	MEblue
F01.PB10528	2	MEblue
F01.PB10529	1	MEturquoise
F01.PB1053	9	MEmagenta
F01.PB10530	2	MEblue
F01.PB10531	9	MEmagenta
F01.PB10532	19	MElightyellow
F01.PB10533	5	MEgreen
F01.PB10534	9	MEmagenta
F01.PB10535	1	MEturquoise
F01.PB10536	17	MEgrey60
F01.PB10537	2	MEblue
F01.PB10538	29	MEsaddlebrown
F01.PB10539	1	MEturquoise
F01.PB1054	7	MEblack
F01.PB10540	13	MEsalmon
F01.PB10541	4	MEyellow
F01.PB10542	4	MEyellow
F01.PB10543	2	MEblue
F01.PB10544	3	MEbrown
F01.PB10545	7	MEblack
F01.PB10546	8	MEpink
F01.PB10548	8	MEpink
F01.PB10549	5	MEgreen
F01.PB1055	12	MEtan
F01.PB10550	10	MEpurple
F01.PB10551	8	MEpink
F01.PB10552	19	MElightyellow
F01.PB10553	11	MEgreenyellow
F01.PB10554	7	MEblack
F01.PB10555	3	MEbrown
F01.PB10556	23	MEdarkturquoise
F01.PB10557	10	MEpurple
F01.PB10558	33	MEdarkolivegreen
F01.PB10559	2	MEblue
F01.PB1056	3	MEbrown
F01.PB10560	16	MElightcyan
F01.PB10561	4	MEyellow
F01.PB10562	1	MEturquoise
F01.PB10563	8	MEpink
F01.PB10564	2	MEblue
F01.PB10565	3	MEbrown
F01.PB10566	9	MEmagenta
F01.PB10567	14	MEcyan
F01.PB10568	29	MEsaddlebrown
F01.PB10569	3	MEbrown
F01.PB1057	8	MEpink
F01.PB10570	21	MEdarkred
F01.PB10571	5	MEgreen
F01.PB10572	25	MEorange
F01.PB10573	8	MEpink
F01.PB10574	1	MEturquoise
F01.PB10575	15	MEmidnightblue
F01.PB10577	27	MEwhite
F01.PB10578	5	MEgreen
F01.PB10579	6	MEred
F01.PB1058	7	MEblack
F01.PB10580	1	MEturquoise
F01.PB10581	3	MEbrown
F01.PB10582	1	MEturquoise
F01.PB10583	13	MEsalmon
F01.PB10584	3	MEbrown
F01.PB10585	7	MEblack
F01.PB10586	2	MEblue
F01.PB10587	2	MEblue
F01.PB10588	3	MEbrown
F01.PB10589	9	MEmagenta
F01.PB1059	3	MEbrown
F01.PB10590	2	MEblue
F01.PB10591	1	MEturquoise
F01.PB10592	1	MEturquoise
F01.PB10593	1	MEturquoise
F01.PB10594	3	MEbrown
F01.PB10595	35	MEsienna3
F01.PB10596	27	MEwhite
F01.PB10597	3	MEbrown
F01.PB10598	1	MEturquoise
F01.PB10599	13	MEsalmon
F01.PB1060	12	MEtan
F01.PB10600	5	MEgreen
F01.PB10601	6	MEred
F01.PB10602	15	MEmidnightblue
F01.PB10603	1	MEturquoise
F01.PB10604	1	MEturquoise
F01.PB10605	6	MEred
F01.PB10606	4	MEyellow
F01.PB10607	26	MEdarkorange
F01.PB10608	1	MEturquoise
F01.PB10609	1	MEturquoise
F01.PB1061	1	MEturquoise
F01.PB10610	9	MEmagenta
F01.PB10611	1	MEturquoise
F01.PB10612	2	MEblue
F01.PB10613	2	MEblue
F01.PB10614	2	MEblue
F01.PB10615	2	MEblue
F01.PB10616	1	MEturquoise
F01.PB10617	1	MEturquoise
F01.PB10618	12	MEtan
F01.PB10619	3	MEbrown
F01.PB1062	2	MEblue
F01.PB10620	2	MEblue
F01.PB10621	8	MEpink
F01.PB10622	1	MEturquoise
F01.PB10623	1	MEturquoise
F01.PB10624	2	MEblue
F01.PB10625	2	MEblue
F01.PB10626	5	MEgreen
F01.PB10627	6	MEred
F01.PB10628	17	MEgrey60
F01.PB10629	38	MEplum1
F01.PB1063	2	MEblue
F01.PB10630	2	MEblue
F01.PB10631	1	MEturquoise
F01.PB10632	8	MEpink
F01.PB10633	1	MEturquoise
F01.PB10634	2	MEblue
F01.PB10635	32	MEviolet
F01.PB10636	1	MEturquoise
F01.PB10637	1	MEturquoise
F01.PB10638	8	MEpink
F01.PB10639	17	MEgrey60
F01.PB1064	13	MEsalmon
F01.PB10640	2	MEblue
F01.PB10641	9	MEmagenta
F01.PB10642	8	MEpink
F01.PB10643	4	MEyellow
F01.PB10644	1	MEturquoise
F01.PB10645	1	MEturquoise
F01.PB10646	2	MEblue
F01.PB10647	3	MEbrown
F01.PB10648	8	MEpink
F01.PB10649	22	MEdarkgreen
F01.PB1065	18	MElightgreen
F01.PB10650	6	MEred
F01.PB10652	2	MEblue
F01.PB10653	1	MEturquoise
F01.PB10654	2	MEblue
F01.PB10655	5	MEgreen
F01.PB10656	1	MEturquoise
F01.PB10657	7	MEblack
F01.PB10658	1	MEturquoise
F01.PB10659	2	MEblue
F01.PB1066	3	MEbrown
F01.PB10660	9	MEmagenta
F01.PB10661	2	MEblue
F01.PB10662	3	MEbrown
F01.PB10663	3	MEbrown
F01.PB10664	1	MEturquoise
F01.PB10665	4	MEyellow
F01.PB10666	8	MEpink
F01.PB10667	5	MEgreen
F01.PB10668	2	MEblue
F01.PB10669	2	MEblue
F01.PB1067	4	MEyellow
F01.PB10670	2	MEblue
F01.PB10671	2	MEblue
F01.PB10672	3	MEbrown
F01.PB10673	6	MEred
F01.PB10674	1	MEturquoise
F01.PB10675	1	MEturquoise
F01.PB10676	4	MEyellow
F01.PB10677	4	MEyellow
F01.PB10678	8	MEpink
F01.PB10679	3	MEbrown
F01.PB1068	3	MEbrown
F01.PB10680	18	MElightgreen
F01.PB10681	1	MEturquoise
F01.PB10682	3	MEbrown
F01.PB10683	7	MEblack
F01.PB10684	2	MEblue
F01.PB10685	3	MEbrown
F01.PB10686	24	MEdarkgrey
F01.PB10687	1	MEturquoise
F01.PB10688	4	MEyellow
F01.PB10689	1	MEturquoise
F01.PB1069	23	MEdarkturquoise
F01.PB10690	2	MEblue
F01.PB10691	11	MEgreenyellow
F01.PB10692	1	MEturquoise
F01.PB10693	1	MEturquoise
F01.PB10694	2	MEblue
F01.PB10695	5	MEgreen
F01.PB10696	30	MEsteelblue
F01.PB10697	5	MEgreen
F01.PB10698	3	MEbrown
F01.PB10699	3	MEbrown
F01.PB107	1	MEturquoise
F01.PB1070	2	MEblue
F01.PB10700	2	MEblue
F01.PB10701	8	MEpink
F01.PB10702	1	MEturquoise
F01.PB10703	2	MEblue
F01.PB10704	2	MEblue
F01.PB10705	25	MEorange
F01.PB10706	6	MEred
F01.PB10707	17	MEgrey60
F01.PB10708	5	MEgreen
F01.PB10709	2	MEblue
F01.PB1071	11	MEgreenyellow
F01.PB10710	2	MEblue
F01.PB10711	20	MEroyalblue
F01.PB10712	3	MEbrown
F01.PB10713	15	MEmidnightblue
F01.PB10714	12	MEtan
F01.PB10715	8	MEpink
F01.PB10716	11	MEgreenyellow
F01.PB10717	4	MEyellow
F01.PB10718	8	MEpink
F01.PB10719	4	MEyellow
F01.PB1072	9	MEmagenta
F01.PB10720	2	MEblue
F01.PB10721	2	MEblue
F01.PB10722	4	MEyellow
F01.PB10723	7	MEblack
F01.PB10724	6	MEred
F01.PB10725	1	MEturquoise
F01.PB10726	2	MEblue
F01.PB10727	21	MEdarkred
F01.PB10728	7	MEblack
F01.PB10729	3	MEbrown
F01.PB10730	2	MEblue
F01.PB10731	12	MEtan
F01.PB10732	1	MEturquoise
F01.PB10733	3	MEbrown
F01.PB10734	9	MEmagenta
F01.PB10735	18	MElightgreen
F01.PB10736	9	MEmagenta
F01.PB10737	8	MEpink
F01.PB10738	3	MEbrown
F01.PB10739	4	MEyellow
F01.PB1074	5	MEgreen
F01.PB10740	6	MEred
F01.PB10741	4	MEyellow
F01.PB10742	7	MEblack
F01.PB10743	5	MEgreen
F01.PB10744	14	MEcyan
F01.PB10745	2	MEblue
F01.PB10746	1	MEturquoise
F01.PB10747	6	MEred
F01.PB10748	7	MEblack
F01.PB10749	4	MEyellow
F01.PB1075	17	MEgrey60
F01.PB10750	8	MEpink
F01.PB10751	2	MEblue
F01.PB10752	4	MEyellow
F01.PB10753	9	MEmagenta
F01.PB10754	3	MEbrown
F01.PB10755	21	MEdarkred
F01.PB10756	6	MEred
F01.PB10757	8	MEpink
F01.PB10758	2	MEblue
F01.PB10759	21	MEdarkred
F01.PB1076	5	MEgreen
F01.PB10760	1	MEturquoise
F01.PB10761	7	MEblack
F01.PB10762	30	MEsteelblue
F01.PB10763	3	MEbrown
F01.PB10764	22	MEdarkgreen
F01.PB10765	6	MEred
F01.PB10766	10	MEpurple
F01.PB10767	5	MEgreen
F01.PB10768	5	MEgreen
F01.PB10769	8	MEpink
F01.PB1077	2	MEblue
F01.PB10770	3	MEbrown
F01.PB10771	3	MEbrown
F01.PB10772	13	MEsalmon
F01.PB10773	2	MEblue
F01.PB10774	23	MEdarkturquoise
F01.PB10775	4	MEyellow
F01.PB10776	1	MEturquoise
F01.PB10777	1	MEturquoise
F01.PB10778	2	MEblue
F01.PB10779	9	MEmagenta
F01.PB1078	14	MEcyan
F01.PB10780	1	MEturquoise
F01.PB10781	4	MEyellow
F01.PB10782	3	MEbrown
F01.PB10783	3	MEbrown
F01.PB10784	2	MEblue
F01.PB10785	5	MEgreen
F01.PB10786	7	MEblack
F01.PB10787	5	MEgreen
F01.PB10788	3	MEbrown
F01.PB10789	15	MEmidnightblue
F01.PB1079	11	MEgreenyellow
F01.PB10790	38	MEplum1
F01.PB10791	1	MEturquoise
F01.PB10792	7	MEblack
F01.PB10793	1	MEturquoise
F01.PB10794	24	MEdarkgrey
F01.PB10795	13	MEsalmon
F01.PB10796	3	MEbrown
F01.PB10797	16	MElightcyan
F01.PB10798	9	MEmagenta
F01.PB10799	31	MEpaleturquoise
F01.PB108	7	MEblack
F01.PB1080	1	MEturquoise
F01.PB10800	7	MEblack
F01.PB10801	2	MEblue
F01.PB10802	4	MEyellow
F01.PB10803	10	MEpurple
F01.PB10804	12	MEtan
F01.PB10805	22	MEdarkgreen
F01.PB10806	17	MEgrey60
F01.PB10807	36	MEyellowgreen
F01.PB10808	7	MEblack
F01.PB10809	3	MEbrown
F01.PB1081	2	MEblue
F01.PB10810	1	MEturquoise
F01.PB10811	1	MEturquoise
F01.PB10812	14	MEcyan
F01.PB10813	7	MEblack
F01.PB10814	5	MEgreen
F01.PB10815	9	MEmagenta
F01.PB10816	27	MEwhite
F01.PB10817	14	MEcyan
F01.PB10818	2	MEblue
F01.PB10819	5	MEgreen
F01.PB1082	7	MEblack
F01.PB10820	28	MEskyblue
F01.PB10821	4	MEyellow
F01.PB10822	2	MEblue
F01.PB10823	7	MEblack
F01.PB10824	2	MEblue
F01.PB10825	10	MEpurple
F01.PB10827	21	MEdarkred
F01.PB10828	2	MEblue
F01.PB1083	5	MEgreen
F01.PB10830	7	MEblack
F01.PB10831	2	MEblue
F01.PB10832	2	MEblue
F01.PB10833	20	MEroyalblue
F01.PB10834	1	MEturquoise
F01.PB10835	1	MEturquoise
F01.PB10836	13	MEsalmon
F01.PB10837	4	MEyellow
F01.PB10838	1	MEturquoise
F01.PB10839	1	MEturquoise
F01.PB1084	14	MEcyan
F01.PB10840	3	MEbrown
F01.PB10841	3	MEbrown
F01.PB10842	4	MEyellow
F01.PB10843	1	MEturquoise
F01.PB10844	9	MEmagenta
F01.PB10845	4	MEyellow
F01.PB10846	4	MEyellow
F01.PB10847	1	MEturquoise
F01.PB10848	7	MEblack
F01.PB10849	5	MEgreen
F01.PB1085	6	MEred
F01.PB10850	2	MEblue
F01.PB10851	24	MEdarkgrey
F01.PB10852	8	MEpink
F01.PB10853	4	MEyellow
F01.PB10854	2	MEblue
F01.PB10855	5	MEgreen
F01.PB10857	12	MEtan
F01.PB10858	3	MEbrown
F01.PB10859	12	MEtan
F01.PB10860	5	MEgreen
F01.PB10861	8	MEpink
F01.PB10862	4	MEyellow
F01.PB10863	12	MEtan
F01.PB10865	3	MEbrown
F01.PB10866	20	MEroyalblue
F01.PB10867	3	MEbrown
F01.PB10868	1	MEturquoise
F01.PB10869	3	MEbrown
F01.PB1087	14	MEcyan
F01.PB10870	1	MEturquoise
F01.PB10871	6	MEred
F01.PB10872	21	MEdarkred
F01.PB10873	29	MEsaddlebrown
F01.PB10874	6	MEred
F01.PB10875	4	MEyellow
F01.PB10876	3	MEbrown
F01.PB10877	1	MEturquoise
F01.PB10878	5	MEgreen
F01.PB10879	3	MEbrown
F01.PB1088	5	MEgreen
F01.PB10880	7	MEblack
F01.PB10881	4	MEyellow
F01.PB10882	2	MEblue
F01.PB10883	6	MEred
F01.PB10885	2	MEblue
F01.PB10886	1	MEturquoise
F01.PB10887	4	MEyellow
F01.PB10888	1	MEturquoise
F01.PB10889	14	MEcyan
F01.PB1089	1	MEturquoise
F01.PB10890	2	MEblue
F01.PB10891	8	MEpink
F01.PB10892	8	MEpink
F01.PB10893	1	MEturquoise
F01.PB10894	1	MEturquoise
F01.PB10895	11	MEgreenyellow
F01.PB10896	9	MEmagenta
F01.PB10897	1	MEturquoise
F01.PB10898	2	MEblue
F01.PB10899	3	MEbrown
F01.PB109	3	MEbrown
F01.PB1090	31	MEpaleturquoise
F01.PB10900	3	MEbrown
F01.PB10901	2	MEblue
F01.PB10902	27	MEwhite
F01.PB10903	1	MEturquoise
F01.PB10904	3	MEbrown
F01.PB10905	21	MEdarkred
F01.PB10906	7	MEblack
F01.PB10907	3	MEbrown
F01.PB10908	3	MEbrown
F01.PB10909	8	MEpink
F01.PB1091	1	MEturquoise
F01.PB10910	1	MEturquoise
F01.PB10911	4	MEyellow
F01.PB10912	4	MEyellow
F01.PB10913	7	MEblack
F01.PB10914	3	MEbrown
F01.PB10915	32	MEviolet
F01.PB10916	6	MEred
F01.PB10917	2	MEblue
F01.PB10918	6	MEred
F01.PB10919	6	MEred
F01.PB1092	7	MEblack
F01.PB10920	18	MElightgreen
F01.PB10921	16	MElightcyan
F01.PB10922	1	MEturquoise
F01.PB10923	5	MEgreen
F01.PB10924	4	MEyellow
F01.PB10925	18	MElightgreen
F01.PB10926	18	MElightgreen
F01.PB10927	4	MEyellow
F01.PB10928	3	MEbrown
F01.PB10929	29	MEsaddlebrown
F01.PB1093	1	MEturquoise
F01.PB10930	2	MEblue
F01.PB10931	3	MEbrown
F01.PB10932	3	MEbrown
F01.PB10933	30	MEsteelblue
F01.PB10934	11	MEgreenyellow
F01.PB10935	8	MEpink
F01.PB10936	14	MEcyan
F01.PB10937	3	MEbrown
F01.PB10938	6	MEred
F01.PB10939	2	MEblue
F01.PB1094	8	MEpink
F01.PB10940	1	MEturquoise
F01.PB10941	13	MEsalmon
F01.PB10942	3	MEbrown
F01.PB10943	21	MEdarkred
F01.PB10944	7	MEblack
F01.PB10945	8	MEpink
F01.PB10946	1	MEturquoise
F01.PB10947	13	MEsalmon
F01.PB10948	6	MEred
F01.PB10949	1	MEturquoise
F01.PB1095	6	MEred
F01.PB10950	3	MEbrown
F01.PB10951	6	MEred
F01.PB10952	2	MEblue
F01.PB10953	8	MEpink
F01.PB10954	8	MEpink
F01.PB10955	1	MEturquoise
F01.PB10956	16	MElightcyan
F01.PB10957	2	MEblue
F01.PB10958	1	MEturquoise
F01.PB10959	1	MEturquoise
F01.PB1096	1	MEturquoise
F01.PB10960	2	MEblue
F01.PB10961	2	MEblue
F01.PB10962	2	MEblue
F01.PB10963	29	MEsaddlebrown
F01.PB10964	8	MEpink
F01.PB10965	2	MEblue
F01.PB10966	25	MEorange
F01.PB10967	1	MEturquoise
F01.PB10968	9	MEmagenta
F01.PB10969	9	MEmagenta
F01.PB1097	5	MEgreen
F01.PB10970	28	MEskyblue
F01.PB10971	9	MEmagenta
F01.PB10972	1	MEturquoise
F01.PB10973	4	MEyellow
F01.PB10974	3	MEbrown
F01.PB10975	25	MEorange
F01.PB10976	18	MElightgreen
F01.PB10977	2	MEblue
F01.PB10978	1	MEturquoise
F01.PB10979	8	MEpink
F01.PB1098	1	MEturquoise
F01.PB10980	9	MEmagenta
F01.PB10981	4	MEyellow
F01.PB10982	2	MEblue
F01.PB10983	1	MEturquoise
F01.PB10984	1	MEturquoise
F01.PB10985	7	MEblack
F01.PB10986	3	MEbrown
F01.PB10987	3	MEbrown
F01.PB10988	4	MEyellow
F01.PB10989	6	MEred
F01.PB1099	5	MEgreen
F01.PB10990	8	MEpink
F01.PB10991	4	MEyellow
F01.PB10992	1	MEturquoise
F01.PB10993	1	MEturquoise
F01.PB10994	1	MEturquoise
F01.PB10995	3	MEbrown
F01.PB10996	2	MEblue
F01.PB10997	3	MEbrown
F01.PB10998	23	MEdarkturquoise
F01.PB10999	5	MEgreen
F01.PB11	3	MEbrown
F01.PB110	1	MEturquoise
F01.PB1100	7	MEblack
F01.PB11000	5	MEgreen
F01.PB11001	11	MEgreenyellow
F01.PB11002	2	MEblue
F01.PB11003	29	MEsaddlebrown
F01.PB11004	6	MEred
F01.PB11005	4	MEyellow
F01.PB11006	2	MEblue
F01.PB11007	2	MEblue
F01.PB11008	6	MEred
F01.PB11009	10	MEpurple
F01.PB1101	3	MEbrown
F01.PB11010	1	MEturquoise
F01.PB11011	15	MEmidnightblue
F01.PB11012	7	MEblack
F01.PB11013	1	MEturquoise
F01.PB11014	2	MEblue
F01.PB11015	12	MEtan
F01.PB11016	4	MEyellow
F01.PB11017	7	MEblack
F01.PB11018	9	MEmagenta
F01.PB11019	1	MEturquoise
F01.PB1102	4	MEyellow
F01.PB11020	1	MEturquoise
F01.PB11021	29	MEsaddlebrown
F01.PB11022	4	MEyellow
F01.PB11023	3	MEbrown
F01.PB11024	18	MElightgreen
F01.PB11025	2	MEblue
F01.PB11026	19	MElightyellow
F01.PB11027	5	MEgreen
F01.PB11028	4	MEyellow
F01.PB11029	12	MEtan
F01.PB1103	2	MEblue
F01.PB11030	4	MEyellow
F01.PB11031	20	MEroyalblue
F01.PB11032	6	MEred
F01.PB11033	3	MEbrown
F01.PB11034	9	MEmagenta
F01.PB11035	1	MEturquoise
F01.PB11036	2	MEblue
F01.PB11037	15	MEmidnightblue
F01.PB11038	33	MEdarkolivegreen
F01.PB11039	12	MEtan
F01.PB1104	6	MEred
F01.PB11041	21	MEdarkred
F01.PB11042	11	MEgreenyellow
F01.PB11043	3	MEbrown
F01.PB11044	29	MEsaddlebrown
F01.PB11045	6	MEred
F01.PB11046	4	MEyellow
F01.PB11047	19	MElightyellow
F01.PB11048	3	MEbrown
F01.PB11049	2	MEblue
F01.PB1105	16	MElightcyan
F01.PB11050	10	MEpurple
F01.PB11051	28	MEskyblue
F01.PB11052	17	MEgrey60
F01.PB11053	2	MEblue
F01.PB11054	5	MEgreen
F01.PB11055	1	MEturquoise
F01.PB11056	7	MEblack
F01.PB11057	2	MEblue
F01.PB11058	2	MEblue
F01.PB11059	12	MEtan
F01.PB1106	6	MEred
F01.PB11060	10	MEpurple
F01.PB11061	3	MEbrown
F01.PB11062	26	MEdarkorange
F01.PB11063	1	MEturquoise
F01.PB11064	2	MEblue
F01.PB11065	3	MEbrown
F01.PB11066	12	MEtan
F01.PB11067	1	MEturquoise
F01.PB11068	3	MEbrown
F01.PB11069	3	MEbrown
F01.PB1107	4	MEyellow
F01.PB11070	1	MEturquoise
F01.PB11071	4	MEyellow
F01.PB11072	6	MEred
F01.PB11073	5	MEgreen
F01.PB11074	3	MEbrown
F01.PB11075	11	MEgreenyellow
F01.PB11076	1	MEturquoise
F01.PB11077	2	MEblue
F01.PB11078	5	MEgreen
F01.PB11079	7	MEblack
F01.PB11080	19	MElightyellow
F01.PB11082	5	MEgreen
F01.PB11083	4	MEyellow
F01.PB11084	1	MEturquoise
F01.PB11085	7	MEblack
F01.PB11086	15	MEmidnightblue
F01.PB11087	1	MEturquoise
F01.PB11088	6	MEred
F01.PB11089	1	MEturquoise
F01.PB1109	2	MEblue
F01.PB11090	3	MEbrown
F01.PB11091	4	MEyellow
F01.PB11092	2	MEblue
F01.PB11093	2	MEblue
F01.PB11094	1	MEturquoise
F01.PB11095	3	MEbrown
F01.PB11096	2	MEblue
F01.PB11097	9	MEmagenta
F01.PB11098	3	MEbrown
F01.PB11099	5	MEgreen
F01.PB111	15	MEmidnightblue
F01.PB1110	6	MEred
F01.PB11100	10	MEpurple
F01.PB11101	3	MEbrown
F01.PB11102	7	MEblack
F01.PB11103	10	MEpurple
F01.PB11104	4	MEyellow
F01.PB11105	2	MEblue
F01.PB11106	12	MEtan
F01.PB11107	6	MEred
F01.PB11108	16	MElightcyan
F01.PB11109	6	MEred
F01.PB1111	5	MEgreen
F01.PB11110	2	MEblue
F01.PB11111	1	MEturquoise
F01.PB11113	25	MEorange
F01.PB11114	3	MEbrown
F01.PB11115	5	MEgreen
F01.PB11116	3	MEbrown
F01.PB11117	16	MElightcyan
F01.PB11118	8	MEpink
F01.PB11119	4	MEyellow
F01.PB1112	3	MEbrown
F01.PB11120	5	MEgreen
F01.PB11121	5	MEgreen
F01.PB11122	1	MEturquoise
F01.PB11123	3	MEbrown
F01.PB11124	20	MEroyalblue
F01.PB11125	18	MElightgreen
F01.PB11126	2	MEblue
F01.PB11127	4	MEyellow
F01.PB11128	3	MEbrown
F01.PB11129	1	MEturquoise
F01.PB1113	19	MElightyellow
F01.PB11130	2	MEblue
F01.PB11131	2	MEblue
F01.PB11132	6	MEred
F01.PB11133	3	MEbrown
F01.PB11134	19	MElightyellow
F01.PB11135	6	MEred
F01.PB11136	5	MEgreen
F01.PB11137	3	MEbrown
F01.PB11138	4	MEyellow
F01.PB11139	1	MEturquoise
F01.PB1114	15	MEmidnightblue
F01.PB11140	8	MEpink
F01.PB11141	3	MEbrown
F01.PB11142	4	MEyellow
F01.PB11143	8	MEpink
F01.PB11144	4	MEyellow
F01.PB11145	14	MEcyan
F01.PB11146	7	MEblack
F01.PB11147	6	MEred
F01.PB11148	4	MEyellow
F01.PB11149	18	MElightgreen
F01.PB1115	1	MEturquoise
F01.PB11150	1	MEturquoise
F01.PB11151	10	MEpurple
F01.PB11152	3	MEbrown
F01.PB11153	1	MEturquoise
F01.PB11154	1	MEturquoise
F01.PB11155	15	MEmidnightblue
F01.PB11156	1	MEturquoise
F01.PB11157	26	MEdarkorange
F01.PB11158	5	MEgreen
F01.PB11159	18	MElightgreen
F01.PB1116	29	MEsaddlebrown
F01.PB11160	4	MEyellow
F01.PB11161	1	MEturquoise
F01.PB11162	11	MEgreenyellow
F01.PB11163	10	MEpurple
F01.PB11164	2	MEblue
F01.PB11165	1	MEturquoise
F01.PB11166	19	MElightyellow
F01.PB11167	4	MEyellow
F01.PB11168	1	MEturquoise
F01.PB11169	27	MEwhite
F01.PB1117	1	MEturquoise
F01.PB11170	2	MEblue
F01.PB11171	36	MEyellowgreen
F01.PB11172	1	MEturquoise
F01.PB11173	1	MEturquoise
F01.PB11174	1	MEturquoise
F01.PB11175	6	MEred
F01.PB11176	6	MEred
F01.PB11177	4	MEyellow
F01.PB11178	3	MEbrown
F01.PB11179	16	MElightcyan
F01.PB1118	2	MEblue
F01.PB11180	1	MEturquoise
F01.PB11181	2	MEblue
F01.PB11182	9	MEmagenta
F01.PB11183	26	MEdarkorange
F01.PB11184	6	MEred
F01.PB11185	1	MEturquoise
F01.PB11186	12	MEtan
F01.PB11187	19	MElightyellow
F01.PB11188	1	MEturquoise
F01.PB11189	7	MEblack
F01.PB1119	1	MEturquoise
F01.PB11190	20	MEroyalblue
F01.PB11191	3	MEbrown
F01.PB11192	1	MEturquoise
F01.PB11193	16	MElightcyan
F01.PB11194	19	MElightyellow
F01.PB11196	15	MEmidnightblue
F01.PB11197	4	MEyellow
F01.PB11198	10	MEpurple
F01.PB11199	19	MElightyellow
F01.PB112	4	MEyellow
F01.PB1120	1	MEturquoise
F01.PB11200	1	MEturquoise
F01.PB11201	2	MEblue
F01.PB11202	5	MEgreen
F01.PB11203	1	MEturquoise
F01.PB11204	7	MEblack
F01.PB11205	17	MEgrey60
F01.PB11206	4	MEyellow
F01.PB11207	13	MEsalmon
F01.PB11208	13	MEsalmon
F01.PB11209	3	MEbrown
F01.PB1121	29	MEsaddlebrown
F01.PB11210	2	MEblue
F01.PB11211	1	MEturquoise
F01.PB11212	2	MEblue
F01.PB11213	3	MEbrown
F01.PB11214	3	MEbrown
F01.PB11215	7	MEblack
F01.PB11216	11	MEgreenyellow
F01.PB11217	2	MEblue
F01.PB11218	31	MEpaleturquoise
F01.PB11219	11	MEgreenyellow
F01.PB1122	2	MEblue
F01.PB11220	1	MEturquoise
F01.PB11221	13	MEsalmon
F01.PB11222	29	MEsaddlebrown
F01.PB11223	8	MEpink
F01.PB11224	4	MEyellow
F01.PB11225	29	MEsaddlebrown
F01.PB11226	4	MEyellow
F01.PB11227	7	MEblack
F01.PB11228	6	MEred
F01.PB11229	3	MEbrown
F01.PB1123	5	MEgreen
F01.PB11230	4	MEyellow
F01.PB11231	4	MEyellow
F01.PB11232	26	MEdarkorange
F01.PB11233	2	MEblue
F01.PB11234	7	MEblack
F01.PB11235	9	MEmagenta
F01.PB11236	1	MEturquoise
F01.PB11237	2	MEblue
F01.PB11238	1	MEturquoise
F01.PB11239	1	MEturquoise
F01.PB1124	3	MEbrown
F01.PB11240	8	MEpink
F01.PB11241	6	MEred
F01.PB11242	2	MEblue
F01.PB11243	3	MEbrown
F01.PB11244	3	MEbrown
F01.PB11245	6	MEred
F01.PB11246	1	MEturquoise
F01.PB11247	15	MEmidnightblue
F01.PB11248	11	MEgreenyellow
F01.PB11249	10	MEpurple
F01.PB1125	1	MEturquoise
F01.PB11250	5	MEgreen
F01.PB11251	1	MEturquoise
F01.PB11252	1	MEturquoise
F01.PB11253	4	MEyellow
F01.PB11254	8	MEpink
F01.PB11255	16	MElightcyan
F01.PB11256	2	MEblue
F01.PB11257	2	MEblue
F01.PB11258	3	MEbrown
F01.PB11259	22	MEdarkgreen
F01.PB1126	6	MEred
F01.PB11260	8	MEpink
F01.PB11261	2	MEblue
F01.PB11262	7	MEblack
F01.PB11263	2	MEblue
F01.PB11264	2	MEblue
F01.PB11265	4	MEyellow
F01.PB11266	26	MEdarkorange
F01.PB11267	6	MEred
F01.PB11268	1	MEturquoise
F01.PB11269	2	MEblue
F01.PB1127	3	MEbrown
F01.PB11270	2	MEblue
F01.PB11271	1	MEturquoise
F01.PB11272	3	MEbrown
F01.PB11273	1	MEturquoise
F01.PB11274	3	MEbrown
F01.PB11275	2	MEblue
F01.PB11276	1	MEturquoise
F01.PB11277	5	MEgreen
F01.PB11278	6	MEred
F01.PB11279	1	MEturquoise
F01.PB1128	1	MEturquoise
F01.PB11280	2	MEblue
F01.PB11281	1	MEturquoise
F01.PB11282	1	MEturquoise
F01.PB11283	28	MEskyblue
F01.PB11284	4	MEyellow
F01.PB11285	3	MEbrown
F01.PB11286	6	MEred
F01.PB11287	23	MEdarkturquoise
F01.PB11288	4	MEyellow
F01.PB11289	2	MEblue
F01.PB1129	1	MEturquoise
F01.PB11290	1	MEturquoise
F01.PB11291	10	MEpurple
F01.PB11292	4	MEyellow
F01.PB11293	1	MEturquoise
F01.PB11294	2	MEblue
F01.PB11295	16	MElightcyan
F01.PB11296	14	MEcyan
F01.PB11297	1	MEturquoise
F01.PB11298	1	MEturquoise
F01.PB11299	3	MEbrown
F01.PB113	6	MEred
F01.PB1130	16	MElightcyan
F01.PB11300	16	MElightcyan
F01.PB11301	2	MEblue
F01.PB11302	2	MEblue
F01.PB11303	17	MEgrey60
F01.PB11304	3	MEbrown
F01.PB11305	2	MEblue
F01.PB11306	2	MEblue
F01.PB11307	2	MEblue
F01.PB11308	1	MEturquoise
F01.PB11309	6	MEred
F01.PB1131	7	MEblack
F01.PB11310	4	MEyellow
F01.PB11311	22	MEdarkgreen
F01.PB11312	2	MEblue
F01.PB11313	11	MEgreenyellow
F01.PB11314	5	MEgreen
F01.PB11315	2	MEblue
F01.PB11316	4	MEyellow
F01.PB11317	13	MEsalmon
F01.PB11318	2	MEblue
F01.PB11319	4	MEyellow
F01.PB1132	10	MEpurple
F01.PB11320	4	MEyellow
F01.PB11321	1	MEturquoise
F01.PB11322	30	MEsteelblue
F01.PB11323	16	MElightcyan
F01.PB11324	1	MEturquoise
F01.PB11325	7	MEblack
F01.PB11326	2	MEblue
F01.PB11327	17	MEgrey60
F01.PB11328	15	MEmidnightblue
F01.PB11329	3	MEbrown
F01.PB1133	3	MEbrown
F01.PB11330	4	MEyellow
F01.PB11331	4	MEyellow
F01.PB11332	4	MEyellow
F01.PB11333	1	MEturquoise
F01.PB11334	6	MEred
F01.PB11335	9	MEmagenta
F01.PB11336	4	MEyellow
F01.PB11337	6	MEred
F01.PB11338	8	MEpink
F01.PB11339	20	MEroyalblue
F01.PB1134	5	MEgreen
F01.PB11340	4	MEyellow
F01.PB11341	17	MEgrey60
F01.PB11342	9	MEmagenta
F01.PB11343	1	MEturquoise
F01.PB11344	13	MEsalmon
F01.PB11345	19	MElightyellow
F01.PB11346	1	MEturquoise
F01.PB11347	2	MEblue
F01.PB11348	10	MEpurple
F01.PB11349	4	MEyellow
F01.PB1135	6	MEred
F01.PB11350	4	MEyellow
F01.PB11351	2	MEblue
F01.PB11352	22	MEdarkgreen
F01.PB11353	2	MEblue
F01.PB11354	3	MEbrown
F01.PB11355	4	MEyellow
F01.PB11356	1	MEturquoise
F01.PB11357	4	MEyellow
F01.PB11358	2	MEblue
F01.PB11359	20	MEroyalblue
F01.PB1136	2	MEblue
F01.PB11360	1	MEturquoise
F01.PB11361	4	MEyellow
F01.PB11362	4	MEyellow
F01.PB11363	6	MEred
F01.PB11364	6	MEred
F01.PB11365	2	MEblue
F01.PB11366	1	MEturquoise
F01.PB11367	9	MEmagenta
F01.PB11368	3	MEbrown
F01.PB11369	7	MEblack
F01.PB1137	1	MEturquoise
F01.PB11370	6	MEred
F01.PB11371	1	MEturquoise
F01.PB11372	1	MEturquoise
F01.PB11373	4	MEyellow
F01.PB11374	1	MEturquoise
F01.PB11375	6	MEred
F01.PB11376	17	MEgrey60
F01.PB11377	3	MEbrown
F01.PB11378	20	MEroyalblue
F01.PB11379	2	MEblue
F01.PB1138	2	MEblue
F01.PB11380	3	MEbrown
F01.PB11381	7	MEblack
F01.PB11382	1	MEturquoise
F01.PB11383	7	MEblack
F01.PB11384	8	MEpink
F01.PB11385	3	MEbrown
F01.PB11386	2	MEblue
F01.PB11387	14	MEcyan
F01.PB11388	18	MElightgreen
F01.PB11389	5	MEgreen
F01.PB1139	3	MEbrown
F01.PB11390	5	MEgreen
F01.PB11391	1	MEturquoise
F01.PB11392	13	MEsalmon
F01.PB11393	1	MEturquoise
F01.PB11394	9	MEmagenta
F01.PB11395	6	MEred
F01.PB11396	14	MEcyan
F01.PB11397	32	MEviolet
F01.PB11398	2	MEblue
F01.PB11399	3	MEbrown
F01.PB114	6	MEred
F01.PB1140	5	MEgreen
F01.PB11400	3	MEbrown
F01.PB11401	2	MEblue
F01.PB11402	1	MEturquoise
F01.PB11403	3	MEbrown
F01.PB11404	18	MElightgreen
F01.PB11405	5	MEgreen
F01.PB11406	4	MEyellow
F01.PB11407	1	MEturquoise
F01.PB11408	3	MEbrown
F01.PB11409	2	MEblue
F01.PB1141	4	MEyellow
F01.PB11410	12	MEtan
F01.PB11411	3	MEbrown
F01.PB11412	11	MEgreenyellow
F01.PB11413	9	MEmagenta
F01.PB11414	2	MEblue
F01.PB11416	2	MEblue
F01.PB11417	5	MEgreen
F01.PB11418	10	MEpurple
F01.PB11419	30	MEsteelblue
F01.PB1142	1	MEturquoise
F01.PB11420	2	MEblue
F01.PB11421	13	MEsalmon
F01.PB11422	4	MEyellow
F01.PB11423	1	MEturquoise
F01.PB11424	8	MEpink
F01.PB11425	7	MEblack
F01.PB11426	11	MEgreenyellow
F01.PB11427	11	MEgreenyellow
F01.PB11428	5	MEgreen
F01.PB11429	1	MEturquoise
F01.PB1143	10	MEpurple
F01.PB11430	2	MEblue
F01.PB11431	2	MEblue
F01.PB11432	2	MEblue
F01.PB11433	17	MEgrey60
F01.PB11434	17	MEgrey60
F01.PB11435	2	MEblue
F01.PB11436	5	MEgreen
F01.PB11437	3	MEbrown
F01.PB11438	2	MEblue
F01.PB11439	1	MEturquoise
F01.PB1144	1	MEturquoise
F01.PB11440	2	MEblue
F01.PB11441	26	MEdarkorange
F01.PB11442	1	MEturquoise
F01.PB11443	4	MEyellow
F01.PB11444	6	MEred
F01.PB11445	6	MEred
F01.PB11446	2	MEblue
F01.PB11447	3	MEbrown
F01.PB11448	4	MEyellow
F01.PB11449	8	MEpink
F01.PB1145	1	MEturquoise
F01.PB11450	2	MEblue
F01.PB11451	1	MEturquoise
F01.PB11452	3	MEbrown
F01.PB11453	20	MEroyalblue
F01.PB11454	2	MEblue
F01.PB11455	4	MEyellow
F01.PB11456	3	MEbrown
F01.PB11457	3	MEbrown
F01.PB11458	1	MEturquoise
F01.PB11459	1	MEturquoise
F01.PB1146	3	MEbrown
F01.PB11460	2	MEblue
F01.PB11461	2	MEblue
F01.PB11462	27	MEwhite
F01.PB11463	1	MEturquoise
F01.PB11464	4	MEyellow
F01.PB11465	1	MEturquoise
F01.PB11466	13	MEsalmon
F01.PB11467	10	MEpurple
F01.PB11468	5	MEgreen
F01.PB11469	2	MEblue
F01.PB1147	3	MEbrown
F01.PB11470	2	MEblue
F01.PB11471	7	MEblack
F01.PB11472	5	MEgreen
F01.PB11473	25	MEorange
F01.PB11474	26	MEdarkorange
F01.PB11475	1	MEturquoise
F01.PB11476	17	MEgrey60
F01.PB11477	2	MEblue
F01.PB11478	2	MEblue
F01.PB11479	6	MEred
F01.PB1148	22	MEdarkgreen
F01.PB11480	1	MEturquoise
F01.PB11481	3	MEbrown
F01.PB11482	17	MEgrey60
F01.PB11483	3	MEbrown
F01.PB11484	4	MEyellow
F01.PB11485	2	MEblue
F01.PB11486	18	MElightgreen
F01.PB11487	2	MEblue
F01.PB11488	1	MEturquoise
F01.PB11489	3	MEbrown
F01.PB1149	2	MEblue
F01.PB11490	2	MEblue
F01.PB11491	1	MEturquoise
F01.PB11492	7	MEblack
F01.PB11493	8	MEpink
F01.PB11494	2	MEblue
F01.PB11495	13	MEsalmon
F01.PB11496	4	MEyellow
F01.PB11497	7	MEblack
F01.PB11498	2	MEblue
F01.PB11499	4	MEyellow
F01.PB115	4	MEyellow
F01.PB1150	3	MEbrown
F01.PB11500	1	MEturquoise
F01.PB11501	4	MEyellow
F01.PB11502	1	MEturquoise
F01.PB11503	35	MEsienna3
F01.PB11504	16	MElightcyan
F01.PB11505	31	MEpaleturquoise
F01.PB11506	3	MEbrown
F01.PB11507	2	MEblue
F01.PB11508	11	MEgreenyellow
F01.PB11509	2	MEblue
F01.PB1151	6	MEred
F01.PB11510	1	MEturquoise
F01.PB11511	4	MEyellow
F01.PB11512	7	MEblack
F01.PB11513	2	MEblue
F01.PB11514	2	MEblue
F01.PB11515	3	MEbrown
F01.PB11516	13	MEsalmon
F01.PB11517	2	MEblue
F01.PB11518	11	MEgreenyellow
F01.PB11519	2	MEblue
F01.PB1152	3	MEbrown
F01.PB11520	2	MEblue
F01.PB11521	2	MEblue
F01.PB11522	4	MEyellow
F01.PB11523	15	MEmidnightblue
F01.PB11524	6	MEred
F01.PB11525	4	MEyellow
F01.PB11526	4	MEyellow
F01.PB11527	1	MEturquoise
F01.PB11528	3	MEbrown
F01.PB11529	32	MEviolet
F01.PB1153	10	MEpurple
F01.PB11530	6	MEred
F01.PB11531	4	MEyellow
F01.PB11532	3	MEbrown
F01.PB11533	3	MEbrown
F01.PB11534	6	MEred
F01.PB11535	2	MEblue
F01.PB11536	3	MEbrown
F01.PB11537	7	MEblack
F01.PB11538	4	MEyellow
F01.PB11539	5	MEgreen
F01.PB1154	12	MEtan
F01.PB11540	3	MEbrown
F01.PB11541	2	MEblue
F01.PB11542	2	MEblue
F01.PB11543	1	MEturquoise
F01.PB11544	21	MEdarkred
F01.PB11545	8	MEpink
F01.PB11546	3	MEbrown
F01.PB11548	7	MEblack
F01.PB11549	1	MEturquoise
F01.PB1155	10	MEpurple
F01.PB11550	4	MEyellow
F01.PB11551	7	MEblack
F01.PB11552	9	MEmagenta
F01.PB11553	6	MEred
F01.PB11554	9	MEmagenta
F01.PB11555	1	MEturquoise
F01.PB11556	26	MEdarkorange
F01.PB11558	2	MEblue
F01.PB11559	2	MEblue
F01.PB1156	18	MElightgreen
F01.PB11560	4	MEyellow
F01.PB11561	5	MEgreen
F01.PB11562	5	MEgreen
F01.PB11563	5	MEgreen
F01.PB11564	18	MElightgreen
F01.PB11565	2	MEblue
F01.PB11566	9	MEmagenta
F01.PB11567	7	MEblack
F01.PB11568	5	MEgreen
F01.PB11569	2	MEblue
F01.PB1157	3	MEbrown
F01.PB11570	3	MEbrown
F01.PB11571	2	MEblue
F01.PB11572	6	MEred
F01.PB11573	2	MEblue
F01.PB11574	3	MEbrown
F01.PB11575	2	MEblue
F01.PB11576	29	MEsaddlebrown
F01.PB11577	1	MEturquoise
F01.PB11578	1	MEturquoise
F01.PB11579	7	MEblack
F01.PB1158	4	MEyellow
F01.PB11580	17	MEgrey60
F01.PB11581	19	MElightyellow
F01.PB11582	4	MEyellow
F01.PB11583	16	MElightcyan
F01.PB11584	4	MEyellow
F01.PB11585	8	MEpink
F01.PB11586	4	MEyellow
F01.PB11587	18	MElightgreen
F01.PB11588	1	MEturquoise
F01.PB11589	1	MEturquoise
F01.PB1159	3	MEbrown
F01.PB11590	6	MEred
F01.PB11591	1	MEturquoise
F01.PB11592	24	MEdarkgrey
F01.PB11593	3	MEbrown
F01.PB11594	7	MEblack
F01.PB11595	2	MEblue
F01.PB11596	37	MEskyblue3
F01.PB11597	1	MEturquoise
F01.PB11598	8	MEpink
F01.PB11599	19	MElightyellow
F01.PB116	2	MEblue
F01.PB1160	1	MEturquoise
F01.PB11600	2	MEblue
F01.PB11601	25	MEorange
F01.PB11602	3	MEbrown
F01.PB11604	3	MEbrown
F01.PB11605	4	MEyellow
F01.PB11606	21	MEdarkred
F01.PB11607	6	MEred
F01.PB11608	4	MEyellow
F01.PB11609	22	MEdarkgreen
F01.PB1161	1	MEturquoise
F01.PB11610	19	MElightyellow
F01.PB11611	2	MEblue
F01.PB11612	2	MEblue
F01.PB11613	14	MEcyan
F01.PB11615	16	MElightcyan
F01.PB11616	2	MEblue
F01.PB11617	3	MEbrown
F01.PB11618	12	MEtan
F01.PB11619	9	MEmagenta
F01.PB1162	13	MEsalmon
F01.PB11620	15	MEmidnightblue
F01.PB11621	17	MEgrey60
F01.PB11622	1	MEturquoise
F01.PB11623	3	MEbrown
F01.PB11624	2	MEblue
F01.PB11625	1	MEturquoise
F01.PB11626	3	MEbrown
F01.PB11627	3	MEbrown
F01.PB11628	2	MEblue
F01.PB11629	1	MEturquoise
F01.PB1163	6	MEred
F01.PB11630	2	MEblue
F01.PB11631	29	MEsaddlebrown
F01.PB11632	1	MEturquoise
F01.PB11633	30	MEsteelblue
F01.PB11634	26	MEdarkorange
F01.PB11635	2	MEblue
F01.PB11636	16	MElightcyan
F01.PB11637	9	MEmagenta
F01.PB11638	30	MEsteelblue
F01.PB11639	1	MEturquoise
F01.PB1164	8	MEpink
F01.PB11640	12	MEtan
F01.PB11641	6	MEred
F01.PB11642	5	MEgreen
F01.PB11643	19	MElightyellow
F01.PB11644	1	MEturquoise
F01.PB11645	34	MEdarkmagenta
F01.PB11646	4	MEyellow
F01.PB11647	1	MEturquoise
F01.PB11648	22	MEdarkgreen
F01.PB11649	2	MEblue
F01.PB1165	2	MEblue
F01.PB11650	4	MEyellow
F01.PB11651	8	MEpink
F01.PB11652	15	MEmidnightblue
F01.PB11653	7	MEblack
F01.PB11654	3	MEbrown
F01.PB11655	4	MEyellow
F01.PB11656	1	MEturquoise
F01.PB11657	5	MEgreen
F01.PB11658	1	MEturquoise
F01.PB11659	2	MEblue
F01.PB1166	3	MEbrown
F01.PB11660	20	MEroyalblue
F01.PB11661	3	MEbrown
F01.PB11662	5	MEgreen
F01.PB11663	1	MEturquoise
F01.PB11664	4	MEyellow
F01.PB11665	3	MEbrown
F01.PB11666	2	MEblue
F01.PB11667	1	MEturquoise
F01.PB11668	1	MEturquoise
F01.PB11669	20	MEroyalblue
F01.PB1167	2	MEblue
F01.PB11670	1	MEturquoise
F01.PB11671	13	MEsalmon
F01.PB11672	30	MEsteelblue
F01.PB11673	1	MEturquoise
F01.PB11674	22	MEdarkgreen
F01.PB11675	2	MEblue
F01.PB11676	11	MEgreenyellow
F01.PB11677	4	MEyellow
F01.PB11678	5	MEgreen
F01.PB11679	22	MEdarkgreen
F01.PB1168	4	MEyellow
F01.PB11680	8	MEpink
F01.PB11681	16	MElightcyan
F01.PB11682	10	MEpurple
F01.PB11683	13	MEsalmon
F01.PB11684	13	MEsalmon
F01.PB11685	3	MEbrown
F01.PB11686	2	MEblue
F01.PB11687	24	MEdarkgrey
F01.PB11688	4	MEyellow
F01.PB11689	3	MEbrown
F01.PB1169	12	MEtan
F01.PB11690	2	MEblue
F01.PB11691	2	MEblue
F01.PB11692	1	MEturquoise
F01.PB11693	26	MEdarkorange
F01.PB11694	33	MEdarkolivegreen
F01.PB11695	7	MEblack
F01.PB11696	3	MEbrown
F01.PB11697	2	MEblue
F01.PB11698	20	MEroyalblue
F01.PB11699	1	MEturquoise
F01.PB117	1	MEturquoise
F01.PB1170	2	MEblue
F01.PB11700	9	MEmagenta
F01.PB11701	10	MEpurple
F01.PB11703	6	MEred
F01.PB11704	1	MEturquoise
F01.PB11705	3	MEbrown
F01.PB11706	14	MEcyan
F01.PB11707	18	MElightgreen
F01.PB11708	33	MEdarkolivegreen
F01.PB11709	11	MEgreenyellow
F01.PB1171	13	MEsalmon
F01.PB11710	3	MEbrown
F01.PB11711	3	MEbrown
F01.PB11712	32	MEviolet
F01.PB11713	4	MEyellow
F01.PB11714	2	MEblue
F01.PB11715	4	MEyellow
F01.PB11716	9	MEmagenta
F01.PB11717	4	MEyellow
F01.PB11718	1	MEturquoise
F01.PB11719	6	MEred
F01.PB1172	3	MEbrown
F01.PB11720	22	MEdarkgreen
F01.PB11721	3	MEbrown
F01.PB11722	2	MEblue
F01.PB11723	7	MEblack
F01.PB11724	2	MEblue
F01.PB11725	2	MEblue
F01.PB11727	2	MEblue
F01.PB11728	1	MEturquoise
F01.PB11729	7	MEblack
F01.PB1173	10	MEpurple
F01.PB11730	2	MEblue
F01.PB11731	2	MEblue
F01.PB11732	5	MEgreen
F01.PB11733	19	MElightyellow
F01.PB11734	7	MEblack
F01.PB11735	1	MEturquoise
F01.PB11736	2	MEblue
F01.PB11737	10	MEpurple
F01.PB11738	26	MEdarkorange
F01.PB11739	3	MEbrown
F01.PB1174	1	MEturquoise
F01.PB11740	7	MEblack
F01.PB11741	20	MEroyalblue
F01.PB11742	9	MEmagenta
F01.PB11743	2	MEblue
F01.PB11744	8	MEpink
F01.PB11745	4	MEyellow
F01.PB11746	11	MEgreenyellow
F01.PB11748	23	MEdarkturquoise
F01.PB11749	9	MEmagenta
F01.PB1175	4	MEyellow
F01.PB11750	2	MEblue
F01.PB11751	3	MEbrown
F01.PB11752	11	MEgreenyellow
F01.PB11753	7	MEblack
F01.PB11754	2	MEblue
F01.PB11755	2	MEblue
F01.PB11756	1	MEturquoise
F01.PB11757	11	MEgreenyellow
F01.PB11758	8	MEpink
F01.PB11759	24	MEdarkgrey
F01.PB1176	1	MEturquoise
F01.PB11760	18	MElightgreen
F01.PB11761	3	MEbrown
F01.PB11762	9	MEmagenta
F01.PB11763	1	MEturquoise
F01.PB11764	16	MElightcyan
F01.PB11765	2	MEblue
F01.PB11766	11	MEgreenyellow
F01.PB11767	13	MEsalmon
F01.PB11768	1	MEturquoise
F01.PB11769	2	MEblue
F01.PB1177	6	MEred
F01.PB11770	1	MEturquoise
F01.PB11771	10	MEpurple
F01.PB11772	10	MEpurple
F01.PB11773	2	MEblue
F01.PB11774	3	MEbrown
F01.PB11775	2	MEblue
F01.PB11776	2	MEblue
F01.PB11777	3	MEbrown
F01.PB11778	3	MEbrown
F01.PB1178	2	MEblue
F01.PB11780	4	MEyellow
F01.PB11781	8	MEpink
F01.PB11782	12	MEtan
F01.PB11783	1	MEturquoise
F01.PB11784	9	MEmagenta
F01.PB11785	2	MEblue
F01.PB11786	12	MEtan
F01.PB11787	11	MEgreenyellow
F01.PB11788	12	MEtan
F01.PB11789	7	MEblack
F01.PB1179	1	MEturquoise
F01.PB11790	8	MEpink
F01.PB11791	1	MEturquoise
F01.PB11792	15	MEmidnightblue
F01.PB11793	2	MEblue
F01.PB11794	10	MEpurple
F01.PB11795	2	MEblue
F01.PB11796	4	MEyellow
F01.PB11797	5	MEgreen
F01.PB11798	4	MEyellow
F01.PB11799	10	MEpurple
F01.PB118	3	MEbrown
F01.PB1180	3	MEbrown
F01.PB11800	1	MEturquoise
F01.PB11801	6	MEred
F01.PB11802	1	MEturquoise
F01.PB11803	2	MEblue
F01.PB11804	2	MEblue
F01.PB11805	1	MEturquoise
F01.PB11806	16	MElightcyan
F01.PB11807	1	MEturquoise
F01.PB11808	7	MEblack
F01.PB11809	3	MEbrown
F01.PB1181	4	MEyellow
F01.PB11810	6	MEred
F01.PB11811	3	MEbrown
F01.PB11812	3	MEbrown
F01.PB11813	9	MEmagenta
F01.PB11814	9	MEmagenta
F01.PB11815	2	MEblue
F01.PB11816	1	MEturquoise
F01.PB11817	3	MEbrown
F01.PB11818	2	MEblue
F01.PB11819	2	MEblue
F01.PB1182	8	MEpink
F01.PB11820	8	MEpink
F01.PB11821	2	MEblue
F01.PB11822	5	MEgreen
F01.PB11823	2	MEblue
F01.PB11824	3	MEbrown
F01.PB11825	2	MEblue
F01.PB11826	2	MEblue
F01.PB11827	26	MEdarkorange
F01.PB11828	29	MEsaddlebrown
F01.PB11829	3	MEbrown
[truncated: 20,370 more rows]

## Sheet: 3-3 gill
		MEviolet											MEbrown
GO_MF			Term	Adjusted P-value	Term_name							KEGG		Term	Adjusted P-value	Term_name
		0	GO:0003735	0.0162406	structural constituent of ribosome								0	ko00533	0.0488491	Glycosaminoglycan biosynthesis - keratan sulfate
													1	ko00601	0.0190533	Glycosphingolipid biosynthesis - lacto and neolacto series
													2	ko00740	0.0488491	Riboflavin metabolism
													3	ko03060	0.044748	Protein export
GO_BP			Term	Adjusted P-value	Term_name								4	ko04020	0.00639918	Calcium signaling pathway
		0	GO:0006412	0.0186717	translation								5	ko04150	0.0108918	mTOR signaling pathway
		1	GO:0044699	0.00365101	single-organism process								6	ko04630	0.00795218	Jak-STAT signaling pathway
													7	ko04916	0.0185425	Melanogenesis
												GO_MF		Term	Adjusted P-value	Term_name
													0	GO:0000166	0.0040394	nucleotide binding
													1	GO:0003700	0.00313307	sequence-specific DNA binding transcription factor activity
													2	GO:0003705	0.0492056	RNA polymerase II distal enhancer sequence-specific DNA binding transcription factor activity
													3	GO:0003712	0.0400754	transcription cofactor activity
													4	GO:0003735	0.0247962	structural constituent of ribosome
													5	GO:0003777	0.0117541	microtubule motor activity
													6	GO:0003824	0.00621632	catalytic activity
													7	GO:0004056	0.00752003	argininosuccinate lyase activity
													8	GO:0004114	0.00752003	3',5'-cyclic-nucleotide phosphodiesterase activity
													9	GO:0004505	0.00752003	phenylalanine 4-monooxygenase activity
													10	GO:0004510	0.00752003	tryptophan 5-monooxygenase activity
													11	GO:0004812	0.0213392	aminoacyl-tRNA ligase activity
													12	GO:0005488	0.036403	binding
													13	GO:0008017	0.0158425	microtubule binding
													14	GO:0008168	0.0369757	methyltransferase activity
													15	GO:0008238	0.0261698	exopeptidase activity
													16	GO:0008324	0.0400754	cation transmembrane transporter activity
													17	GO:0008509	0.00752003	anion transmembrane transporter activity
													18	GO:0008565	0.00314589	protein transporter activity
													19	GO:0015077	0.0212565	monovalent inorganic cation transmembrane transporter activity
													20	GO:0016301	0.0112724	kinase activity
													21	GO:0016597	0.0400754	amino acid binding
													22	GO:0016747	0.0113289	transferase activity, transferring acyl groups other than amino-acyl groups
													23	GO:0016757	0.00337824	transferase activity, transferring glycosyl groups
													24	GO:0016829	0.00314589	lyase activity
													25	GO:0019829	0.00297022	cation-transporting ATPase activity
													26	GO:0043167	0.00903257	ion binding
													27	GO:0043565	0.00018567	sequence-specific DNA binding
													28	GO:0046982	0.0245268	protein heterodimerization activity
													29	GTP	0.00448981	phosphoenolpyruvate carboxykinase
												GO_CC		Term	Adjusted P-value	Term_name
													0	GO:0000123	0.00752003	histone acetyltransferase complex
													1	GO:0000786	0.00144559	nucleosome
													2	GO:0005787	0.0024377	signal peptidase complex
													3	GO:0005811	0.0481902	lipid particle
													4	GO:0005871	0.000218901	kinesin complex
													5	GO:0016020	0.000252949	membrane
													6	GO:0019898	5.64715e-05	extrinsic component of membrane
													7	GO:0044421	0.0158425	extracellular region part
												GO_BP		Term	Adjusted P-value	Term_name
													0	GO:0001700	0.0212565	embryonic development via the syncytial blastoderm
													1	GO:0003006	0.000733921	developmental process involved in reproduction
													2	GO:0006094	0.00270256	gluconeogenesis
													3	GO:0006334	0.00502261	nucleosome assembly
													4	GO:0006351	0.0424625	transcription, DNA-templated
													5	GO:0006355	0.0129399	regulation of transcription, DNA-templated
													6	GO:0006412	0.00437184	translation
													7	GO:0006418	0.00773497	tRNA aminoacylation for protein translation
													8	GO:0006465	0.0024377	signal peptide processing
													9	GO:0006470	0.00936196	protein dephosphorylation
													10	GO:0006559	0.00752003	L-phenylalanine catabolic process
													11	GO:0006641	0.00752003	triglyceride metabolic process
													12	GO:0006812	0.00570007	cation transport
													13	GO:0007018	0.0043454	microtubule-based movement
													14	GO:0007154	0.0251375	cell communication
													15	GO:0007464	0.0400754	R3/R4 cell fate commitment
													16	GO:0007469	0.00752003	antennal development
													17	GO:0007474	0.0212565	imaginal disc-derived wing vein specification
													18	GO:0007479	0.00752003	leg disc proximal/distal pattern formation
													19	GO:0007480	2.72291e-05	imaginal disc-derived leg morphogenesis
													20	GO:0007487	0.0400754	analia development
													21	GO:0007507	0.0400754	heart development
													22	GO:0007563	0.0212565	regulation of eclosion
													23	GO:0007619	0.00752003	courtship behavior
													24	GO:0008587	0.0212565	imaginal disc-derived wing margin morphogenesis
													25	GO:0009116	0.0400754	nucleoside metabolic process
													26	GO:0010092	0.00752003	specification of organ identity
													27	GO:0010629	0.00752003	negative regulation of gene expression
													28	GO:0016310	0.0148434	phosphorylation
													29	GO:0016319	0.0158425	mushroom body development
													30	GO:0021553	0.00752003	olfactory nerve development
													31	GO:0022412	0.000262793	cellular process involved in reproduction in multicellular organism
													32	GO:0035074	0.00752003	pupation
													33	GO:0042048	5.64715e-05	olfactory behavior
													34	GO:0042052	0.0214453	rhabdomere development
													35	GO:0042127	0.0400754	regulation of cell proliferation
													36	GO:0042450	0.00752003	arginine biosynthetic process via ornithine
													37	GO:0044700	0.01747	single organism signaling
													38	GO:0044710	0.0439817	single-organism metabolic process
													39	GO:0044765	0.00337824	single-organism transport
													40	GO:0045197	0.0212565	establishment or maintenance of epithelial cell apical/basal polarity
													41	GO:0048264	0.00752003	determination of ventral identity
													42	GO:0048280	0.00752003	vesicle fusion with Golgi apparatus
													43	GO:0048468	0.00159456	cell development
													44	GO:0048728	0.00752003	proboscis development
													45	GO:0060361	0.0212565	flight
													46	GO:0065008	0.0212565	regulation of biological quality
													47	GO:0072499	0.0202657	photoreceptor cell axon guidance
													48	GO:0080090	0.0400754	regulation of primary metabolic process

## Sheet: 3-4 hepa
	MEdarkorange									MEturquoise													MEorange										MEdarkgrey											MEcyan
GO_MF		Term	Adjusted P-value	Term_name							Term	Adjusted P-value	Term_name									GO_MF		Term	Adjusted P-value	Term_name								Term	Adjusted P-value	Term_name									Term	Adjusted P-value	Term_name
	0	GO:0016301	0.00671732	kinase activity					KEGG	0	ko00040	0.00380899	Pentose and glucuronate interconversions										0	GO:0003677	0.0410869	DNA binding						GO_MF	0	GO:0003677	0.00763428	DNA binding							GO_MF	0	GO:0003729	0.0211971	mRNA binding
										1	ko00260	0.0415941	Glycine, serine and threonine metabolism										1	GO:0005488	0.0284818	binding							1	GO:0003899	0.0154276	DNA-directed RNA polymerase activity								1	GO:0005488	0.0139992	binding
										2	ko04080	0.00561929	Neuroactive ligand-receptor interaction																				2	GO:0004871	0.0119509	signal transducer activity
										3	ko04142	0.00050207	Lysosome																				3	GO:0008168	0.00482969	methyltransferase activity
										4	ko04512	0.00315868	ECM-receptor interaction									GO_BP		Term	Adjusted P-value	Term_name							4	GO:0008270	0.047193	zinc ion binding									Term	Adjusted P-value	Term_name
										5	ko04972	0.00269753	Pancreatic secretion										0	GO:0006355	0.0404645	regulation of transcription, DNA-templated							5	GO:0016301	0.00128733	kinase activity							GO_BP	0	GO:0007067	0.0249891	mitotic nuclear division
										6	ko04974	0.0111489	Protein digestion and absorption										1	GO:0006464	0.0413949	cellular protein modification process							6	GTP	0.0192829	phosphoenolpyruvate carboxykinase
																							2	GO:0040010	0.0361095	positive regulation of growth rate
																							3	GO:0040035	0.00978561	hermaphrodite genitalia development
											Term	Adjusted P-value	Term_name
									GO_MF	0	GO:0000976	0.000282699	transcription regulatory region sequence-specific DNA binding
										1	GO:0003678	0.00342745	DNA helicase activity
										2	GO:0003700	0.0274685	sequence-specific DNA binding transcription factor activity																					Term	Adjusted P-value	Term_name
										3	GO:0003824	2.25205e-05	catalytic activity																			GO_CC	0	GO:0005576	0.0252796	extracellular region
										4	GO:0003870	0.0168702	5-aminolevulinate synthase activity
										5	GO:0004000	0.00127414	adenosine deaminase activity
										6	GO:0004013	0.0462298	adenosylhomocysteinase activity
										7	GO:0004070	0.0168702	aspartate carbamoyltransferase activity
										8	GO:0004180	0.0322942	carboxypeptidase activity
										9	GO:0004181	0.0168702	metallocarboxypeptidase activity
										10	GO:0004478	0.0178608	methionine adenosyltransferase activity
										11	GO:0004497	4.05019e-05	monooxygenase activity																					Term	Adjusted P-value	Term_name
										12	GO:0004518	0.00527033	nuclease activity																			GO_BP	0	GO:0006094	0.0226267	gluconeogenesis
										13	GO:0004553	2.00572e-08	hydrolase activity, hydrolyzing O-glycosyl compounds																				1	GO:0016310	0.00112678	phosphorylation
										14	GO:0004556	0.00790881	alpha-amylase activity																				2	GO:0032259	0.00323875	methylation
										15	GO:0004674	0.0116681	protein serine/threonine kinase activity
										16	GO:0004866	6.21193e-07	endopeptidase inhibitor activity
										17	GO:0005216	0.0440942	ion channel activity
										18	GO:0008010	0.0168702	structural constituent of chitin-based larval cuticle
										19	GO:0008172	0.00527033	S-methyltransferase activity
										20	GO:0008233	3.10427e-05	peptidase activity
										21	GO:0008234	0.0404093	cysteine-type peptidase activity
										22	GO:0008236	4.13618e-06	serine-type peptidase activity
										23	GO:0008745	3.69042e-05	N-acetylmuramoyl-L-alanine amidase activity
										24	GO:0009045	0.0462298	xylose isomerase activity
										25	GO:0015293	0.0322942	symporter activity
										26	GO:0016491	0.00225707	oxidoreductase activity
										27	GO:0016705	0.000391651	oxidoreductase activity, acting on paired donors, with incorporation or reduction of molecular oxygen
										28	GO:0016717	0.0168702	oxidoreductase activity, acting on paired donors, with oxidation of a pair of donors resulting in the reduction of molecular oxygen to two molecules of water
										29	GO:0016787	0.000124677	hydrolase activity
										30	GO:0016798	4.32619e-06	hydrolase activity, acting on glycosyl bonds
										31	GO:0016887	0.0165159	ATPase activity
										32	GO:0017153	0.0462298	sodium:dicarboxylate symporter activity
										33	GO:0019187	0.00790881	beta-1,4-mannosyltransferase activity
										34	GO:0019200	0.0168702	carbohydrate kinase activity
										35	GO:0030170	0.0229326	pyridoxal phosphate binding
										36	GO:0032934	0.0462298	sterol binding
										37	GO:0043138	0.0168702	3'-5' DNA helicase activity
										38	GO:0043169	1.12673e-05	cation binding
										39	GO:0046914	0.0071751	transition metal ion binding
										40	GO:0050662	0.0469188	coenzyme binding
										41	other than methyl	0.00219047	transferase activity, transferring alkyl or aryl
											Term	Adjusted P-value	Term_name
									GO_CC	0	GO:0005576	0.0137527	extracellular region
										1	GO:0005615	0.000116412	extracellular space
										2	GO:0005764	0.0178608	lysosome
										3	GO:0005794	0.00242686	Golgi apparatus
										4	GO:0005929	0.00790881	cilium
										5	GO:0016020	8.80398e-05	membrane
										6	GO:0030123	0.0178608	AP-3 adaptor complex
										7	GO:0030286	0.00123115	dynein complex
										8	GO:0031012	0.00219047	extracellular matrix
										9	GO:0031090	0.00219047	organelle membrane
										10	GO:0033181	0.00362594	plasma membrane proton-transporting V-type ATPase complex
										11	GO:0042555	0.0071751	MCM complex
										12	GO:0043231	0.0132392	intracellular membrane-bounded organelle
										13	GO:0044444	0.0192476	cytoplasmic part
										14	GO:0045169	0.0322942	fusome
									GO_BP		Term	Adjusted P-value	Term_name
										0	GO:0000226	4.55231e-06	microtubule cytoskeleton organization
										1	GO:0000281	0.0312004	mitotic cytokinesis
										2	GO:0001736	0.00790881	establishment of planar polarity
										3	GO:0001744	0.0168702	optic lobe placode formation
										4	GO:0001745	0.0440942	compound eye morphogenesis
										5	GO:0002121	0.0168702	inter-male aggressive behavior
										6	GO:0005975	1.02517e-08	carbohydrate metabolic process
										7	GO:0006030	0.000616708	chitin metabolic process
										8	GO:0006139	0.0267998	nucleobase-containing compound metabolic process
										9	GO:0006207	0.0208284	'de novo' pyrimidine nucleobase biosynthetic process
										10	GO:0006260	0.0469188	DNA replication
										11	GO:0006270	0.00342745	DNA replication initiation
										12	GO:0006508	0.0353709	proteolysis
										13	GO:0006543	0.0168702	glutamine catabolic process
										14	GO:0006556	0.0178608	S-adenosylmethionine biosynthetic process
										15	GO:0006629	0.0440942	lipid metabolic process
										16	GO:0006631	0.00863631	fatty acid metabolic process
										17	GO:0006725	0.00790881	cellular aromatic compound metabolic process
										18	GO:0006730	0.000282699	one-carbon metabolic process
										19	GO:0006778	0.0168702	porphyrin-containing compound metabolic process
										20	GO:0006807	0.000284351	nitrogen compound metabolic process
										21	GO:0006810	0.00112402	transport
										22	GO:0006835	0.0462298	dicarboxylic acid transport
										23	GO:0006952	5.63295e-05	defense response
										24	GO:0007010	0.00790881	cytoskeleton organization
										25	GO:0007035	0.0462298	vacuolar acidification
										26	GO:0007166	0.0208284	cell surface receptor signaling pathway
										27	GO:0007298	0.0132392	border follicle cell migration
										28	GO:0007299	0.0168702	ovarian follicle cell-cell adhesion
										29	GO:0008152	0.000197935	metabolic process
										30	GO:0008298	0.0168702	intracellular mRNA localization
										31	GO:0009253	3.69042e-05	peptidoglycan catabolic process
										32	GO:0010951	6.21193e-07	negative regulation of endopeptidase activity
										33	GO:0016325	0.0462298	oocyte microtubule cytoskeleton organization
										34	GO:0030708	0.0462298	germarium-derived female germ-line cyst encapsulation
										35	GO:0030713	0.0462298	ovarian follicle cell stalk formation
										36	GO:0030720	0.0168702	oocyte localization involved in germarium-derived egg chamber formation
										37	GO:0032507	0.0168702	maintenance of protein location in cell
										38	GO:0032508	0.0208284	DNA duplex unwinding
										39	GO:0032880	0.00790881	regulation of protein localization
										40	GO:0033014	0.0168702	tetrapyrrole biosynthetic process
										41	GO:0042023	0.0168702	DNA endoreduplication
										42	GO:0042248	0.0168702	maintenance of polarity of follicular epithelium
										43	GO:0042273	0.0462298	ribosomal large subunit biogenesis
										44	GO:0042732	0.0462298	D-xylose metabolic process
										45	GO:0043170	0.00219047	macromolecule metabolic process
										46	GO:0044267	0.0312004	cellular protein metabolic process
										47	GO:0044699	0.00581853	single-organism process
										48	GO:0044763	0.00301615	single-organism cellular process
										49	GO:0044765	0.0288404	single-organism transport
										50	GO:0045165	0.00219047	cell fate commitment
										51	GO:0045434	0.0462298	negative regulation of female receptivity, post-mating
										52	GO:0046129	0.0168702	purine ribonucleoside biosynthetic process
										53	GO:0046662	0.0462298	regulation of oviposition
										54	GO:0046843	0.0360007	dorsal appendage formation
										55	GO:0048667	0.00127414	cell morphogenesis involved in neuron differentiation
										56	GO:0055114	0.0157845	oxidation-reduction process
										57	GO:0070409	0.0168702	carbamoyl phosphate biosynthetic process
										58	GO:1901360	0.0178608	organic cyclic compound metabolic process

## Sheet: 3-5 muscle
	MEblue
KEGG		Term	Adjusted P-value	Term_name
	0	ko04014	0.0359431	Ras signaling pathway
	1	ko04020	0.0194553	Calcium signaling pathway
	2	ko04024	0.0123755	cAMP signaling pathway
	3	ko04070	0.0353402	Phosphatidylinositol signaling system
	4	ko04114	0.0177648	Oocyte meiosis
	5	ko04261	0.0034982	Adrenergic signaling in cardiomyocytes
	6	ko04270	0.00198098	Vascular smooth muscle contraction
	7	ko04720	0.0412544	Long-term potentiation
	8	ko04740	0.0412544	Olfactory transduction
	9	ko04744	0.00212206	Phototransduction
	10	ko04750	0.0412544	Inflammatory mediator regulation of TRP channels
	11	ko04910	0.00816921	Insulin signaling pathway
	12	ko04912	0.00931026	GnRH signaling pathway
	13	ko04916	0.00429426	Melanogenesis
	14	ko04971	0.0412544	Gastric acid secretion
	15	ko05214	0.0412544	Glioma
GO_MF		Term	Adjusted P-value	Term_name
	0	GO:0000287	0.00192402	magnesium ion binding
	1	GO:0001078	0.0409694	RNA polymerase II core promoter proximal region sequence-specific DNA binding transcription factor activity involved in negative regulation of transcription
	2	GO:0003676	0.00530023	nucleic acid binding
	3	GO:0003700	0.0265093	sequence-specific DNA binding transcription factor activity
	4	GO:0003705	0.0252429	RNA polymerase II distal enhancer sequence-specific DNA binding transcription factor activity
	5	GO:0003774	1.14908e-30	motor activity
	6	GO:0003779	9.00967e-06	actin binding
	7	GO:0003960	0.0148642	NADPH:quinone reductase activity
	8	GO:0004054	0.0409694	arginine kinase activity
	9	GO:0004128	0.00658408	cytochrome-b5 reductase activity, acting on NAD(P)H
	10	GO:0004558	0.0148642	alpha-1,4-glucosidase activity
	11	GO:0004602	0.0433928	glutathione peroxidase activity
	12	GO:0004653	0.00181157	polypeptide N-acetylgalactosaminyltransferase activity
	13	GO:0004683	0.00585306	calmodulin-dependent protein kinase activity
	14	GO:0004725	6.17047e-06	protein tyrosine phosphatase activity
	15	GO:0004743	0.0409694	pyruvate kinase activity
	16	GO:0004818	0.0409694	glutamate-tRNA ligase activity
	17	GO:0004827	0.0409694	proline-tRNA ligase activity
	18	GO:0004833	0.0148642	tryptophan 2,3-dioxygenase activity
	19	GO:0004872	0.0272337	receptor activity
	20	GO:0004889	0.0409694	acetylcholine-activated cation-selective channel activity
	21	GO:0005200	0.0110202	structural constituent of cytoskeleton
	22	GO:0005201	0.00181157	extracellular matrix structural constituent
	23	GO:0005219	0.0148642	ryanodine-sensitive calcium-release channel activity
	24	GO:0005230	0.0272337	extracellular ligand-gated ion channel activity
	25	GO:0005261	0.0148642	cation channel activity
	26	GO:0005488	0.0095004	binding
	27	GO:0005509	4.12201e-08	calcium ion binding
	28	GO:0005516	1.41368e-09	calmodulin binding
	29	GO:0005524	0.0290935	ATP binding
	30	GO:0008092	1.52144e-05	cytoskeletal protein binding
	31	GO:0008134	0.000456029	transcription factor binding
	32	GO:0008442	0.0148642	3-hydroxyisobutyrate dehydrogenase activity
	33	GO:0009881	0.0148642	photoreceptor activity
	34	GO:0015222	0.0148642	serotonin transmembrane transporter activity
	35	GO:0016286	0.0148642	small conductance calcium-activated potassium channel activity
	36	GO:0016627	0.0281735	oxidoreductase activity, acting on the CH-CH group of donors
	37	GO:0016646	0.0148642	oxidoreductase activity, acting on the CH-NH group of donors, NAD or NADP as acceptor
	38	GO:0016740	0.0436014	transferase activity
	39	GO:0016772	0.000316414	transferase activity, transferring phosphorus-containing groups
	40	GO:0016776	0.0148642	phosphotransferase activity, phosphate group as acceptor
	41	GO:0016779	0.0281735	nucleotidyltransferase activity
	42	GO:0016787	0.0425664	hydrolase activity
	43	GO:0019201	0.0148642	nucleotide kinase activity
	44	GO:0030955	0.0409694	potassium ion binding
	45	GO:0031489	0.012255	myosin V binding
	46	GO:0043565	0.0409431	sequence-specific DNA binding
	47	GO:0046872	0.0202585	metal ion binding
	48	GO:0050660	0.0410126	flavin adenine dinucleotide binding
	49	GO:0051015	5.87275e-13	actin filament binding
	50	GO:0051287	0.0002766	NAD binding
	51	GO:0052689	0.000144959	carboxylic ester hydrolase activity
	52	GO:0070855	0.012255	myosin VI head/neck binding
	53	acetyl-transferring	0.0409694	pyruvate dehydrogenase
	54	decarboxylating	3.41511e-05	malate dehydrogenase
GO_CC		Term	Adjusted P-value	Term_name
	0	GO:0000922	0.021707	spindle pole
	1	GO:0005576	0.00825841	extracellular region
	2	GO:0005581	0.00658408	collagen trimer
	3	GO:0005604	0.000443256	basement membrane
	4	GO:0005737	0.00752305	cytoplasm
	5	GO:0005749	0.0409694	mitochondrial respiratory chain complex II
	6	GO:0005762	0.0148642	mitochondrial large ribosomal subunit
	7	GO:0005814	0.0434691	centriole
	8	GO:0005886	0.000246734	plasma membrane
	9	GO:0005887	0.0272337	integral component of plasma membrane
	10	GO:0005925	0.0409694	focal adhesion
	11	GO:0005954	0.0165204	calcium- and calmodulin-dependent protein kinase complex
	12	GO:0016020	0.00319937	membrane
	13	GO:0016021	0.00995304	integral component of membrane
	14	GO:0016028	0.00192402	rhabdomere
	15	GO:0016459	6.62812e-14	myosin complex
	16	GO:0017101	0.0409694	aminoacyl-tRNA synthetase multienzyme complex
	17	GO:0030016	6.74723e-26	myofibril
	18	GO:0030018	2.65812e-06	Z disc
	19	GO:0030424	0.000116096	axon
	20	GO:0030425	0.00372422	dendrite
	21	GO:0030426	0.00658408	growth cone
	22	GO:0030496	0.021707	midbody
	23	GO:0031475	0.00372422	myosin V complex
	24	GO:0031476	0.00372422	myosin VI complex
	25	GO:0031594	0.0409694	neuromuscular junction
	26	GO:0032982	4.27354e-25	myosin filament
	27	GO:0043679	0.0148642	axon terminus
	28	GO:0045202	0.0433928	synapse
	29	GO:0045211	0.00156742	postsynaptic membrane
	30	GO:0048786	0.021707	presynaptic active zone
GO_BP		Term	Adjusted P-value	Term_name
	0	GO:0000003	0.0134949	reproduction
	1	GO:0003007	0.0409694	heart morphogenesis
	2	GO:0005513	0.012255	detection of calcium ion
	3	GO:0006006	0.0409694	glucose metabolic process
	4	GO:0006096	0.00451629	glycolytic process
	5	GO:0006099	0.0322091	tricarboxylic acid cycle
	6	GO:0006108	0.0101479	malate metabolic process
	7	GO:0006424	0.0409694	glutamyl-tRNA aminoacylation
	8	GO:0006433	0.0409694	prolyl-tRNA aminoacylation
	9	GO:0006464	0.0370901	cellular protein modification process
	10	GO:0006497	0.000456029	protein lipidation
	11	GO:0006727	0.0148642	ommochrome biosynthetic process
	12	GO:0006811	0.00261366	ion transport
	13	GO:0006813	0.0409694	potassium ion transport
	14	GO:0006874	0.000996102	cellular calcium ion homeostasis
	15	GO:0006898	0.00102355	receptor-mediated endocytosis
	16	GO:0007016	0.00658408	cytoskeletal anchoring at plasma membrane
	17	GO:0007017	0.0122436	microtubule-based process
	18	GO:0007067	0.0210337	mitotic nuclear division
	19	GO:0007099	0.021707	centriole replication
	20	GO:0007165	0.0135704	signal transduction
	21	GO:0007254	0.0167389	JNK cascade
	22	GO:0007268	0.0278885	synaptic transmission
	23	GO:0007274	0.00658408	neuromuscular synaptic transmission
	24	GO:0007275	0.0043618	multicellular organismal development
	25	GO:0007286	0.0252429	spermatid development
	26	GO:0007367	0.0148642	segment polarity determination
	27	GO:0007376	0.0409694	cephalic furrow formation
	28	GO:0007377	0.0409694	germ-band extension
	29	GO:0007388	0.0148642	posterior compartment specification
	30	GO:0007391	0.0433928	dorsal closure
	31	GO:0007400	0.0148642	neuroblast fate determination
	32	GO:0007411	0.0487931	axon guidance
	33	GO:0007418	0.0148642	ventral midline development
	34	GO:0007485	0.0409694	imaginal disc-derived male genitalia development
	35	GO:0007486	0.0148642	imaginal disc-derived female genitalia development
	36	GO:0007512	0.0409694	adult heart development
	37	GO:0007517	0.00410511	muscle organ development
	38	GO:0007528	0.00528288	neuromuscular junction development
	39	GO:0007605	0.0128795	sensory perception of sound
	40	GO:0007616	0.00528288	long-term memory
	41	GO:0008045	0.00657316	motor neuron axon guidance
	42	GO:0008049	0.0128795	male courtship behavior
	43	GO:0008218	0.0148642	bioluminescence
	44	GO:0008340	0.0415602	determination of adult lifespan
	45	GO:0008348	0.0148642	negative regulation of antimicrobial humoral response
	46	GO:0008354	0.0409694	germ cell migration
	47	GO:0008406	0.0148567	gonad development
	48	GO:0008582	0.0409694	regulation of synaptic growth at neuromuscular junction
	49	GO:0008595	0.0148642	anterior/posterior axis specification, embryo
	50	GO:0009792	0.0386922	embryo development ending in birth or egg hatching
	51	GO:0009997	0.0409694	negative regulation of cardioblast cell fate specification
	52	GO:0010506	0.00109346	regulation of autophagy
	53	GO:0010592	0.0409694	positive regulation of lamellipodium assembly
	54	GO:0010998	0.000456029	regulation of translational initiation by eIF2 alpha phosphorylation
	55	GO:0016057	0.0409694	regulation of membrane potential in photoreceptor cell
	56	GO:0016060	0.012255	metarhodopsin inactivation
	57	GO:0016061	0.012255	regulation of light-activated channel activity
	58	GO:0016062	0.012255	adaptation of rhodopsin mediated signaling
	59	GO:0016477	0.00212773	cell migration
	60	GO:0018243	0.00181157	protein O-linked glycosylation via threonine
	61	GO:0018298	0.0148642	protein-chromophore linkage
	62	GO:0019441	0.0148642	tryptophan catabolic process to kynurenine
	63	GO:0019442	0.0148642	tryptophan catabolic process to acetyl-CoA
	64	GO:0021960	0.0148642	anterior commissure morphogenesis
	65	GO:0030048	0.00372422	actin filament-based movement
	66	GO:0030198	0.0409694	extracellular matrix organization
	67	GO:0030239	0.0148642	myofibril assembly
	68	GO:0031323	0.00156857	regulation of cellular metabolic process
	69	GO:0031532	0.0409694	actin cytoskeleton reorganization
	70	GO:0032504	0.00658408	multicellular organism reproduction
	71	GO:0034645	0.00062507	cellular macromolecule biosynthetic process
	72	GO:0035224	0.0148642	genital disc anterior/posterior pattern formation
	73	GO:0035277	0.0148642	spiracle morphogenesis, open tracheal system
	74	GO:0035288	0.0148642	anterior head segmentation
	75	GO:0035289	0.0409694	posterior head segmentation
	76	GO:0035318	0.0409694	imaginal disc-derived wing hair outgrowth
	77	GO:0035335	1.47754e-05	peptidyl-tyrosine dephosphorylation
	78	GO:0038032	0.0409694	termination of G-protein coupled receptor signaling pathway
	79	GO:0040010	0.00891015	positive regulation of growth rate
	80	GO:0042052	0.00995733	rhabdomere development
	81	GO:0042060	0.0056882	wound healing
	82	GO:0042744	0.0409694	hydrogen peroxide catabolic process
	83	GO:0044237	0.000266408	cellular metabolic process
	84	GO:0044238	0.0234542	primary metabolic process
	85	GO:0044699	0.000294028	single-organism process
	86	GO:0044763	0.0200593	single-organism cellular process
	87	GO:0045454	0.0165204	cell redox homeostasis
	88	GO:0046529	0.00658408	imaginal disc fusion, thorax closure
	89	GO:0046716	0.00528288	muscle cell cellular homeostasis
	90	GO:0046843	0.0281735	dorsal appendage formation
	91	GO:0046844	0.0409694	micropyle formation
	92	GO:0048072	0.0148642	compound eye pigmentation
	93	GO:0048099	0.0148642	anterior/posterior lineage restriction, imaginal disc
	94	GO:0048100	0.0409694	wing disc anterior/posterior pattern formation
	95	GO:0048149	0.0148642	behavioral response to ethanol
	96	GO:0050714	0.0148642	positive regulation of protein secretion
	97	GO:0050770	0.00657316	regulation of axonogenesis
	98	GO:0051124	0.0409694	synaptic growth at neuromuscular junction
	99	GO:0051258	0.0229312	protein polymerization
	100	GO:0051383	0.0165204	kinetochore organization
	101	GO:0051489	0.012255	regulation of filopodium assembly
	102	GO:0051491	0.0252429	positive regulation of filopodium assembly
	103	GO:0051533	0.0072835	positive regulation of NFAT protein import into nucleus
	104	GO:0051610	0.0148642	serotonin uptake
	105	GO:0051764	0.0409694	actin crosslink formation
	106	GO:0055114	0.0141357	oxidation-reduction process
	107	GO:0060278	0.012255	regulation of ovulation
	108	GO:0060446	0.0409694	branching involved in open tracheal system development
	109	GO:0070588	0.00269839	calcium ion transmembrane transport
	110	GO:0072499	0.00528288	photoreceptor cell axon guidance
	111	GO:2001020	0.012255	regulation of response to DNA damage stimulus
