# Supplementary material for: Full-Length Transcriptome Sequencing Reveals Tissue-Specific Gene Expression Profile of Mangrove Clam Geloina erosa
Source: Front Physiol. 2022 Apr 20;13:851957. doi: 10.3389/fphys.2022.851957 (PMC9065350; doi:10.3389/fphys.2022.851957)
Supplement: Supplementary file 6 [file Table1.XLSX]

## Sheet: Sheet1
	live weight (g)	shell weight (g)	shell length (mm)	shell height (mm)	shell width (mm)	experimental usage
1	57.8	25.496	54.05	50.5	34.71	sequencing
2	49.2	23.736	51.94	49.46	30.3	sequencing
3	47.4	20.216	52.11	48.57	31.16	sequencing
4	38.8	16.998	50.71	47.53	27.49	qRT-PCR
5	49.5	21.607	54.95	51.76	30.35	qRT-PCR
6	47	22.405	52.43	48.45	30.21	qRT-PCR
