# Supplementary material for: Full-Length Transcriptome Sequencing Reveals Tissue-Specific Gene Expression Profile of Mangrove Clam Geloina erosa
Source: Front Physiol. 2022 Apr 20;13:851957. doi: 10.3389/fphys.2022.851957 (PMC9065350; doi:10.3389/fphys.2022.851957)
Supplement: Supplementary file 7 [file Table5.XLSX]

## Sheet: 2-1 gill_vs_ctrl
	baseMean	log2FoldChange	lfcSE	stat	pvalue	padj
F01.PB1166	296.408	12.1288	1.04009	11.6614	2.00795e-31	5.47702e-28
F01.PB6105	226.459	11.7405	2.01348	5.83094	5.51164e-09	2.52671e-07
F01.PB1203	190.067	11.4877	1.41167	8.13763	4.03091e-16	1.466e-13
F01.PB1157	184.072	11.4415	1.20064	9.5295	1.58045e-21	1.23169e-18
F01.PB183	171.072	11.3359	0.978281	11.5875	4.76578e-31	1.11424e-27
F01.PB1068	415.859	11.1793	0.909949	12.2856	1.08221e-34	8.85571e-31
F01.PB1390	148.714	11.1338	0.932331	11.9419	7.15607e-33	3.90387e-29
F01.PB6589	287.843	11.1234	1.04878	10.6061	2.7908e-26	3.51341e-23
F01.PB1152	341.372	10.8906	0.924249	11.7832	4.76335e-32	1.94892e-28
F01.PB1146	152.847	10.6911	0.949033	11.2653	1.94718e-29	3.98344e-26
F01.PB4417	299.631	10.2941	0.876769	11.7409	7.86321e-32	2.57378e-28
F01.PB1184	77.5772	10.1949	0.922487	11.0515	2.15623e-28	3.52889e-25
F01.PB25	106.861	10.1743	1.80622	5.63292	1.77179e-08	7.51219e-07
F01.PB1066	76.4275	10.1733	1.032	9.85777	6.34404e-23	5.76814e-20
F01.PB17505	265.566	10.1175	0.908468	11.1369	8.29572e-29	1.50853e-25
F01.PB164	262.086	10.1095	0.939571	10.7597	5.33455e-27	7.93683e-24
F01.PB3554	83.2933	9.81426	1.49595	6.56055	5.36093e-11	3.19044e-09
F01.PB6917	57.5623	9.76418	1.05349	9.26842	1.8892e-20	1.18918e-17
F01.PB1371	70.7364	9.57821	0.980358	9.77012	1.5127e-22	1.30299e-19
F01.PB20759	67.4493	9.50976	1.08019	8.80377	1.32301e-18	6.18639e-16
F01.PB1246	47.2073	9.47815	1.48878	6.36639	1.93535e-10	1.06288e-08
F01.PB1292	46.1311	9.44497	3.33235	2.83433	0.0045922	0.046565
F01.PB18308	45.2587	9.41747	2.12589	4.42989	9.42805e-06	0.000235213
F01.PB1180	489.258	9.26454	0.611597	15.1481	7.79894e-52	1.27637e-47
F01.PB1271	77.9076	9.23507	1.07697	8.57504	9.90484e-18	3.95372e-15
F01.PB6166	39.3011	9.21395	0.929825	9.90933	3.79175e-23	3.87849e-20
F01.PB17369	38.9113	9.19966	1.34026	6.86408	6.692e-12	4.68261e-10
F01.PB14243	38.5131	9.18491	0.99997	9.18518	4.10822e-20	2.49019e-17
F01.PB6796	189.212	9.1061	1.2625	7.21273	5.48392e-13	6.67624e-11
F01.PB3049	33.9684	9.00356	1.12212	8.02371	1.02598e-15	3.57261e-13
F01.PB9252	33.8236	8.99719	2.0044	4.48873	7.16501e-06	0.000183875
F01.PB7212	31.6003	8.89942	0.944787	9.4195	4.53244e-21	2.96711e-18
F01.PB20835	31.2919	8.88505	1.44018	6.16939	6.8552e-10	3.49508e-08
F01.PB4442	31.0339	8.8728	1.23792	7.16749	7.6384e-13	8.86596e-11
F01.PB652	41.3519	8.80261	1.168	7.53647	4.82849e-14	1.113e-11
F01.PB815	687.997	8.7692	1.12064	7.82514	5.07099e-15	1.596e-12
F01.PB2990	27.9845	8.72419	1.33733	6.52358	6.86495e-11	4.01257e-09
F01.PB16508	27.9424	8.72155	1.2623	6.90928	4.87127e-12	3.65255e-10
F01.PB21518	27.7659	8.71264	1.16155	7.50088	6.33892e-14	1.36504e-11
F01.PB1690	27.705	8.70971	1.21316	7.17937	7.00349e-13	8.18708e-11
F01.PB508	38.2567	8.68976	1.09945	7.9037	2.70748e-15	8.86211e-13
F01.PB2298	26.5898	8.65018	1.05923	8.16651	3.17434e-16	1.18071e-13
F01.PB7746	26.5271	8.64686	1.30436	6.62921	3.37482e-11	2.08424e-09
F01.PB6779	360.624	8.6301	1.88624	4.57528	4.75581e-06	0.000126765
F01.PB225	36.3719	8.61603	1.08185	7.96419	1.66304e-15	5.67026e-13
F01.PB19092	25.5301	8.5912	0.987639	8.69872	3.35637e-18	1.52584e-15
F01.PB5812	25.3887	8.5831	0.992739	8.64588	5.33935e-18	2.24061e-15
F01.PB7329	25.1438	8.56983	1.1059	7.74918	9.24857e-15	2.60969e-12
F01.PB1454	34.3795	8.53489	1.35361	6.30526	2.87704e-10	1.52381e-08
F01.PB1326	34.2791	8.53135	1.22901	6.94165	3.87558e-12	3.04941e-10
F01.PB8203	22.786	8.4269	1.09911	7.66704	1.76013e-14	4.57243e-12
F01.PB9176	22.595	8.41481	0.972289	8.65464	4.94468e-18	2.1296e-15
F01.PB147	21.7002	8.35717	1.30499	6.40402	1.51338e-10	8.51132e-09
F01.PB22023	21.6578	8.35431	1.29706	6.44096	1.18722e-10	6.81755e-09
F01.PB9776	21.4707	8.34193	1.6467	5.06585	4.06573e-07	1.31762e-05
F01.PB5291	21.0919	8.31562	1.12937	7.36309	1.797e-13	3.00098e-11
F01.PB7202	21.021	8.31093	1.53286	5.42183	5.89904e-08	2.23481e-06
F01.PB17814	19.886	8.23065	1.34057	6.13966	8.2698e-10	4.19021e-08
F01.PB3300	19.4466	8.19817	1.04987	7.80872	5.77714e-15	1.71907e-12
F01.PB16344	19.3504	8.19174	1.19163	6.87439	6.22569e-12	4.42998e-10
F01.PB1917	52.4218	8.18608	0.865005	9.46362	2.97468e-21	2.02848e-18
F01.PB18500	18.8643	8.15536	1.40871	5.78925	7.06995e-09	3.16139e-07
F01.PB2992	18.8371	8.15248	0.977147	8.34315	7.23379e-17	2.75321e-14
F01.PB10792	18.4307	8.12114	2.09574	3.87507	0.000106593	0.00204274
F01.PB21768	16.9312	7.99908	1.25924	6.35231	2.12107e-10	1.14945e-08
F01.PB1051	32.8568	7.98229	1.44702	5.51637	3.4608e-08	1.38145e-06
F01.PB22206	16.722	7.98071	1.259	6.33891	2.31402e-10	1.24577e-08
F01.PB13056	16.3057	7.94456	1.72764	4.59851	4.2552e-06	0.000114856
F01.PB2305	16.2313	7.93873	1.10104	7.21023	5.58582e-13	6.72188e-11
F01.PB6069	15.9685	7.91517	1.09522	7.22703	4.93665e-13	6.36167e-11
F01.PB5322	15.6404	7.88498	1.57738	4.99879	5.76899e-07	1.82975e-05
F01.PB4760	15.5863	7.87965	1.10001	7.16324	7.87919e-13	9.08104e-11
F01.PB8822	15.5411	7.87569	1.26657	6.21812	5.03143e-10	2.58945e-08
F01.PB6304	15.3819	7.86096	1.5448	5.08866	3.60601e-07	1.18032e-05
F01.PB5930	21.4126	7.84882	1.22921	6.38528	1.71088e-10	9.5564e-09
F01.PB4704	14.9198	7.81713	1.19065	6.56543	5.18822e-11	3.09892e-09
F01.PB820	14.847	7.80982	1.14986	6.79196	1.10621e-11	7.41974e-10
F01.PB7303	14.7121	7.7967	1.38019	5.64901	1.61377e-08	6.89583e-07
F01.PB7230	14.4765	7.77366	1.1628	6.68531	2.30439e-11	1.46177e-09
F01.PB197	39.6185	7.76511	2.27861	3.40783	0.00065481	0.00984079
F01.PB15676	27.3039	7.71526	1.20573	6.3988	1.56603e-10	8.77726e-09
F01.PB5377	13.7982	7.70397	1.15425	6.67445	2.48154e-11	1.55605e-09
F01.PB10231	13.663	7.68959	1.1345	6.77794	1.21901e-11	8.04446e-10
F01.PB8266	37.4401	7.68178	0.920727	8.34317	7.23243e-17	2.75321e-14
F01.PB1242	96.107	7.62141	0.713814	10.677	1.30369e-26	1.77802e-23
F01.PB7844	12.4103	7.55147	0.975131	7.74406	9.62952e-15	2.67113e-12
F01.PB18034	11.8695	7.486	0.969121	7.72453	1.12268e-14	3.0623e-12
F01.PB4521	11.7483	7.47097	1.05819	7.06014	1.66339e-12	1.5535e-10
F01.PB4549	11.7085	7.46705	1.00909	7.39982	1.36373e-13	2.53622e-11
F01.PB7030	11.68	7.46396	1.37037	5.44666	5.13253e-08	1.95802e-06
F01.PB8167	11.6583	7.46017	1.19489	6.24338	4.28207e-10	2.21074e-08
F01.PB8268	16.2888	7.45326	1.20646	6.17779	6.50054e-10	3.33504e-08
F01.PB9629	16.2492	7.45025	0.958445	7.77327	7.64864e-15	2.23531e-12
F01.PB1648	11.3325	7.41998	1.07131	6.92611	4.32571e-12	3.30816e-10
F01.PB9772	11.2604	7.40979	1.37107	5.40439	6.50287e-08	2.43647e-06
F01.PB1530	11.0816	7.38799	1.37912	5.35704	8.4596e-08	3.07666e-06
F01.PB22381	15.4346	7.37329	0.928282	7.94294	1.9744e-15	6.5945e-13
F01.PB4307	29.7849	7.37251	2.17878	3.38378	0.000714952	0.0105795
F01.PB14043	10.8845	7.36163	1.23377	5.96676	2.42015e-09	1.15476e-07
F01.PB19722	10.727	7.34134	1.02931	7.13229	9.87094e-13	1.01602e-10
F01.PB4168	10.6952	7.33585	1.16944	6.27296	3.54257e-10	1.84643e-08
F01.PB22407	10.6332	7.32846	1.53835	4.76384	1.8994e-06	5.53123e-05
F01.PB1811	10.6073	7.32493	1.18664	6.17284	6.70759e-10	3.43051e-08
F01.PB7558	10.5463	7.31578	0.966079	7.57265	3.65677e-14	8.93234e-12
F01.PB13705	10.5257	7.31302	2.21315	3.30434	0.000951994	0.0133165
F01.PB7438	10.4707	7.30637	1.00574	7.26466	3.73984e-13	5.41648e-11
F01.PB21223	14.7296	7.30549	1.38041	5.29225	1.20818e-07	4.28917e-06
F01.PB9193	10.3853	7.29457	0.986496	7.39443	1.4202e-13	2.58184e-11
F01.PB7464	14.3354	7.26589	1.31314	5.53322	3.14403e-08	1.26425e-06
F01.PB2939	27.6864	7.25405	0.902909	8.03409	9.4274e-16	3.3541e-13
F01.PB17137	9.87705	7.22154	0.990584	7.29019	3.09527e-13	4.69048e-11
F01.PB2351	9.84496	7.21582	1.5078	4.78565	1.70438e-06	5.0624e-05
F01.PB6575	9.78076	7.20739	1.10195	6.54057	6.12841e-11	3.62085e-09
F01.PB7256	9.75137	7.20187	1.13137	6.36563	1.94489e-10	1.06455e-08
F01.PB1951	9.744	7.20117	0.985885	7.30427	2.78766e-13	4.32539e-11
F01.PB21309	13.5847	7.18962	1.07785	6.67034	2.55203e-11	1.59414e-09
F01.PB7076	13.4197	7.16905	2.48083	2.88978	0.00385512	0.0411565
F01.PB12841	9.27951	7.13132	1.80033	3.96112	7.46006e-05	0.00149805
F01.PB21724	9.17602	7.11413	1.29833	5.47944	4.26681e-08	1.67059e-06
F01.PB11411	9.06316	7.09731	1.17615	6.03437	1.59583e-09	7.77303e-08
F01.PB1941	9.01306	7.08881	1.08656	6.52407	6.84237e-11	4.01257e-09
F01.PB1430	8.93516	7.07724	2.16447	3.26973	0.00107649	0.0148049
F01.PB8591	8.88001	7.06684	1.10112	6.41785	1.38216e-10	7.82716e-09
F01.PB5196	8.7545	7.04712	1.49672	4.70837	2.49708e-06	7.07045e-05
F01.PB13326	8.56351	7.01592	1.05884	6.62606	3.44773e-11	2.12126e-09
F01.PB1250	22.831	7.01435	1.77072	3.96131	7.45411e-05	0.00149805
F01.PB17070	12.0956	7.01385	2.45724	2.85436	0.00431237	0.0446968
F01.PB4535	8.50829	7.00557	1.2598	5.56085	2.68456e-08	1.09839e-06
F01.PB6185	8.49439	7.0045	1.25865	5.56507	2.62041e-08	1.07898e-06
F01.PB4988	8.4198	6.99187	1.15661	6.04515	1.49266e-09	7.29222e-08
F01.PB9940	44.1064	6.98117	1.0737	6.50198	7.92672e-11	4.61668e-09
F01.PB21006	8.30423	6.97224	1.13772	6.12827	8.88399e-10	4.47371e-08
F01.PB12718	8.23083	6.95837	1.61941	4.29687	1.73229e-05	0.000407336
F01.PB8673	8.20889	6.95475	1.02898	6.75891	1.39033e-11	9.06542e-10
F01.PB4127	8.14196	6.94348	1.16985	5.93536	2.93203e-09	1.38287e-07
F01.PB618	8.12035	6.93908	1.0074	6.88812	5.6536e-12	4.09982e-10
F01.PB2303	8.06628	6.93006	1.0951	6.32823	2.47983e-10	1.31769e-08
F01.PB11329	7.98063	6.91339	1.1016	6.27575	3.47955e-10	1.81937e-08
F01.PB7778	11.0561	6.89058	1.19649	5.75901	8.46076e-09	3.75254e-07
F01.PB18168	7.74728	6.87062	1.41036	4.87155	1.10727e-06	3.36208e-05
F01.PB9070	7.7369	6.86993	1.30948	5.2463	1.55181e-07	5.35798e-06
F01.PB21090	15.3125	6.86948	0.940173	7.30661	2.7396e-13	4.31118e-11
F01.PB13169	10.8146	6.85518	2.43885	2.81083	0.00494144	0.0491024
F01.PB2420	7.59146	6.84153	1.13907	6.00624	1.89878e-09	9.19393e-08
F01.PB8746	7.58404	6.83999	1.71857	3.98006	6.88992e-05	0.00140075
F01.PB4527	7.57574	6.83967	1.47062	4.65087	3.30535e-06	9.09166e-05
F01.PB43	173.815	6.81118	1.98676	3.42828	0.000607408	0.0092387
F01.PB9750	7.42836	6.81098	1.18481	5.74858	8.99943e-09	3.96379e-07
F01.PB20019	7.36949	6.79797	1.43478	4.73798	2.15857e-06	6.19775e-05
F01.PB2965	7.24654	6.7741	1.1419	5.93231	2.98705e-09	1.40075e-07
F01.PB3740	7.24749	6.77344	1.21228	5.58734	2.3057e-08	9.65092e-07
F01.PB7853	7.16567	6.75915	1.07421	6.29224	3.12922e-10	1.65203e-08
F01.PB20947	7.12359	6.75102	1.15525	5.8438	5.10239e-09	2.35892e-07
F01.PB19450	14.06	6.7471	0.998403	6.7579	1.40009e-11	9.09282e-10
F01.PB1535	10.0616	6.74518	1.31523	5.12851	2.92047e-07	9.68442e-06
F01.PB18235	7.06077	6.73773	1.22168	5.51511	3.48556e-08	1.38795e-06
F01.PB16565	7.02415	6.73078	1.17621	5.72241	1.05023e-08	4.5713e-07
F01.PB13357	7.01386	6.72824	1.78818	3.76261	0.000168148	0.00309204
F01.PB18305	9.84122	6.71955	1.56279	4.29972	1.71011e-05	0.0004027
F01.PB21142	6.94927	6.71338	1.36691	4.91136	9.0448e-07	2.78771e-05
F01.PB14878	6.93632	6.71141	1.16492	5.76127	8.34848e-09	3.71281e-07
F01.PB8156	6.90322	6.7048	1.45553	4.60643	4.09636e-06	0.000111179
F01.PB3834	6.8176	6.68714	1.00528	6.65199	2.89148e-11	1.7925e-09
F01.PB13340	6.77649	6.67877	1.14383	5.83895	5.25315e-09	2.42178e-07
F01.PB2666	28.1863	6.6518	1.65903	4.00945	6.08615e-05	0.00124976
F01.PB18402	6.60876	6.642	1.49544	4.44149	8.93398e-06	0.000224598
F01.PB12785	6.53524	6.62438	1.11649	5.93321	2.9706e-09	1.39704e-07
F01.PB12973	6.5235	6.62386	1.04536	6.33644	2.35139e-10	1.25665e-08
F01.PB7054	23.5245	6.62367	0.914673	7.24157	4.43531e-13	5.90149e-11
F01.PB17042	6.45207	6.6074	1.09071	6.05788	1.37928e-09	6.77877e-08
F01.PB2023	6.44811	6.60708	1.77464	3.72304	0.000196835	0.0035517
F01.PB4240	6.39797	6.59429	1.02686	6.42183	1.34646e-10	7.65145e-09
F01.PB3851	6.38552	6.5931	1.62394	4.05995	4.90835e-05	0.00104325
F01.PB4940	6.226	6.55499	1.13884	5.75585	8.62076e-09	3.81317e-07
F01.PB5523	6.21862	6.55476	1.23869	5.2917	1.21185e-07	4.2929e-06
F01.PB3886	12.2776	6.54638	1.04591	6.25904	3.87357e-10	2.01254e-08
F01.PB11809	6.188	6.54598	1.75926	3.72087	0.000198537	0.00357848
F01.PB1922	6.03282	6.51153	1.11728	5.82799	5.60986e-09	2.56455e-07
F01.PB12778	16.4412	6.49832	0.90867	7.15147	8.58556e-13	9.48073e-11
F01.PB11897	5.94077	6.48885	1.26117	5.14508	2.67401e-07	8.93118e-06
F01.PB5575	8.37543	6.48469	0.972842	6.66571	2.63382e-11	1.63897e-09
F01.PB2224	5.79428	6.45253	1.86552	3.45884	0.000542513	0.00839997
F01.PB8400	5.79994	6.45243	1.28461	5.02288	5.09013e-07	1.62388e-05
F01.PB7299	11.5265	6.45006	1.12206	5.74839	9.00972e-09	3.96379e-07
F01.PB14417	5.7494	6.44151	1.37677	4.67871	2.88686e-06	8.07629e-05
F01.PB420	5.73463	6.43799	1.77847	3.61995	0.000294658	0.00501286
F01.PB11229	11.4282	6.42897	1.24905	5.14707	2.64588e-07	8.85531e-06
F01.PB18537	5.64421	6.4128	1.31068	4.89271	9.94559e-07	3.04812e-05
F01.PB2673	5.57985	6.3987	1.16975	5.47014	4.49675e-08	1.75223e-06
F01.PB948	1918.82	6.39443	1.13546	5.63158	1.7857e-08	7.55161e-07
F01.PB7409	5.55621	6.39227	1.43507	4.45434	8.41516e-06	0.000213523
F01.PB5068	5.55293	6.39161	1.35473	4.71799	2.38183e-06	6.77931e-05
F01.PB12735	5.48588	6.37422	1.59529	3.99564	6.45188e-05	0.00131989
F01.PB19703	5.41321	6.355	1.06917	5.94387	2.7837e-09	1.3175e-07
F01.PB6143	5.38302	6.34731	1.15045	5.51725	3.44351e-08	1.37791e-06
F01.PB14848	14.8644	6.3377	0.92674	6.8387	7.99148e-12	5.5185e-10
F01.PB2936	5.33547	6.33343	1.20442	5.25849	1.45242e-07	5.05751e-06
F01.PB16515	5.32783	6.332	1.04433	6.06325	1.33398e-09	6.61576e-08
F01.PB752	5.32771	6.33137	1.2559	5.04129	4.62416e-07	1.4839e-05
F01.PB8077	5.31813	6.32957	1.06908	5.92059	3.20791e-09	1.4915e-07
F01.PB7580	5.31595	6.32906	1.06757	5.92847	3.05772e-09	1.42979e-07
F01.PB19531	5.31362	6.3258	1.12016	5.64724	1.63041e-08	6.94878e-07
F01.PB14765	7.452	6.31176	1.04401	6.04572	1.48745e-09	7.28848e-08
F01.PB11481	5.25203	6.31056	1.13448	5.5625	2.65943e-08	1.09083e-06
F01.PB15064	7.44211	6.30562	1.05785	5.96078	2.51037e-09	1.19432e-07
F01.PB5061	5.22499	6.30325	1.41589	4.4518	8.51551e-06	0.000215735
F01.PB21262	10.3599	6.29716	0.988799	6.36849	1.90894e-10	1.05191e-08
F01.PB3452	5.1441	6.28106	1.13513	5.53336	3.14163e-08	1.26425e-06
F01.PB17580	7.32412	6.27754	1.32144	4.75052	2.02895e-06	5.86674e-05
F01.PB13005	5.10928	6.26939	1.05478	5.94377	2.78537e-09	1.3175e-07
F01.PB5993	7.22406	6.26801	0.985121	6.36268	1.98266e-10	1.08161e-08
F01.PB9819	5.1015	6.26658	1.3356	4.69196	2.70604e-06	7.62255e-05
F01.PB549	5.0575	6.2567	1.04755	5.9727	2.33364e-09	1.11673e-07
F01.PB11812	5.05205	6.25486	1.19007	5.25586	1.47334e-07	5.10863e-06
F01.PB8384	5.03701	6.25137	1.08897	5.74061	9.43356e-09	4.12807e-07
F01.PB5156	5.02527	6.24769	1.70033	3.6744	0.000238404	0.00416851
F01.PB3189	5.02186	6.24681	1.2181	5.12833	2.9232e-07	9.68442e-06
F01.PB11540	5.00149	6.24115	1.27618	4.89051	1.00576e-06	3.07668e-05
F01.PB16284	7.08647	6.23744	0.982662	6.34749	2.18861e-10	1.18214e-08
F01.PB7163	4.96994	6.23139	1.03488	6.02135	1.72973e-09	8.40023e-08
F01.PB4707	4.96667	6.23041	1.07438	5.79908	6.66787e-09	2.99798e-07
F01.PB4654	4.96216	6.22656	1.15352	5.39789	6.74283e-08	2.51374e-06
F01.PB10869	13.4988	6.20635	1.16106	5.34544	9.01979e-08	3.27218e-06
F01.PB18251	4.8832	6.20335	1.20801	5.13518	2.8187e-07	9.37619e-06
F01.PB3711	4.84127	6.19373	1.29709	4.77508	1.79635e-06	5.29547e-05
F01.PB15060	4.82078	6.18785	1.34284	4.60802	4.06525e-06	0.000110518
F01.PB5628	4.81203	6.1836	1.03103	5.99751	2.00367e-09	9.67318e-08
F01.PB5059	4.76778	6.1719	1.10479	5.58649	2.31704e-08	9.67365e-07
F01.PB3934	4.72582	6.15926	1.34282	4.5868	4.5009e-06	0.000120587
F01.PB20877	4.71574	6.15473	1.24467	4.94485	7.62035e-07	2.3665e-05
F01.PB15350	4.70725	6.1524	1.10161	5.58492	2.3381e-08	9.73672e-07
F01.PB7445	9.41563	6.14648	0.96463	6.37185	1.86761e-10	1.03847e-08
F01.PB620	4.66503	6.13867	1.49094	4.1173	3.8333e-05	0.000833145
F01.PB770	4.65536	6.13757	1.22828	4.99689	5.82613e-07	1.84074e-05
F01.PB1907	13.4266	6.11961	1.51802	4.03132	5.54653e-05	0.00115636
F01.PB10081	4.5958	6.11822	1.22949	4.97622	6.48395e-07	2.03649e-05
F01.PB22477	6.45612	6.09686	1.20234	5.07083	3.96076e-07	1.29127e-05
F01.PB20583	6.39588	6.09072	1.26472	4.81588	1.46549e-06	4.38469e-05
F01.PB488	4.50195	6.08925	1.58647	3.83824	0.000123917	0.00234418
F01.PB8332	6.38134	6.08312	1.26249	4.81836	1.44742e-06	4.33855e-05
F01.PB17604	4.48447	6.08312	1.32291	4.59828	4.25989e-06	0.000114856
F01.PB12038	4.46726	6.0782	1.24338	4.88843	1.01644e-06	3.10357e-05
F01.PB4907	4.46588	6.07504	1.66945	3.63894	0.000273762	0.00469683
F01.PB11299	4.45741	6.07249	1.06755	5.68825	1.28352e-08	5.5279e-07
F01.PB5738	4.43147	6.06524	1.09338	5.54725	2.90193e-08	1.18142e-06
F01.PB4575	4.41316	6.06017	1.06161	5.70849	1.13986e-08	4.93516e-07
F01.PB14775	4.37628	6.04553	1.0861	5.56625	2.60281e-08	1.0757e-06
F01.PB2054	4.35128	6.03686	1.36607	4.41913	9.91008e-06	0.000246023
F01.PB9538	4.34063	6.03528	1.16304	5.18924	2.11153e-07	7.13862e-06
F01.PB17210	4.30183	6.02381	1.13321	5.31569	1.06252e-07	3.79678e-06
F01.PB15997	6.07973	6.01166	1.19354	5.03685	4.73256e-07	1.51543e-05
F01.PB14086	65.1959	6.01131	1.8303	3.28434	0.00102223	0.0141538
F01.PB3566	6.05907	6.00816	1.18524	5.06914	3.99625e-07	1.30025e-05
F01.PB7996	4.25563	6.00773	1.65621	3.6274	0.000286291	0.00488575
F01.PB4874	4.25826	6.00566	1.37993	4.35216	1.34805e-05	0.0003254
F01.PB12836	4.24856	6.00232	1.32657	4.52469	6.04845e-06	0.000157877
F01.PB6804	46.0304	5.9882	1.64988	3.62948	0.000283996	0.00485671
F01.PB2835	5.961	5.98403	1.44893	4.12996	3.62826e-05	0.000793851
F01.PB7908	5.91335	5.9713	1.07749	5.54185	2.99299e-08	1.21547e-06
F01.PB15971	4.11919	5.96117	1.15479	5.16212	2.44162e-07	8.18845e-06
F01.PB14037	4.06715	5.94122	1.05471	5.63303	1.77068e-08	7.51219e-07
F01.PB9480	5.77627	5.93981	1.34049	4.43106	9.37697e-06	0.000234295
F01.PB13870	14.4193	5.93102	1.66531	3.56152	0.00036872	0.00603447
F01.PB9370	4.04106	5.92995	1.23282	4.81009	1.50865e-06	4.49737e-05
F01.PB20611	4.03791	5.92991	1.5169	3.90923	9.25915e-05	0.00181479
F01.PB11846	4.00458	5.92087	1.2374	4.78492	1.71054e-06	5.07151e-05
F01.PB8402	3.91458	5.88533	1.33995	4.39222	1.12201e-05	0.000275718
F01.PB3710	5.56092	5.8803	1.09099	5.38985	7.05147e-08	2.61096e-06
F01.PB13141	10.8312	5.86975	0.961161	6.10693	1.01564e-09	5.06768e-08
F01.PB19205	3.81442	5.8502	1.44602	4.04572	5.21615e-05	0.0011001
F01.PB5902	3.8184	5.84895	1.15743	5.05339	4.34036e-07	1.40107e-05
F01.PB2743	20.9208	5.8424	0.829781	7.04089	1.91019e-12	1.68985e-10
F01.PB1570	3.79149	5.83987	1.06739	5.47116	4.47108e-08	1.74639e-06
F01.PB14970	3.78181	5.83746	1.86546	3.12924	0.00175259	0.0218287
F01.PB11862	13.7997	5.83717	0.991902	5.88482	3.9848e-09	1.84746e-07
F01.PB12897	10.8681	5.83545	1.24183	4.69907	2.61344e-06	7.3744e-05
F01.PB4716	7.62078	5.83306	1.10711	5.26872	1.37378e-07	4.81441e-06
F01.PB148	24.4383	5.83175	0.673	8.66529	4.50356e-18	1.99203e-15
F01.PB13460	3.75584	5.82788	1.16496	5.00263	5.65544e-07	1.79722e-05
F01.PB14632	3.74723	5.82498	1.16185	5.01352	5.34422e-07	1.70162e-05
F01.PB2769	3.74284	5.82096	1.83685	3.16899	0.0015297	0.019695
F01.PB7905	3.6919	5.80068	1.83546	3.16034	0.00157588	0.0201491
F01.PB5026	3.6844	5.79911	1.28586	4.50991	6.48537e-06	0.000168475
F01.PB11506	5.20749	5.78662	0.996871	5.80478	6.44492e-09	2.92182e-07
F01.PB7254	5.22109	5.78558	0.9948	5.81582	6.03357e-09	2.74293e-07
F01.PB17411	93.2004	5.78377	1.71096	3.38042	0.000723749	0.0106903
F01.PB7380	3.60011	5.76556	1.0812	5.33257	9.68347e-08	3.49845e-06
F01.PB18628	3.58496	5.75988	1.29452	4.44942	8.61019e-06	0.000217461
F01.PB1792	3.57962	5.75853	1.10793	5.19756	2.01918e-07	6.87026e-06
F01.PB9965	3.53973	5.74298	1.32659	4.32912	1.49709e-05	0.000357162
F01.PB5455	3.52116	5.73269	1.09592	5.23095	1.68643e-07	5.78618e-06
F01.PB9435	3.51146	5.72934	1.07778	5.31588	1.06144e-07	3.79678e-06
F01.PB5827	3.51229	5.72785	1.54736	3.70169	0.000214166	0.00380156
F01.PB21875	3.4963	5.72368	1.27515	4.48864	7.16805e-06	0.000183875
F01.PB8296	3.47035	5.71311	1.6581	3.44557	0.000569858	0.00874067
F01.PB11471	3.45311	5.70468	1.68108	3.39347	0.000690139	0.0102961
F01.PB5607	3.44754	5.70217	1.4543	3.92089	8.82217e-05	0.00174376
F01.PB20624	3.42826	5.69442	1.24149	4.58675	4.50192e-06	0.000120587
F01.PB16809	3.39795	5.68289	1.22514	4.63858	3.5081e-06	9.617e-05
F01.PB19478	3.37855	5.67549	1.23136	4.60912	4.04377e-06	0.000110117
F01.PB11354	3.37731	5.67111	1.2582	4.50731	6.56542e-06	0.000170248
F01.PB20430	4.81397	5.66859	1.27928	4.43109	9.37581e-06	0.000234295
F01.PB19193	3.35915	5.66748	1.32879	4.26516	1.99763e-05	0.000463734
F01.PB6491	3.29971	5.64057	1.36726	4.12546	3.69994e-05	0.000806301
F01.PB5433	6.69132	5.64007	0.976432	5.7762	7.64062e-09	3.40726e-07
F01.PB19867	4.73379	5.63143	1.54199	3.65205	0.000260156	0.00451029
F01.PB6293	3.26843	5.62746	1.48644	3.78586	0.000153176	0.00285196
F01.PB4111	14.5029	5.62306	1.81403	3.09976	0.00193677	0.0236518
F01.PB18471	3.25422	5.61929	1.67693	3.35093	0.000805401	0.0116648
F01.PB13554	3.20124	5.59775	1.19107	4.69975	2.60485e-06	7.36287e-05
F01.PB17007	4.5879	5.59763	1.57654	3.55058	0.000384383	0.00624709
F01.PB10168	4.54912	5.58646	1.09701	5.09242	3.53517e-07	1.15945e-05
F01.PB18996	3.17951	5.58445	1.27201	4.39025	1.13223e-05	0.000277811
F01.PB16409	3.16038	5.57886	1.70838	3.26558	0.00109239	0.0149608
F01.PB4474	3.16339	5.57828	1.54586	3.60854	0.000307925	0.00520072
F01.PB15897	3.15601	5.57716	1.62433	3.43351	0.000595824	0.00908784
F01.PB10931	4.49638	5.57177	1.06432	5.23506	1.64932e-07	5.67074e-06
F01.PB17278	3.13976	5.56967	1.76483	3.15593	0.0015999	0.0203925
F01.PB11258	3.14071	5.56848	1.30682	4.26109	2.03436e-05	0.00047132
F01.PB16748	3.13841	5.56744	1.44791	3.84515	0.00012048	0.00228479
F01.PB302	3.12556	5.56264	1.113	4.99786	5.79695e-07	1.83507e-05
F01.PB14468	4.46187	5.56223	1.17683	4.72646	2.28472e-06	6.52562e-05
F01.PB6138	3.12323	5.55883	1.66166	3.34534	0.000821803	0.0118372
F01.PB12551	3.11996	5.55652	1.41398	3.92969	8.50564e-05	0.00168527
F01.PB2170	3.09729	5.54589	1.24642	4.44947	8.60831e-06	0.000217461
F01.PB18434	3.08457	5.54453	1.3685	4.05155	5.08788e-05	0.00107582
F01.PB15797	3.0854	5.54078	1.21931	4.54419	5.51458e-06	0.000144866
F01.PB11546	6.25724	5.53576	0.966765	5.72607	1.02787e-08	4.48589e-07
F01.PB13661	3.05754	5.53154	1.66123	3.32978	0.000869134	0.0123797
F01.PB6110	3.05657	5.53086	1.76517	3.13332	0.0017284	0.0216262
F01.PB7313	63.7485	5.5303	1.03808	5.32742	9.96195e-08	3.59113e-06
F01.PB4910	3.05303	5.5273	1.18742	4.6549	3.24144e-06	8.94593e-05
F01.PB7697	3.04878	5.52558	1.15772	4.77283	1.81655e-06	5.3279e-05
F01.PB18767	4.34931	5.52236	1.00465	5.49681	3.8672e-08	1.52141e-06
F01.PB3430	4.33796	5.51427	1.02432	5.38337	7.31054e-08	2.69469e-06
F01.PB17231	3.00126	5.50494	1.33031	4.1381	3.50187e-05	0.000768253
F01.PB5895	3.00536	5.50288	1.35581	4.05874	4.93385e-05	0.00104731
F01.PB3883	6.06474	5.50171	1.00726	5.46208	4.70599e-08	1.80486e-06
F01.PB18784	8.91124	5.49881	1.83323	2.99952	0.00270406	0.0310995
F01.PB17010	6.02264	5.49402	1.38166	3.9764	6.99674e-05	0.00141719
F01.PB17461	4.26786	5.48929	1.20711	4.54748	5.42923e-06	0.000142853
F01.PB3243	8.41673	5.48117	1.37148	3.99655	6.42715e-05	0.00131648
F01.PB13152	2.9417	5.4747	1.28905	4.24707	2.16586e-05	0.000499245
F01.PB11385	2.93746	5.47335	1.1463	4.77478	1.79902e-06	5.29547e-05
F01.PB1508	18.2337	5.47255	1.45314	3.76601	0.000165876	0.00306127
F01.PB5967	16.6715	5.466	0.795067	6.87489	6.20395e-12	4.42998e-10
F01.PB2160	8.22451	5.45935	0.995716	5.48284	4.1855e-08	1.64268e-06
F01.PB10380	4.20681	5.45356	1.32308	4.12188	3.75801e-05	0.000817867
F01.PB2627	8.30134	5.44647	1.07921	5.0467	4.495e-07	1.44529e-05
F01.PB15249	2.88227	5.44368	1.3134	4.14472	3.4023e-05	0.000749423
F01.PB2563	2.8585	5.43307	1.12286	4.83862	1.30743e-06	3.94059e-05
F01.PB10237	2.85317	5.43038	1.39768	3.88528	0.000102213	0.00197266
F01.PB15647	2.84456	5.42619	1.52951	3.54768	0.000388646	0.0063101
F01.PB21615	4.12689	5.42478	1.01183	5.36133	8.2612e-08	3.02467e-06
F01.PB8651	2.82613	5.41844	1.24713	4.34472	1.39451e-05	0.000335133
F01.PB6382	2.81752	5.41398	1.34139	4.03611	5.43443e-05	0.00113589
F01.PB780	2.79266	5.40107	1.59433	3.38768	0.000704869	0.0104681
F01.PB12070	2.78406	5.39643	1.73169	3.11629	0.00183144	0.0226384
F01.PB8525	2.76657	5.38586	1.13795	4.73296	2.21273e-06	6.33105e-05
F01.PB286	20.5825	5.38372	0.840612	6.40453	1.50836e-10	8.51132e-09
F01.PB19635	2.75251	5.37897	1.36512	3.94029	8.1383e-05	0.00162826
F01.PB5821	7.69619	5.36879	0.926758	5.79309	6.91045e-09	3.09853e-07
F01.PB4899	15.8562	5.35256	0.831548	6.43686	1.21972e-10	6.97968e-09
F01.PB20704	2.70484	5.35188	1.47649	3.62474	0.000289252	0.00492602
F01.PB10393	9.88702	5.35055	1.10271	4.85219	1.22108e-06	3.68712e-05
F01.PB2895	2.68228	5.34061	1.23287	4.33187	1.47851e-05	0.000353246
F01.PB19621	14.7269	5.33764	0.893348	5.97487	2.30268e-09	1.10515e-07
F01.PB11069	3.84825	5.33693	1.14276	4.67022	3.00873e-06	8.38857e-05
F01.PB19716	7.6348	5.32161	0.973996	5.46369	4.66348e-08	1.79582e-06
F01.PB10185	3.81631	5.32082	1.0065	5.28645	1.24716e-07	4.40842e-06
F01.PB6759	88.4139	5.31679	1.22538	4.33888	1.43212e-05	0.000343668
F01.PB10167	37.7519	5.31542	1.0488	5.0681	4.01797e-07	1.30472e-05
F01.PB4139	2.60006	5.29458	1.14492	4.62441	3.75665e-06	0.00010264
F01.PB1287	30.7217	5.27983	1.0868	4.85813	1.18497e-06	3.59135e-05
F01.PB20089	2.56659	5.27872	1.22766	4.29983	1.70929e-05	0.0004027
F01.PB8552	31.9189	5.27787	0.697269	7.56934	3.75125e-14	9.02836e-12
F01.PB2082	7.19756	5.2651	0.98247	5.35905	8.36622e-08	3.04948e-06
F01.PB9391	119.909	5.25732	0.810525	6.48632	8.7958e-11	5.08665e-09
F01.PB18489	2.49952	5.23845	1.15313	4.54281	5.55082e-06	0.000145585
F01.PB5855	2.49516	5.23642	1.4715	3.55855	0.000372906	0.00608606
F01.PB21926	2.48885	5.233	1.81105	2.88948	0.00385879	0.0411689
F01.PB12037	8.95759	5.23259	1.57116	3.33041	0.000867195	0.0123628
F01.PB13574	2.4823	5.23007	1.21163	4.31654	1.58494e-05	0.000375385
F01.PB11574	2.47794	5.2279	1.20614	4.33441	1.46154e-05	0.000349702
F01.PB17138	2.48313	5.22653	1.60216	3.26217	0.00110561	0.0150913
F01.PB735	6.99489	5.22608	1.83701	2.84488	0.00444284	0.0455872
F01.PB13545	2.4726	5.22495	1.2792	4.08454	4.4165e-05	0.000944842
F01.PB3037	3.55348	5.22096	1.18727	4.39744	1.09534e-05	0.000269568
F01.PB12110	2.45963	5.21821	1.29226	4.03806	5.38958e-05	0.00113084
F01.PB34	199.542	5.2138	1.61171	3.23495	0.00121663	0.0162808
F01.PB1494	9.6647	5.21332	1.81759	2.86826	0.00412731	0.0431614
F01.PB21264	4.9831	5.20852	1.70769	3.05005	0.00228805	0.0270029
F01.PB8198	2.45185	5.20833	1.37693	3.78255	0.00015523	0.00288692
F01.PB18572	7.02367	5.19959	0.926624	5.61133	2.00778e-08	8.42548e-07
F01.PB19420	2.4282	5.19645	1.74164	2.98366	0.00284821	0.0322363
F01.PB18352	2.42275	5.19208	1.20476	4.30965	1.63515e-05	0.000386719
F01.PB13327	6.82678	5.18722	1.05301	4.92609	8.38912e-07	2.59539e-05
F01.PB15233	2.40541	5.18347	1.58556	3.26918	0.00107861	0.0148216
F01.PB22196	2.40444	5.18288	1.27948	4.05076	5.10519e-05	0.00107808
F01.PB20248	3.44761	5.17589	1.03931	4.98012	6.35455e-07	2.00383e-05
F01.PB21679	3.46169	5.17373	1.03976	4.97587	6.49548e-07	2.03649e-05
F01.PB14546	2.36018	5.15877	1.38847	3.71543	0.000202855	0.00364026
F01.PB10271	3.40833	5.15718	1.22408	4.21309	2.51898e-05	0.000573375
F01.PB7457	6.83582	5.15073	0.986063	5.22353	1.75547e-07	5.99791e-06
F01.PB13352	2.30924	5.12477	1.25224	4.09248	4.26786e-05	0.000917842
F01.PB15024	2.30815	5.12416	1.34407	3.8124	0.000137622	0.00258293
F01.PB3469	2.30815	5.12416	1.34407	3.8124	0.000137622	0.00258293
F01.PB17952	2.29517	5.11653	1.61688	3.16445	0.00155377	0.0199287
F01.PB19768	3.3174	5.11512	1.77947	2.87452	0.0040464	0.0426972
F01.PB21620	2.28984	5.11446	1.22845	4.16333	3.13633e-05	0.000696462
F01.PB14627	2.28533	5.10666	1.57364	3.24512	0.001174	0.0158138
F01.PB15621	2.27359	5.10362	1.70841	2.98735	0.00281411	0.031961
F01.PB19887	8.74312	5.10077	0.926752	5.50392	3.71443e-08	1.47192e-06
F01.PB331	63.0676	5.0913	1.63374	3.11635	0.00183105	0.0226384
F01.PB7296	6.44487	5.08173	1.21376	4.18676	2.82961e-05	0.000634375
F01.PB2698	2.24326	5.08045	1.24457	4.08208	4.4634e-05	0.000953629
F01.PB4840	2.23683	5.07761	1.42881	3.55373	0.000379802	0.00617877
F01.PB13337	3.26835	5.06844	1.14953	4.40915	1.03778e-05	0.000255978
F01.PB10900	2.21525	5.06501	1.27177	3.98264	6.81536e-05	0.00138904
F01.PB6661	2.21197	5.0633	1.17081	4.32462	1.52795e-05	0.000363994
F01.PB20292	2.21608	5.06223	1.79484	2.82043	0.00479594	0.0480063
F01.PB9109	38.7426	5.05688	1.19638	4.2268	2.37034e-05	0.000543016
F01.PB13638	3.20216	5.05504	1.05658	4.78433	1.7156e-06	5.07729e-05
F01.PB1896	2.19694	5.05403	1.48565	3.4019	0.000669186	0.0100384
F01.PB7877	10.0892	5.05054	1.15435	4.37523	1.21306e-05	0.00029587
F01.PB5905	2.17645	5.04121	1.6243	3.10362	0.0019117	0.0234183
F01.PB17481	2.17618	5.03618	1.49056	3.37871	0.000728272	0.0107474
F01.PB6368	2.16457	5.03358	1.70695	2.94887	0.00318935	0.0353398
F01.PB10733	2.16539	5.02901	1.38041	3.64311	0.000269359	0.00465014
F01.PB3180	3.16383	5.02497	1.36112	3.69179	0.000222681	0.00393139
F01.PB10077	2.15569	5.02298	1.33542	3.76135	0.000168999	0.0031042
F01.PB4715	10.3793	5.02083	1.0534	4.7663	1.87638e-06	5.47394e-05
F01.PB2337	3.11016	5.018	1.12827	4.44753	8.68633e-06	0.000219045
F01.PB2181	6.29749	5.01658	1.11625	4.49414	6.98506e-06	0.000179745
F01.PB13112	2.13411	5.00983	1.19046	4.20833	2.57264e-05	0.000583155
F01.PB15934	2.12768	5.00647	1.45122	3.44984	0.000560913	0.00864235
F01.PB10423	2.12005	5.00182	1.33101	3.75792	0.000171334	0.00314003
F01.PB21583	2.11362	4.9984	1.20287	4.15539	3.24735e-05	0.000717221
F01.PB21486	17.2128	4.99627	1.19422	4.18372	2.86779e-05	0.000641179
F01.PB15005	3.05402	4.99542	1.06505	4.69033	2.72763e-06	7.67016e-05
F01.PB17365	2.10938	4.99489	1.67324	2.98516	0.0028343	0.0321011
F01.PB8124	2.10174	4.99124	1.2693	3.93228	8.41449e-05	0.00167336
F01.PB5354	2.07264	4.9713	1.65983	2.99507	0.00274386	0.0314248
F01.PB10268	2.07155	4.97059	1.65914	2.99588	0.00273653	0.0313627
F01.PB5521	2.07155	4.97059	1.65914	2.99588	0.00273653	0.0313627
F01.PB16516	2.06377	4.9599	1.34838	3.67841	0.000234697	0.00412572
F01.PB12201	2.06267	4.95961	1.42136	3.48933	0.000484227	0.00764211
F01.PB21060	8.4334	4.95655	1.20959	4.09773	4.17227e-05	0.000902025
F01.PB583	2.98387	4.95236	1.04128	4.75605	1.97418e-06	5.72863e-05
F01.PB2994	2.04	4.94543	1.53312	3.22572	0.00125655	0.0167056
F01.PB13604	2.01842	4.93133	1.59097	3.09957	0.00193799	0.0236518
F01.PB16152	2.01842	4.93133	1.59097	3.09957	0.00193799	0.0236518
F01.PB12319	2.00666	4.92405	1.44973	3.39653	0.000682454	0.0102
F01.PB513	2.00557	4.92358	1.39387	3.53232	0.000411927	0.00665573
F01.PB6026	1.98932	4.91218	1.56941	3.12995	0.00174838	0.0218094
F01.PB10594	1.98071	4.90601	1.66847	2.94043	0.00327759	0.0360976
F01.PB18242	1.97853	4.90427	1.73107	2.83309	0.00461009	0.0466886
F01.PB11950	1.93304	4.86907	1.24864	3.89951	9.63881e-05	0.00188235
F01.PB7814	5.64636	4.86735	0.978108	4.97629	6.48161e-07	2.03649e-05
F01.PB14280	7.53326	4.8654	0.855138	5.6896	1.27337e-08	5.49865e-07
F01.PB2444	1.92552	4.86435	1.26718	3.8387	0.000123687	0.00234289
F01.PB17831	2.80103	4.86305	1.06309	4.57444	4.77502e-06	0.00012707
F01.PB6470	4.06873	4.86013	1.28855	3.77178	0.000162086	0.00300419
F01.PB3250	1.90503	4.84986	1.47653	3.28464	0.00102113	0.0141513
F01.PB8505	10.8585	4.83011	0.760252	6.3533	2.10745e-10	1.14586e-08
F01.PB11209	1.88537	4.82907	1.45521	3.31847	0.000905131	0.0128254
F01.PB7472	3.85706	4.82494	1.14562	4.21164	2.53521e-05	0.000576267
F01.PB13490	3.88521	4.81757	1.13989	4.22636	2.37503e-05	0.000543016
F01.PB6614	2.7188	4.81713	1.09138	4.41381	1.01566e-05	0.000251093
F01.PB4253	8.78448	4.81585	0.813336	5.92111	3.19782e-09	1.49104e-07
F01.PB4893	1.85954	4.81143	1.52212	3.161	0.00157227	0.0201187
F01.PB14826	1.85408	4.80722	1.28003	3.75556	0.000172955	0.00315912
F01.PB10580	2.70711	4.80544	1.07624	4.46503	8.00568e-06	0.000203449
F01.PB6295	1.84438	4.80093	1.23617	3.88371	0.000102875	0.0019831
F01.PB467	1.83687	4.79593	1.29365	3.70728	0.000209497	0.00373896
F01.PB18162	2.68553	4.79581	1.09999	4.35989	1.30131e-05	0.000315047
F01.PB6675	1.83359	4.79375	1.28887	3.71935	0.000199735	0.00359009
F01.PB8635	5.24652	4.79355	1.04097	4.60489	4.12679e-06	0.00011182
F01.PB4673	11.8712	4.79077	0.923275	5.18889	2.1155e-07	7.13862e-06
F01.PB1615	5.41094	4.78598	1.04676	4.57216	4.82717e-06	0.000128249
F01.PB21024	2.62055	4.77107	1.41777	3.36519	0.000764923	0.0111874
F01.PB18134	1.8034	4.77094	1.6342	2.91944	0.0035066	0.0380111
F01.PB343	12.0533	4.76556	0.821721	5.79949	6.65186e-09	2.99798e-07
F01.PB9376	1.7881	4.7526	1.42568	3.33358	0.000857374	0.0122548
F01.PB11023	8.88907	4.7465	0.84454	5.62022	1.90713e-08	8.04433e-07
F01.PB16930	3.70455	4.74117	1.57072	3.01846	0.00254063	0.0296153
F01.PB8567	2.56645	4.73954	1.15699	4.09643	4.19564e-05	0.000905881
F01.PB3008	8.09443	4.72846	1.28582	3.67741	0.000235617	0.00413302
F01.PB19356	1.73306	4.71291	1.42539	3.3064	0.000945019	0.0132303
F01.PB12567	29.1219	4.70976	1.1974	3.93333	8.37771e-05	0.00167003
F01.PB6480	1.72226	4.70434	1.54902	3.03697	0.00238967	0.0280153
F01.PB8348	9.071	4.70183	1.08381	4.33824	1.43628e-05	0.000344161
F01.PB4023	1.71584	4.69916	1.61989	2.90091	0.00372078	0.0399569
F01.PB21703	39.6047	4.69406	0.447212	10.4963	8.98628e-26	9.80463e-23
F01.PB5652	8.0008	4.6911	1.10168	4.25815	2.06125e-05	0.000475802
F01.PB14168	5.02395	4.67156	1.03537	4.51196	6.42317e-06	0.000167125
F01.PB19837	4.98843	4.66517	1.0005	4.66285	3.11867e-06	8.65087e-05
F01.PB17298	3.52243	4.66336	1.15844	4.02554	5.68441e-05	0.00117682
F01.PB12433	122.55	4.65963	1.63155	2.85596	0.00429065	0.0445643
F01.PB15955	1.67035	4.65682	1.5047	3.09485	0.00196911	0.023978
F01.PB3182	1.6638	4.65171	1.49782	3.10566	0.00189853	0.023299
F01.PB8341	9.50396	4.65096	1.05271	4.41807	9.95842e-06	0.000246565
F01.PB14827	3.4754	4.6466	1.22202	3.8024	0.000143301	0.0026803
F01.PB18394	1.65628	4.64636	1.26158	3.68297	0.000230529	0.00406118
F01.PB11685	1.65095	4.64163	1.61527	2.87359	0.00405838	0.0427685
F01.PB20803	3.42042	4.64084	1.0301	4.50522	6.63029e-06	0.000171153
F01.PB11689	1.64658	4.63916	1.31611	3.5249	0.000423647	0.00681081
F01.PB11532	1.63688	4.6312	1.43851	3.21945	0.00128435	0.0169651
F01.PB7284	2.40274	4.62943	1.12853	4.10218	4.09272e-05	0.000885999
F01.PB12961	1.6347	4.62934	1.46614	3.15751	0.0015912	0.0203133
F01.PB10950	3.42762	4.62851	1.10267	4.19754	2.69828e-05	0.000607428
F01.PB4375	14.4268	4.62809	0.846242	5.46899	4.52611e-08	1.75532e-06
F01.PB2453	4.77196	4.61203	1.06798	4.31846	1.57122e-05	0.000372676
F01.PB18077	1.58812	4.58201	1.33072	3.44325	0.00057476	0.0088076
F01.PB17205	2.32597	4.57839	1.09183	4.19331	2.74911e-05	0.000617173
F01.PB8335	2.32694	4.57734	1.62358	2.81928	0.00481318	0.0481201
F01.PB20236	1.5806	4.57674	1.48412	3.08381	0.00204367	0.0246839
F01.PB19186	1.57624	4.57297	1.35061	3.38584	0.000709599	0.0105282
F01.PB16346	14.6227	4.56935	0.825028	5.53842	3.05217e-08	1.23338e-06
F01.PB6665	2.29359	4.55926	1.2605	3.61703	0.000298008	0.00504886
F01.PB19187	6.16623	4.55663	1.02789	4.433	9.29308e-06	0.000232911
F01.PB17540	6.59391	4.54518	1.12816	4.02885	5.60507e-05	0.00116412
F01.PB21065	17.4506	4.54273	0.853227	5.32417	1.01414e-07	3.64777e-06
F01.PB8793	2.24539	4.53253	1.20319	3.7671	0.000165152	0.00305409
F01.PB13187	2.25562	4.52781	1.07899	4.19632	2.71284e-05	0.000609867
F01.PB5488	3.1802	4.52548	1.17293	3.85826	0.000114199	0.00217829
F01.PB8047	2.22492	4.50976	1.18138	3.81736	0.00013489	0.0025404
F01.PB2448	219.004	4.5088	0.950449	4.74386	2.09682e-06	6.04163e-05
F01.PB13167	4.49977	4.50133	1.10114	4.08789	4.35307e-05	0.000933714
F01.PB3326	1.49947	4.49868	1.39495	3.22497	0.00125984	0.0167359
F01.PB1698	27.8149	4.49862	0.50892	8.83954	9.61101e-19	4.91543e-16
F01.PB8666	1.48867	4.48949	1.31223	3.42126	0.000623325	0.00943694
F01.PB13548	3.10145	4.48485	1.08697	4.126	3.69122e-05	0.000805472
F01.PB10619	3.07674	4.47899	1.37277	3.26273	0.00110344	0.0150869
F01.PB9614	1.46927	4.47393	1.34871	3.31721	0.000909228	0.0128723
F01.PB17521	4.25626	4.46812	1.01114	4.41888	9.92151e-06	0.000246023
F01.PB18875	2.14061	4.46141	1.10363	4.0425	5.28843e-05	0.00111104
F01.PB20564	10.231	4.46108	1.10695	4.03006	5.57624e-05	0.00116108
F01.PB11137	2.15618	4.4602	1.08044	4.12813	3.65729e-05	0.000799135
F01.PB8155	10.584	4.45041	1.07673	4.13328	3.57622e-05	0.000783512
F01.PB12510	22.4558	4.42288	0.948719	4.66195	3.13233e-06	8.67406e-05
F01.PB9792	6.81186	4.41669	1.38806	3.1819	0.0014631	0.0190192
F01.PB20729	4.10477	4.41123	1.06001	4.16151	3.16147e-05	0.000701092
F01.PB21801	1.40972	4.40919	1.44564	3.04999	0.00228846	0.0270029
F01.PB6014	1.40972	4.40919	1.44564	3.04999	0.00228846	0.0270029
F01.PB18654	1.40002	4.40029	1.37039	3.21098	0.00132283	0.0174171
F01.PB8235	1.40002	4.40029	1.37039	3.21098	0.00132283	0.0174171
F01.PB6144	1.38923	4.39091	1.31238	3.34575	0.00082059	0.0118372
F01.PB3480	7.98863	4.39026	1.16578	3.76595	0.000165914	0.00306127
F01.PB14256	2.0487	4.3832	1.11827	3.91962	8.8688e-05	0.00175087
F01.PB3525	1.37735	4.38063	1.39795	3.1336	0.00172675	0.0216221
F01.PB8031	1.37735	4.38063	1.39795	3.1336	0.00172675	0.0216221
F01.PB21499	2.9024	4.38053	1.02292	4.28236	1.84923e-05	0.000432967
F01.PB10052	1.37626	4.37933	1.51914	2.88277	0.00394193	0.0419192
F01.PB21538	1.36765	4.37189	1.43711	3.04214	0.00234903	0.0275981
F01.PB19169	1.36656	4.37053	1.50731	2.89956	0.00373692	0.0400554
F01.PB4788	7.72603	4.36143	1.23366	3.53537	0.000407201	0.00659826
F01.PB2185	11.8987	4.35352	0.629737	6.91323	4.73728e-12	3.57282e-10
F01.PB8115	1.9966	4.34646	1.21438	3.57917	0.000344693	0.00571555
F01.PB9682	1.97283	4.33183	1.26158	3.43365	0.000595509	0.00908784
F01.PB4975	3.89688	4.32862	1.32497	3.26694	0.00108716	0.014914
F01.PB9272	5.40602	4.32424	0.95082	4.54791	5.41821e-06	0.000142793
F01.PB884	8.87088	4.31948	0.799266	5.40431	6.5058e-08	2.43647e-06
F01.PB22106	6.77153	4.31776	1.03563	4.16921	3.05661e-05	0.000680605
F01.PB6303	6.84127	4.31356	1.29556	3.3295	0.000870035	0.0123817
F01.PB4259	15.9435	4.31345	0.84936	5.07847	3.80487e-07	1.24292e-05
F01.PB7377	1.93289	4.30974	1.23758	3.4824	0.000496934	0.00782003
F01.PB2449	1.9454	4.30672	1.18725	3.62747	0.000286211	0.00488575
F01.PB13364	1.30918	4.30338	1.46576	2.93594	0.00332533	0.0364924
F01.PB5204	1.92382	4.29013	1.39016	3.08606	0.00202828	0.0245523
F01.PB2004	5.13586	4.28022	0.871148	4.9133	8.95541e-07	2.76536e-05
F01.PB5235	1.28008	4.27606	1.4214	3.00835	0.0026267	0.0304236
F01.PB4617	1.87666	4.25475	1.11308	3.82249	0.00013211	0.00249091
F01.PB5961	1.92037	4.25146	1.27597	3.33195	0.000862385	0.0123157
F01.PB10227	1.87615	4.24698	1.18559	3.58215	0.000340773	0.00565628
F01.PB3415	436.03	4.24689	0.569687	7.45478	9.00168e-14	1.84152e-11
F01.PB21759	1.85675	4.23473	1.17031	3.61847	0.000296354	0.00503647
F01.PB10555	1.83878	4.23472	1.17072	3.61719	0.000297822	0.00504886
F01.PB8344	3.73432	4.23333	1.14079	3.71087	0.000206546	0.00369839
F01.PB17297	1.82484	4.22244	1.46572	2.8808	0.00396672	0.0421554
F01.PB13538	2.61288	4.21787	1.07004	3.9418	8.0873e-05	0.00162003
F01.PB4377	71.6388	4.21377	0.6864	6.13895	8.30712e-10	4.19612e-08
F01.PB20173	1.84312	4.2106	1.37955	3.05216	0.002272	0.0268861
F01.PB7754	3.82539	4.20917	1.47851	2.8469	0.00441472	0.0454175
F01.PB12706	28.5527	4.1965	0.596203	7.03872	1.94016e-12	1.70713e-10
F01.PB5900	1.21083	4.19116	1.39614	3.00196	0.00268249	0.0309166
F01.PB9057	1.19895	4.17947	1.46671	2.84955	0.00437812	0.0452351
F01.PB13975	4.84931	4.17434	0.886511	4.70872	2.49272e-06	7.07035e-05
F01.PB766	1.78968	4.17266	1.1119	3.75271	0.00017493	0.00318809
F01.PB16859	11.3888	4.17235	0.908129	4.59444	4.33905e-06	0.000116797
F01.PB15840	1.19034	4.17101	1.41678	2.944	0.00324	0.0357317
F01.PB9333	1.18925	4.16974	1.45149	2.87273	0.00406939	0.042857
F01.PB3849	18.6116	4.16812	1.13729	3.66496	0.00024738	0.00430705
F01.PB7095	20.1718	4.16587	0.586563	7.10218	1.22808e-12	1.19636e-10
F01.PB3750	1.77779	4.16517	1.1442	3.64026	0.000272367	0.00469217
F01.PB1776	1.76004	4.16517	1.14462	3.63892	0.000273786	0.00469683
F01.PB7038	11.4411	4.16376	1.27687	3.26091	0.00111056	0.015121
F01.PB14992	3.51896	4.16207	1.27288	3.26981	0.00107619	0.0148049
F01.PB2379	15.2345	4.15597	1.15864	3.58694	0.000334587	0.00556489
F01.PB1139	39.0636	4.1541	0.572397	7.25737	3.94688e-13	5.57706e-11
F01.PB5602	1.74702	4.15233	1.21431	3.41951	0.000627345	0.00947152
F01.PB14269	3.66421	4.15174	1.28837	3.22247	0.00127091	0.0168419
F01.PB16558	1.74064	4.15157	1.21356	3.42099	0.000623934	0.00943735
F01.PB19260	21.3534	4.1477	1.36477	3.03911	0.00237279	0.0278373
F01.PB4418	251.121	4.14353	0.78068	5.30759	1.11087e-07	3.9609e-06
F01.PB2490	87.4321	4.13937	1.39689	2.96327	0.00304394	0.0341185
F01.PB13398	3.60317	4.125	1.25447	3.28825	0.00100814	0.014018
F01.PB1714	33.9684	4.11652	0.563628	7.30361	2.80149e-13	4.32539e-11
F01.PB14684	11.2482	4.10032	0.6384	6.42281	1.33779e-10	7.62867e-09
F01.PB1453	18.5397	4.07345	0.563343	7.23086	4.79952e-13	6.28392e-11
F01.PB19493	4.321	4.07147	1.00863	4.03662	5.42263e-05	0.00113487
F01.PB9173	1.11138	4.06897	1.40133	2.90365	0.00368837	0.0396504
F01.PB7097	34.508	4.06794	0.862381	4.7171	2.3923e-06	6.7973e-05
F01.PB4288	26.742	4.06446	0.61798	6.57701	4.79997e-11	2.87752e-09
F01.PB8152	5.41139	4.06312	0.892109	4.55451	5.25084e-06	0.000138829
F01.PB1976	1.10059	4.05754	1.4381	2.82146	0.00478056	0.0479403
F01.PB3339	9.35765	4.04913	1.10709	3.65747	0.000254721	0.00442544
F01.PB14606	6.26681	4.04892	1.15757	3.49779	0.000469132	0.00744591
F01.PB4766	2.3423	4.0472	1.13163	3.57642	0.000348329	0.00575252
F01.PB18599	2.37744	4.03716	1.04166	3.87569	0.000106324	0.00203998
F01.PB16958	4.52997	4.03467	1.04621	3.85646	0.000115041	0.00219181
F01.PB16749	1.6107	4.01723	1.24028	3.23897	0.00119963	0.016106
F01.PB2929	443.414	4.01479	0.639397	6.27903	3.40687e-10	1.78708e-08
F01.PB20764	1.60192	4.01467	1.23761	3.24389	0.00117908	0.0158691
F01.PB7447	17.7388	4.00709	0.94057	4.26027	2.04178e-05	0.000471975
F01.PB11670	1.59025	4.00604	1.34334	2.98215	0.00286231	0.0323735
F01.PB15950	2.35377	3.99923	1.1907	3.35873	0.00078302	0.0114012
F01.PB109	15.1893	3.98647	1.01753	3.91779	8.93654e-05	0.00175999
F01.PB1740	20.0542	3.97954	1.03438	3.84726	0.000119447	0.00226869
F01.PB15421	8.46224	3.97681	0.703331	5.65425	1.56524e-08	6.70594e-07
F01.PB10581	10.6051	3.965	1.18917	3.33427	0.00085523	0.0122349
F01.PB16090	37.94	3.94703	1.16097	3.39978	0.000674389	0.0101072
F01.PB17327	17.9473	3.9363	0.571479	6.88792	5.66149e-12	4.09982e-10
F01.PB6620	1.51234	3.92106	1.33462	2.93795	0.00330388	0.0363138
F01.PB5573	2.20258	3.91894	1.05776	3.70495	0.000211436	0.00376275
F01.PB19010	4.13099	3.91062	1.19058	3.28462	0.00102118	0.0141513
F01.PB5460	9.27197	3.90859	1.0035	3.89495	9.82204e-05	0.00190912
F01.PB6767	9.51642	3.90074	1.19573	3.26223	0.00110538	0.0150913
F01.PB4523	19.648	3.89914	0.49405	7.89219	2.96922e-15	9.52829e-13
F01.PB17392	1.52901	3.89406	1.19595	3.25603	0.00112981	0.0153194
F01.PB2987	1.48331	3.8839	1.29852	2.99102	0.00278051	0.0316804
F01.PB16577	3.81583	3.87993	1.05781	3.66788	0.000244572	0.00426724
F01.PB5870	3.80423	3.86733	1.23767	3.12468	0.00177996	0.0221023
F01.PB11068	5.07231	3.85525	0.855411	4.5069	6.57829e-06	0.000170248
F01.PB8647	3.01109	3.84588	1.22564	3.13785	0.0017019	0.0213927
F01.PB11850	14.6421	3.84211	1.0454	3.67525	0.000237617	0.00415918
F01.PB20023	15.6145	3.82855	1.15959	3.30165	0.000961189	0.0134337
F01.PB15641	11.5163	3.82448	1.23957	3.08533	0.00203323	0.0245941
F01.PB2554	2.86872	3.82435	1.13401	3.37241	0.000745123	0.0109638
F01.PB6108	17.4046	3.82359	0.692427	5.52201	3.35151e-08	1.34438e-06
F01.PB8593	1.43397	3.82248	1.23085	3.10557	0.00189912	0.023299
F01.PB20510	6.81944	3.82245	1.12903	3.38561	0.0007102	0.0105282
F01.PB22656	11.6557	3.82013	0.579738	6.58941	4.41591e-11	2.66682e-09
F01.PB21339	16.8445	3.8185	1.29129	2.95713	0.00310518	0.0345599
F01.PB2282	16.1002	3.81328	0.52545	7.25716	3.95294e-13	5.57706e-11
F01.PB9662	1.42099	3.81163	1.21891	3.12708	0.00176552	0.0219564
F01.PB18214	16.5123	3.80466	1.1617	3.27508	0.00105633	0.0145889
F01.PB11817	6.84315	3.78875	0.883311	4.28926	1.79269e-05	0.000420333
F01.PB13133	1.43175	3.78783	1.34521	2.8158	0.00486559	0.0484959
F01.PB11711	1.37305	3.78537	1.30268	2.90583	0.00366279	0.0394636
F01.PB8328	2.89054	3.78157	1.00684	3.75587	0.00017274	0.00315912
F01.PB7288	9.67758	3.77626	1.01511	3.72005	0.000199187	0.00358623
F01.PB1614	2.03861	3.76744	1.05699	3.56432	0.000364807	0.0059764
F01.PB547	43.5989	3.76077	1.06927	3.51714	0.000436228	0.00698563
F01.PB21923	2.06549	3.76059	1.18438	3.17516	0.00149755	0.0194053
F01.PB18103	13.8089	3.7598	1.32807	2.83103	0.00463989	0.0468454
F01.PB14327	4.74366	3.75892	0.931743	4.03429	5.47688e-05	0.0011433
F01.PB2098	9.55152	3.75313	1.05477	3.55823	0.000373359	0.00608606
F01.PB22084	1.95832	3.7508	1.24412	3.01481	0.00257137	0.0298673
F01.PB19439	12.7443	3.74883	1.33221	2.81399	0.00489302	0.0487099
F01.PB12077	2.81159	3.73283	1.00522	3.71344	0.000204461	0.00366508
F01.PB5002	3.70017	3.73212	0.961187	3.88283	0.00010325	0.00198798
F01.PB17662	1.33617	3.72897	1.32061	2.82368	0.00474762	0.0476977
F01.PB13536	1.33176	3.71895	1.25037	2.97428	0.00293677	0.0331242
F01.PB4687	3.85063	3.71894	1.05457	3.52651	0.000421069	0.0067827
F01.PB5953	1.32517	3.71794	1.24957	2.97539	0.0029262	0.033031
F01.PB22042	7.35517	3.71652	0.778072	4.77658	1.78301e-06	5.2673e-05
F01.PB16552	6.0933	3.71513	0.747311	4.97133	6.64944e-07	2.07681e-05
F01.PB8801	3.74524	3.71373	1.05621	3.5161	0.000437929	0.00700601
F01.PB5124	7.1212	3.71203	0.646409	5.74255	9.32628e-09	4.09206e-07
F01.PB7150	8.64252	3.70652	1.25277	2.95865	0.00308986	0.0344473
F01.PB21361	6.52353	3.70569	1.05492	3.51278	0.000443444	0.00708731
F01.PB4367	37.1168	3.70472	0.92904	3.98768	6.67229e-05	0.00136328
F01.PB8640	3.46749	3.70282	1.06653	3.47184	0.000516912	0.00808002
F01.PB8249	2.62025	3.69091	0.989703	3.72931	0.000192005	0.00347221
F01.PB18336	6.06512	3.68145	1.13235	3.25116	0.00114937	0.0155331
F01.PB15528	1.89564	3.68019	1.09557	3.35916	0.000781787	0.0114012
F01.PB3582	10.8651	3.6648	0.715351	5.12307	3.00594e-07	9.93843e-06
F01.PB10318	57.8702	3.66141	0.369928	9.89764	4.26198e-23	4.10303e-20
F01.PB8813	14.6625	3.66137	0.857176	4.27144	1.94214e-05	0.000452135
F01.PB1868	7.26729	3.66105	1.13764	3.21811	0.0012904	0.0170312
F01.PB4734	6.70254	3.63873	1.09622	3.31933	0.000902337	0.0127969
F01.PB3782	5.38915	3.61751	0.964134	3.75209	0.00017537	0.00319255
F01.PB18584	2.65789	3.60922	1.07028	3.37223	0.000745616	0.0109638
F01.PB9303	5.70183	3.60862	1.26327	2.85657	0.00428251	0.0445284
F01.PB3479	9.24164	3.59408	0.963451	3.73043	0.000191155	0.00346067
F01.PB19728	1.79401	3.5907	1.13535	3.16264	0.00156344	0.0200213
F01.PB536	1.22043	3.58666	1.22165	2.93591	0.00332573	0.0364924
F01.PB15546	6.62168	3.57864	0.654555	5.46728	4.56996e-08	1.76813e-06
F01.PB11811	4.92841	3.57818	0.874857	4.09002	4.31328e-05	0.000926392
F01.PB5933	1.20544	3.57794	1.21228	2.95141	0.00316329	0.0350986
F01.PB11628	1.2221	3.57649	1.26059	2.83716	0.0045517	0.0462977
F01.PB21281	14.6047	3.57504	0.586351	6.09711	1.08003e-09	5.37255e-08
F01.PB5513	2.44185	3.57327	0.996131	3.58715	0.000334316	0.00556489
F01.PB3540	1121.89	3.57172	0.788599	4.5292	5.92081e-06	0.000154792
F01.PB22088	2.41918	3.56479	1.05607	3.37554	0.000736712	0.0108622
F01.PB12966	33.4642	3.56439	0.395348	9.01585	1.95353e-19	1.14184e-16
F01.PB20713	2.47869	3.5622	1.04074	3.42275	0.0006199	0.00940303
F01.PB9831	900.029	3.5612	0.376216	9.46584	2.91218e-21	2.02848e-18
F01.PB20218	2.47866	3.55844	1.0424	3.4137	0.000640878	0.00966692
F01.PB15790	11.4051	3.54435	0.584766	6.06114	1.35162e-09	6.66286e-08
F01.PB16229	7.5999	3.53478	0.941779	3.7533	0.00017452	0.00318416
F01.PB1514	7.98693	3.53328	1.25761	2.80953	0.00496142	0.0492113
F01.PB19371	3.14115	3.52915	0.952577	3.70485	0.000211519	0.00376275
F01.PB7826	3.25305	3.52425	1.16144	3.03437	0.00241042	0.0281778
F01.PB8992	14.6567	3.52383	1.22436	2.87809	0.00400088	0.0423809
F01.PB20657	14.5825	3.52241	0.487532	7.22499	5.01147e-13	6.38289e-11
F01.PB13392	4.00726	3.51586	1.20314	2.92224	0.00347524	0.0377912
F01.PB1202	74.276	3.50919	0.408137	8.59807	8.10655e-18	3.3168e-15
F01.PB15917	99.1263	3.483	0.598065	5.82377	5.75337e-09	2.62283e-07
F01.PB9563	2.29801	3.47037	1.11929	3.1005	0.00193192	0.0236307
F01.PB7125	1.14424	3.46482	1.22762	2.8224	0.00476656	0.0478586
F01.PB1360	56.6367	3.45349	0.387423	8.91401	4.92195e-19	2.68509e-16
F01.PB8408	6.13501	3.43594	1.17665	2.9201	0.00349924	0.0380017
F01.PB9267	1.64226	3.42035	1.11995	3.05402	0.00225793	0.0267502
F01.PB13009	344.065	3.41567	0.71614	4.76955	1.84637e-06	5.39601e-05
F01.PB1854	1.65271	3.41497	1.13452	3.01004	0.00261211	0.0302975
F01.PB19977	3.14511	3.41356	1.13925	2.99632	0.00273256	0.0313627
F01.PB21182	94.6522	3.4055	0.355004	9.59285	8.56883e-22	7.01188e-19
F01.PB7460	16.1453	3.40251	0.610884	5.56982	2.55002e-08	1.05923e-06
F01.PB4234	149.91	3.39644	0.600298	5.65793	1.53211e-08	6.58123e-07
F01.PB17630	172.928	3.38447	0.355344	9.52449	1.6585e-21	1.23378e-18
F01.PB6965	19.9669	3.38088	0.450644	7.50233	6.26914e-14	1.36504e-11
F01.PB1147	278.132	3.35673	0.381237	8.80484	1.31038e-18	6.18639e-16
F01.PB70	82.4878	3.35534	0.586835	5.7177	1.07976e-08	4.68737e-07
F01.PB12878	16.1499	3.33503	1.09117	3.05637	0.00224034	0.0265883
F01.PB5777	1.50897	3.33087	1.10732	3.00804	0.00262934	0.0304327
F01.PB21770	14.3352	3.32336	0.723573	4.59299	4.3695e-06	0.000117424
F01.PB16510	90.664	3.3115	0.615866	5.37698	7.57444e-08	2.78569e-06
F01.PB18507	5.65513	3.3112	0.738854	4.48153	7.41094e-06	0.000189512
F01.PB15220	6.35733	3.30878	0.627153	5.27587	1.32128e-07	4.64036e-06
F01.PB19557	3.42389	3.26498	0.95422	3.42162	0.000622494	0.0094331
F01.PB13113	3.90108	3.23441	0.926726	3.49015	0.000482743	0.00762604
F01.PB21107	12.4845	3.22987	1.10436	2.92467	0.00344827	0.0376229
F01.PB20585	1.42141	3.22821	1.14244	2.82572	0.00471743	0.0474526
F01.PB20737	5.0564	3.22214	1.03586	3.11058	0.00186717	0.023028
F01.PB16360	1.41591	3.21984	1.1157	2.88593	0.00390264	0.0415554
F01.PB18220	382.866	3.2177	0.74433	4.32294	1.53962e-05	0.000366242
F01.PB6036	28.1618	3.21209	0.659089	4.87353	1.09622e-06	3.33472e-05
F01.PB21520	3.22643	3.21017	0.892002	3.59884	0.000319641	0.00535439
F01.PB13288	4.857	3.19803	0.858389	3.72561	0.000194841	0.00351962
F01.PB12375	84.9327	3.19161	0.431898	7.38972	1.47135e-13	2.61741e-11
F01.PB9523	20.408	3.17912	1.11635	2.84779	0.00440246	0.045379
F01.PB19142	2.58019	3.17583	0.916799	3.46404	0.00053213	0.00826266
F01.PB12111	4.17973	3.17517	0.926902	3.42557	0.000613511	0.00932287
F01.PB5977	6.53175	3.14332	1.04727	3.00145	0.002687	0.0309394
F01.PB13699	12.7636	3.13313	0.516796	6.06259	1.33944e-09	6.62274e-08
F01.PB13388	5.38407	3.12878	1.08998	2.87048	0.00409843	0.0430243
F01.PB13670	1.93652	3.12857	1.03099	3.03454	0.00240902	0.0281778
F01.PB5847	2.66032	3.12403	0.963435	3.24259	0.00118448	0.0159287
F01.PB8476	16.8589	3.12304	0.748794	4.17076	3.03588e-05	0.000676909
F01.PB10937	5.01506	3.116	0.696975	4.47075	7.79474e-06	0.000198705
F01.PB21468	4.94195	3.11514	0.773962	4.02493	5.69914e-05	0.00117768
F01.PB16487	5.29899	3.09803	1.04743	2.95774	0.00309907	0.0345265
F01.PB12837	7.46445	3.09383	0.568003	5.44687	5.12653e-08	1.95802e-06
F01.PB20158	14.8473	3.09295	0.716104	4.31914	1.5664e-05	0.000372071
F01.PB11381	3.96057	3.09276	1.07529	2.87621	0.00402478	0.0425789
F01.PB10032	13.301	3.09099	0.57275	5.39676	6.78566e-08	2.52396e-06
F01.PB22364	3.61022	3.08598	0.856881	3.60141	0.000316494	0.00531801
F01.PB13619	14.9286	3.07394	0.554806	5.54057	3.0149e-08	1.22133e-06
F01.PB16656	20.456	3.06682	0.566937	5.40945	6.32172e-08	2.3839e-06
F01.PB6050	4.86536	3.05792	0.856185	3.57157	0.00035485	0.00583665
F01.PB7537	2.367	3.05581	0.972763	3.14137	0.0016816	0.0211864
F01.PB571	4.68717	3.05427	0.824819	3.70296	0.000213101	0.00378676
F01.PB11888	2.35642	3.05174	0.9866	3.09319	0.00198019	0.02407
F01.PB16619	21.5107	3.04809	0.58716	5.19124	2.089e-07	7.09308e-06
F01.PB12235	2.42177	3.04754	0.943634	3.22957	0.00123975	0.0165225
F01.PB14292	2.3489	3.04492	0.957033	3.18162	0.00146453	0.0190226
F01.PB12108	3.27099	3.03089	1.03693	2.92294	0.00346745	0.0377441
F01.PB10879	22.8793	3.01383	1.02658	2.93581	0.00332682	0.0364924
F01.PB12917	6.18779	3.00795	0.835213	3.60142	0.000316489	0.00531801
F01.PB18792	9.23019	2.99975	0.767323	3.90937	9.25367e-05	0.00181479
F01.PB17356	4.12337	2.99614	1.01679	2.94668	0.00321209	0.0354957
F01.PB12347	5.80218	2.99383	0.970999	3.08325	0.00204754	0.0247124
F01.PB728	13.0458	2.9783	0.487447	6.11	9.96299e-10	5.00166e-08
F01.PB6076	10.0409	2.97766	0.972306	3.06247	0.00219516	0.026147
F01.PB3860	15.9906	2.97653	0.961279	3.09643	0.00195864	0.0238683
F01.PB10195	4.39702	2.96694	0.99144	2.99255	0.00276653	0.031596
F01.PB22307	3.87058	2.96335	0.88223	3.35893	0.000782439	0.0114012
F01.PB22559	4.07162	2.95875	0.702745	4.21028	2.55058e-05	0.000578957
F01.PB19200	5.91472	2.95871	0.746442	3.96375	7.37807e-05	0.00148523
F01.PB20411	27.8766	2.93602	0.391731	7.49498	6.63084e-14	1.40936e-11
F01.PB15307	5.07913	2.93287	0.672508	4.3611	1.2941e-05	0.000313767
F01.PB20330	4.18873	2.92569	1.04163	2.80876	0.00497334	0.0492404
F01.PB16288	20.1401	2.91622	0.600486	4.85643	1.19523e-06	3.61573e-05
F01.PB6641	27.2879	2.91054	0.440233	6.61135	3.8083e-11	2.32562e-09
F01.PB13711	19.7301	2.90759	0.604347	4.81113	1.50083e-06	4.48222e-05
F01.PB15073	5.35049	2.90462	0.87799	3.30826	0.000938773	0.013194
F01.PB12664	3.37812	2.90213	0.806106	3.60019	0.000317989	0.00533217
F01.PB4954	8.09223	2.89025	0.939644	3.0759	0.0020987	0.0252368
F01.PB6209	9.86777	2.88721	0.905329	3.18912	0.00142705	0.0186096
F01.PB10382	11.4264	2.8869	0.616095	4.68581	2.78852e-06	7.82793e-05
F01.PB5614	2.82655	2.8831	0.983564	2.93128	0.00337565	0.0369801
F01.PB2321	60.0294	2.88294	0.620078	4.64933	3.33018e-06	9.14459e-05
F01.PB4378	21.3696	2.87767	0.935476	3.07616	0.00209687	0.0252334
F01.PB7646	5.20606	2.85927	0.966942	2.95702	0.00310629	0.0345599
F01.PB12473	15.8919	2.85849	0.870894	3.28225	0.00102983	0.014235
F01.PB9289	5.38791	2.85439	0.667373	4.27706	1.89378e-05	0.000441504
F01.PB13453	13.8291	2.84713	0.544628	5.22765	1.71674e-07	5.87786e-06
F01.PB6752	16.1822	2.84203	0.776517	3.65997	0.000252243	0.00438705
F01.PB17544	3.09338	2.83694	0.930567	3.04861	0.00229901	0.0270882
F01.PB10229	26.2652	2.82894	0.472606	5.98582	2.15302e-09	1.03636e-07
F01.PB19354	4.4358	2.8235	0.718035	3.93227	8.41487e-05	0.00167336
F01.PB17072	48.6142	2.82081	0.674146	4.18427	2.86088e-05	0.000640508
F01.PB875	5.95453	2.81237	0.58177	4.83416	1.33707e-06	4.0225e-05
F01.PB15911	10.1904	2.80651	0.914306	3.06955	0.00214383	0.0256664
F01.PB22632	3.23124	2.79907	0.776264	3.60583	0.000311159	0.00524992
F01.PB20462	5.15821	2.79883	0.844393	3.3146	0.000917736	0.0129704
F01.PB4252	3.82945	2.79827	0.77892	3.5925	0.000327516	0.00546951
F01.PB18920	9.49947	2.79811	0.632081	4.42682	9.56313e-06	0.00023822
F01.PB20045	211.591	2.77279	0.534225	5.1903	2.09959e-07	7.11427e-06
F01.PB17067	3.98378	2.76991	0.831625	3.33072	0.000866222	0.0123597
F01.PB9209	2.6458	2.76277	0.841382	3.28361	0.00102488	0.0141785
F01.PB3957	11.6718	2.75988	0.719093	3.838	0.000124041	0.00234418
F01.PB9170	2.99274	2.75673	0.917628	3.00419	0.00266287	0.0307338
F01.PB1866	15.5389	2.75288	0.853279	3.22624	0.00125429	0.0167008
F01.PB14559	4.00926	2.75199	0.739937	3.71922	0.000199839	0.00359009
F01.PB2199	8.55659	2.74842	0.81629	3.36696	0.000760011	0.0111504
F01.PB19435	5.30455	2.73713	0.897563	3.04952	0.00229208	0.0270261
F01.PB4141	3.78891	2.73657	0.966267	2.83211	0.00462424	0.0467451
F01.PB16572	6.80315	2.73079	0.578297	4.72213	2.33389e-06	6.65442e-05
F01.PB9489	22.2173	2.73023	0.722231	3.78027	0.000156658	0.00290687
F01.PB14138	18.1931	2.72164	0.781822	3.48115	0.000499266	0.00784264
F01.PB10763	16.2843	2.71828	0.654013	4.1563	3.23437e-05	0.00071532
F01.PB13564	71.4201	2.69764	0.609628	4.42506	9.64172e-06	0.000239812
F01.PB9841	3.99563	2.68924	0.699018	3.84717	0.000119492	0.00226869
F01.PB7901	9.31598	2.68903	0.57429	4.68235	2.83608e-06	7.94782e-05
F01.PB3082	98.9378	2.68247	0.524512	5.11422	3.15042e-07	1.03742e-05
F01.PB4232	4.18666	2.68232	0.79604	3.36958	0.000752831	0.01106
F01.PB7084	8.06492	2.67336	0.631781	4.23147	2.32173e-05	0.000533671
F01.PB7819	8.89359	2.67075	0.898633	2.97201	0.00295853	0.0333007
F01.PB7825	2.4297	2.66884	0.920441	2.89952	0.00373729	0.0400554
F01.PB16286	19.9272	2.65331	0.542036	4.89508	9.82642e-07	3.01725e-05
F01.PB6921	93.4274	2.64977	0.252332	10.5011	8.53565e-26	9.80463e-23
F01.PB5518	13.3509	2.64063	0.838167	3.15048	0.00163002	0.0206478
F01.PB3123	4.73692	2.63471	0.724706	3.63556	0.000277382	0.00475355
F01.PB16988	3.7074	2.6313	0.879437	2.99203	0.00277134	0.0316288
F01.PB6771	95.5989	2.63128	0.661598	3.97716	6.97433e-05	0.0014144
F01.PB12311	23.0731	2.63121	0.344056	7.64761	2.04745e-14	5.23571e-12
F01.PB8458	212.91	2.62626	0.897013	2.92778	0.00341388	0.0372974
F01.PB4582	7.26794	2.61367	0.771294	3.38868	0.0007023	0.0104395
F01.PB3174	4.37547	2.61087	0.746665	3.4967	0.000471044	0.00746283
F01.PB12323	3.33917	2.59183	0.755145	3.43223	0.000598635	0.00912222
F01.PB22212	18.3332	2.58959	0.474114	5.46196	4.709e-08	1.80486e-06
F01.PB1465	30.2862	2.57583	0.679044	3.79332	0.000148646	0.00277394
F01.PB11123	7.95925	2.57162	0.503452	5.10797	3.25642e-07	1.07017e-05
F01.PB14530	5.53283	2.55852	0.597822	4.27974	1.87113e-05	0.000437471
F01.PB3836	5.50653	2.54812	0.655411	3.88782	0.00010115	0.00195445
F01.PB10417	5.09442	2.53982	0.77983	3.25688	0.00112642	0.0152861
F01.PB12289	5.00656	2.53652	0.699714	3.62507	0.000288881	0.00492482
F01.PB9529	146.907	2.5285	0.413951	6.10822	1.00748e-09	5.04232e-08
F01.PB20785	6.53892	2.52435	0.553068	4.56426	5.01258e-06	0.000132959
F01.PB1536	738.185	2.52419	0.561548	4.49505	6.95533e-06	0.000179261
F01.PB21315	12.6893	2.52294	0.644857	3.9124	9.13823e-05	0.00179539
F01.PB1192	24.6458	2.52291	0.706044	3.5733	0.000352504	0.00580975
F01.PB21991	17.7572	2.52125	0.517238	4.87444	1.09119e-06	3.32558e-05
F01.PB7716	6.05447	2.51859	0.895418	2.81276	0.00491185	0.0488616
F01.PB134	27.6643	2.51023	0.54535	4.60297	4.16512e-06	0.000112672
F01.PB2594	2.67675	2.51023	0.889675	2.82151	0.00477982	0.0479403
F01.PB6048	7.8261	2.5065	0.56013	4.47485	7.64667e-06	0.000195235
F01.PB2561	8.30544	2.5009	0.603585	4.14342	3.42171e-05	0.000751673
F01.PB9291	21.6592	2.50013	0.678255	3.68612	0.000227703	0.00401572
F01.PB21542	4.73073	2.49343	0.801748	3.10999	0.00187091	0.0230394
F01.PB12469	13.5039	2.49058	0.631194	3.94582	7.95289e-05	0.00159506
F01.PB16566	4.49927	2.48948	0.643461	3.8689	0.000109329	0.00209028
F01.PB13927	7.93532	2.48371	0.636973	3.89923	9.64982e-05	0.00188235
F01.PB7614	3.81717	2.47465	0.862035	2.87071	0.00409549	0.043021
F01.PB18629	3.8562	2.47211	0.792871	3.11792	0.00182134	0.0225648
F01.PB7587	33.4915	2.46976	0.514108	4.80398	1.55544e-06	4.62843e-05
F01.PB19348	26.2342	2.45867	0.33171	7.4121	1.24317e-13	2.36578e-11
F01.PB21795	5.7046	2.45471	0.680147	3.60908	0.000307285	0.00519528
F01.PB5549	3.79507	2.44879	0.814807	3.00537	0.0026526	0.0306586
F01.PB11665	8.86953	2.43618	0.748309	3.25558	0.0011316	0.0153309
F01.PB18645	3.04085	2.43447	0.768264	3.16879	0.00153073	0.019695
F01.PB3000	18.2217	2.41731	0.457942	5.27863	1.30153e-07	4.58084e-06
F01.PB7875	18.2584	2.41269	0.572323	4.21561	2.49104e-05	0.000567804
F01.PB3060	434.65	2.4123	0.434149	5.55639	2.75416e-08	1.12405e-06
F01.PB6366	25.0011	2.40047	0.737771	3.25368	0.00113922	0.0154214
F01.PB16243	72.5611	2.39463	0.61947	3.86561	0.000110813	0.00211619
F01.PB13587	4.77191	2.39316	0.667099	3.5874	0.000333986	0.00556489
F01.PB13349	6.34215	2.39046	0.760796	3.14206	0.00167766	0.0211566
F01.PB1779	7.32186	2.38878	0.735693	3.24698	0.00116636	0.0157368
F01.PB12098	37.9259	2.38852	0.524165	4.55681	5.19365e-06	0.000137539
F01.PB1383	12.4765	2.38494	0.832435	2.86502	0.00416984	0.0435227
F01.PB16942	5.55363	2.37861	0.657489	3.61772	0.000297209	0.00504577
F01.PB6623	4.39205	2.37753	0.839046	2.83361	0.00460256	0.0466412
F01.PB2776	314.12	2.37635	0.359736	6.60581	3.95346e-11	2.39638e-09
F01.PB7916	26.9096	2.3757	0.37996	6.25249	4.03949e-10	2.0921e-08
F01.PB6943	9.75867	2.36939	0.59479	3.98358	6.78852e-05	0.0013853
F01.PB6331	7.61153	2.36111	0.688427	3.42972	0.000604214	0.00919866
F01.PB19069	8.9696	2.35593	0.798028	2.95219	0.00315524	0.035033
F01.PB13447	9.11507	2.35302	0.703412	3.34515	0.00082237	0.0118372
F01.PB20208	7.57275	2.35192	0.494422	4.75691	1.96581e-06	5.71446e-05
F01.PB8792	17.1648	2.34486	0.42137	5.56484	2.62394e-08	1.07898e-06
F01.PB10235	9.21291	2.34479	0.753952	3.11	0.0018709	0.0230394
F01.PB8903	38.8346	2.34449	0.565749	4.14404	3.41241e-05	0.000750638
F01.PB8701	6.04973	2.34396	0.69296	3.38253	0.000718217	0.0106182
F01.PB5074	15.6386	2.32509	0.499011	4.6594	3.17134e-06	8.76725e-05
F01.PB13622	3.72419	2.31965	0.705142	3.28962	0.00100322	0.0139615
F01.PB13926	3.43574	2.31923	0.739301	3.13705	0.00170656	0.0214224
F01.PB16133	6.85909	2.31112	0.656989	3.51774	0.000435237	0.00697658
F01.PB2037	10.3801	2.31003	0.443097	5.21337	1.85443e-07	6.32284e-06
F01.PB15102	258.427	2.30689	0.451013	5.1149	3.13901e-07	1.03575e-05
F01.PB15615	3.36426	2.30224	0.809228	2.84499	0.00444132	0.0455872
F01.PB5046	3.23081	2.29235	0.728808	3.14534	0.00165892	0.0209651
F01.PB14504	2.87485	2.29014	0.77012	2.97374	0.00294193	0.0331595
F01.PB16986	5.04138	2.28447	0.644632	3.54384	0.000394346	0.00639629
F01.PB14498	18.553	2.27848	0.64496	3.53275	0.000411262	0.00665573
F01.PB12651	11.2863	2.2582	0.670768	3.36659	0.000761029	0.0111504
F01.PB18204	17.5219	2.25126	0.629211	3.5779	0.000346365	0.00573746
F01.PB16313	2.73611	2.24251	0.780122	2.87457	0.00404583	0.0426972
F01.PB10215	3.90923	2.23714	0.658576	3.39694	0.000681436	0.0101941
F01.PB19138	8.24883	2.23477	0.593556	3.76506	0.00016651	0.00306881
F01.PB13848	7.31535	2.22949	0.591795	3.76733	0.000165	0.00305409
F01.PB1844	30.1498	2.22735	0.721476	3.08721	0.00202043	0.0244755
F01.PB20529	20.6615	2.22341	0.5178	4.29395	1.75519e-05	0.000412129
F01.PB13740	4.13529	2.21818	0.77474	2.86313	0.00419478	0.0437273
F01.PB17525	13.1115	2.21803	0.57	3.89127	9.97208e-05	0.0019314
F01.PB19800	3.12884	2.21753	0.723632	3.06445	0.00218073	0.025994
F01.PB9734	10.7651	2.21629	0.623549	3.55432	0.000378954	0.0061711
F01.PB1355	111.959	2.21334	0.661767	3.34459	0.000824037	0.0118508
F01.PB8466	5.51319	2.20884	0.64072	3.44744	0.000565932	0.00869676
F01.PB16747	5.3657	2.20619	0.586645	3.7607	0.00016944	0.0031088
F01.PB7981	14.4949	2.19318	0.491172	4.4652	7.99933e-06	0.000203449
F01.PB5806	33.8356	2.17805	0.387958	5.61414	1.97544e-08	8.31109e-07
F01.PB20712	62.1691	2.16919	0.770506	2.81528	0.0048735	0.0485452
F01.PB19750	8.70108	2.16625	0.717138	3.02069	0.00252197	0.0294188
F01.PB17111	278.746	2.14991	0.395875	5.43078	5.61094e-08	2.1306e-06
F01.PB20844	38.5221	2.14525	0.63729	3.36621	0.000762091	0.011156
F01.PB11510	5.04486	2.13978	0.747705	2.86179	0.00421253	0.0438843
F01.PB9201	3.79897	2.1205	0.720099	2.94474	0.00323231	0.0356709
F01.PB9739	217.209	2.11906	0.470203	4.50669	6.58482e-06	0.000170248
F01.PB17836	19.8192	2.1172	0.526517	4.02114	5.79171e-05	0.00119379
F01.PB20174	6.98362	2.10606	0.665049	3.16678	0.00154137	0.0198007
F01.PB4073	31.0605	2.09461	0.70786	2.95908	0.00308559	0.0344466
F01.PB15480	4.67268	2.09155	0.65757	3.18073	0.00146906	0.0190663
F01.PB21865	3.82971	2.08772	0.743908	2.80642	0.00500954	0.0494787
F01.PB4468	6.16303	2.07349	0.662191	3.13126	0.0017406	0.0217621
F01.PB2343	24.6586	2.06868	0.66388	3.11604	0.00183295	0.0226401
F01.PB16537	5.73743	2.06797	0.601927	3.43558	0.000591291	0.00903554
F01.PB15682	3.24336	2.06237	0.734557	2.80763	0.00499071	0.0493225
F01.PB17335	4.57993	2.03624	0.635764	3.20283	0.00136085	0.0178645
F01.PB12369	124.587	2.03441	0.483787	4.20519	2.60867e-05	0.000590232
F01.PB4066	8.62551	2.02217	0.478508	4.22599	2.37897e-05	0.000543016
F01.PB1361	448.868	2.01771	0.493879	4.08544	4.39943e-05	0.000942423
F01.PB15825	50.5876	2.01626	0.398459	5.06014	4.18943e-07	1.35502e-05
F01.PB21085	4.25312	2.01591	0.674757	2.98761	0.00281165	0.0319552
F01.PB10001	3.85919	2.01426	0.710064	2.83673	0.00455777	0.0463307
F01.PB9626	24.439	2.01239	0.673023	2.99008	0.00278905	0.0317425
F01.PB21763	15.0888	2.0102	0.374991	5.36066	8.29199e-08	3.02917e-06
F01.PB11457	256.932	2.0072	0.422457	4.75125	2.02168e-06	5.85606e-05
F01.PB10217	104.289	2.00269	0.706977	2.83275	0.00461488	0.0467082
F01.PB6765	322.684	1.99521	0.544124	3.66684	0.000245566	0.00428001
F01.PB6542	30.1185	1.98893	0.702175	2.83253	0.00461812	0.0467121
F01.PB11863	14.3722	1.98417	0.651382	3.04609	0.00231838	0.0272968
F01.PB14472	5.41117	1.97576	0.641286	3.08094	0.00206348	0.0248864
F01.PB1586	23.7538	1.96911	0.624452	3.15334	0.00161415	0.0205421
F01.PB6186	10.5448	1.96318	0.585746	3.3516	0.000803472	0.0116471
F01.PB6085	3.89002	1.96279	0.681694	2.87928	0.00398587	0.0422492
F01.PB17179	3.77829	1.9487	0.670955	2.90437	0.00367992	0.039596
F01.PB6653	21.2812	1.94523	0.612509	3.17583	0.00149406	0.0193754
F01.PB14105	43.7396	1.9365	0.486767	3.9783	6.94091e-05	0.00140937
F01.PB19162	6.69471	1.93188	0.556606	3.47082	0.000518873	0.00810294
F01.PB20621	3.09462	1.93039	0.687275	2.80875	0.00497338	0.0492404
F01.PB7642	5.89521	1.92756	0.539551	3.57253	0.000353545	0.00582104
F01.PB17282	43.1297	1.92161	0.589531	3.25955	0.00111588	0.0151807
F01.PB21788	10.1709	1.91666	0.542635	3.53214	0.000412213	0.00665573
F01.PB14557	6.5069	1.91182	0.519839	3.67771	0.000235335	0.0041325
F01.PB20669	16.7436	1.90928	0.516533	3.69634	0.000218732	0.00387266
F01.PB10788	4.87551	1.90664	0.597483	3.19112	0.0014172	0.0185107
F01.PB8036	108.248	1.90414	0.606995	3.137	0.00170688	0.0214224
F01.PB4453	6.85718	1.8969	0.618432	3.06728	0.00216018	0.0258432
F01.PB19816	7.36625	1.89551	0.501174	3.78214	0.000155484	0.00288837
F01.PB1265	58.7479	1.89406	0.59973	3.15818	0.00158755	0.0202825
F01.PB6600	7.62099	1.88659	0.501387	3.76275	0.000168056	0.00309204
F01.PB18391	9.91724	1.87913	0.516367	3.63914	0.000273551	0.00469683
F01.PB3850	16.9066	1.87579	0.580433	3.23171	0.00123051	0.0164261
F01.PB6414	3.96972	1.87064	0.620314	3.01563	0.00256444	0.0298079
F01.PB5679	8.75636	1.86347	0.53718	3.46899	0.000522417	0.0081505
F01.PB1952	6.56825	1.84771	0.649982	2.8427	0.00447325	0.0457124
F01.PB10867	65.468	1.84447	0.491951	3.74929	0.000177338	0.00322479
F01.PB253	67.8299	1.83522	0.519593	3.53204	0.000412374	0.00665573
F01.PB22331	8.54039	1.81446	0.604201	3.00307	0.00267273	0.0308258
F01.PB1235	75.1881	1.81253	0.485163	3.73593	0.000187023	0.00338961
F01.PB18969	12.0018	1.80084	0.520232	3.46162	0.000536936	0.00832149
F01.PB6925	17.5066	1.7925	0.548037	3.27077	0.00107255	0.0147756
F01.PB11244	26.7048	1.77983	0.280905	6.33605	2.35728e-10	1.25665e-08
F01.PB1209	178.076	1.77935	0.62054	2.86743	0.00413826	0.0432482
F01.PB14001	12.1793	1.77724	0.498553	3.56479	0.000364147	0.00597158
F01.PB13233	9.23307	1.77703	0.565152	3.14434	0.00166461	0.0210209
F01.PB4438	9.016	1.776	0.623354	2.84911	0.0043842	0.0452693
F01.PB18805	80.7672	1.774	0.546565	3.24572	0.00117154	0.0157936
F01.PB3741	6.57474	1.76967	0.604921	2.92546	0.00343942	0.0375514
F01.PB19725	5.15701	1.76882	0.54876	3.22331	0.0012672	0.0168199
F01.PB3683	6.58342	1.76606	0.548448	3.22011	0.00128141	0.0169621
F01.PB19345	11.6391	1.76431	0.569337	3.09888	0.00194253	0.0236896
F01.PB15310	9.39667	1.71511	0.49335	3.47646	0.000508075	0.00796471
F01.PB15128	27.9918	1.71395	0.450938	3.80086	0.000144194	0.00269392
F01.PB2973	10.5843	1.7139	0.57871	2.96158	0.00306062	0.0342379
F01.PB9038	8.35695	1.70772	0.555713	3.07302	0.00211906	0.0254442
F01.PB11447	160.49	1.70374	0.559697	3.04405	0.00233419	0.0274435
F01.PB4602	444.118	1.6965	0.386654	4.38766	1.14577e-05	0.000279876
F01.PB16718	42.6264	1.6851	0.562949	2.99333	0.00275947	0.0315814
F01.PB12284	9.69473	1.67563	0.500564	3.34749	0.000815474	0.0117898
F01.PB2446	7.68108	1.66767	0.520186	3.20591	0.00134637	0.0176985
F01.PB17383	8.28607	1.66444	0.587817	2.83157	0.00463205	0.0467951
F01.PB10123	9.20657	1.65562	0.433753	3.81697	0.000135101	0.00254145
F01.PB17341	28.7466	1.64721	0.519692	3.16959	0.00152657	0.0196878
F01.PB764	25.0231	1.64025	0.390279	4.20277	2.63667e-05	0.000595196
F01.PB7112	11.583	1.63464	0.564287	2.89682	0.00376966	0.0403758
F01.PB22289	30.7669	1.62136	0.424056	3.82346	0.000131593	0.00248402
F01.PB7235	11.2068	1.60867	0.510497	3.15118	0.00162614	0.0206146
F01.PB15405	9.68632	1.60806	0.417164	3.85474	0.000115852	0.00220469
F01.PB14115	7.79783	1.60786	0.469758	3.42274	0.000619936	0.00940303
F01.PB22286	47.4873	1.59605	0.493972	3.23106	0.00123333	0.0164505
F01.PB8556	132.9	1.57926	0.53078	2.97536	0.00292649	0.033031
F01.PB19533	48.972	1.56637	0.446595	3.50736	0.000452578	0.00721216
F01.PB3273	24.6056	1.56437	0.418108	3.74153	0.0001829	0.00332225
F01.PB11	756.482	1.5462	0.399381	3.87149	0.000108171	0.00207056
F01.PB13835	12.7984	1.53281	0.386229	3.96864	7.22842e-05	0.0014569
F01.PB11178	6.60411	1.5316	0.538348	2.845	0.00444114	0.0455872
F01.PB15898	12.6483	1.53092	0.381515	4.01275	6.0016e-05	0.00123395
F01.PB9619	20.1044	1.52821	0.424911	3.59656	0.000322459	0.00539057
F01.PB18104	2339.75	1.52061	0.50932	2.98557	0.00283051	0.0320804
F01.PB12427	29.3727	1.51117	0.388082	3.89395	9.86265e-05	0.00191473
F01.PB21323	10.528	1.50498	0.443701	3.39188	0.000694154	0.0103371
F01.PB14941	23.5907	1.49855	0.44171	3.3926	0.000692314	0.0103191
F01.PB1159	319.233	1.49212	0.365804	4.07902	4.52261e-05	0.000965019
F01.PB21722	9.30682	1.47969	0.433598	3.41258	0.000643507	0.00969763
F01.PB8499	16.0613	1.47794	0.426157	3.46806	0.000524229	0.00817098
F01.PB3898	5.76021	1.47674	0.510144	2.89475	0.00379465	0.0405911
F01.PB7069	12.2174	1.47478	0.521586	2.8275	0.00469135	0.0472775
F01.PB5396	10.9509	1.47175	0.49452	2.97613	0.00291915	0.0329936
F01.PB14666	16.4385	1.4652	0.406947	3.60047	0.000317645	0.00533187
F01.PB19343	17.3927	1.46348	0.442069	3.31053	0.000931208	0.0131267
F01.PB12565	9.88527	1.45922	0.460059	3.17182	0.00151486	0.0195522
F01.PB3585	18.2938	1.43271	0.46837	3.05893	0.00222128	0.0263814
F01.PB17377	37.0622	1.42592	0.413187	3.45102	0.000558469	0.00861443
F01.PB13582	16.3017	1.42571	0.365863	3.89684	9.74575e-05	0.00189654
F01.PB13505	17.0545	1.4176	0.454339	3.12014	0.00180767	0.0224124
F01.PB17956	11.8405	1.40746	0.434461	3.23957	0.00119712	0.0160854
F01.PB14915	7.0506	1.40702	0.476082	2.95542	0.00312243	0.0347158
F01.PB14325	38.4706	1.40557	0.320306	4.38822	1.14282e-05	0.000279573
F01.PB15889	15.8347	1.40029	0.41722	3.35625	0.000790078	0.0114937
F01.PB21364	11.7832	1.39964	0.449691	3.11246	0.00185537	0.0228997
F01.PB11213	18.7305	1.38867	0.451601	3.07499	0.0021051	0.0252952
F01.PB21168	103.49	1.38861	0.396438	3.50271	0.000460557	0.00733217
F01.PB1042	33.6046	1.3804	0.428342	3.22265	0.00127011	0.0168419
F01.PB16259	61.9494	1.37735	0.339946	4.05166	5.08553e-05	0.00107582
F01.PB7683	41.9133	1.3756	0.331802	4.14586	3.38547e-05	0.000746719
F01.PB20424	30.4012	1.36436	0.439219	3.10635	0.00189415	0.0232905
F01.PB19086	61.7639	1.35793	0.341578	3.97545	7.02454e-05	0.00142106
F01.PB2151	10.6457	1.33135	0.43508	3.06002	0.00221324	0.0263241
F01.PB7991	34.5529	1.33128	0.275649	4.8296	1.36806e-06	4.10819e-05
F01.PB15178	15.5767	1.32211	0.46479	2.84453	0.00444767	0.0456082
F01.PB2474	16.3279	1.30018	0.320513	4.05656	4.9801e-05	0.00105575
F01.PB9748	18.0861	1.29399	0.449988	2.87561	0.00403249	0.0426329
F01.PB1937	21.2858	1.29082	0.418088	3.08744	0.0020189	0.024475
F01.PB8984	156.786	1.27437	0.324987	3.92129	8.80747e-05	0.00174296
F01.PB17770	8.06756	1.27256	0.437842	2.90643	0.00365577	0.0394139
F01.PB14788	28.9696	1.26326	0.400269	3.15603	0.00159932	0.0203925
F01.PB12267	18.2441	1.26042	0.311576	4.0453	5.22552e-05	0.00110065
F01.PB8820	18.6762	1.24062	0.312463	3.97047	7.17315e-05	0.00144754
F01.PB8542	34.203	1.2276	0.278431	4.40899	1.03855e-05	0.000255978
F01.PB8589	13.6722	1.22718	0.351528	3.49098	0.000481247	0.00760974
F01.PB16554	55.1116	1.22419	0.30278	4.04316	5.27355e-05	0.00110934
F01.PB12642	21.8366	1.22364	0.430768	2.8406	0.00450288	0.0458867
F01.PB16309	27.3354	1.21347	0.36259	3.34668	0.000817857	0.0118138
F01.PB12700	9.23427	1.18913	0.408029	2.91432	0.00356468	0.0385589
F01.PB15312	96.5366	1.18319	0.395319	2.99299	0.00276263	0.0315955
F01.PB17290	48.5927	1.17435	0.335763	3.49757	0.000469521	0.00744591
F01.PB4360	31.9611	1.17045	0.276898	4.22701	2.36815e-05	0.000543016
F01.PB14571	12.3341	1.16962	0.41169	2.84102	0.00449699	0.0458553
F01.PB10225	35.0028	1.16836	0.325804	3.58609	0.000335667	0.00557719
F01.PB19300	16.3903	1.16559	0.352341	3.30813	0.000939206	0.013194
F01.PB16598	24.5564	1.16197	0.398528	2.91566	0.0035494	0.0384189
F01.PB3792	23.0235	1.15388	0.375868	3.0699	0.00214132	0.0256551
F01.PB20386	29.5113	1.11914	0.344076	3.2526	0.00114355	0.0154672
F01.PB7461	20.6949	1.09937	0.357191	3.07781	0.00208526	0.0251121
F01.PB8938	375.882	1.08367	0.37491	2.89048	0.00384659	0.0410922
F01.PB21866	23.1042	1.04977	0.326019	3.21997	0.00128206	0.0169621
F01.PB21781	23.07	1.04031	0.365424	2.84687	0.0044152	0.0454175
F01.PB7263	309.991	1.02916	0.343455	2.99649	0.00273109	0.0313627
F01.PB16969	28.1909	1.02312	0.364713	2.80528	0.00502724	0.0495936
F01.PB21497	35.7036	1.01727	0.290542	3.5013	0.000463	0.00736391
F01.PB13510	30.3345	1.00842	0.337119	2.99128	0.00277814	0.0316804

## Sheet: 2-2 g_vs_ctrl_enrichment
	Term	Adjusted P-value	Term_name	Class				Term	Adjusted P-value	Term_name	Class				Term	Adjusted P-value	Term_name	Class				Term	Adjusted P-value	Term_name	Class
4	GO:0006559	0.00133351	L-phenylalanine catabolic process	BP			3	ko04020	3.98422e-05	Calcium signaling pathway	Kegg			3	KOG1172	1.54325e-05	Na+-independent Cl/HCO3 exchanger AE1 and related transporters (SLC4 family)	KOG			2	PF00028.12	1.54706e-09	Cadherin domain	Pfam
12	GO:0044700	0.00152402	single organism signaling	BP			26	ko05133	0.00241224	Pertussis	Kegg			1	KOG0156	5.78822e-05	Cytochrome P450 CYP2 subfamily	KOG			18	PF01146.12	1.18036e-08	Caveolin	Pfam
7	GO:0007638	0.0023723	mechanosensory behavior	BP			14	ko04744	0.00261319	Phototransduction	Kegg			10	KOG2693	0.000279486	Putative zinc transporter	KOG			16	PF00955.16	1.54325e-05	HCO3- transporter family	Pfam
6	GO:0007154	0.00537464	cell communication	BP			0	ko00601	0.0030478	Glycosphingolipid biosynthesis - lacto and neolacto series	Kegg			11	KOG3513	0.000323933	Neural cell adhesion molecule L1	KOG			4	PF00041.16	1.88913e-05	Fibronectin type III domain	Pfam
2	GO:0006200	0.00880162	ATP catabolic process	BP			19	ko04916	0.00380518	Melanogenesis	Kegg			15	KOG3882	0.000635496	Tetraspanin family integral membrane protein	KOG			32	PF07173.7	2.11791e-05	Protein of unknown function (DUF1399)	Pfam
13	GO:0051258	0.0122554	protein polymerization	BP			21	ko04970	0.00380518	Salivary secretion	Kegg			4	KOG1263	0.000804681	Multicopper oxidases	KOG			11	PF00394.17	0.000116862	Multicopper oxidase	Pfam
0	GO:0006021	0.0123888	inositol biosynthetic process	BP			8	ko04270	0.0045369	Vascular smooth muscle contraction	Kegg			0	KOG0027	0.00154268	Calmodulin and related proteins (EF-Hand superfamily)	KOG			3	PF00036.27	0.000226248	EF hand	Pfam
10	GO:0008654	0.0123888	phospholipid biosynthetic process	BP			10	ko04720	0.00677134	Long-term potentiation	Kegg			13	KOG3645	0.00316661	Acetylcholine receptor	KOG			5	PF00067.17	0.000233611	Cytochrome P450	Pfam
3	GO:0006334	0.0130893	nucleosome assembly	BP			13	ko04740	0.00677134	Olfactory transduction	Kegg			8	KOG2621	0.00415442	Prohibitins and stomatins of the PID superfamily	KOG			0	PF00008.22	0.000246259	EGF-like domain	Pfam
11	GO:0044699	0.0179155	single-organism process	BP			15	ko04750	0.00677134	Inflammatory mediator regulation of TRP channels	Kegg			19	KOG4575	0.00468244	TGc (transglutaminase/protease-like) domain-containing protein involved in cytokinesis	KOG			36	PF10591.4	0.000246259	Secreted protein acidic and rich in cysteine Ca binding region	Pfam
8	GO:0008078	0.0181356	mesodermal cell migration	BP			22	ko04971	0.00677134	Gastric acid secretion	Kegg			14	KOG3646	0.00929454	Acetylcholine receptor	KOG			33	PF07699.8	0.000463208	GCC2 and GCC3	Pfam
9	GO:0008347	0.0181356	glial cell migration	BP			28	ko05214	0.00677134	Glioma	Kegg			16	KOG4216	0.00929454	Steroid hormone nuclear receptor	KOG			37	PF10873.3	0.000463208	Protein of unknown function (DUF2668)	Pfam
1	GO:0006184	0.0194955	GTP catabolic process	BP			4	ko04022	0.00843602	cGMP-PKG signaling pathway	Kegg			18	KOG4308	0.0125725	LRR-containing protein	KOG			9	PF00335.15	0.000473647	Tetraspanin family	Pfam
5	GO:0007017	0.0272876	microtubule-based process	BP			24	ko05031	0.00843602	Amphetamine addiction	Kegg			5	KOG1327	0.0152887	Copine	KOG			45	PF13833.1	0.000509995	EF-hand domain pair	Pfam
14	GO:0055085	0.0421185	transmembrane transport	BP			6	ko04114	0.0085593	Oocyte meiosis	Kegg			20	KOG4651	0.01902	Chondroitin 6-sulfotransferase and related sulfotransferases	KOG			42	PF13499.1	0.000528672	EF-hand domain pair	Pfam
5	GO:0044421	0.000693157	extracellular region part	CC			27	ko05152	0.00975113	Tuberculosis	Kegg			9	KOG2685	0.0232673	Cystoskeletal protein Tektin	KOG			7	PF00097.20	0.000538686	Zinc finger, C3HC4 type (RING finger)	Pfam
4	GO:0032589	0.00152402	neuron projection membrane	CC			7	ko04261	0.00988022	Adrenergic signaling in cardiomyocytes	Kegg			2	KOG0469	0.028045	Elongation factor 2	KOG			22	PF02535.17	0.000581229	ZIP Zinc transporter	Pfam
0	GO:0000786	0.00643838	nucleosome	CC			17	ko04912	0.00988022	GnRH signaling pathway	Kegg			12	KOG3594	0.028045	FOG: Cadherin repeats	KOG			29	PF04749.12	0.000581229	PLAC8 family	Pfam
1	GO:0005578	0.0123888	proteinaceous extracellular matrix	CC			9	ko04713	0.0103638	Circadian entrainment	Kegg			7	KOG2287	0.0392288	Galactosyltransferases	KOG			35	PF07732.10	0.000581229	Multicopper oxidase	Pfam
3	GO:0005874	0.0165985	microtubule	CC			18	ko04915	0.0103638	Estrogen signaling pathway	Kegg			17	KOG4289	0.0392288	Cadherin EGF LAG seven-pass G-type receptor	KOG			23	PF02931.18	0.000618118	Neurotransmitter-gated ion-channel ligand binding domain	Pfam
2	GO:0005871	0.0322495	kinesin complex	CC			23	ko05010	0.0103638	Alzheimer's disease	Kegg			6	KOG1695	0.0420613	Glutathione S-transferase	KOG			39	PF13202.1	0.000760067	EF hand	Pfam
3	GO:0004505	0.00133351	phenylalanine 4-monooxygenase activity	MF			1	ko04014	0.0125725	Ras signaling pathway	Kegg										31	PF07004.7	0.000804681	Sperm-tail PG-rich repeat	Pfam
4	GO:0004510	0.00133351	tryptophan 5-monooxygenase activity	MF			5	ko04024	0.0125725	cAMP signaling pathway	Kegg										34	PF07731.9	0.000804681	Multicopper oxidase	Pfam
8	GO:0008509	0.00133351	anion transmembrane transporter activity	MF			11	ko04722	0.0125725	Neurotrophin signaling pathway	Kegg										24	PF02932.11	0.000824617	Neurotransmitter-gated ion-channel transmembrane region	Pfam
10	GO:0042626	0.00609815	ATPase activity, coupled to transmembrane movement of substances	MF			12	ko04728	0.0125725	Dopaminergic synapse	Kegg										43	PF13639.1	0.000908476	Ring finger domain	Pfam
9	GO:0016597	0.00761733	amino acid binding	MF			16	ko04910	0.0147307	Insulin signaling pathway	Kegg										19	PF01391.13	0.00144438	Collagen triple helix repeat (20 copies)	Pfam
5	GO:0004512	0.0123888	inositol-3-phosphate synthase activity	MF			20	ko04921	0.015079	Oxytocin signaling pathway	Kegg										40	PF13405.1	0.00145481	EF-hand domain	Pfam
1	GO:0003924	0.0192412	GTPase activity	MF			25	ko05034	0.015079	Alcoholism	Kegg										25	PF03067.10	0.00150606	Chitin binding domain	Pfam
11	GO:0043565	0.0243315	sequence-specific DNA binding	MF			2	ko04015	0.0245316	Rap1 signaling pathway	Kegg										47	PF14634.1	0.00176802	zinc-RING finger domain	Pfam
2	GO:0004332	0.0404745	fructose-bisphosphate aldolase activity	MF																	27	PF03645.8	0.0030478	Tctex-1 family	Pfam
6	GO:0005200	0.0433026	structural constituent of cytoskeleton	MF																	44	PF13676.1	0.00407986	TIR domain	Pfam
7	GO:0005525	0.0485614	GTP binding	MF																	8	PF00178.17	0.0050829	Ets-domain	Pfam
0	GO:0003777	0.0499935	microtubule motor activity	MF																	15	PF00685.22	0.00531357	Sulfotransferase domain	Pfam
																					21	PF02494.11	0.00843602	HYR domain	Pfam
																					46	PF13923.1	0.00887251	Zinc finger, C3HC4 type (RING finger)	Pfam
																					12	PF00581.15	0.00929454	Rhodanese-like domain	Pfam
																					30	PF07002.11	0.00929454	Copine	Pfam
																					38	PF12763.2	0.0107816	Cytoskeletal-regulatory complex EF hand	Pfam
																					1	PF00027.24	0.0114642	Cyclic nucleotide-binding domain	Pfam
																					41	PF13445.1	0.0133791	RING-type zinc-finger	Pfam
																					28	PF04548.11	0.0152887	AIG1 family	Pfam
																					20	PF01582.15	0.0167727	TIR domain	Pfam
																					26	PF03148.9	0.01902	Tektin family	Pfam
																					17	PF01145.20	0.0210454	SPFH domain / Band 7 family	Pfam
																					6	PF00084.15	0.0281283	Sushi domain (SCR repeat)	Pfam
																					10	PF00350.18	0.0333635	Dynamin family	Pfam
																					14	PF00679.19	0.0456432	Elongation factor G C-terminus	Pfam
																					13	PF00656.17	0.0473728	Caspase domain	Pfam

## Sheet: 2-3 hepa_vs_ctrl
	baseMean	log2FoldChange	lfcSE	stat	pvalue	padj
F01.PB17345	860.225	13.939	1.13027	12.3325	6.05756e-35	1.51516e-32
F01.PB3090	691.678	13.8434	2.78889	4.96377	6.91381e-07	1.1016e-05
F01.PB17430	758.48	13.7573	1.3362	10.2958	7.35798e-25	7.33842e-23
F01.PB11439	1415.73	13.6957	1.07015	12.7979	1.68337e-37	5.41358e-35
F01.PB1115	1299.98	13.5727	1.14446	11.8595	1.92115e-32	3.73748e-30
F01.PB19315	1200.96	13.4584	0.921697	14.6018	2.73604e-48	1.48671e-45
F01.PB1200	595.335	13.4081	1.04215	12.8658	7.01231e-38	2.40217e-35
F01.PB4403	538.079	13.262	1.06504	12.4521	1.36222e-35	3.57765e-33
F01.PB35	496.594	13.1463	1.02655	12.8063	1.51145e-37	4.96195e-35
F01.PB1300	476.927	13.0881	1.11188	11.7712	5.49658e-32	1.03113e-29
F01.PB38	470.269	13.0677	0.94283	13.8601	1.1056e-43	5.12413e-41
F01.PB1400	456.649	13.0253	0.976193	13.343	1.30199e-40	5.26072e-38
F01.PB4396	449.002	13.0009	1.05949	12.2709	1.29764e-34	3.0982e-32
F01.PB2998	434.372	12.9531	1.18738	10.909	1.04431e-27	1.33791e-25
F01.PB1199	429.615	12.9373	1.29263	10.0085	1.3983e-23	1.24488e-21
F01.PB21343	414.194	12.8845	1.12053	11.4985	1.34206e-30	2.29872e-28
F01.PB17347	411.369	12.8746	1.26914	10.1444	3.50992e-24	3.35208e-22
F01.PB18243	735.923	12.8296	2.41826	5.30528	1.12501e-07	1.99415e-06
F01.PB16192	525.06	12.7455	1.19208	10.6919	1.11119e-26	1.29704e-24
F01.PB124	361.38	12.6878	1.18732	10.686	1.18312e-26	1.37085e-24
F01.PB1120	969.743	12.671	1.083	11.6999	1.27649e-31	2.36647e-29
F01.PB187	352.974	12.6537	0.970758	13.0349	7.74773e-39	2.83927e-36
F01.PB5935	684.109	12.6464	0.926964	13.6428	2.22748e-42	1.00287e-39
F01.PB1176	345.991	12.625	0.938804	13.448	3.16446e-41	1.31225e-38
F01.PB17382	340.126	12.6004	0.990116	12.7262	4.23194e-37	1.30759e-34
F01.PB1754	338.243	12.5922	1.02479	12.2876	1.0554e-34	2.5986e-32
F01.PB6817	335.427	12.5801	1.0301	12.2125	2.66436e-34	6.17426e-32
F01.PB6	324.778	12.5336	1.23545	10.145	3.48892e-24	3.35208e-22
F01.PB160	877.573	12.5198	0.984518	12.7167	4.7767e-37	1.42021e-34
F01.PB11429	312.705	12.479	1.16436	10.7174	8.43158e-27	9.91529e-25
F01.PB2913	834.208	12.4496	0.918546	13.5536	7.54484e-42	3.30254e-39
F01.PB1089	298.101	12.4101	1.19376	10.3958	2.59091e-25	2.74011e-23
F01.PB244	789.094	12.373	0.947296	13.0614	5.47008e-39	2.10238e-36
F01.PB82	400.895	12.3562	0.958094	12.8967	4.6994e-38	1.64563e-35
F01.PB6830	283.879	12.3397	1.05693	11.675	1.70992e-31	3.13313e-29
F01.PB290	283.3	12.3364	1.12355	10.9799	4.77628e-28	6.37836e-26
F01.PB1316	282.482	12.3323	0.970772	12.7036	5.64853e-37	1.64832e-34
F01.PB93	280.777	12.3235	1.03713	11.8824	1.46187e-32	2.91596e-30
F01.PB898	278.856	12.3138	0.981928	12.5405	4.48395e-36	1.19759e-33
F01.PB6893	278.046	12.3095	1.44165	8.53844	1.36043e-17	6.80558e-16
F01.PB396	273.079	12.2834	0.947679	12.9616	2.0195e-38	7.23257e-36
F01.PB8	525.17	12.2648	1.3159	9.32048	1.1582e-20	7.66842e-19
F01.PB96	267.912	12.256	1.17183	10.4588	1.33492e-25	1.45073e-23
F01.PB4395	267.16	12.2518	1.08722	11.269	1.8673e-29	2.85679e-27
F01.PB191	1192.27	12.2355	0.841446	14.541	6.65687e-48	3.49663e-45
F01.PB80	368.147	12.2335	0.972226	12.583	2.61936e-36	7.24137e-34
F01.PB89	259.308	12.2088	1.15772	10.5456	5.32581e-26	5.95206e-24
F01.PB1197	256.68	12.1941	1.34769	9.04812	1.45449e-19	8.84936e-18
F01.PB18306	1158.35	12.1933	0.737104	16.5422	1.82219e-61	1.10439e-58
F01.PB1144	255.204	12.1859	1.47884	8.24019	1.71942e-16	7.76352e-15
F01.PB29	1346.99	12.1438	0.655885	18.5152	1.55831e-76	1.06764e-73
F01.PB17368	2002.92	12.1297	0.621021	19.5318	5.8917e-85	4.64207e-82
F01.PB6807	243.398	12.1174	1.02199	11.8567	1.98722e-32	3.81886e-30
F01.PB64	236.847	12.0781	1.15424	10.4641	1.2631e-25	1.38222e-23
F01.PB12	844.54	12.0472	0.9955	12.1017	1.0344e-33	2.23288e-31
F01.PB1137	1245.34	12.0331	0.697299	17.2567	9.96771e-67	6.28285e-64
F01.PB1838	227.462	12.0198	0.990014	12.141	6.40302e-34	1.44141e-31
F01.PB876	225.841	12.0096	1.02989	11.6611	2.01419e-31	3.60677e-29
F01.PB8147	225.729	12.0087	1.24376	9.65517	4.67378e-22	3.5239e-20
F01.PB26	224.682	12.002	1.04556	11.479	1.68149e-30	2.81882e-28
F01.PB10399	2394.35	11.976	0.499048	23.9978	2.93239e-127	3.08058e-124
F01.PB6875	220.35	11.9739	1.07781	11.1094	1.12885e-28	1.61713e-26
F01.PB2873	220.077	11.9722	1.20573	9.92944	3.09977e-23	2.64033e-21
F01.PB1212	219.19	11.9663	0.987182	12.1217	8.11003e-34	1.77497e-31
F01.PB1943	216.707	11.9499	0.937758	12.743	3.41016e-37	1.07475e-34
F01.PB1399	216.557	11.949	1.54708	7.72357	1.1312e-14	4.22404e-13
F01.PB20085	581.982	11.946	1.15425	10.3495	4.20595e-25	4.30373e-23
F01.PB1762	212.138	11.9192	1.243	9.58906	8.88922e-22	6.54562e-20
F01.PB1230	211.436	11.9148	1.03658	11.4943	1.40932e-30	2.38796e-28
F01.PB1616	210.903	11.9108	2.34741	5.07402	3.89494e-07	6.45388e-06
F01.PB1128	210.436	11.9076	0.991162	12.0138	3.00847e-33	6.23783e-31
F01.PB110	209.593	11.9019	1.15559	10.2994	7.0907e-25	7.1169e-23
F01.PB259	206.68	11.8815	0.99274	11.9684	5.20215e-33	1.06462e-30
F01.PB1119	204.436	11.8657	0.975844	12.1595	5.10937e-34	1.16686e-31
F01.PB936	204.196	11.8642	1.19459	9.93161	3.03308e-23	2.59757e-21
F01.PB258	4251.25	11.8621	0.550367	21.5531	4.94785e-103	4.33157e-100
F01.PB751	203.272	11.858	0.981687	12.0792	1.36083e-33	2.8592e-31
F01.PB991	2018.79	11.8502	0.534312	22.1785	5.54337e-109	5.45952e-106
F01.PB252	2170.25	11.839	0.486041	24.3581	4.75491e-131	5.352e-128
F01.PB819	279.182	11.8342	1.21441	9.74479	1.94187e-22	1.54546e-20
F01.PB6853	194.398	11.7931	1.01614	11.6058	3.85161e-31	6.74375e-29
F01.PB17719	193.807	11.7889	1.37015	8.60408	7.69314e-18	3.96172e-16
F01.PB220	192.273	11.7772	1.18018	9.97914	1.88081e-23	1.64655e-21
F01.PB1098	4859.94	11.7721	0.417207	28.2165	3.67065e-175	9.64036e-172
F01.PB45	191.435	11.7709	1.09511	10.7486	6.01486e-27	7.23528e-25
F01.PB240	189.9	11.7595	0.930673	12.6355	1.34516e-36	3.78517e-34
F01.PB1262	188.237	11.7466	1.03858	11.3102	1.16831e-29	1.84103e-27
F01.PB1096	260.68	11.7349	1.12871	10.3968	2.56455e-25	2.73055e-23
F01.PB1188	2189.52	11.7276	0.622504	18.8394	3.59328e-79	2.57377e-76
F01.PB1248	185.07	11.7224	1.2075	9.70798	2.78797e-22	2.15357e-20
F01.PB55	7778.85	11.7037	0.298337	39.2298	0	0
F01.PB952	3637.73	11.7015	0.460379	25.4172	1.62835e-142	2.33268e-139
F01.PB20723	355.033	11.6996	1.23292	9.48932	2.32554e-21	1.65818e-19
F01.PB1592	180.283	11.6847	0.941402	12.412	2.249e-35	5.8098e-33
F01.PB294	4605.49	11.6333	0.529706	21.9618	6.68062e-107	6.19254e-104
F01.PB262	6657.04	11.6025	0.3546	32.7199	8.12758e-235	3.20186e-231
F01.PB119	7522.27	11.5916	0.4134	28.0398	5.3226e-173	1.19819e-169
F01.PB205	7405.31	11.5741	0.334215	34.6308	8.68145e-263	4.56008e-259
F01.PB1627	165.776	11.5638	1.14463	10.1027	5.37509e-24	4.95325e-22
F01.PB1329	165.745	11.563	1.01984	11.338	8.50908e-30	1.35441e-27
F01.PB1802	164.622	11.5534	1.85144	6.24022	4.36956e-10	1.02923e-08
F01.PB1080	8668.23	11.5396	0.46117	25.0223	3.49305e-138	4.23411e-135
F01.PB20096	162.9	11.5385	0.988932	11.6677	1.86422e-31	3.3766e-29
F01.PB5284	161.966	11.5298	0.933013	12.3575	4.43488e-35	1.12718e-32
F01.PB6818	161.794	11.5282	1.02907	11.2025	3.96258e-29	5.83574e-27
F01.PB189	8964.44	11.5247	0.355861	32.3854	4.40922e-230	1.38961e-226
F01.PB1285	161.099	11.5223	1.22113	9.43583	3.87905e-21	2.70469e-19
F01.PB17459	160.405	11.5157	0.969869	11.8735	1.62553e-32	3.20189e-30
F01.PB249	65662.6	11.5103	0.419914	27.4111	2.0223e-165	3.98342e-162
F01.PB6913	159.073	11.5039	1.38745	8.29141	1.11913e-16	5.14146e-15
F01.PB30	159.064	11.5038	3.28682	3.49997	0.000465316	0.00402219
F01.PB1331	157.098	11.4857	1.59076	7.22028	5.18798e-13	1.66163e-11
F01.PB6862	155.588	11.4718	1.03912	11.0399	2.45208e-28	3.38947e-26
F01.PB6126	216.992	11.4706	1.22664	9.35125	8.66148e-21	5.78338e-19
F01.PB5712	150.598	11.4249	1.2939	8.82979	1.04872e-18	5.96597e-17
F01.PB73	149.159	11.411	0.999929	11.4119	3.64857e-30	6.05202e-28
F01.PB163	147.833	11.3985	1.05848	10.7687	4.83793e-27	5.90978e-25
F01.PB125	147.595	11.3957	1.492	7.63787	2.20849e-14	8.1122e-13
F01.PB179	7150.1	11.3758	0.4533	25.0955	5.5644e-139	7.30698e-136
F01.PB1093	202.273	11.3689	1.75967	6.46078	1.04166e-10	2.63475e-09
F01.PB2471	144.473	11.3648	0.951183	11.9481	6.64351e-33	1.34216e-30
F01.PB145	14382	11.3435	0.444064	25.5446	6.30024e-144	9.92792e-141
F01.PB1309	198.566	11.3419	0.957938	11.84	2.42596e-32	4.60581e-30
F01.PB1791	140.35	11.3232	1.02751	11.02	3.06001e-28	4.19301e-26
F01.PB219	17780.5	11.3166	0.271577	41.67	0	0
F01.PB1320	139.082	11.3099	1.11843	10.1124	4.86928e-24	4.51354e-22
F01.PB17433	138.833	11.3075	3.26053	3.468	0.000524357	0.00445916
F01.PB4335	137.172	11.2902	3.33203	3.38838	0.000703058	0.00573734
F01.PB1857	133.292	11.2486	1.28222	8.77269	1.74451e-18	9.67955e-17
F01.PB284	132.554	11.2409	1.38957	8.08947	5.99256e-16	2.5591e-14
F01.PB8831	129.705	11.2096	1.17248	9.56056	1.17123e-21	8.50517e-20
F01.PB268	129.443	11.2063	1.11854	10.0187	1.26151e-23	1.13593e-21
F01.PB6880	129.253	11.2045	1.24724	8.9834	2.62533e-19	1.54365e-17
F01.PB1313	128.8	11.1993	1.3418	8.34647	7.03327e-17	3.25971e-15
F01.PB1274	128.387	11.1946	1.42614	7.84954	4.17573e-15	1.62472e-13
F01.PB792	178.046	11.1853	0.991539	11.2807	1.63405e-29	2.52444e-27
F01.PB6811	127.54	11.1852	1.63388	6.84581	7.6047e-12	2.13991e-10
F01.PB1281	127.506	11.1845	1.0794	10.3617	3.70277e-25	3.81362e-23
F01.PB1442	127.446	11.1839	1.01796	10.9866	4.43147e-28	5.96847e-26
F01.PB47	127.426	11.1837	1.40191	7.97747	1.49359e-15	6.24296e-14
F01.PB1125	126.795	11.1765	1.37548	8.12547	4.45639e-16	1.93988e-14
F01.PB988	246.454	11.1725	1.04177	10.7246	7.8029e-27	9.24497e-25
F01.PB7295	126.107	11.1687	0.920198	12.1373	6.70032e-34	1.48709e-31
F01.PB4412	1685.77	11.1394	0.621561	17.9217	7.98333e-72	5.24172e-69
F01.PB11442	123.233	11.1361	1.02407	10.8743	1.52781e-27	1.94155e-25
F01.PB15907	121.032	11.1099	0.989744	11.2251	3.07163e-29	4.60978e-27
F01.PB3505	118.15	11.075	2.22975	4.9669	6.80309e-07	1.08615e-05
F01.PB18350	117.595	11.0683	1.036	10.6838	1.21256e-26	1.39471e-24
F01.PB137	117.548	11.0672	1.23388	8.96944	2.98029e-19	1.74585e-17
F01.PB1580	115.359	11.0402	1.24522	8.86607	7.57695e-19	4.35758e-17
F01.PB6676	111.265	10.988	1.42406	7.71599	1.20043e-14	4.4614e-13
F01.PB1523	110.848	10.9828	1.10178	9.96826	2.09882e-23	1.81771e-21
F01.PB1315	109.347	10.9628	0.962405	11.391	4.63694e-30	7.61134e-28
F01.PB21	146.787	10.9059	1.53955	7.08383	1.40224e-12	4.33266e-11
F01.PB5113	103.596	10.8851	1.17628	9.25383	2.16591e-20	1.4221e-18
F01.PB4383	103.393	10.8823	2.36481	4.60177	4.18912e-06	5.89395e-05
F01.PB699	103.337	10.8812	0.957745	11.3613	6.51636e-30	1.0478e-27
F01.PB17822	102.785	10.874	1.19934	9.06669	1.22692e-19	7.58187e-18
F01.PB11852	102.452	10.8693	1.02776	10.5757	3.86454e-26	4.34981e-24
F01.PB12507	102.067	10.8637	1.5421	7.04477	1.85775e-12	5.65142e-11
F01.PB3018	142.317	10.8615	1.15488	9.40488	5.20918e-21	3.56897e-19
F01.PB945	100.966	10.8478	0.932876	11.6283	2.95863e-31	5.23844e-29
F01.PB88	100.809	10.8454	0.976368	11.1079	1.14788e-28	1.62958e-26
F01.PB7064	100.429	10.8403	1.20098	9.02621	1.77716e-19	1.06481e-17
F01.PB1266	98.6449	10.8141	1.11128	9.73124	2.21876e-22	1.74816e-20
F01.PB1255	98.1393	10.8068	1.04142	10.377	3.15644e-25	3.29398e-23
F01.PB3876	97.146	10.7929	1.32754	8.12998	4.29349e-16	1.87415e-14
F01.PB1286	96.8818	10.7881	1.09921	9.81439	9.76301e-23	7.97127e-21
F01.PB5836	134.404	10.7789	2.58139	4.17562	2.97177e-05	0.000349211
F01.PB6852	94.979	10.7595	0.972917	11.059	1.98263e-28	2.76481e-26
F01.PB21630	132.25	10.7552	1.1125	9.66764	4.138e-22	3.13494e-20
F01.PB1894	93.6844	10.7403	0.964905	11.131	8.86514e-29	1.29349e-26
F01.PB79	93.7025	10.74	1.26153	8.5135	1.68764e-17	8.3892e-16
F01.PB6184	93.5413	10.7374	1.02245	10.5017	8.4858e-26	9.351e-24
F01.PB3556	93.3437	10.7347	1.36566	7.86043	3.82817e-15	1.49688e-13
F01.PB5728	1252.63	10.7211	0.520922	20.5809	4.0692e-94	3.37486e-91
F01.PB7358	91.9697	10.713	1.22443	8.74939	2.14506e-18	1.17368e-16
F01.PB1441	91.4553	10.7057	1.01628	10.5343	6.00421e-26	6.66298e-24
F01.PB1447	90.3011	10.6867	0.950271	11.2459	2.42515e-29	3.67458e-27
F01.PB7269	89.7801	10.6793	0.952709	11.2094	3.66814e-29	5.45306e-27
F01.PB463	88.7416	10.6624	1.07572	9.91188	3.69619e-23	3.13142e-21
F01.PB1387	88.4915	10.6573	1.1365	9.37732	6.76688e-21	4.5765e-19
F01.PB12423	88.463	10.6572	1.11849	9.52818	1.6007e-21	1.15706e-19
F01.PB59	1023.21	10.6506	0.97608	10.9116	1.01466e-27	1.31058e-25
F01.PB9120	87.685	10.6445	0.919434	11.5772	5.37639e-31	9.31002e-29
F01.PB1307	87.4217	10.64	1.42854	7.44816	9.46489e-14	3.29245e-12
F01.PB12429	86.7976	10.6298	2.01471	5.27611	1.31956e-07	2.3233e-06
F01.PB13896	119.403	10.6085	1.20982	8.7687	1.80745e-18	9.92398e-17
F01.PB12790	84.5059	10.591	1.63639	6.47216	9.66133e-11	2.45554e-09
F01.PB12417	84.4431	10.59	1.92732	5.49468	3.91423e-08	7.43139e-07
F01.PB6790	83.9047	10.5807	1.50161	7.04621	1.83863e-12	5.60408e-11
F01.PB16844	83.5702	10.5749	1.28309	8.24175	1.69715e-16	7.68495e-15
F01.PB1321	301.817	10.5692	0.874143	12.0909	1.18012e-33	2.51302e-31
F01.PB41	81.7773	10.5436	1.22376	8.61573	6.94965e-18	3.61428e-16
F01.PB3167	81.1335	10.5323	1.46688	7.18009	6.96662e-13	2.21285e-11
F01.PB1419	81.1078	10.5321	1.28829	8.17527	2.95205e-16	1.30304e-14
F01.PB12392	81.0399	10.5308	2.24772	4.68509	2.79836e-06	4.03815e-05
F01.PB4419	1744.19	10.5266	0.556722	18.9082	9.76042e-80	7.32403e-77
F01.PB213	80.607	10.5231	1.32023	7.97068	1.57803e-15	6.56111e-14
F01.PB4010	79.9568	10.5111	1.49046	7.05227	1.76018e-12	5.3858e-11
F01.PB1193	79.8949	10.5101	1.79566	5.85306	4.82608e-09	1.02908e-07
F01.PB17898	79.8902	10.5099	1.19524	8.7931	1.45483e-18	8.15844e-17
F01.PB31	78.8203	10.4905	1.66411	6.30396	2.90143e-10	6.94843e-09
F01.PB14096	425.543	10.4787	0.833412	12.5732	2.96428e-36	8.05364e-34
F01.PB17453	77.972	10.4758	1.10237	9.50296	2.0401e-21	1.46127e-19
F01.PB18474	76.6153	10.4496	1.10219	9.48075	2.52451e-21	1.79194e-19
F01.PB1843	76.1273	10.4413	1.02509	10.1858	2.29502e-24	2.2324e-22
F01.PB455	75.359	10.4262	1.74511	5.9745	2.30798e-09	5.07948e-08
F01.PB18310	269.659	10.4223	0.849051	12.2752	1.23086e-34	2.98398e-32
F01.PB9230	74.9326	10.4182	1.14775	9.07707	1.11535e-19	6.97445e-18
F01.PB8815	74.3625	10.4074	0.966406	10.7692	4.81417e-27	5.90978e-25
F01.PB4370	74.2496	10.4054	0.966524	10.7658	4.99421e-27	6.05375e-25
F01.PB107	103.708	10.4043	1.3794	7.54265	4.6051e-14	1.6344e-12
F01.PB2573	74.1532	10.4023	1.12684	9.23146	2.66968e-20	1.73122e-18
F01.PB1402	73.8203	10.3962	3.18274	3.26644	0.00108909	0.00835127
F01.PB1312	73.7971	10.3956	1.06606	9.75147	1.81812e-22	1.46173e-20
F01.PB1672	72.8349	10.377	0.918062	11.3032	1.26592e-29	1.97508e-27
F01.PB1634	196.96	10.3643	0.946217	10.9534	6.39685e-28	8.47072e-26
F01.PB5363	71.7587	10.355	1.54741	6.69182	2.20418e-11	5.99888e-10
F01.PB2604	71.3285	10.3474	1.06117	9.75094	1.82769e-22	1.46197e-20
F01.PB755	70.9802	10.3397	1.10158	9.38624	6.21815e-21	4.22351e-19
F01.PB4819	70.7196	10.3338	1.00589	10.2732	9.30213e-25	9.21905e-23
F01.PB12484	69.737	10.3139	2.10892	4.89063	1.00514e-06	1.55896e-05
F01.PB17730	68.8997	10.297	1.94898	5.28328	1.26893e-07	2.23917e-06
F01.PB12665	67.5794	10.2695	0.939164	10.9347	7.86626e-28	1.03297e-25
F01.PB6849	65.6999	10.2279	1.80128	5.67814	1.36167e-08	2.7651e-07
F01.PB11174	65.7077	10.2277	1.10728	9.23675	2.54087e-20	1.65863e-18
F01.PB18060	64.7137	10.2071	1.05366	9.68729	3.41479e-22	2.61215e-20
F01.PB1189	88.2213	10.1707	2.63959	3.85312	0.000116621	0.00118946
F01.PB944	62.9837	10.1675	1.07772	9.43429	3.93638e-21	2.73258e-19
F01.PB7854	62.493	10.1553	1.04068	9.75824	1.70077e-22	1.3744e-20
F01.PB1328	280.648	10.1527	0.79808	12.7215	4.49414e-37	1.3619e-34
F01.PB185	86.7412	10.1466	1.06727	9.50711	1.9604e-21	1.4106e-19
F01.PB912	61.7331	10.1382	3.20514	3.16311	0.00156093	0.0113143
F01.PB2580	61.5897	10.1344	1.24567	8.13567	4.0966e-16	1.79817e-14
F01.PB7959	61.1991	10.1264	1.29053	7.8467	4.27141e-15	1.65785e-13
F01.PB12412	60.9734	10.1203	0.94344	10.7271	7.59711e-27	9.06933e-25
F01.PB17437	59.7796	10.0912	0.990611	10.1868	2.27057e-24	2.22234e-22
F01.PB1790	59.6365	10.0886	1.00915	9.99711	1.5691e-23	1.3891e-21
F01.PB12783	59.1106	10.0753	1.51498	6.65044	2.92213e-11	7.88476e-10
F01.PB5232	58.7944	10.0674	0.985883	10.2115	1.76095e-24	1.73432e-22
F01.PB18	58.6066	10.0632	3.25564	3.091	0.00199486	0.0139093
F01.PB928	58.1961	10.0526	1.03798	9.68476	3.50013e-22	2.6645e-20
F01.PB233	57.688	10.0408	1.62422	6.18192	6.33282e-10	1.4806e-08
F01.PB12404	57.5413	10.0366	2.24045	4.47973	7.47389e-06	0.000101267
F01.PB2830	57.2175	10.0286	1.10583	9.0688	1.2034e-19	7.46584e-18
F01.PB926	56.9409	10.0216	1.3547	7.39764	1.38626e-13	4.72829e-12
F01.PB237	56.846	10.0197	1.04644	9.57501	1.0185e-21	7.46492e-20
F01.PB67	56.7122	10.0167	1.02205	9.80055	1.11971e-22	9.09509e-21
F01.PB6883	55.3197	9.97924	1.08755	9.17591	4.4779e-20	2.83385e-18
F01.PB12034	77.1753	9.97783	2.50447	3.98401	6.77622e-05	0.000734385
F01.PB6879	299.463	9.96538	0.875335	11.3846	4.98695e-30	8.10147e-28
F01.PB1795	54.5523	9.96043	0.963818	10.3343	4.92759e-25	5.00961e-23
F01.PB507	146.986	9.95225	0.959853	10.3685	3.44818e-25	3.57477e-23
F01.PB312	51.8122	9.88638	0.975113	10.1387	3.72021e-24	3.53151e-22
F01.PB243	51.356	9.87293	1.92715	5.12307	3.00599e-07	5.05533e-06
F01.PB20068	50.7234	9.85552	0.980215	10.0545	8.78079e-24	7.99813e-22
F01.PB1145	50.6853	9.85377	0.948261	10.3914	2.71303e-25	2.85012e-23
F01.PB1766	50.6863	9.85309	1.13037	8.71672	2.86387e-18	1.54024e-16
F01.PB18616	50.5038	9.84953	1.12314	8.76965	1.7923e-18	9.87521e-17
F01.PB1346	50.5586	9.84933	1.00285	9.82135	9.11108e-23	7.51688e-21
F01.PB19259	50.4743	9.84727	1.77535	5.54667	2.9116e-08	5.64916e-07
F01.PB7219	49.7229	9.82634	1.67074	5.88144	4.06712e-09	8.74348e-08
F01.PB3871	48.9105	9.80285	1.71738	5.70802	1.14298e-08	2.33606e-07
F01.PB4007	67.6212	9.78792	0.963229	10.1616	2.94294e-24	2.84509e-22
F01.PB7188	48.3093	9.78418	1.00509	9.73467	2.14518e-22	1.69868e-20
F01.PB1375	67.1622	9.77645	0.96476	10.1336	3.92146e-24	3.70026e-22
F01.PB16323	92.4174	9.75558	2.18995	4.4547	8.40122e-06	0.000112382
F01.PB1568	167.613	9.7432	0.935435	10.4157	2.10286e-25	2.26965e-23
F01.PB273	46.801	9.73856	1.699	5.73194	9.9288e-09	2.05866e-07
F01.PB221	46.5255	9.72938	1.1754	8.27748	1.25806e-16	5.74625e-15
F01.PB1818	90.4453	9.72542	1.03822	9.36736	7.43712e-21	5.0083e-19
F01.PB1310	45.8949	9.71157	0.984546	9.86401	5.96182e-23	4.99714e-21
F01.PB208	45.7278	9.70497	0.932601	10.4063	2.31951e-25	2.48645e-23
F01.PB653	45.7013	9.70363	1.24855	7.77191	7.73108e-15	2.95695e-13
F01.PB1473	45.6355	9.70211	1.1017	8.80649	1.29128e-18	7.29318e-17
F01.PB314	45.5728	9.69958	1.1826	8.2019	2.36608e-16	1.05922e-14
F01.PB1336	45.1423	9.68717	0.999462	9.69239	3.24846e-22	2.49704e-20
F01.PB9962	45.1081	9.68467	1.127	8.59335	8.44703e-18	4.3217e-16
F01.PB2026	45.0618	9.68429	3.27087	2.96077	0.00306868	0.0199572
F01.PB15798	44.9566	9.67985	1.15225	8.40081	4.43413e-17	2.1238e-15
F01.PB5723	201.826	9.66408	0.74092	13.0433	6.93428e-39	2.60168e-36
F01.PB3688	44.2071	9.65761	1.11057	8.69606	3.43603e-18	1.83542e-16
F01.PB421	43.9631	9.64786	0.953758	10.1156	4.71027e-24	4.39198e-22
F01.PB1038	43.5504	9.63425	0.952193	10.118	4.59902e-24	4.31377e-22
F01.PB6873	43.2979	9.62612	1.94028	4.9612	7.006e-07	1.11403e-05
F01.PB1688	41.7381	9.57331	0.985109	9.71802	2.52641e-22	1.96114e-20
F01.PB1932	41.4115	9.5622	0.954763	10.0153	1.30617e-23	1.16947e-21
F01.PB12991	41.389	9.56101	1.03513	9.23649	2.5472e-20	1.65863e-18
F01.PB901	41.3938	9.56083	1.17911	8.10855	5.12281e-16	2.21165e-14
F01.PB14641	112.632	9.55798	1.54677	6.17933	6.43759e-10	1.50287e-08
F01.PB8359	41.0835	9.55125	2.07447	4.60419	4.14064e-06	5.83616e-05
F01.PB9991	260.743	9.54868	0.742821	12.8546	8.10237e-38	2.71653e-35
F01.PB12396	255.911	9.5464	0.754016	12.6607	9.75716e-37	2.79552e-34
F01.PB1481	40.931	9.545	1.42055	6.71923	1.82688e-11	5.01532e-10
F01.PB6891	40.54	9.53076	1.41788	6.72185	1.79432e-11	4.94317e-10
F01.PB4567	79.0119	9.5292	1.36891	6.96114	3.3753e-12	9.90467e-11
F01.PB14194	40.0254	9.51429	1.12724	8.44032	3.16484e-17	1.53451e-15
F01.PB9581	39.9327	9.51039	0.97777	9.72662	2.32187e-22	1.8203e-20
F01.PB12817	39.9231	9.50839	1.1307	8.40928	4.12541e-17	1.98196e-15
F01.PB17101	39.8551	9.5064	0.963939	9.86204	6.0802e-23	5.06941e-21
F01.PB7994	39.8407	9.50555	1.03061	9.22321	2.88331e-20	1.84696e-18
F01.PB4132	39.6484	9.49909	1.57973	6.01312	1.81987e-09	4.0505e-08
F01.PB4862	55.4325	9.49905	0.967648	9.81664	9.54741e-23	7.83584e-21
F01.PB10644	39.5727	9.49735	1.39329	6.81651	9.32772e-12	2.61077e-10
F01.PB6792	39.408	9.49009	1.19875	7.91666	2.43983e-15	9.96031e-14
F01.PB1317	39.033	9.47625	1.03015	9.19887	3.61745e-20	2.30784e-18
F01.PB7060	38.9386	9.47434	0.945073	10.025	1.18391e-23	1.07219e-21
F01.PB1185	38.9453	9.47361	3.11776	3.0386	0.00237684	0.0161232
F01.PB18750	38.7592	9.4678	1.1889	7.96352	1.67209e-15	6.91568e-14
F01.PB13084	38.1907	9.44519	1.20498	7.83848	4.56041e-15	1.76567e-13
F01.PB16006	38.0909	9.44062	1.1647	8.10561	5.24827e-16	2.25962e-14
F01.PB1252	37.5908	9.42171	1.36542	6.90025	5.19111e-12	1.49001e-10
F01.PB3285	37.5779	9.4215	1.14247	8.2466	1.62958e-16	7.40027e-15
F01.PB7411	37.4487	9.41687	0.936424	10.0562	8.62689e-24	7.90363e-22
F01.PB7425	36.9708	9.39817	1.88399	4.98843	6.08706e-07	9.82786e-06
F01.PB17090	36.9447	9.39759	1.12507	8.35287	6.66251e-17	3.11536e-15
F01.PB21805	36.903	9.39534	1.25681	7.47556	7.68742e-14	2.68599e-12
F01.PB1482	36.6827	9.38695	0.94246	9.96005	2.27957e-23	1.96292e-21
F01.PB7688	49.9004	9.34879	0.968421	9.65364	4.74419e-22	3.55995e-20
F01.PB3578	35.4742	9.33805	0.992984	9.40403	5.25139e-21	3.58231e-19
F01.PB2620	35.3927	9.33458	1.24351	7.50665	6.06612e-14	2.12422e-12
F01.PB3604	35.3435	9.33446	0.985936	9.46761	2.86324e-21	2.02327e-19
F01.PB17244	35.0184	9.32082	1.7557	5.3089	1.1029e-07	1.96378e-06
F01.PB1061	34.9627	9.31884	0.969207	9.61491	6.91684e-22	5.1413e-20
F01.PB3531	34.5284	9.30039	2.40769	3.86278	0.000112104	0.00114859
F01.PB7105	34.5202	9.29891	1.80462	5.15284	2.56565e-07	4.35194e-06
F01.PB4723	34.4013	9.29356	1.12183	8.28427	1.18836e-16	5.44365e-15
F01.PB3249	34.2229	9.28844	1.01112	9.18626	4.06724e-20	2.58434e-18
F01.PB130	33.7641	9.26762	1.47844	6.2685	3.64537e-10	8.6773e-09
F01.PB16655	33.6927	9.2651	1.17535	7.88287	3.19955e-15	1.27966e-13
F01.PB3481	33.575	9.26082	1.02052	9.07464	1.14054e-19	7.1038e-18
F01.PB7450	46.5446	9.24833	0.935816	9.88263	4.95148e-23	4.17248e-21
F01.PB6838	33.3105	9.24816	1.1735	7.88081	3.25273e-15	1.29436e-13
F01.PB1348	32.8446	9.22708	1.32114	6.98417	2.86537e-12	8.48732e-11
F01.PB186	32.8295	9.22631	1.10422	8.35553	6.51413e-17	3.06417e-15
F01.PB7010	32.5261	9.21253	1.16932	7.87852	3.31278e-15	1.31493e-13
F01.PB5618	32.2686	9.20194	1.85909	4.94971	7.43232e-07	1.17236e-05
F01.PB444	32.1992	9.20045	0.961691	9.56695	1.10105e-21	8.03255e-20
F01.PB8663	86.3526	9.19894	1.2382	7.42929	1.09186e-13	3.77313e-12
F01.PB17448	31.6535	9.17409	1.24401	7.37462	1.64811e-13	5.56866e-12
F01.PB4146	31.4612	9.16451	1.16453	7.86969	3.55521e-15	1.40409e-13
F01.PB1303	113.357	9.16389	0.824434	11.1154	1.05597e-28	1.5266e-26
F01.PB919	31.2953	9.15847	1.24192	7.37444	1.65031e-13	5.56866e-12
F01.PB216	30.9734	9.14309	3.12107	2.92948	0.00339531	0.0217052
F01.PB2036	30.9092	9.13909	1.19554	7.64433	2.10031e-14	7.73289e-13
F01.PB266	30.896	9.13823	1.03484	8.83055	1.04161e-18	5.94697e-17
F01.PB2395	43.0475	9.13267	0.939663	9.71909	2.50018e-22	1.95039e-20
F01.PB11161	30.7004	9.12943	1.5336	5.95292	2.63397e-09	5.76473e-08
F01.PB1327	30.6711	9.12875	1.01253	9.01582	1.95407e-19	1.16197e-17
F01.PB17315	30.6235	9.12622	1.16233	7.85163	4.10669e-15	1.60181e-13
F01.PB4520	30.3353	9.1133	1.09077	8.35494	6.54645e-17	3.07021e-15
F01.PB4194	42.4498	9.11317	0.966556	9.42849	4.16019e-21	2.87528e-19
F01.PB2	30.1347	9.10332	1.02705	8.86356	7.75004e-19	4.44091e-17
F01.PB1478	30.1262	9.10229	0.962891	9.45308	3.29004e-21	2.31449e-19
F01.PB18150	29.8748	9.09191	1.03507	8.78385	1.57971e-18	8.79613e-17
F01.PB6839	246.499	9.09034	0.634648	14.3234	1.56216e-46	7.69268e-44
F01.PB18755	29.7537	9.08622	1.61719	5.61854	1.92579e-08	3.85599e-07
F01.PB4497	29.6451	9.07908	1.4885	6.0995	1.06398e-09	2.4334e-08
F01.PB12576	29.621	9.07898	1.35973	6.67707	2.43775e-11	6.61171e-10
F01.PB17884	29.2726	9.06312	1.19845	7.5624	3.95702e-14	1.41394e-12
F01.PB1359	28.9317	9.0454	1.13404	7.97625	1.50844e-15	6.28835e-14
F01.PB5911	40.4147	9.04226	1.1412	7.92349	2.30941e-15	9.4524e-14
F01.PB151	28.828	9.03845	0.998613	9.05101	1.41657e-19	8.68572e-18
F01.PB4444	28.7306	9.03401	1.03282	8.74692	2.19255e-18	1.19139e-16
F01.PB17098	28.5518	9.02566	1.03184	8.74712	2.18871e-18	1.19139e-16
F01.PB1767	28.48	9.02075	1.03213	8.73993	2.33246e-18	1.25873e-16
F01.PB422	28.298	9.01151	1.15255	7.81876	5.33455e-15	2.05029e-13
F01.PB6985	28.181	9.00559	1.1703	7.69512	1.4136e-14	5.24128e-13
F01.PB3438	27.8136	8.98683	0.993078	9.04947	1.43664e-19	8.77467e-18
F01.PB1047	27.6964	8.98068	1.41269	6.35716	2.05515e-10	5.01316e-09
F01.PB2701	27.5814	8.97438	1.04143	8.61734	6.85276e-18	3.57569e-16
F01.PB17676	27.5129	8.97168	1.42004	6.31792	2.65105e-10	6.36818e-09
F01.PB2422	27.407	8.96551	1.41348	6.34285	2.2555e-10	5.49339e-09
F01.PB19876	27.3269	8.96286	3.04591	2.94259	0.00325478	0.0209001
F01.PB1502	26.9128	8.94114	2.09228	4.2734	1.92514e-05	0.000237591
F01.PB7316	26.8685	8.93703	1.34841	6.62783	3.40659e-11	9.11394e-10
F01.PB315	52.4529	8.93666	1.15036	7.7686	7.93567e-15	3.02054e-13
F01.PB733	96.0975	8.93409	1.0398	8.59211	8.53853e-18	4.35438e-16
F01.PB13771	26.7795	8.93198	0.994136	8.98467	2.59514e-19	1.53162e-17
F01.PB21580	26.5061	8.91892	2.3416	3.8089	0.000139587	0.00139586
F01.PB22408	26.4791	8.91556	1.22069	7.30372	2.79913e-13	9.28605e-12
F01.PB9713	26.3742	8.91001	1.16513	7.64725	2.05321e-14	7.57715e-13
F01.PB123	26.2151	8.90172	1.98083	4.49392	6.99224e-06	9.50679e-05
F01.PB9580	26.1244	8.89859	1.24274	7.16048	8.03942e-13	2.53878e-11
F01.PB18890	26.1221	8.89783	1.6047	5.54485	2.94206e-08	5.69545e-07
F01.PB16836	26.0756	8.89658	0.998368	8.91113	5.05171e-19	2.91593e-17
F01.PB10760	26.0537	8.8948	0.96403	9.22669	2.7913e-20	1.79532e-18
F01.PB4991	50.9294	8.89216	1.333	6.67079	2.54435e-11	6.88899e-10
F01.PB6846	25.8503	8.8819	1.03017	8.62177	6.59296e-18	3.45156e-16
F01.PB15660	25.8534	8.88146	1.73539	5.11785	3.0904e-07	5.18621e-06
F01.PB3165	25.5736	8.86552	1.05681	8.38895	4.90488e-17	2.32805e-15
F01.PB18905	25.4007	8.85762	0.947461	9.34879	8.86547e-21	5.8946e-19
F01.PB7456	25.2918	8.84929	1.0259	8.62587	6.36079e-18	3.35229e-16
F01.PB17502	25.261	8.84797	1.21651	7.27326	3.50907e-13	1.14722e-11
F01.PB5896	35.2378	8.84567	0.980082	9.02544	1.78981e-19	1.06833e-17
F01.PB3140	25.1134	8.84054	1.65889	5.3292	9.86447e-08	1.77448e-06
F01.PB1505	25.0778	8.83852	1.37835	6.4124	1.43243e-10	3.57722e-09
F01.PB1483	91.6721	8.83281	0.896925	9.84787	7.00123e-23	5.8066e-21
F01.PB5418	24.8471	8.82382	0.989726	8.91542	4.85961e-19	2.81536e-17
F01.PB6651	24.6191	8.81243	0.948748	9.28848	1.56502e-20	1.03187e-18
F01.PB17380	24.6162	8.81115	2.41435	3.64949	0.000262759	0.00243705
F01.PB16040	24.4399	8.80038	1.03727	8.48415	2.17298e-17	1.06673e-15
F01.PB1987	24.3761	8.79627	1.02215	8.60566	7.58757e-18	3.92016e-16
F01.PB4488	24.2982	8.79229	1.02457	8.58142	9.37081e-18	4.76339e-16
F01.PB6292	24.2917	8.79147	1.30824	6.72006	1.81647e-11	4.99545e-10
F01.PB4609	24.247	8.78844	1.27786	6.87744	6.09361e-12	1.73327e-10
F01.PB17733	24.201	8.78608	1.04055	8.44371	3.07411e-17	1.49975e-15
F01.PB12603	24.1561	8.78453	1.16968	7.51021	5.9034e-14	2.07647e-12
F01.PB3577	24.0876	8.78088	1.23437	7.11365	1.13016e-12	3.51262e-11
F01.PB16044	24.1085	8.78078	1.15036	7.63307	2.29236e-14	8.40071e-13
F01.PB7009	47.145	8.78044	1.15254	7.61836	2.56929e-14	9.35031e-13
F01.PB18853	24.0646	8.77816	1.0823	8.11069	5.03351e-16	2.17907e-14
F01.PB7326	23.9907	8.77338	1.05111	8.34678	7.01489e-17	3.25971e-15
F01.PB4401	405.001	8.77154	0.717675	12.2222	2.36709e-34	5.56724e-32
F01.PB19360	23.8722	8.7673	1.02451	8.55753	1.15314e-17	5.80549e-16
F01.PB5815	33.1213	8.75627	1.10307	7.93808	2.05339e-15	8.47049e-14
F01.PB6629	23.6398	8.75453	1.67218	5.23541	1.64619e-07	2.86321e-06
F01.PB6002	32.8617	8.74291	0.933912	9.3616	7.85354e-21	5.26622e-19
F01.PB13047	23.4672	8.74195	0.991209	8.81948	1.14994e-18	6.51825e-17
F01.PB17655	23.3686	8.73766	1.7367	5.0312	4.87419e-07	8.00078e-06
F01.PB976	23.304	8.7331	0.952763	9.16608	4.90541e-20	3.09198e-18
F01.PB10847	23.2457	8.72743	1.14943	7.59283	3.13003e-14	1.12867e-12
F01.PB925	23.2168	8.72559	1.17429	7.43051	1.0818e-13	3.74659e-12
F01.PB7678	23.1578	8.72439	1.03893	8.39749	4.5614e-17	2.17814e-15
F01.PB3802	23.1219	8.72337	1.01469	8.59705	8.179e-18	4.1982e-16
F01.PB797	22.9818	8.71135	1.03384	8.42619	3.57117e-17	1.72093e-15
F01.PB16544	22.7642	8.69725	1.01416	8.57585	9.83578e-18	4.98367e-16
F01.PB6554	22.7226	8.69642	3.08273	2.82101	0.00478726	0.0287601
F01.PB394	22.6926	8.69349	1.08663	8.00042	1.23991e-15	5.19641e-14
F01.PB4425	22.6916	8.69275	0.999265	8.69914	3.34399e-18	1.79233e-16
F01.PB2317	22.6794	8.69225	1.27937	6.79418	1.08934e-11	3.03283e-10
F01.PB14966	60.0573	8.67622	1.25483	6.91424	4.7039e-12	1.36257e-10
F01.PB4604	79.3181	8.67522	1.23688	7.01382	2.319e-12	6.97176e-11
F01.PB1549	43.7423	8.67162	1.12182	7.72993	1.07603e-14	4.0428e-13
F01.PB19265	22.1863	8.66249	0.958248	9.03992	1.5679e-19	9.50271e-18
F01.PB19087	22.0218	8.65139	2.1822	3.96452	7.35446e-05	0.000789453
F01.PB1518	22.043	8.65113	1.62189	5.33397	9.60905e-08	1.73447e-06
F01.PB20393	21.9898	8.65085	1.21321	7.13057	9.99558e-13	3.11902e-11
F01.PB13605	21.8591	8.64121	1.56621	5.51726	3.44317e-08	6.6087e-07
F01.PB11333	21.7709	8.63444	1.1752	7.34721	2.02382e-13	6.79986e-12
F01.PB11185	21.6802	8.62848	1.56809	5.50256	3.74323e-08	7.15848e-07
F01.PB372	30.2297	8.6204	0.998057	8.63718	5.76183e-18	3.04681e-16
F01.PB1799	21.3409	8.60653	1.18967	7.23436	4.67726e-13	1.50417e-11
F01.PB17425	21.2035	8.59659	1.09834	7.82692	4.9998e-15	1.93105e-13
F01.PB2410	21.1222	8.59256	1.08838	7.89483	2.90707e-15	1.1716e-13
F01.PB1618	20.9993	8.58233	3.07135	2.79432	0.00520098	0.0306955
F01.PB9438	21.0029	8.58199	1.01672	8.44085	3.15033e-17	1.53219e-15
F01.PB7471	20.8894	8.57532	0.96033	8.92956	4.27722e-19	2.4871e-17
F01.PB1747	20.8099	8.56745	1.08332	7.90848	2.60541e-15	1.06088e-13
F01.PB2157	29.0582	8.56661	1.1779	7.27277	3.52197e-13	1.14905e-11
F01.PB7117	20.7174	8.56238	1.51389	5.65589	1.55042e-08	3.12823e-07
F01.PB931	20.5528	8.55276	1.02322	8.35863	6.34501e-17	2.99355e-15
F01.PB188	20.422	8.54168	1.93391	4.41679	1.00176e-05	0.000132208
F01.PB17218	20.4077	8.54107	1.55864	5.47982	4.25765e-08	8.04462e-07
F01.PB4322	20.4099	8.54029	1.72572	4.94884	7.46577e-07	1.17646e-05
F01.PB10539	20.28	8.53081	1.17424	7.26496	3.73145e-13	1.21238e-11
F01.PB4831	91.8993	8.52448	1.20549	7.07138	1.53398e-12	4.71197e-11
F01.PB532	19.7542	8.49238	1.16672	7.27887	3.3662e-13	1.10915e-11
F01.PB4872	19.6996	8.49061	0.965982	8.78962	1.5007e-18	8.38581e-17
F01.PB6612	19.6649	8.48679	0.996499	8.5166	1.64306e-17	8.19344e-16
F01.PB22068	19.6432	8.48519	1.31171	6.46882	9.87737e-11	2.5064e-09
F01.PB20310	19.3663	8.46648	0.968652	8.74048	2.32116e-18	1.25694e-16
F01.PB11192	19.2836	8.4593	1.0757	7.86397	3.72154e-15	1.45881e-13
F01.PB3499	19.1749	8.45348	1.09363	7.72976	1.07753e-14	4.0428e-13
F01.PB19405	19.2056	8.45231	1.01361	8.33878	7.50606e-17	3.46863e-15
F01.PB8250	19.1156	8.44547	1.28303	6.58244	4.62784e-11	1.22153e-09
F01.PB13996	18.9548	8.43606	1.03069	8.18487	2.72596e-16	1.21344e-14
F01.PB1642	18.8265	8.42383	2.12511	3.96395	7.37186e-05	0.000789706
F01.PB4100	18.7843	8.42372	1.11166	7.57762	3.51955e-14	1.26623e-12
F01.PB15076	18.7193	8.41571	1.01712	8.27405	1.2948e-16	5.89697e-15
F01.PB11463	18.6649	8.41291	1.23498	6.81216	9.61416e-12	2.68617e-10
F01.PB397	18.6799	8.41226	1.41781	5.93328	2.96939e-09	6.48084e-08
F01.PB11791	18.5384	8.40437	1.22452	6.86337	6.72533e-12	1.90265e-10
F01.PB18232	18.5539	8.40377	1.83476	4.58032	4.64258e-06	6.47988e-05
F01.PB2602	18.454	8.39621	3.04742	2.75519	0.00586578	0.0339203
F01.PB15885	18.4661	8.39554	1.71935	4.88297	1.04498e-06	1.61598e-05
F01.PB581	25.5975	8.383	0.935463	8.96134	3.20762e-19	1.87206e-17
F01.PB15984	25.5445	8.37774	0.929821	9.01006	2.05949e-19	1.22005e-17
F01.PB1895	18.1941	8.37484	1.50023	5.58237	2.37257e-08	4.68509e-07
F01.PB10967	25.3908	8.36854	1.19032	7.03051	2.05777e-12	6.23584e-11
F01.PB1186	98.9866	8.36851	0.784993	10.6606	1.55553e-26	1.77624e-24
F01.PB4579	18.0962	8.36636	0.996402	8.39657	4.59724e-17	2.18862e-15
F01.PB8660	18.0603	8.36398	1.03616	8.0721	6.90969e-16	2.94278e-14
F01.PB4592	25.0813	8.35216	0.968549	8.62337	6.50127e-18	3.4149e-16
F01.PB12859	17.8447	8.34744	1.39807	5.97071	2.36228e-09	5.19174e-08
F01.PB4449	17.732	8.33794	1.23563	6.74793	1.49965e-11	4.15315e-10
F01.PB13322	17.6422	8.32953	1.62103	5.13843	2.7705e-07	4.68429e-06
F01.PB1888	17.6266	8.32814	1.57995	5.27115	1.35569e-07	2.3816e-06
F01.PB12754	17.5684	8.32471	1.07728	7.72754	1.09643e-14	4.10392e-13
F01.PB895	17.5823	8.32421	1.30844	6.36194	1.99216e-10	4.88218e-09
F01.PB1619	339.333	8.32012	0.577767	14.4005	5.14015e-47	2.61285e-44
F01.PB1129	17.4496	8.31748	1.25444	6.63046	3.3465e-11	8.96838e-10
F01.PB2824	17.3456	8.30506	1.36087	6.10274	1.04265e-09	2.38808e-08
F01.PB7881	17.3426	8.30452	1.34928	6.15476	7.51922e-10	1.74247e-08
F01.PB18015	17.2884	8.30279	1.11797	7.42666	1.11372e-13	3.84027e-12
F01.PB20654	17.2724	8.29874	1.49399	5.55474	2.78024e-08	5.40877e-07
F01.PB18163	17.2692	8.29872	1.06816	7.76915	7.9015e-15	3.01481e-13
F01.PB7547	17.0935	8.28795	1.02284	8.10287	5.36788e-16	2.30482e-14
F01.PB994	17.1092	8.28765	0.970211	8.54211	1.31788e-17	6.61376e-16
F01.PB2801	17.0511	8.28026	1.55985	5.30836	1.10614e-07	1.96511e-06
F01.PB6238	16.9451	8.27312	3.03737	2.72377	0.00645405	0.036597
F01.PB17971	16.9579	8.27263	1.06138	7.7942	6.48194e-15	2.48522e-13
F01.PB20426	16.8808	8.26563	1.51671	5.44972	5.04505e-08	9.46428e-07
F01.PB4014	16.8803	8.26532	1.03096	8.0171	1.08268e-15	4.57395e-14
F01.PB20577	16.8273	8.2622	1.08791	7.59457	3.08823e-14	1.11616e-12
F01.PB281	23.5688	8.26185	1.47835	5.58855	2.28973e-08	4.52718e-07
F01.PB6498	16.7832	8.26041	0.972675	8.49247	2.02292e-17	9.99282e-16
F01.PB17429	16.7804	8.26019	0.972641	8.49254	2.02174e-17	9.99282e-16
F01.PB4937	16.7582	8.25656	1.25065	6.60182	4.06143e-11	1.07926e-09
F01.PB21349	16.7439	8.25386	1.05471	7.82573	5.0472e-15	1.94459e-13
F01.PB6560	16.7417	8.25332	1.19635	6.89873	5.24705e-12	1.50333e-10
F01.PB19763	16.6476	8.24994	1.04387	7.90323	2.71774e-15	1.10093e-13
F01.PB7443	16.6263	8.244	1.01396	8.13048	4.27597e-16	1.87169e-14
F01.PB14048	16.602	8.24337	3.03661	2.71466	0.00663442	0.0373376
F01.PB9821	16.4636	8.23073	1.65026	4.98753	6.11552e-07	9.8637e-06
F01.PB22028	16.4209	8.22858	0.98099	8.38803	4.94343e-17	2.3393e-15
F01.PB15583	16.4084	8.22627	3.06962	2.6799	0.00736436	0.0406756
F01.PB1924	16.3794	8.22492	1.04299	7.88587	3.12346e-15	1.25241e-13
F01.PB459	16.3478	8.22263	1.80937	4.54446	5.50754e-06	7.59964e-05
F01.PB4905	16.3508	8.2218	1.26043	6.52303	6.89016e-11	1.78872e-09
F01.PB4866	22.8556	8.21856	0.946859	8.67982	3.96395e-18	2.10316e-16
F01.PB4176	16.2505	8.21218	1.14343	7.18205	6.86737e-13	2.18618e-11
F01.PB2172	16.1296	8.19941	1.11122	7.37872	1.59815e-13	5.42753e-12
F01.PB12519	15.9202	8.18528	1.03855	7.88147	3.23542e-15	1.29073e-13
F01.PB5922	15.8808	8.17704	1.24783	6.55299	5.63978e-11	1.47139e-09
F01.PB773	15.7728	8.172	1.03373	7.90536	2.67158e-15	1.08502e-13
F01.PB10598	15.7821	8.17144	1.65877	4.92622	8.38369e-07	1.31453e-05
F01.PB9935	15.7848	8.17105	1.11676	7.31677	2.54018e-13	8.44477e-12
F01.PB7795	15.6808	8.16145	1.17704	6.93385	4.09533e-12	1.19287e-10
F01.PB18334	15.6459	8.16025	1.12039	7.28341	3.25494e-13	1.07529e-11
F01.PB7527	15.5859	8.15499	1.05368	7.73952	9.97911e-15	3.76198e-13
F01.PB10040	15.5825	8.15109	1.01867	8.00167	1.22745e-15	5.15792e-14
F01.PB12138	15.5895	8.15076	1.61079	5.06011	4.19008e-07	6.9211e-06
F01.PB3935	15.5672	8.15074	0.982715	8.29411	1.09401e-16	5.04074e-15
F01.PB2887	15.5301	8.14818	1.1458	7.11137	1.14897e-12	3.56408e-11
F01.PB280	15.3958	8.13542	2.05286	3.96297	7.40224e-05	0.000791883
F01.PB3266	15.3967	8.13247	1.18246	6.87758	6.08775e-12	1.73327e-10
F01.PB9916	15.3426	8.12781	1.35307	6.00693	1.89069e-09	4.19037e-08
F01.PB10190	15.3048	8.12357	1.11764	7.2685	3.635e-13	1.18348e-11
F01.PB2315	15.2837	8.12174	1.1226	7.23479	4.66247e-13	1.50248e-11
F01.PB4987	15.1835	8.1145	1.34534	6.03156	1.62385e-09	3.63476e-08
F01.PB3817	15.1596	8.10991	1.0597	7.65302	1.96316e-14	7.26186e-13
F01.PB1017	15.1252	8.10708	1.16158	6.97937	2.96509e-12	8.76619e-11
F01.PB8836	14.9576	8.09049	1.0924	7.40617	1.30002e-13	4.45342e-12
F01.PB8887	136.306	8.08806	2.29534	3.52369	0.000425582	0.00372573
F01.PB5681	14.9295	8.08803	1.02722	7.87369	3.44333e-15	1.36332e-13
F01.PB14230	14.8903	8.0858	1.54103	5.24702	1.54582e-07	2.69458e-06
F01.PB10126	14.7447	8.074	1.71979	4.69476	2.66914e-06	3.86584e-05
F01.PB8191	14.7282	8.07214	1.35102	5.97486	2.30291e-09	5.07542e-08
F01.PB1678	66.3815	8.06775	0.748037	10.7852	4.04274e-27	5.05599e-25
F01.PB2455	14.6067	8.06069	1.28971	6.25003	4.10384e-10	9.70996e-09
F01.PB162	28.6565	8.05895	1.00651	8.00686	1.17673e-15	4.958e-14
F01.PB7735	14.6007	8.0562	1.02101	7.89039	3.01242e-15	1.21096e-13
F01.PB13824	14.5162	8.04801	1.17067	6.87469	6.21231e-12	1.76385e-10
F01.PB7722	14.474	8.04306	1.06393	7.55973	4.03896e-14	1.4367e-12
F01.PB7768	14.3502	8.03306	1.39109	5.77466	7.71102e-09	1.61368e-07
F01.PB22034	14.3055	8.0262	1.05412	7.61414	2.65446e-14	9.63802e-13
F01.PB7512	14.2519	8.0217	1.91515	4.18855	2.8074e-05	0.000332875
F01.PB5166	14.2504	8.02132	1.26818	6.32505	2.53149e-10	6.12768e-09
F01.PB4266	14.1716	8.01493	1.19525	6.70564	2.00527e-11	5.48596e-10
F01.PB2341	14.1358	8.01382	1.00968	7.93697	2.07185e-15	8.52434e-14
F01.PB8291	14.1645	8.01225	1.07907	7.42516	1.12641e-13	3.87553e-12
F01.PB12505	14.0769	8.00567	1.39993	5.71864	1.07379e-08	2.20243e-07
F01.PB6770	19.7172	8.00271	2.36296	3.38673	0.000707312	0.00576309
F01.PB10897	13.9404	7.98875	1.07255	7.44838	9.44922e-14	3.29245e-12
F01.PB20385	13.9021	7.98818	0.984657	8.11266	4.95253e-16	2.14992e-14
F01.PB7486	13.9125	7.98711	2.08157	3.83706	0.000124517	0.00126264
F01.PB4250	13.913	7.98583	1.19177	6.70081	2.07264e-11	5.66041e-10
F01.PB17423	13.7031	7.96735	1.19458	6.6696	2.56506e-11	6.93315e-10
F01.PB12637	13.6158	7.9549	1.13828	6.98855	2.77751e-12	8.24256e-11
F01.PB5413	13.5537	7.95153	1.66877	4.7649	1.8895e-06	2.80894e-05
F01.PB6527	13.4696	7.94006	1.13479	6.99696	2.61584e-12	7.79213e-11
F01.PB7392	13.4417	7.93603	1.0979	7.22836	4.88859e-13	1.56893e-11
F01.PB2350	13.3699	7.93073	3.05689	2.59438	0.00947611	0.049659
F01.PB8580	18.7881	7.9305	1.04349	7.6	2.96128e-14	1.07273e-12
F01.PB19390	13.0093	7.89249	1.22926	6.42054	1.35791e-10	3.39651e-09
F01.PB19358	13.0026	7.88867	1.04829	7.52531	5.25967e-14	1.85834e-12
F01.PB349	12.8178	7.87268	1.01714	7.74	9.94132e-15	3.75672e-13
F01.PB3584	100.655	7.87013	1.01528	7.75165	9.07068e-15	3.44424e-13
F01.PB15390	12.7651	7.86594	0.999766	7.86778	3.60983e-15	1.42209e-13
F01.PB1875	45.7688	7.86373	1.13264	6.94286	3.84241e-12	1.12335e-10
F01.PB2502	12.7191	7.85657	1.35362	5.80413	6.47021e-09	1.36489e-07
F01.PB1612	12.5178	7.83756	2.03932	3.84322	0.000121429	0.0012345
F01.PB22620	12.5205	7.83368	1.06363	7.36506	1.77071e-13	5.96215e-12
F01.PB2442	12.4778	7.82944	1.20592	6.49253	8.44078e-11	2.16276e-09
F01.PB18866	24.3361	7.82124	1.22767	6.37082	1.88024e-10	4.62951e-09
F01.PB4563	17.3937	7.82113	1.52488	5.12901	2.91264e-07	4.91406e-06
F01.PB10834	12.2833	7.81116	1.28842	6.06261	1.33934e-09	3.01936e-08
F01.PB7662	12.2302	7.80243	0.991863	7.86644	3.64862e-15	1.43379e-13
F01.PB9367	23.6205	7.78041	1.60655	4.84293	1.27938e-06	1.95543e-05
F01.PB1275	272.522	7.77599	0.557403	13.9504	3.12916e-44	1.49422e-41
F01.PB1897	12.0078	7.77593	1.26484	6.14776	7.8587e-10	1.81846e-08
F01.PB7695	16.7999	7.77023	0.965524	8.04768	8.43756e-16	3.5838e-14
F01.PB542	23.4528	7.76952	0.950316	8.17573	2.9408e-16	1.30172e-14
F01.PB6152	11.9484	7.76589	1.20903	6.42324	1.33407e-10	3.34219e-09
F01.PB8212	16.684	7.75746	1.22902	6.31191	2.75618e-10	6.61064e-09
F01.PB3988	11.8758	7.75709	1.168	6.64135	3.10833e-11	8.35855e-10
F01.PB3509	11.843	7.75395	1.60534	4.8301	1.36464e-06	2.07167e-05
F01.PB3853	11.636	7.73116	1.3428	5.75749	8.53761e-09	1.77957e-07
F01.PB11629	11.5652	7.72339	1.05177	7.34326	2.08454e-13	6.97212e-12
F01.PB2373	11.5749	7.72068	1.732	4.45767	8.28571e-06	0.000111215
F01.PB15045	11.5402	7.71566	1.22052	6.32164	2.58805e-10	6.24541e-09
F01.PB3617	11.489	7.71132	1.0103	7.63268	2.29926e-14	8.40643e-13
F01.PB18485	11.4237	7.70408	1.07302	7.17984	6.97921e-13	2.21285e-11
F01.PB234	11.3896	7.70286	1.08925	7.07171	1.53032e-12	4.70992e-11
F01.PB10903	11.357	7.69642	1.55401	4.95261	7.32253e-07	1.15852e-05
F01.PB18421	11.3049	7.69068	2.01566	3.81547	0.000135926	0.00136554
F01.PB10835	40.6858	7.67606	0.947556	8.1009	5.45537e-16	2.33603e-14
F01.PB9585	11.1378	7.66674	1.1576	6.62294	3.52115e-11	9.40446e-10
F01.PB7179	10.8583	7.62963	1.92232	3.96897	7.21845e-05	0.000775909
F01.PB2586	10.8184	7.62281	1.35902	5.60906	2.03432e-08	4.05509e-07
F01.PB19767	10.6643	7.60391	1.00481	7.56753	3.8039e-14	1.36542e-12
F01.PB2845	10.6654	7.60209	1.33976	5.67422	1.39326e-08	2.8256e-07
F01.PB5645	10.5115	7.58077	1.10446	6.86381	6.70484e-12	1.90027e-10
F01.PB1558	20.52	7.5733	1.00715	7.5195	5.49852e-14	1.93838e-12
F01.PB7491	10.3525	7.56023	1.07664	7.02204	2.18658e-12	6.60078e-11
F01.PB15741	20.195	7.54807	1.34736	5.60213	2.11729e-08	4.21266e-07
F01.PB17689	10.2101	7.54201	1.0271	7.34301	2.08836e-13	6.97212e-12
F01.PB8174	14.383	7.54178	1.08227	6.96851	3.20323e-12	9.43486e-11
F01.PB18452	10.1779	7.53562	1.84226	4.09043	4.30582e-05	0.000488841
F01.PB11644	14.2776	7.53475	1.17065	6.43638	1.22358e-10	3.07026e-09
F01.PB7226	14.0572	7.51534	1.17511	6.39545	1.6007e-10	3.97226e-09
F01.PB9590	9.97086	7.50644	1.18522	6.33339	2.39827e-10	5.81414e-09
F01.PB2900	9.9059	7.50135	1.18332	6.33923	2.30918e-10	5.61543e-09
F01.PB21642	13.9198	7.50026	0.991649	7.56342	3.92602e-14	1.40605e-12
F01.PB14224	9.9259	7.4993	1.0335	7.25618	3.98161e-13	1.29099e-11
F01.PB3056	9.90492	7.49641	1.65765	4.52231	6.11692e-06	8.37449e-05
F01.PB17931	9.90298	7.49594	1.33936	5.59665	2.18529e-08	4.33155e-07
F01.PB12944	9.86549	7.48911	1.34425	5.57121	2.52973e-08	4.96431e-07
F01.PB785	44.4724	7.48678	0.914834	8.18376	2.75126e-16	1.22125e-14
F01.PB8283	9.8114	7.48651	1.06937	7.00083	2.54452e-12	7.60844e-11
F01.PB10078	9.79225	7.4797	1.03897	7.19915	6.05883e-13	1.93269e-11
F01.PB1916	9.71366	7.4718	1.04227	7.1688	7.56595e-13	2.39406e-11
F01.PB7153	9.74094	7.47096	1.17237	6.37254	1.85928e-10	4.58505e-09
F01.PB10725	9.71332	7.46759	1.2276	6.08306	1.17908e-09	2.68497e-08
F01.PB7610	9.69774	7.46432	1.12277	6.64814	2.96821e-11	7.9954e-10
F01.PB6618	9.67193	7.46409	1.09993	6.78595	1.15325e-11	3.2051e-10
F01.PB18802	9.57301	7.45184	1.14363	6.51595	7.22331e-11	1.87212e-09
F01.PB7232	9.59137	7.44867	1.48888	5.00288	5.64805e-07	9.18494e-06
F01.PB7507	9.52042	7.43916	1.04708	7.1047	1.20587e-12	3.73323e-11
F01.PB967	9.48469	7.43208	1.16693	6.36893	1.90349e-10	4.67945e-09
F01.PB7360	9.45935	7.42888	1.0692	6.94808	3.70278e-12	1.08454e-10
F01.PB260	9.41468	7.425	1.17522	6.31797	2.65018e-10	6.36818e-09
F01.PB5085	25.6755	7.41097	0.924131	8.01939	1.06269e-15	4.50159e-14
F01.PB525	9.24906	7.39598	1.10599	6.6872	2.27489e-11	6.18063e-10
F01.PB15149	12.8465	7.38435	0.983542	7.50791	6.00776e-14	2.10847e-12
F01.PB1859	9.11999	7.37953	1.31011	5.63277	1.77334e-08	3.55524e-07
F01.PB5041	17.9536	7.37835	1.50099	4.91565	8.84899e-07	1.38336e-05
F01.PB9798	9.1167	7.37759	1.21764	6.05895	1.37017e-09	3.08004e-08
F01.PB8189	9.07434	7.36866	1.54953	4.75543	1.98025e-06	2.93003e-05
F01.PB11763	8.99768	7.36202	1.07464	6.85066	7.35113e-12	2.07597e-10
F01.PB5025	9.02238	7.36046	1.42052	5.18153	2.20068e-07	3.77349e-06
F01.PB4086	8.98211	7.35997	1.06584	6.9053	5.00966e-12	1.44583e-10
F01.PB8151	8.87979	7.33854	1.12031	6.55044	5.73697e-11	1.49427e-09
F01.PB3728	12.5002	7.33731	1.13033	6.49133	8.50847e-11	2.17657e-09
F01.PB10415	8.84977	7.33285	1.5607	4.69843	2.62167e-06	3.80408e-05
F01.PB13387	8.79063	7.3257	1.28642	5.69464	1.23631e-08	2.52027e-07
F01.PB4925	12.3379	7.32464	1.1169	6.55804	5.45196e-11	1.42711e-09
F01.PB15167	8.67762	7.30417	1.70831	4.27567	1.90564e-05	0.000235708
F01.PB22203	8.6484	7.29932	1.08421	6.73239	1.66897e-11	4.60588e-10
F01.PB2255	8.61561	7.29561	2.05484	3.55045	0.000384567	0.00340833
F01.PB19708	8.4454	7.26645	1.35979	5.3438	9.10165e-08	1.65235e-06
F01.PB17489	8.4022	7.25971	1.45675	4.98351	6.24408e-07	1.00559e-05
F01.PB12755	8.35805	7.25567	1.04553	6.93968	3.9298e-12	1.14677e-10
F01.PB16607	11.7174	7.24896	1.14721	6.31878	2.6364e-10	6.35234e-09
F01.PB18021	8.27036	7.23948	1.0344	6.99875	2.58251e-12	7.70742e-11
F01.PB16073	8.28854	7.23803	1.56865	4.61417	3.94665e-06	5.5827e-05
F01.PB458	8.26854	7.2371	1.73822	4.16351	3.13393e-05	0.000366625
F01.PB4161	8.21335	7.23005	1.12182	6.44492	1.15663e-10	2.91618e-09
F01.PB4382	8.17586	7.21946	1.10094	6.55754	5.47021e-11	1.42951e-09
F01.PB2228	8.17651	7.2189	1.55549	4.64092	3.46866e-06	4.951e-05
F01.PB11783	8.17081	7.21783	1.23367	5.85068	4.89579e-09	1.04254e-07
F01.PB1256	28.8065	7.21778	2.08081	3.46873	0.000522921	0.00444934
F01.PB4648	8.15699	7.21671	1.44912	4.98007	6.35626e-07	1.02206e-05
F01.PB3247	8.152	7.2164	1.2316	5.85935	4.64688e-09	9.94913e-08
F01.PB3329	590.689	7.21574	0.954322	7.56111	3.99635e-14	1.42476e-12
F01.PB10107	8.12908	7.2093	1.23098	5.85654	4.72619e-09	1.01052e-07
F01.PB4120	37.3311	7.20845	1.04803	6.87807	6.06703e-12	1.73196e-10
F01.PB2946	8.09417	7.20305	1.19574	6.02392	1.70241e-09	3.80519e-08
F01.PB4616	8.02271	7.19151	1.83824	3.91217	9.14712e-05	0.000955838
F01.PB2755	8.00924	7.18763	1.23488	5.82052	5.86651e-09	1.24253e-07
F01.PB20135	7.94558	7.18388	1.18843	6.04482	1.49577e-09	3.35282e-08
F01.PB2596	7.9688	7.18055	1.21633	5.90343	3.56013e-09	7.69555e-08
F01.PB17944	7.9079	7.17712	1.23094	5.83059	5.52318e-09	1.17455e-07
F01.PB17447	7.93649	7.17541	1.89024	3.79603	0.000147031	0.00145626
F01.PB10296	7.92431	7.17222	1.28492	5.58186	2.37965e-08	4.69318e-07
F01.PB10245	7.89898	7.16787	1.14862	6.24044	4.36341e-10	1.02923e-08
F01.PB2229	7.88664	7.16531	1.25101	5.7276	1.0186e-08	2.09818e-07
F01.PB6481	7.82074	7.15999	1.56832	4.56539	4.98559e-06	6.91575e-05
F01.PB20613	7.78338	7.14782	1.46424	4.88159	1.05236e-06	1.6258e-05
F01.PB1889	7.77085	7.14446	1.17875	6.06106	1.35229e-09	3.0442e-08
F01.PB18044	7.76956	7.14392	1.29232	5.52797	3.2396e-08	6.24078e-07
F01.PB10498	7.7387	7.13837	1.13462	6.29142	3.14584e-10	7.51094e-09
F01.PB13226	7.70884	7.13623	1.26128	5.65794	1.53202e-08	3.09508e-07
F01.PB3354	7.66206	7.12407	1.20862	5.89438	3.76083e-09	8.11823e-08
F01.PB8687	20.9081	7.12294	1.14201	6.23717	4.45556e-10	1.04792e-08
F01.PB1883	7.6255	7.12252	1.41056	5.04941	4.43175e-07	7.30497e-06
F01.PB5882	7.61011	7.11654	1.13415	6.27476	3.50184e-10	8.34825e-09
F01.PB2454	7.62163	7.11628	1.15445	6.16423	7.08248e-10	1.6461e-08
F01.PB13097	7.60423	7.11419	1.60336	4.43705	9.11993e-06	0.000121378
F01.PB415	7.58571	7.11228	1.55471	4.57466	4.77002e-06	6.64598e-05
F01.PB17666	7.50242	7.10144	1.24612	5.69885	1.20617e-08	2.46202e-07
F01.PB8723	28.5965	7.10047	1.69588	4.18689	2.828e-05	0.000335065
F01.PB380	7.4935	7.09161	1.15874	6.1201	9.35187e-10	2.15134e-08
F01.PB9323	7.47335	7.09	1.8567	3.81861	0.000134204	0.00135182
F01.PB22359	7.42807	7.08653	1.43096	4.9523	7.33424e-07	1.15869e-05
F01.PB16462	7.44607	7.08606	1.31865	5.37374	7.71198e-08	1.41473e-06
F01.PB308	105.462	7.07886	0.806973	8.77211	1.75348e-18	9.69523e-17
F01.PB17744	7.40305	7.07398	1.20804	5.85575	4.74865e-09	1.01395e-07
F01.PB8472	138.641	7.07232	1.5331	4.61307	3.96761e-06	5.60732e-05
F01.PB3405	20.3356	7.06559	0.969779	7.28577	3.19834e-13	1.05881e-11
F01.PB206	48.9181	7.06246	1.43802	4.91125	9.04992e-07	1.41197e-05
F01.PB2831	7.29313	7.0596	1.31511	5.36809	7.95762e-08	1.4564e-06
F01.PB12639	7.31342	7.05896	1.05414	6.6964	2.13622e-11	5.82398e-10
F01.PB12599	7.31389	7.05857	1.31132	5.3828	7.33366e-08	1.35005e-06
F01.PB19350	7.25382	7.04494	1.22705	5.74137	9.39133e-09	1.94978e-07
F01.PB1513	7.20639	7.03806	1.21221	5.80596	6.39971e-09	1.35183e-07
F01.PB13901	7.16124	7.03372	1.24681	5.64138	1.68697e-08	3.39505e-07
F01.PB1138	14.0957	7.02947	1.26837	5.54213	2.98815e-08	5.77195e-07
F01.PB19972	7.12099	7.02216	1.06121	6.6171	3.66314e-11	9.76712e-10
F01.PB5132	7.10783	7.01501	1.33118	5.26975	1.36607e-07	2.39716e-06
F01.PB7508	7.06611	7.0072	1.50259	4.66341	3.11013e-06	4.45541e-05
F01.PB11010	7.05311	7.00437	1.15356	6.07198	1.26341e-09	2.86457e-08
F01.PB11055	7.02372	6.9993	1.18266	5.91827	3.2534e-09	7.07132e-08
F01.PB3286	6.95777	6.99214	1.38038	5.06538	4.07591e-07	6.74666e-06
F01.PB5809	6.92533	6.9845	1.36765	5.10692	3.27457e-07	5.47778e-06
F01.PB1553	6.88031	6.97227	1.2963	5.37859	7.50701e-08	1.38034e-06
F01.PB10501	6.89284	6.97136	1.13927	6.11917	9.40622e-10	2.15754e-08
F01.PB19890	6.86768	6.96844	1.70857	4.07853	4.53214e-05	0.000512321
F01.PB15943	6.84411	6.96208	1.13601	6.12855	8.86832e-10	2.04608e-08
F01.PB10978	6.81425	6.95952	1.21444	5.73065	1.00044e-08	2.07161e-07
F01.PB10617	6.83095	6.95864	1.62233	4.28928	1.79252e-05	0.000223116
F01.PB17520	9.62892	6.95496	1.2645	5.50016	3.79456e-08	7.23906e-07
F01.PB14321	13.388	6.95066	1.99156	3.49006	0.000482919	0.00415555
F01.PB19838	37.7772	6.9504	0.911628	7.62417	2.45619e-14	8.95939e-13
F01.PB20645	6.74619	6.9467	1.12708	6.16348	7.11651e-10	1.65158e-08
F01.PB3924	6.70624	6.93275	2.2523	3.07807	0.00208347	0.0144314
F01.PB12424	6.6535	6.92614	1.58662	4.36536	1.26916e-05	0.000164334
F01.PB4373	6.65721	6.92271	1.07543	6.43718	1.21713e-10	3.05894e-09
F01.PB4688	29.5687	6.92072	1.10666	6.25367	4.00912e-10	9.5001e-09
F01.PB17809	6.63887	6.92031	1.25031	5.53487	3.11467e-08	6.00746e-07
F01.PB1709	6.64358	6.91904	1.47799	4.68139	2.84935e-06	4.10421e-05
F01.PB18967	6.6223	6.91614	1.06753	6.47866	9.2539e-11	2.35959e-09
F01.PB333	6.56758	6.90923	1.13605	6.08182	1.18827e-09	2.70199e-08
F01.PB11374	6.46479	6.88219	1.07965	6.37447	1.83603e-10	4.54193e-09
F01.PB4437	17.594	6.88058	1.67796	4.10056	4.12159e-05	0.000469617
F01.PB21753	6.45374	6.87998	1.07428	6.40427	1.51094e-10	3.75542e-09
F01.PB17878	6.45144	6.87873	1.59492	4.3129	1.61128e-05	0.000202962
F01.PB5561	6.44334	6.8735	1.4361	4.78622	1.69956e-06	2.54579e-05
F01.PB3086	6.42077	6.86879	1.26638	5.42395	5.82953e-08	1.08455e-06
F01.PB1692	6.39562	6.86411	1.54203	4.45135	8.53302e-06	0.000113952
F01.PB5182	8.93435	6.85801	1.00441	6.8279	8.61669e-12	2.42035e-10
F01.PB13938	8.95249	6.85692	0.995456	6.88822	5.64945e-12	1.61568e-10
F01.PB17938	6.36946	6.85682	1.50949	4.54248	5.55951e-06	7.65793e-05
F01.PB10959	6.3386	6.84947	1.28647	5.32424	1.01375e-07	1.8162e-06
F01.PB6306	6.32156	6.84651	1.12808	6.06918	1.28568e-09	2.90253e-08
F01.PB649	6.28177	6.83688	1.58404	4.31611	1.58804e-05	0.000200515
F01.PB4721	6.24897	6.83138	1.08488	6.29693	3.03599e-10	7.25967e-09
F01.PB17905	8.81315	6.83049	1.48246	4.60754	4.07461e-06	5.74822e-05
F01.PB1543	36.7134	6.81552	1.67394	4.07155	4.67009e-05	0.000525652
F01.PB3268	6.14571	6.8085	1.37865	4.93854	7.87103e-07	1.23908e-05
F01.PB2630	6.13371	6.80804	2.10337	3.23673	0.00120907	0.00911607
F01.PB8780	6.10151	6.79853	1.36564	4.97828	6.4152e-07	1.02944e-05
F01.PB18974	6.05783	6.7924	1.13552	5.98173	2.20779e-09	4.8726e-08
F01.PB19839	8.55401	6.78788	1.05893	6.41015	1.45377e-10	3.61905e-09
F01.PB2588	5.99906	6.77921	1.20243	5.63793	1.72111e-08	3.45935e-07
F01.PB4912	6.02634	6.77671	1.27124	5.33078	9.77901e-08	1.76313e-06
F01.PB17251	6.01805	6.77456	1.25127	5.41414	6.1583e-08	1.14302e-06
F01.PB19651	5.85078	6.73794	1.49216	4.51556	6.31494e-06	8.62312e-05
F01.PB10492	5.83033	6.72867	1.54366	4.3589	1.30717e-05	0.000168701
F01.PB10429	5.70108	6.70389	1.13199	5.92222	3.17617e-09	6.913e-08
F01.PB7615	5.62897	6.68332	1.19776	5.57984	2.40736e-08	4.73544e-07
F01.PB5666	5.63985	6.68134	1.91586	3.48739	0.000487766	0.00418688
F01.PB6576	5.60429	6.67225	1.32516	5.03505	4.77718e-07	7.85792e-06
F01.PB4775	5.59876	6.67183	1.4237	4.68626	2.78242e-06	4.01882e-05
F01.PB13318	5.53123	6.65719	1.19906	5.552	2.82424e-08	5.48759e-07
F01.PB17424	5.4989	6.65391	1.41516	4.70188	2.57782e-06	3.74389e-05
F01.PB7660	5.52341	6.65325	1.40143	4.74749	2.05957e-06	3.03032e-05
F01.PB5880	7.79077	6.64937	1.04222	6.38001	1.77078e-10	4.38742e-09
F01.PB17804	5.48379	6.64919	1.24887	5.32418	1.01407e-07	1.8162e-06
F01.PB90	192.29	6.64774	1.58497	4.19424	2.73787e-05	0.000325364
F01.PB7637	5.51255	6.64759	1.51989	4.37374	1.22137e-05	0.000158798
F01.PB16703	5.50102	6.64588	1.43317	4.6372	3.53162e-06	5.03176e-05
F01.PB2148	5.47422	6.6439	1.1296	5.88162	4.06259e-09	8.74348e-08
F01.PB17711	5.47293	6.63918	1.15472	5.74958	8.94679e-09	1.8624e-07
F01.PB17476	5.4593	6.6367	1.98803	3.33833	0.000842823	0.00669375
F01.PB3715	5.3729	6.61108	1.38687	4.76692	1.87064e-06	2.78352e-05
F01.PB19938	5.35503	6.60586	1.52789	4.32351	1.53565e-05	0.000195113
F01.PB12786	5.27839	6.58735	2.00939	3.27829	0.00104439	0.00803199
F01.PB21702	5.27545	6.58678	1.46731	4.48901	7.15556e-06	9.72046e-05
F01.PB22134	5.25322	6.58667	1.91954	3.43139	0.000600504	0.00500674
F01.PB21046	5.27011	6.58322	1.66369	3.957	7.58978e-05	0.0008092
F01.PB10330	33.5654	6.58046	1.62887	4.03989	5.34759e-05	0.000593432
F01.PB4885	5.25906	6.57961	1.5872	4.14542	3.39187e-05	0.000393007
F01.PB11805	5.19944	6.57236	1.63501	4.01978	5.82532e-05	0.000638799
F01.PB11549	5.1941	6.56881	1.11253	5.90441	3.53903e-09	7.66045e-08
F01.PB9195	5.19134	6.56802	1.13224	5.80092	6.59509e-09	1.38752e-07
F01.PB2617	5.17753	6.56369	1.36493	4.80882	1.51826e-06	2.29164e-05
F01.PB8224	5.17884	6.55904	2.31364	2.83494	0.00458345	0.0277709
F01.PB10	112.197	6.55452	1.54507	4.24222	2.21318e-05	0.000269724
F01.PB21379	5.02067	6.51316	1.53407	4.24568	2.1793e-05	0.00026616
F01.PB18676	5.00557	6.50903	1.75649	3.70571	0.000210803	0.00200715
F01.PB19471	7.05197	6.50347	1.49174	4.35966	1.30266e-05	0.000168257
F01.PB19254	4.96189	6.49563	1.39034	4.67197	2.98321e-06	4.28137e-05
F01.PB7390	4.9057	6.48703	1.16752	5.55625	2.75627e-08	5.36876e-07
F01.PB3411	4.90441	6.48152	1.16507	5.56322	2.6484e-08	5.17223e-07
F01.PB17314	74.2119	6.47788	1.54996	4.17939	2.92295e-05	0.000343987
F01.PB10381	4.82759	6.4654	1.29588	4.98918	6.06367e-07	9.80013e-06
F01.PB6077	4.84887	6.46273	1.21741	5.30858	1.10485e-07	1.96504e-06
F01.PB11111	4.84206	6.461	1.49683	4.31646	1.58554e-05	0.000200361
F01.PB18882	4.81948	6.4554	1.25254	5.15386	2.55184e-07	4.33785e-06
F01.PB2339	44.7199	6.4549	1.07429	6.00854	1.87205e-09	4.1549e-08
F01.PB21385	4.7841	6.44933	1.71662	3.75699	0.000171968	0.00167276
F01.PB21252	4.762	6.44452	1.20214	5.36089	8.28137e-08	1.51257e-06
F01.PB384	6.73003	6.4367	1.05178	6.11979	9.3698e-10	2.15232e-08
F01.PB9645	4.75355	6.43429	2.0227	3.18104	0.00146748	0.0107456
F01.PB2073	4.73861	6.43271	1.12614	5.71217	1.11546e-08	2.28278e-07
F01.PB3484	4.74203	6.43204	2.02058	3.18326	0.00145626	0.0106783
F01.PB5654	9.39929	6.4256	1.06087	6.05693	1.38745e-09	3.11446e-08
F01.PB3111	4.7214	6.42515	2.1035	3.0545	0.00225434	0.015425
F01.PB10940	4.72074	6.42401	1.24502	5.15975	2.47275e-07	4.2125e-06
F01.PB633	4.7037	6.42374	1.12124	5.72916	1.00927e-08	2.08715e-07
F01.PB4741	4.69183	6.4173	1.77714	3.61103	0.00030498	0.00276676
F01.PB624	6.58228	6.40493	1.69126	3.78707	0.000152437	0.00150508
F01.PB13038	4.61959	6.4026	1.46525	4.36963	1.24459e-05	0.000161417
F01.PB17697	1539.25	6.39367	0.249597	25.616	1.01252e-144	1.77281e-141
F01.PB13365	4.58791	6.39242	1.20456	5.30685	1.11535e-07	1.97924e-06
F01.PB2798	4.56405	6.38504	1.27623	5.00304	5.64323e-07	9.18494e-06
F01.PB13397	4.59262	6.38479	1.31751	4.8461	1.25914e-06	1.92636e-05
F01.PB2938	4.54571	6.37758	1.59206	4.00586	6.1793e-05	0.000675735
F01.PB10383	4.5064	6.35724	1.69447	3.75176	0.0001756	0.00170141
F01.PB22176	4.48512	6.35286	1.18205	5.37444	7.68199e-08	1.41087e-06
F01.PB2600	4.48236	6.35238	1.22317	5.19338	2.06507e-07	3.55232e-06
F01.PB10484	4.45978	6.35104	1.24655	5.09489	3.48945e-07	5.80642e-06
F01.PB11622	4.44192	6.34097	1.28682	4.92763	8.32339e-07	1.30637e-05
F01.PB12173	4.43416	6.34032	2.08133	3.04629	0.00231685	0.0157967
F01.PB21672	4.43916	6.34024	1.35758	4.67025	3.00838e-06	4.31356e-05
F01.PB4430	1295.94	6.33516	0.900447	7.03557	1.98443e-12	6.02516e-11
F01.PB9263	4.38996	6.32976	1.33599	4.73789	2.15956e-06	3.16562e-05
F01.PB22557	4.42553	6.32973	1.43353	4.41549	1.00783e-05	0.000132899
F01.PB8269	6.25356	6.32108	1.11418	5.67328	1.40087e-08	2.8374e-07
F01.PB12625	4.351	6.31507	1.20887	5.22394	1.75156e-07	3.03642e-06
F01.PB9046	4.36528	6.31284	1.16786	5.40546	6.46425e-08	1.19558e-06
F01.PB10504	4.33589	6.30471	1.18417	5.32415	1.01425e-07	1.8162e-06
F01.PB7579	4.34465	6.30432	1.38067	4.56612	4.96837e-06	6.90012e-05
F01.PB8745	4.33184	6.30234	1.62169	3.88628	0.000101792	0.00105183
F01.PB6262	4.32208	6.30077	1.21869	5.17011	2.3395e-07	3.98981e-06
F01.PB3526	4.33508	6.29987	1.52901	4.12022	3.78504e-05	0.000433779
F01.PB20427	4.2914	6.2884	1.42155	4.42363	9.7054e-06	0.000128519
F01.PB22530	27.7723	6.28403	0.713823	8.80334	1.32808e-18	7.47425e-17
F01.PB19565	4.25486	6.27494	2.40101	2.61345	0.00896326	0.047397
F01.PB2680	4.2542	6.27433	1.54283	4.06675	4.76726e-05	0.000535824
F01.PB17708	6.00346	6.27372	1.2935	4.85017	1.23353e-06	1.88901e-05
F01.PB4842	4.20906	6.26679	1.30295	4.80971	1.51153e-06	2.28366e-05
F01.PB6378	107.852	6.26566	1.64672	3.80494	0.000141841	0.00141375
F01.PB4238	4.21606	6.26416	1.27711	4.90493	9.34619e-07	1.45387e-05
F01.PB17158	4.21053	6.26179	1.1825	5.2954	1.18755e-07	2.10026e-06
F01.PB18002	18.912	6.24261	1.36955	4.55816	5.16035e-06	7.14559e-05
F01.PB544	8.16346	6.21999	1.2527	4.96527	6.86054e-07	1.09421e-05
F01.PB16355	4.07541	6.21906	1.57427	3.95045	7.80052e-05	0.000829424
F01.PB11480	5.83021	6.21711	1.23589	5.03045	4.89325e-07	8.02371e-06
F01.PB5069	5.80247	6.21375	1.10602	5.61811	1.93059e-08	3.86069e-07
F01.PB10371	246.31	6.21243	0.837898	7.4143	1.22267e-13	4.19756e-12
F01.PB4622	4.07283	6.21056	1.37835	4.50579	6.61254e-06	9.02168e-05
F01.PB12142	4.05025	6.20702	1.18141	5.25389	1.48922e-07	2.60456e-06
F01.PB11997	4.04473	6.20519	1.15792	5.35893	8.37182e-08	1.52689e-06
F01.PB3673	3.99324	6.18877	1.43781	4.3043	1.67516e-05	0.000210168
F01.PB11555	3.97996	6.18612	1.81101	3.41585	0.000635842	0.00526793
F01.PB17999	3.97767	6.18482	1.19964	5.15555	2.52886e-07	4.30344e-06
F01.PB14713	3.96891	6.18331	1.6149	3.82892	0.000128706	0.0013026
F01.PB17924	3.94276	6.17341	1.25403	4.92286	8.52877e-07	1.33462e-05
F01.PB11957	3.94875	6.1694	1.31761	4.68228	2.83708e-06	4.09027e-05
F01.PB14793	7.84295	6.1667	1.11641	5.52367	3.31993e-08	6.38773e-07
F01.PB5071	3.92765	6.16214	1.21424	5.07491	3.87684e-07	6.43065e-06
F01.PB2132	7.8418	6.15861	1.46045	4.21692	2.47667e-05	0.000298146
F01.PB2293	7.82137	6.15448	1.63644	3.7609	0.000169306	0.00164992
F01.PB12093	3.86464	6.14634	1.38302	4.44415	8.8238e-06	0.000117735
F01.PB14162	3.84254	6.13637	1.63869	3.74469	0.000180618	0.00174505
F01.PB10114	17.6922	6.13337	0.910928	6.7331	1.66091e-11	4.5917e-10
F01.PB3814	3.85896	6.13308	2.18151	2.81139	0.00493282	0.0294772
F01.PB3964	3.81592	6.12768	1.56008	3.9278	8.57261e-05	0.00090265
F01.PB12268	7.67381	6.124	1.1158	5.48842	4.05549e-08	7.68106e-07
F01.PB10604	5.42388	6.1173	1.17503	5.20608	1.92873e-07	3.32163e-06
F01.PB13855	7.54858	6.11336	1.16495	5.24774	1.53978e-07	2.68702e-06
F01.PB1733	54.9925	6.11329	0.921132	6.63672	3.20749e-11	8.61049e-10
F01.PB9946	5.35453	6.09919	1.31041	4.65442	3.24893e-06	4.65001e-05
F01.PB10367	3.74528	6.09568	1.50463	4.05128	5.09391e-05	0.000568081
F01.PB13726	5.33646	6.08957	1.71549	3.54976	0.000385584	0.0034135
F01.PB7573	7.47566	6.08439	1.27717	4.76398	1.89815e-06	2.81914e-05
F01.PB3187	194.751	6.07256	1.31036	4.63428	3.58185e-06	5.09451e-05
F01.PB955	3.6844	6.06498	1.73848	3.48866	0.000485445	0.00417329
F01.PB20627	3.64054	6.05877	1.40829	4.30222	1.69096e-05	0.000211813
F01.PB7426	37.2604	6.05214	0.715643	8.45692	2.74529e-17	1.34348e-15
F01.PB5490	3.64396	6.0485	1.62052	3.73245	0.000189623	0.0018268
F01.PB7301	3.60581	6.03887	1.94073	3.11165	0.00186046	0.0130939
F01.PB6704	3.53775	6.01136	1.46694	4.0979	4.16924e-05	0.000474702
F01.PB2387	5.02139	6.01007	1.04921	5.72819	1.01506e-08	2.09362e-07
F01.PB1827	3.54393	6.0097	2.164	2.77713	0.00548414	0.0321029
F01.PB5546	3.5337	6.00447	1.41762	4.2356	2.27942e-05	0.000276727
F01.PB13382	7.07447	6.00387	1.23578	4.85835	1.18369e-06	1.81445e-05
F01.PB1573	3.47621	5.98866	1.19748	5.00106	5.70153e-07	9.26234e-06
F01.PB2198	9.64371	5.98339	0.958432	6.2429	4.29543e-10	1.0148e-08
F01.PB15442	3.45559	5.97474	1.38151	4.3248	1.52672e-05	0.00019433
F01.PB13011	3.44877	5.9689	1.53194	3.89629	9.76774e-05	0.00101463
F01.PB20289	24.5568	5.9675	1.03168	5.78425	7.28355e-09	1.52829e-07
F01.PB2429	3.4192	5.96549	1.78241	3.34687	0.000817288	0.00651103
F01.PB20392	3.4142	5.96491	2.19179	2.72147	0.00649922	0.0367209
F01.PB3887	4.8983	5.96297	1.1876	5.02101	5.14004e-07	8.40215e-06
F01.PB2120	3.4262	5.96241	1.24456	4.79077	1.66139e-06	2.49335e-05
F01.PB4559	3.41386	5.95451	1.47384	4.04012	5.34232e-05	0.000593264
F01.PB5936	3.39129	5.94963	1.21902	4.88065	1.05736e-06	1.63033e-05
F01.PB18836	9.44475	5.94468	0.993175	5.98553	2.15687e-09	4.76688e-08
F01.PB9234	3.37066	5.93696	1.42483	4.16679	3.08925e-05	0.000361667
F01.PB10603	3.3679	5.93661	1.48762	3.99067	6.58873e-05	0.000715049
F01.PB275	3.33933	5.93542	1.50795	3.93608	8.2823e-05	0.000875335
F01.PB1597	24.8013	5.93422	0.655513	9.05278	1.3937e-19	8.57888e-18
F01.PB7704	4.74343	5.92212	1.07538	5.50698	3.65034e-08	6.98932e-07
F01.PB18660	3.31318	5.92121	1.24598	4.75224	2.01171e-06	2.96821e-05
F01.PB8001	3.32893	5.91852	1.65927	3.56694	0.000361181	0.00322647
F01.PB8128	6.67622	5.91754	1.02317	5.78354	7.31461e-09	1.53276e-07
F01.PB10922	3.28379	5.91003	1.28441	4.60135	4.19759e-06	5.89534e-05
F01.PB17359	3.28379	5.91003	1.28441	4.60135	4.19759e-06	5.89534e-05
F01.PB13127	3.25911	5.8892	1.59629	3.68931	0.000224866	0.00212055
F01.PB10636	3.23019	5.87525	1.81627	3.2348	0.00121729	0.0091605
F01.PB11976	3.21867	5.87045	1.40658	4.17358	2.99854e-05	0.00035157
F01.PB16896	3.15566	5.85261	1.27343	4.59595	4.30778e-06	6.03395e-05
F01.PB7757	3.15355	5.84098	2.04117	2.86159	0.00421523	0.0259569
F01.PB5130	3.12628	5.83981	1.38744	4.20904	2.56457e-05	0.000307156
F01.PB982	3.12628	5.83981	1.38744	4.20904	2.56457e-05	0.000307156
F01.PB9331	22.7091	5.83664	0.961394	6.07101	1.27105e-09	2.87363e-08
F01.PB6977	25.47	5.83204	1.01254	5.75979	8.42183e-09	1.75776e-07
F01.PB22639	3.11993	5.82581	1.59988	3.64141	0.000271145	0.00250158
F01.PB15958	3.11717	5.82569	1.7257	3.37584	0.000735908	0.00595605
F01.PB21369	3.11312	5.82071	1.78436	3.26208	0.001106	0.00845441
F01.PB17802	3.09736	5.82064	1.36405	4.26717	1.97968e-05	0.000243336
F01.PB16349	99.5426	5.80438	1.08432	5.35302	8.64985e-08	1.57577e-06
F01.PB3940	22.3168	5.80241	1.73818	3.33821	0.000843196	0.00669375
F01.PB1965	3.06116	5.7993	1.461	3.9694	7.20541e-05	0.000775037
F01.PB16359	3.0584	5.79723	1.38604	4.18257	2.8823e-05	0.000339965
F01.PB18615	3.03906	5.79187	1.92035	3.01604	0.00256098	0.0171
F01.PB4555	25.2781	5.7827	0.942014	6.13865	8.32236e-10	1.92293e-08
F01.PB4299	11.255	5.78204	1.06582	5.42496	5.79678e-08	1.07974e-06
F01.PB1861	205.945	5.7794	1.13483	5.09273	3.52938e-07	5.86048e-06
F01.PB3895	8.36534	5.77801	1.41349	4.08778	4.35529e-05	0.000493391
F01.PB13918	2.99115	5.77595	2.0151	2.86633	0.00415255	0.0256009
F01.PB3641	78.2854	5.75238	1.11188	5.17357	2.2966e-07	3.92515e-06
F01.PB2762	26.2287	5.74592	1.75152	3.28052	0.00103615	0.00798416
F01.PB14040	2.93432	5.74414	1.47233	3.9014	9.56395e-05	0.000994777
F01.PB14799	2.93303	5.73605	1.40373	4.0863	4.38316e-05	0.000495835
F01.PB3179	2.92069	5.72943	1.78618	3.20765	0.00133826	0.00991927
F01.PB14822	2.89812	5.72034	1.36869	4.17943	2.92235e-05	0.000343987
F01.PB15843	2.87555	5.71926	1.35757	4.21287	2.52144e-05	0.000302611
F01.PB14769	2.89536	5.71858	1.32617	4.3121	1.61715e-05	0.000203538
F01.PB4390	15.7671	5.71066	0.878047	6.50382	7.83046e-11	2.01622e-09
F01.PB774	2.85768	5.70188	1.27745	4.4635	8.06322e-06	0.000108506
F01.PB18515	2.85492	5.7008	1.29464	4.40339	1.06572e-05	0.000139849
F01.PB17533	4.09657	5.69878	1.16761	4.88072	1.05699e-06	1.63033e-05
F01.PB4452	2.84387	5.69717	1.70454	3.34235	0.000830719	0.00660801
F01.PB10364	2.8283	5.68966	1.37368	4.1419	3.44438e-05	0.000398214
F01.PB11578	2.83982	5.68844	1.52448	3.7314	0.000190421	0.00183302
F01.PB22190	2.82472	5.68038	1.87021	3.03729	0.00238716	0.0161863
F01.PB13877	7.83153	5.67271	1.38657	4.09118	4.29193e-05	0.000487788
F01.PB9246	2.80767	5.6723	1.43301	3.95832	7.54775e-05	0.000805809
F01.PB3773	2.79938	5.66994	1.56335	3.62679	0.000286963	0.00262143
F01.PB20974	2.77552	5.65774	1.44988	3.90221	9.53179e-05	0.000992086
F01.PB4237	2.77276	5.65563	1.38295	4.08955	4.32216e-05	0.000490343
F01.PB15372	2.7466	5.64247	1.95097	2.89213	0.00382639	0.0239176
F01.PB4690	2.73232	5.6364	1.31078	4.30003	1.70777e-05	0.00021358
F01.PB3676	5.48533	5.63143	1.299	4.3352	1.45626e-05	0.000186415
F01.PB2866	2.67954	5.60482	1.50166	3.73241	0.000189659	0.0018268
F01.PB6387	2.66168	5.59578	2.00181	2.79535	0.00518429	0.0306091
F01.PB22433	3.74263	5.57858	1.26401	4.4134	1.01758e-05	0.000133961
F01.PB13497	2.62077	5.57739	1.69656	3.28748	0.0010109	0.0078202
F01.PB19678	3.75709	5.57549	1.28961	4.32338	1.53659e-05	0.000195113
F01.PB4993	2.59543	5.57162	1.51456	3.67871	0.000234415	0.00219876
F01.PB10252	2.56928	5.54993	1.35055	4.10938	3.96724e-05	0.000452685
F01.PB13650	2.54947	5.54751	1.60636	3.45347	0.000553414	0.00466347
F01.PB8885	2.5597	5.53786	1.53998	3.59607	0.000323065	0.0029174
F01.PB8997	5.18567	5.53622	1.15769	4.78214	1.73442e-06	2.59062e-05
F01.PB19015	2.53989	5.53599	1.32639	4.17372	2.9966e-05	0.00035157
F01.PB3632	2.53989	5.53599	1.32639	4.17372	2.9966e-05	0.00035157
F01.PB1550	2.52332	5.52671	1.72813	3.19809	0.0013834	0.010189
F01.PB21326	142.489	5.5204	0.889331	6.20737	5.38802e-10	1.26346e-08
F01.PB16523	2.51098	5.51519	1.91127	2.88562	0.00390643	0.0243311
F01.PB429	24.1507	5.50601	0.936554	5.87901	4.12735e-09	8.86087e-08
F01.PB891	16.2441	5.50126	1.13716	4.8377	1.31351e-06	1.99995e-05
F01.PB5663	2.46178	5.49639	1.45548	3.77634	0.000159151	0.00156353
F01.PB17319	80.541	5.48033	1.13289	4.8375	1.31485e-06	1.99995e-05
F01.PB6782	189.577	5.4803	1.29083	4.24555	2.18056e-05	0.00026616
F01.PB357	2.44668	5.4782	1.35634	4.03896	5.36892e-05	0.000594961
F01.PB5145	20.0125	5.47698	0.901221	6.0773	1.22226e-09	2.77526e-08
F01.PB2856	2.41729	5.4636	1.37411	3.9761	7.00539e-05	0.000756102
F01.PB3990	2.39196	5.45516	1.83911	2.96619	0.00301512	0.0196983
F01.PB19922	55.7156	5.45506	0.907073	6.01392	1.81092e-09	4.03627e-08
F01.PB16972	2.40772	5.45335	1.91843	2.84261	0.00447461	0.0272243
F01.PB5925	39.2951	5.45297	0.579201	9.41465	4.74683e-21	3.2664e-19
F01.PB2029	2.38791	5.44783	1.62464	3.35325	0.000798693	0.00637579
F01.PB20000	2.39667	5.44327	1.51444	3.59425	0.000325324	0.00293443
F01.PB8412	10.8223	5.43631	1.35935	3.99921	6.35548e-05	0.000692599
F01.PB21739	2.38433	5.43449	1.89353	2.87003	0.00410429	0.0253806
F01.PB6131	2.3728	5.43349	1.91392	2.83894	0.00452641	0.0274896
F01.PB1601	18.1883	5.42737	0.94794	5.72543	1.03171e-08	2.11964e-07
F01.PB10403	25.2351	5.42562	0.921282	5.8892	3.88064e-09	8.3654e-08
F01.PB3878	8.92892	5.42412	1.50487	3.60439	0.000312887	0.00283197
F01.PB10631	2.33642	5.42072	1.47284	3.68045	0.000232825	0.00218644
F01.PB8436	2.33642	5.42072	1.47284	3.68045	0.000232825	0.00218644
F01.PB11153	3.3907	5.41645	1.3166	4.11397	3.88907e-05	0.000444087
F01.PB8975	3.37548	5.4134	1.28853	4.20121	2.65487e-05	0.000316935
F01.PB10811	2.34665	5.41125	1.76924	3.05852	0.00222433	0.0152661
F01.PB12486	2.34113	5.41028	1.97454	2.74003	0.00614341	0.035104
F01.PB21914	2.34389	5.41022	1.81385	2.98273	0.00285692	0.0188051
F01.PB1539	2.32261	5.40925	2.02769	2.66769	0.00763755	0.0419346
F01.PB426	111.527	5.39827	0.873715	6.17852	6.4705e-10	1.50832e-08
F01.PB13368	2.27812	5.37823	1.70167	3.16056	0.00157469	0.0113982
F01.PB5435	38.3817	5.36742	1.33404	4.02343	5.73561e-05	0.000629837
F01.PB207	2.27406	5.36668	1.5702	3.41783	0.000631228	0.00523245
F01.PB3772	55.8587	5.36659	0.407147	13.181	1.12953e-39	4.44978e-37
F01.PB14831	2.26854	5.36518	1.71022	3.13713	0.0017061	0.0121871
F01.PB13087	2.24873	5.36243	1.40962	3.80418	0.000142274	0.00141627
F01.PB4936	2.24873	5.36243	1.40962	3.80418	0.000142274	0.00141627
F01.PB3458	12.3785	5.35914	1.05044	5.1018	3.36434e-07	5.61602e-06
F01.PB22661	12.7355	5.35658	0.723344	7.4053	1.30852e-13	4.4728e-12
F01.PB136	33.9641	5.35559	1.48257	3.61237	0.000303416	0.00275417
F01.PB9551	81.5034	5.35018	1.97982	2.70236	0.00688492	0.0384999
F01.PB10473	2.22211	5.34709	1.51276	3.53466	0.000408307	0.00359046
F01.PB20858	2.21382	5.34278	1.46088	3.65724	0.000254941	0.00237292
F01.PB11420	8.14233	5.33702	1.37649	3.87725	0.000105642	0.00108947
F01.PB19190	2.22405	5.33365	1.87403	2.84608	0.00442614	0.0270024
F01.PB12986	27.5255	5.32874	1.2639	4.21611	2.48554e-05	0.000298986
F01.PB3952	2.20148	5.32331	1.41164	3.77102	0.000162585	0.00159329
F01.PB1689	77.4596	5.32244	0.483149	11.0162	3.19383e-28	4.33865e-26
F01.PB10104	2.19872	5.32202	1.44154	3.6919	0.000222587	0.00210157
F01.PB17541	80.4592	5.31077	0.394251	13.4705	2.33214e-41	9.9324e-39
F01.PB6269	2.13994	5.2885	1.73745	3.04383	0.00233586	0.0158931
F01.PB17175	47.4081	5.2884	0.800797	6.60392	4.00433e-11	1.06588e-09
F01.PB9253	2.1487	5.2844	1.64955	3.20354	0.00135749	0.0100312
F01.PB5741	2.13165	5.28396	1.40794	3.75297	0.00017475	0.00169564
F01.PB4200	2.14594	5.28379	1.73316	3.04864	0.00229881	0.0156884
F01.PB224	9.93873	5.26795	0.809738	6.50574	7.73103e-11	1.99695e-09
F01.PB10091	2.11931	5.26703	1.69891	3.10024	0.00193363	0.0135362
F01.PB6268	2.11379	5.2616	1.54473	3.40616	0.000658826	0.0054298
F01.PB16278	4.2588	5.25908	1.83354	2.86826	0.00412731	0.0254952
F01.PB425	2.08845	5.25819	1.48937	3.53047	0.000414827	0.00364169
F01.PB22554	2.06459	5.24191	1.70409	3.07608	0.00209742	0.0144961
F01.PB16868	2.0563	5.23773	1.59314	3.28768	0.00101016	0.00781835
F01.PB9044	2.03844	5.21488	1.43905	3.62383	0.000290273	0.00264706
F01.PB4487	2.03568	5.2136	1.53164	3.40394	0.000664221	0.00546283
F01.PB5108	2.02139	5.21307	1.83679	2.83814	0.00453769	0.0275337
F01.PB324	26.7924	5.20931	0.691701	7.53116	5.02913e-14	1.78088e-12
F01.PB15765	4.15317	5.20789	1.1525	4.51877	6.22007e-06	8.50832e-05
F01.PB11139	2.88057	5.20116	1.38135	3.76527	0.000166372	0.00162636
F01.PB8520	16.6822	5.19732	0.925489	5.61575	1.95707e-08	3.90869e-07
F01.PB16766	7.54977	5.191	0.972191	5.33948	9.32126e-08	1.68639e-06
F01.PB1959	1.97138	5.174	1.48364	3.48736	0.000487822	0.00418688
F01.PB14634	9.74501	5.16966	1.35484	3.8157	0.000135798	0.00136554
F01.PB17595	20.2469	5.15354	0.860048	5.99215	2.07086e-09	4.58324e-08
F01.PB18841	1.95075	5.14735	1.56111	3.29723	0.000976433	0.00761337
F01.PB10780	1.93094	5.14706	1.59693	3.22309	0.00126816	0.00949795
F01.PB7571	12.4903	5.13092	0.868888	5.90516	3.52304e-09	7.63633e-08
F01.PB10060	1.92136	5.12816	1.54028	3.32936	0.000870464	0.00687902
F01.PB13677	7.49742	5.12582	1.14774	4.46601	7.96907e-06	0.000107514
F01.PB2778	1.90155	5.12464	1.87034	2.73995	0.00614487	0.035104
F01.PB3998	74.0106	5.12117	1.26567	4.04622	5.20515e-05	0.000578848
F01.PB3290	5.44626	5.11666	1.07007	4.7816	1.73906e-06	2.59509e-05
F01.PB7989	3.89153	5.11014	1.17872	4.33531	1.45555e-05	0.000186415
F01.PB338	5.43763	5.10934	1.26939	4.02504	5.6965e-05	0.000626853
F01.PB3914	39.5095	5.10575	1.79601	2.84282	0.00447157	0.0272163
F01.PB2771	2.70648	5.10533	1.7714	2.8821	0.0039504	0.0245606
F01.PB4794	1.88645	5.10531	1.56028	3.27204	0.00106773	0.00819947
F01.PB9213	2.74684	5.10275	1.21073	4.21462	2.50199e-05	0.000300506
F01.PB5114	1.8754	5.09772	1.55182	3.285	0.00101982	0.00787759
F01.PB5055	1.87264	5.09575	1.69964	2.99813	0.0027164	0.0179929
F01.PB18024	56.7462	5.08195	0.537764	9.45016	3.38324e-21	2.36947e-19
F01.PB5370	1.84601	5.07873	1.47988	3.43185	0.000599483	0.00500088
F01.PB8503	1.8603	5.07866	1.93387	2.62616	0.00863547	0.0460188
F01.PB1839	20.9994	5.07139	0.914342	5.54649	2.91456e-08	5.64916e-07
F01.PB3567	1.83367	5.05739	1.70117	2.9729	0.00295004	0.0193191
F01.PB5695	1.82539	5.0513	1.69638	2.97771	0.00290415	0.0190602
F01.PB15345	2.65639	5.05003	1.29937	3.88652	0.000101692	0.00105149
F01.PB19305	2.60025	5.04145	1.29571	3.89088	9.98797e-05	0.00103342
F01.PB8325	1.796	5.02927	1.55393	3.23649	0.00121011	0.00911951
F01.PB7	1083.07	5.02343	0.914963	5.49031	4.0122e-08	7.60821e-07
F01.PB14120	1.76385	5.00738	1.69681	2.95106	0.00316683	0.0205024
F01.PB22361	1.75556	5.00065	1.47403	3.3925	0.000692581	0.00565769
F01.PB842	1.74728	4.99511	1.9249	2.59499	0.00945923	0.049587
F01.PB4749	1.74322	4.98112	1.8087	2.75398	0.00588749	0.0340209
F01.PB20055	2.48338	4.98009	1.5082	3.302	0.000959981	0.00749251
F01.PB22576	1.71513	4.97183	1.60433	3.09901	0.00194171	0.0135808
F01.PB2759	1.71513	4.97183	1.60433	3.09901	0.00194171	0.0135808
F01.PB4542	21.446	4.95979	1.43112	3.46568	0.000528892	0.00448411
F01.PB22460	11.084	4.95864	1.44754	3.42555	0.000613546	0.00509661
F01.PB11736	1.70555	4.95057	1.67277	2.9595	0.00308136	0.0200231
F01.PB7029	14.1187	4.94836	1.11731	4.42884	9.47429e-06	0.00012567
F01.PB19209	9.69852	4.93757	0.943992	5.23052	1.6903e-07	2.93669e-06
F01.PB15041	2.44251	4.92532	1.29154	3.81351	0.000137005	0.00137434
F01.PB13175	1.66787	4.92106	1.58575	3.1033	0.00191376	0.013421
F01.PB8161	4.91575	4.90561	1.75852	2.78962	0.00527702	0.0310977
F01.PB9931	1.62744	4.89086	1.68482	2.90289	0.00369731	0.0232491
F01.PB14636	179.06	4.88749	0.567747	8.60858	7.39732e-18	3.83444e-16
F01.PB10395	4.62405	4.88625	1.10316	4.42932	9.45318e-06	0.000125496
F01.PB1149	380.093	4.8586	0.719842	6.74954	1.48315e-11	4.11471e-10
F01.PB10972	2.27835	4.84545	1.32106	3.66786	0.000244593	0.0022847
F01.PB7675	2.28461	4.83745	1.28277	3.77109	0.000162537	0.00159329
F01.PB1575	23.9258	4.81159	1.17611	4.09109	4.29345e-05	0.000487788
F01.PB11371	2.22269	4.79478	1.42659	3.36101	0.000776589	0.00623311
F01.PB5090	2.22611	4.78948	1.77007	2.70582	0.00681359	0.0381823
F01.PB5481	3.15052	4.7807	1.18486	4.03482	5.4644e-05	0.000605116
F01.PB18821	1.50484	4.77606	1.68854	2.82852	0.00467632	0.0281795
F01.PB11999	13.2881	4.7724	1.47587	3.23362	0.00122233	0.00919403
F01.PB17354	9.70253	4.76394	1.32409	3.59791	0.000320786	0.00290014
F01.PB4088	3.0699	4.75395	1.22652	3.87597	0.0001062	0.0010945
F01.PB13917	1.47545	4.75163	1.59762	2.97418	0.00293769	0.0192563
F01.PB12915	11.3918	4.74936	0.677765	7.00739	2.42806e-12	7.27401e-11
F01.PB17800	1.46992	4.7469	1.59272	2.98038	0.00287894	0.0189115
F01.PB17721	1.46716	4.74434	1.71965	2.75889	0.00579977	0.0336127
F01.PB3636	138.762	4.74143	0.494276	9.59268	8.58231e-22	6.3493e-20
F01.PB11297	43.5473	4.73676	1.26019	3.75877	0.000170752	0.00166298
F01.PB19005	1.44054	4.72192	1.70207	2.77422	0.00553337	0.0322944
F01.PB15379	1.42949	4.71118	1.81644	2.59363	0.00949681	0.0497509
F01.PB9953	17.1338	4.71113	0.86805	5.42726	5.72252e-08	1.06717e-06
F01.PB3628	20.4655	4.70902	1.28128	3.67524	0.000237628	0.00222757
F01.PB5195	18.3476	4.7053	0.60704	7.75123	9.10089e-15	3.4474e-13
F01.PB6277	17.2275	4.69712	1.42083	3.30591	0.000946699	0.00740719
F01.PB7162	13.431	4.69099	1.7685	2.65253	0.00798904	0.0433958
F01.PB8757	2.05174	4.69042	1.28499	3.65015	0.000262085	0.00243223
F01.PB6763	82.5393	4.68779	1.52118	3.08169	0.00205832	0.0142885
F01.PB17640	2.05815	4.66237	1.27268	3.66342	0.000248873	0.0023213
F01.PB19757	2.90137	4.65559	1.10942	4.19643	2.71155e-05	0.000322724
F01.PB21463	1.385	4.65311	1.64388	2.83056	0.00464664	0.0280433
F01.PB20843	1.38223	4.6512	1.70827	2.72276	0.00647395	0.0366702
F01.PB3221	132.991	4.64659	1.7756	2.61691	0.0088729	0.0470772
F01.PB17736	3.90767	4.63902	1.66243	2.79051	0.0052625	0.0310354
F01.PB5532	18.6571	4.63663	0.714595	6.48847	8.67103e-11	2.21456e-09
F01.PB1117	72.9433	4.62605	0.427052	10.8325	2.41395e-27	3.04312e-25
F01.PB7480	11.4111	4.62477	1.01427	4.55971	5.12254e-06	7.09948e-05
F01.PB19170	1.34732	4.61934	1.61081	2.86771	0.0041346	0.0255002
F01.PB7818	1.34732	4.61934	1.61081	2.86771	0.0041346	0.0255002
F01.PB10106	3.85166	4.61902	1.70276	2.71267	0.00667441	0.037509
F01.PB1864	57.3985	4.61632	1.33486	3.45827	0.000543647	0.00458607
F01.PB12198	8.03641	4.61581	1.14002	4.04888	5.14631e-05	0.000573114
F01.PB14696	3.88495	4.60849	1.0205	4.51592	6.30437e-06	8.61615e-05
F01.PB5367	16.5631	4.58987	0.6425	7.14377	9.08051e-13	2.86181e-11
F01.PB4900	3.94664	4.58611	1.15141	3.98305	6.80355e-05	0.00073684
F01.PB520	8.8767	4.58428	0.922903	4.96725	6.79107e-07	1.08533e-05
F01.PB3803	6.59973	4.58428	0.954462	4.803	1.56306e-06	2.35475e-05
F01.PB2299	34.5266	4.56938	0.718372	6.36074	2.00782e-10	4.91291e-09
F01.PB11360	5.04101	4.55877	0.965619	4.72109	2.34589e-06	3.426e-05
F01.PB156	47.2492	4.55521	1.29821	3.50884	0.000450066	0.00391559
F01.PB1133	18.9374	4.54874	1.36945	3.32158	0.000895108	0.00704551
F01.PB18032	7.54464	4.53384	0.767696	5.90578	3.5098e-09	7.6181e-08
F01.PB15409	9.13804	4.52534	1.11451	4.06038	4.89929e-05	0.000548707
F01.PB18600	23.2698	4.50171	0.948402	4.74663	2.06837e-06	3.04043e-05
F01.PB20528	3.59378	4.49031	1.0163	4.41831	9.94745e-06	0.000131503
F01.PB270	25.339	4.48933	0.497246	9.02838	1.74226e-19	1.04788e-17
F01.PB12606	32.0124	4.4548	0.401452	11.0967	1.30157e-28	1.83126e-26
F01.PB15866	8.66142	4.45401	1.49416	2.98096	0.0028735	0.0188984
F01.PB12216	5.73251	4.41971	0.846842	5.21905	1.79841e-07	3.10738e-06
F01.PB6510	1.7376	4.41106	1.25861	3.50471	0.000457103	0.0039658
F01.PB9914	11.6853	4.40992	0.684722	6.44045	1.1912e-10	2.99855e-09
F01.PB171	73.3404	4.40353	0.299003	14.7274	4.2997e-49	2.41981e-46
F01.PB6465	47.4353	4.39986	1.33604	3.2932	0.000990528	0.00770421
F01.PB20525	2.39498	4.38915	1.14384	3.83719	0.00012445	0.00126264
F01.PB12086	7.68858	4.37904	1.21341	3.60887	0.00030753	0.00278669
F01.PB19380	3.37115	4.3697	1.09363	3.99558	6.4536e-05	0.000702319
F01.PB13521	2.40354	4.36765	1.63099	2.67791	0.00740829	0.0408324
F01.PB2451	20.2983	4.36743	0.473126	9.231	2.68105e-20	1.73148e-18
F01.PB18685	1.65179	4.36433	1.34005	3.25685	0.00112655	0.00859132
F01.PB4077	2.34147	4.34856	1.38416	3.14166	0.00167994	0.0120439
F01.PB10012	8.69183	4.33386	0.67015	6.467	9.99665e-11	2.53259e-09
F01.PB4017	32.4949	4.33203	1.05782	4.09523	4.21755e-05	0.000479856
F01.PB12667	29.7914	4.32953	0.969033	4.46789	7.89942e-06	0.000106666
F01.PB1993	3.21628	4.32489	1.09342	3.95538	7.64139e-05	0.000813052
F01.PB11591	42.3434	4.32404	0.51251	8.43698	3.25653e-17	1.57412e-15
F01.PB12350	4.36542	4.30779	0.950063	4.53421	5.78182e-06	7.93641e-05
F01.PB293	30.2393	4.2704	1.41478	3.01842	0.00254098	0.0169808
F01.PB9139	1.56134	4.26868	1.28031	3.3341	0.000855762	0.00676963
F01.PB3915	6.28826	4.26623	0.801148	5.32515	1.00867e-07	1.81239e-06
F01.PB10444	32.8695	4.26293	1.41899	3.00421	0.00266275	0.0176889
F01.PB2815	5.19712	4.24836	0.965859	4.39853	1.08985e-05	0.00014264
F01.PB1179	311.663	4.24215	0.393633	10.7769	4.42438e-27	5.48972e-25
F01.PB6733	21.954	4.23818	0.997384	4.2493	2.14439e-05	0.000262558
F01.PB19183	1.54239	4.23806	1.3748	3.08268	0.00205148	0.0142474
F01.PB15348	13.6652	4.22175	0.897849	4.70208	2.57531e-06	3.7437e-05
F01.PB18886	4.10643	4.21256	0.950914	4.43001	9.42294e-06	0.0001252
F01.PB3096	2.19284	4.21232	1.49895	2.81018	0.00495133	0.0295654
F01.PB3716	22.3066	4.20171	0.834159	5.03706	4.72727e-07	7.78393e-06
F01.PB6717	4.18526	4.20153	1.52854	2.74872	0.00598282	0.034437
F01.PB4208	25.6704	4.19445	1.33035	3.15289	0.00161661	0.0116642
F01.PB3048	17.8103	4.18385	0.488887	8.5579	1.14937e-17	5.80506e-16
F01.PB20842	5.85401	4.1762	1.53296	2.72428	0.00644424	0.0365545
F01.PB4411	32.7689	4.16653	0.38114	10.9318	8.12431e-28	1.05804e-25
F01.PB16150	1.47089	4.16562	1.38321	3.01155	0.00259915	0.0173255
F01.PB4669	45.3696	4.16508	1.09219	3.81349	0.000137016	0.00137434
F01.PB10983	5.9013	4.16158	0.894923	4.65021	3.31597e-06	4.73736e-05
F01.PB2145	9.94707	4.1612	0.797419	5.21834	1.80535e-07	3.11596e-06
F01.PB378	100.63	4.1331	0.773954	5.34025	9.28194e-08	1.68121e-06
F01.PB18681	19.8986	4.13307	0.743339	5.56015	2.69544e-08	5.25678e-07
F01.PB14577	6.17732	4.12789	1.56614	2.63571	0.00839614	0.0450328
F01.PB12707	19.2408	4.12176	0.626228	6.58189	4.64513e-11	1.22405e-09
F01.PB1414	22.0354	4.11535	0.492778	8.35133	6.74996e-17	3.14692e-15
F01.PB8943	2.04422	4.10504	1.27398	3.22221	0.00127207	0.00951815
F01.PB7336	8.90032	4.09716	1.56591	2.61647	0.00888436	0.0471171
F01.PB15685	5.00173	4.09618	1.44484	2.83503	0.00458214	0.0277709
F01.PB8953	6.65771	4.0866	0.782584	5.22193	1.77065e-07	3.06279e-06
F01.PB3946	87.9307	4.07174	1.15906	3.51296	0.000443147	0.00386615
F01.PB9200	4.85067	4.07077	1.18702	3.42939	0.000604933	0.00503834
F01.PB2599	53.0775	4.06737	0.561154	7.24822	4.22299e-13	1.36364e-11
F01.PB16299	1.38705	4.06351	1.50103	2.70715	0.00678643	0.0380571
F01.PB14082	13.8747	4.05886	0.747599	5.42919	5.66106e-08	1.05696e-06
F01.PB10301	2.00282	4.05771	1.17067	3.46613	0.000528	0.00448046
F01.PB6451	20.0432	4.0559	1.27294	3.18624	0.00144136	0.010574
F01.PB8883	6.97756	4.02449	1.36134	2.95627	0.00311382	0.0202007
F01.PB8766	3.69602	4.01973	1.00152	4.01361	5.97959e-05	0.000654349
F01.PB6810	3.41816	3.99901	1.14181	3.50234	0.000461196	0.00399315
F01.PB15930	10.8649	3.9825	1.01954	3.90617	9.37709e-05	0.000977277
F01.PB2007	2.71905	3.98082	1.13091	3.52001	0.000431536	0.00377367
F01.PB10822	18.1762	3.97734	1.2255	3.24549	0.0011725	0.00886153
F01.PB22113	8.65829	3.95455	0.616895	6.41041	1.4513e-10	3.61861e-09
F01.PB5616	51.246	3.94504	1.23242	3.20107	0.0013692	0.0101011
F01.PB18221	5.27901	3.92263	1.25747	3.11947	0.00181175	0.0128226
F01.PB17337	268.687	3.90139	1.1837	3.29593	0.000980978	0.00764125
F01.PB9203	21.5414	3.86519	0.472045	8.18819	2.65174e-16	1.18374e-14
F01.PB6901	22.6549	3.84267	0.769347	4.99472	5.89206e-07	9.562e-06
F01.PB13700	4.11943	3.82768	1.05333	3.6339	0.00027917	0.00256361
F01.PB8390	72.4697	3.82315	1.26389	3.02491	0.00248705	0.0166959
F01.PB21634	4.65778	3.82154	0.937725	4.07533	4.59483e-05	0.000517921
F01.PB14381	18.702	3.79248	0.67013	5.65932	1.5197e-08	3.07413e-07
F01.PB3908	4.65356	3.79136	0.982934	3.85718	0.000114701	0.00117215
F01.PB8902	1.6847	3.78603	1.20385	3.14493	0.00166128	0.0119313
F01.PB3807	14.1837	3.77878	1.31473	2.8742	0.00405055	0.0251195
F01.PB5103	8.42543	3.77699	0.767086	4.92382	8.48713e-07	1.32942e-05
F01.PB7343	56.9329	3.77457	0.58495	6.45282	1.09791e-10	2.77258e-09
F01.PB10347	1.64736	3.76546	1.22086	3.08427	0.00204055	0.0141964
F01.PB7597	85.0267	3.75708	0.516178	7.27866	3.3715e-13	1.10915e-11
F01.PB13665	88.1373	3.75547	0.364019	10.3167	5.92316e-25	5.98315e-23
F01.PB10292	37.1722	3.71068	1.26077	2.94318	0.00324855	0.0208771
F01.PB1913	10.0843	3.70248	1.38236	2.67837	0.00739807	0.0408046
F01.PB20726	44.1296	3.70102	1.42368	2.59961	0.00933287	0.0490388
F01.PB19164	23.6994	3.6944	0.827517	4.46444	8.02791e-06	0.000108123
F01.PB2905	6.32237	3.68785	1.26548	2.91419	0.00356618	0.0225415
F01.PB493	11.1034	3.68274	1.24202	2.96512	0.00302566	0.019759
F01.PB9493	1.57419	3.6821	1.22873	2.99668	0.0027294	0.0180638
F01.PB2753	21.5645	3.67291	0.651649	5.63633	1.73712e-08	3.48708e-07
F01.PB20088	40.6656	3.66311	1.12664	3.25135	0.00114858	0.00871834
F01.PB5830	35.2185	3.65426	1.21321	3.01206	0.00259485	0.0173041
F01.PB19166	98.18	3.64249	0.500773	7.27375	3.49651e-13	1.14549e-11
F01.PB3021	18.3726	3.64242	0.70364	5.17654	2.26038e-07	3.86743e-06
F01.PB11667	38.3321	3.59864	0.424092	8.48551	2.14774e-17	1.05763e-15
F01.PB12366	10.6039	3.59303	0.563686	6.37417	1.83957e-10	4.54357e-09
F01.PB17363	268.129	3.58869	1.27431	2.81618	0.0048599	0.0291298
F01.PB11450	150.112	3.58532	1.31251	2.73165	0.00630188	0.0358445
F01.PB3162	5.40654	3.57962	1.29694	2.76005	0.00577917	0.0335056
F01.PB18114	4.1081	3.57302	1.144	3.12328	0.0017885	0.0127066
F01.PB18919	7.93749	3.57058	0.98759	3.61544	0.000299832	0.00272477
F01.PB1647	3.96499	3.56754	1.07577	3.31626	0.000912313	0.00717019
F01.PB5049	8.90675	3.56533	1.25645	2.83763	0.00454495	0.0275671
F01.PB7025	56.5222	3.55536	0.597056	5.95482	2.6036e-09	5.70619e-08
F01.PB20108	4.01462	3.54974	0.830517	4.27413	1.91885e-05	0.000237155
F01.PB2384	8.73893	3.53232	0.64852	5.44674	5.13016e-08	9.60107e-07
F01.PB10363	23.3959	3.52821	0.991486	3.55851	0.000372963	0.00331293
F01.PB2587	5.49634	3.522	1.14537	3.07498	0.0021052	0.0145371
F01.PB7633	2.72387	3.50791	1.12205	3.12634	0.00177	0.0125921
F01.PB7285	5.20076	3.50123	1.05443	3.3205	0.000898571	0.00706923
F01.PB2544	11.7119	3.49862	0.533201	6.56155	5.32512e-11	1.39623e-09
F01.PB7118	52.3571	3.48659	0.644538	5.40943	6.32247e-08	1.17073e-06
F01.PB19218	1.952	3.48276	1.23867	2.81169	0.00492816	0.0294605
F01.PB21815	3.82271	3.47983	0.922696	3.77137	0.000162355	0.00159302
F01.PB5665	14.2196	3.47	1.06143	3.26917	0.00107863	0.00827508
F01.PB16157	4.58634	3.46379	0.814204	4.25421	2.09789e-05	0.000257065
F01.PB11855	7.55755	3.45157	0.65443	5.27416	1.33366e-07	2.34551e-06
F01.PB12570	7.87725	3.43924	0.796392	4.31852	1.57079e-05	0.000198815
F01.PB9723	5.08896	3.4379	0.693847	4.95484	7.23917e-07	1.14648e-05
F01.PB9110	1.89983	3.42946	1.24799	2.74799	0.00599622	0.0344848
F01.PB18296	183.281	3.42604	1.21733	2.81439	0.00488692	0.0292398
F01.PB9897	7.01398	3.40785	0.744422	4.57785	4.69774e-06	6.55106e-05
F01.PB11934	1.85056	3.40712	1.15377	2.95303	0.00314673	0.020389
F01.PB1599	4.42211	3.40428	0.7886	4.31687	1.58256e-05	0.000200144
F01.PB21964	28.9754	3.40323	0.518118	6.56844	5.08448e-11	1.33758e-09
F01.PB14609	1.88274	3.38461	1.28195	2.6402	0.00828566	0.0446377
F01.PB8301	151.304	3.38222	1.18937	2.84371	0.0044592	0.02717
F01.PB15113	3.01387	3.37373	0.993205	3.39681	0.000681772	0.00557807
F01.PB18339	2.41849	3.3722	1.02672	3.28445	0.0010218	0.00788903
F01.PB9425	18.2732	3.35396	0.673026	4.98341	6.24747e-07	1.00559e-05
F01.PB3718	55.8794	3.3462	1.2683	2.63833	0.00833157	0.0447779
F01.PB855	3.01388	3.3443	1.24624	2.68351	0.00728542	0.0403244
F01.PB18062	4.75939	3.33125	0.808308	4.12126	3.76804e-05	0.000432145
F01.PB9816	83.5974	3.32315	0.695719	4.77657	1.78309e-06	2.65827e-05
F01.PB8279	49.7623	3.32266	0.904467	3.67361	0.000239144	0.00223779
F01.PB17163	5.34148	3.31887	0.759566	4.36943	1.2457e-05	0.000161428
F01.PB15135	20.3628	3.31072	0.910012	3.63811	0.000274649	0.00252799
F01.PB18669	319.539	3.30719	1.19299	2.77219	0.00556812	0.0324732
F01.PB15234	5.79617	3.30667	1.01021	3.27326	0.00106316	0.00816831
F01.PB7503	41.0433	3.30197	0.414614	7.96395	1.66631e-15	6.90994e-14
F01.PB18761	15.6831	3.28478	0.563514	5.82911	5.57239e-09	1.18342e-07
F01.PB7590	2.74291	3.27997	1.25936	2.60447	0.00920165	0.0484463
F01.PB16870	8.78916	3.27962	1.14724	2.85872	0.00425359	0.0261318
F01.PB11816	42.4959	3.27772	0.523524	6.26089	3.82793e-10	9.08443e-09
F01.PB3854	14.0979	3.25136	0.689224	4.71742	2.3885e-06	3.485e-05
F01.PB13491	31.4831	3.24973	1.13318	2.86779	0.00413351	0.0255002
F01.PB10984	2.24195	3.23558	1.01691	3.18177	0.0014638	0.0107287
F01.PB14759	2.87057	3.22676	0.906734	3.55866	0.000372754	0.00331293
F01.PB19094	8.36184	3.20222	1.1312	2.83081	0.00464304	0.0280433
F01.PB9233	54.189	3.2017	0.88146	3.63227	0.000280938	0.00257535
F01.PB4655	42.3086	3.20021	0.302075	10.5941	3.1736e-26	3.59781e-24
F01.PB17168	15.8193	3.18641	0.53777	5.92523	3.11866e-09	6.7972e-08
F01.PB12031	4.81995	3.16197	0.839916	3.76463	0.000166798	0.00162951
F01.PB5491	2.13562	3.16085	1.05196	3.00474	0.00265807	0.0176659
F01.PB9767	3.9508	3.15368	1.09273	2.88606	0.00390101	0.0243069
F01.PB15458	17.2695	3.15344	0.397327	7.93664	2.07732e-15	8.52457e-14
F01.PB21439	27.3251	3.14765	0.753419	4.17783	2.94307e-05	0.000346096
F01.PB18630	19.1475	3.1284	0.729682	4.28735	1.80817e-05	0.000224709
F01.PB16233	2.18259	3.12279	1.06872	2.92199	0.00347805	0.0221443
F01.PB14594	6.3914	3.11866	0.666717	4.67763	2.90205e-06	4.17631e-05
F01.PB20521	29.1175	3.11116	0.40312	7.7177	1.18445e-14	4.41243e-13
F01.PB1516	27.1471	3.10882	0.683824	4.54624	5.4614e-06	7.54258e-05
F01.PB4814	3.51989	3.09899	0.944702	3.28038	0.00103666	0.00798424
F01.PB8576	6.23702	3.0973	0.774478	3.99921	6.35549e-05	0.000692599
F01.PB20998	18.1962	3.08104	0.881835	3.4939	0.000476022	0.00410348
F01.PB3351	52.9512	3.06463	1.00069	3.06251	0.00219489	0.0150837
F01.PB11236	8.23681	3.05678	0.610925	5.00352	5.62936e-07	9.17346e-06
F01.PB16613	5.97457	3.05549	0.950301	3.21529	0.00130314	0.00973215
F01.PB13916	14.5319	3.05437	0.580601	5.2607	1.4351e-07	2.5127e-06
F01.PB14780	3.02829	3.04801	0.880191	3.46289	0.000534403	0.00452019
F01.PB15829	7.17277	3.04418	0.778034	3.91265	9.12878e-05	0.000954554
F01.PB14585	5.54989	3.02943	0.636918	4.75639	1.97081e-06	2.92117e-05
F01.PB18527	20.7853	3.0247	0.409906	7.37901	1.59477e-13	5.42753e-12
F01.PB5987	22.1178	3.02095	0.928113	3.25493	0.00113419	0.00863373
F01.PB5304	4.87837	2.99906	1.0504	2.85517	0.00430132	0.0263429
F01.PB922	16.895	2.99308	0.734772	4.07348	4.63159e-05	0.000521692
F01.PB11722	17.3699	2.97813	1.0736	2.77396	0.00553785	0.0323086
F01.PB5174	10.2262	2.97788	0.668296	4.45593	8.35319e-06	0.000112025
F01.PB16	293.724	2.9729	1.07412	2.76777	0.00564416	0.0328315
F01.PB12609	55.43	2.94691	0.295631	9.96823	2.0994e-23	1.81771e-21
F01.PB4410	423.04	2.94206	0.658359	4.46877	7.86708e-06	0.00010632
F01.PB6816	65.181	2.93356	0.706625	4.15151	3.30287e-05	0.000384108
F01.PB15908	4.78465	2.93247	0.665033	4.40951	1.03603e-05	0.000136161
F01.PB6413	18.2514	2.92865	1.02551	2.85581	0.00429278	0.0263008
F01.PB21267	12.4013	2.92753	0.52325	5.5949	2.2075e-08	4.37007e-07
F01.PB14143	3.78433	2.92732	0.947537	3.0894	0.00200562	0.0139782
F01.PB8055	6.15819	2.92446	0.662604	4.41358	1.01675e-05	0.000133961
F01.PB14390	1.90354	2.91913	1.03596	2.81781	0.0048352	0.0289928
F01.PB10622	21.318	2.90211	0.463253	6.26463	3.73704e-10	8.88208e-09
F01.PB9736	6.097	2.89448	0.642853	4.50255	6.71434e-06	9.15264e-05
F01.PB5203	10.8116	2.88096	0.7321	3.9352	8.31266e-05	0.000877956
F01.PB6035	13.6951	2.86856	0.592626	4.84043	1.29561e-06	1.9764e-05
F01.PB12326	59.5188	2.85142	0.980194	2.90904	0.00362546	0.022862
F01.PB10658	4.56489	2.85006	0.721676	3.94922	7.84072e-05	0.000832575
F01.PB7840	2.28607	2.83994	0.928943	3.05718	0.00223433	0.0153148
F01.PB4454	176.396	2.83719	0.556163	5.10137	3.37209e-07	5.623e-06
F01.PB21507	7.88357	2.82782	0.869086	3.25379	0.00113877	0.00865662
F01.PB7333	3.85799	2.827	1.02679	2.75325	0.00590069	0.0340693
F01.PB6957	90.9375	2.81098	0.281405	9.98909	1.70143e-23	1.49783e-21
F01.PB12195	5.15576	2.80371	0.875965	3.2007	0.00137092	0.010109
F01.PB9079	63.1634	2.79607	0.58891	4.74788	2.05564e-06	3.02736e-05
F01.PB11933	4.28044	2.78369	0.88686	3.13881	0.00169633	0.0121228
F01.PB3644	4.42172	2.78036	0.737672	3.7691	0.000163835	0.00160355
F01.PB1687	13.7893	2.77897	0.456728	6.08452	1.1684e-09	2.6645e-08
F01.PB17332	30.1212	2.77536	0.351399	7.89804	2.83328e-15	1.14479e-13
F01.PB10868	4.74878	2.77096	0.813836	3.40482	0.000662077	0.00545374
F01.PB1462	11.6622	2.75202	0.843337	3.26325	0.00110142	0.00842529
F01.PB18706	4.65176	2.75034	0.846005	3.25097	0.00115012	0.00872438
F01.PB14619	2.09891	2.73736	1.02741	2.66432	0.00771438	0.0422535
F01.PB15061	27.6898	2.72788	0.59351	4.59618	4.30312e-06	6.03279e-05
F01.PB2650	20.4449	2.72349	0.365722	7.44689	9.55653e-14	3.317e-12
F01.PB11007	17.8834	2.72121	0.777183	3.50137	0.000462867	0.00400542
F01.PB3976	5.7856	2.71262	0.781872	3.46939	0.000521646	0.00444089
F01.PB21644	5.1559	2.70336	0.701118	3.85579	0.000115358	0.00117811
F01.PB8058	2.09881	2.68827	0.976838	2.75202	0.00592293	0.0341611
F01.PB16094	16.167	2.68518	1.01755	2.63888	0.00831801	0.0447509
F01.PB10687	5.09151	2.67999	0.675104	3.96974	7.195e-05	0.000774975
F01.PB21766	14.0313	2.67809	0.858415	3.11981	0.00180966	0.0128222
F01.PB19202	16.3289	2.65981	0.593311	4.48299	7.36043e-06	9.99015e-05
F01.PB18470	2.83218	2.64989	0.873513	3.0336	0.00241651	0.0163151
F01.PB6981	126.709	2.63692	0.790311	3.33655	0.000848237	0.00672022
F01.PB1257	102.41	2.63617	0.479712	5.49532	3.90007e-08	7.41343e-07
F01.PB19051	15.7796	2.62136	0.658307	3.98197	6.83462e-05	0.00073919
F01.PB15989	15.9857	2.62096	0.576251	4.54831	5.40797e-06	7.47533e-05
F01.PB11830	15.9098	2.61673	0.480213	5.4491	5.06256e-08	9.48583e-07
F01.PB1605	45.969	2.6106	0.836873	3.11947	0.00181179	0.0128226
F01.PB7672	1.97983	2.60839	0.989833	2.63518	0.00840923	0.0450877
F01.PB9113	4.8365	2.60472	0.68441	3.80579	0.000141355	0.00140979
F01.PB8835	26.724	2.59763	0.92144	2.8191	0.0048158	0.0288985
F01.PB6418	3.70571	2.59184	0.905918	2.86101	0.00422296	0.0259943
F01.PB20912	5.90973	2.57699	0.595173	4.32982	1.49229e-05	0.000190872
F01.PB8355	110.365	2.57583	0.313905	8.20577	2.29112e-16	1.02859e-14
F01.PB1878	16.5729	2.57268	0.584254	4.40336	1.06586e-05	0.000139849
F01.PB5136	3.45167	2.57213	0.764075	3.36633	0.00076175	0.00613684
F01.PB15325	16.6358	2.5698	0.498684	5.15317	2.56121e-07	4.34909e-06
F01.PB5595	7.39428	2.56643	0.673623	3.80989	0.000139031	0.00139278
F01.PB9395	14.3025	2.56289	0.726641	3.52704	0.000420229	0.00368501
F01.PB3103	27.9013	2.55977	0.39008	6.56218	5.30279e-11	1.39269e-09
F01.PB21776	3.20937	2.55954	0.910649	2.81068	0.00494372	0.0295311
F01.PB20353	4.297	2.55451	0.689812	3.70319	0.000212906	0.00202228
F01.PB19035	3.0579	2.55097	0.941508	2.70945	0.00673955	0.0378346
F01.PB4361	7.8049	2.55038	0.643332	3.96434	7.35998e-05	0.000789506
F01.PB5105	11.2429	2.54135	0.745275	3.40996	0.000649733	0.00536609
F01.PB7712	21.376	2.52012	0.578761	4.35434	1.33469e-05	0.000172111
F01.PB1650	47.7466	2.5201	0.874454	2.88191	0.00395269	0.0245609
F01.PB6464	27.4786	2.51954	0.449199	5.60895	2.03552e-08	4.05509e-07
F01.PB16221	3.072	2.50667	0.788738	3.17808	0.00148253	0.0108508
F01.PB11210	16.4184	2.50564	0.477243	5.25023	1.51912e-07	2.65392e-06
F01.PB4989	3.39793	2.50164	0.73396	3.40842	0.000653408	0.00539079
F01.PB18097	5.13881	2.49511	0.772054	3.23178	0.00123022	0.00924011
F01.PB7693	20.5146	2.48866	0.487657	5.10329	3.33794e-07	5.57786e-06
F01.PB21621	2.56802	2.48203	0.9386	2.6444	0.00818363	0.0441977
F01.PB8424	13.1829	2.47625	0.648836	3.81645	0.000135387	0.00136235
F01.PB2654	19.1785	2.47405	0.377848	6.54775	5.84109e-11	1.51888e-09
F01.PB13807	61.0617	2.46913	0.796319	3.10068	0.00193075	0.0135221
F01.PB19581	4.52783	2.46739	0.702495	3.51232	0.000444216	0.00387166
F01.PB7396	8.91035	2.46184	0.830846	2.96306	0.00304598	0.0198736
F01.PB13816	5.80768	2.4265	0.587461	4.13049	3.61995e-05	0.000416913
F01.PB2749	45.7633	2.42564	0.444934	5.45168	4.98958e-08	9.37137e-07
F01.PB8380	8.26814	2.41659	0.525304	4.60037	4.21736e-06	5.91782e-05
F01.PB16460	21.0638	2.4122	0.503881	4.78724	1.6909e-06	2.53523e-05
F01.PB2139	3.92354	2.40666	0.790324	3.04515	0.00232561	0.0158371
F01.PB3903	13.5387	2.40256	0.758997	3.16544	0.00154848	0.0112395
F01.PB21132	14.3371	2.39202	0.397968	6.01059	1.84848e-09	4.10836e-08
F01.PB4108	12.0161	2.39017	0.527494	4.53118	5.86545e-06	8.04419e-05
F01.PB7676	3.59086	2.3894	0.76785	3.1118	0.0018595	0.013093
F01.PB3661	17.081	2.38088	0.692225	3.43946	0.000582881	0.00487529
F01.PB21527	3.56984	2.36704	0.711939	3.32477	0.000884902	0.00697912
F01.PB13513	8.8491	2.36111	0.492306	4.79603	1.61841e-06	2.43348e-05
F01.PB18531	10.3204	2.35786	0.47584	4.95516	7.22714e-07	1.14573e-05
F01.PB4374	45.3589	2.35654	0.742725	3.17283	0.00150961	0.011003
F01.PB7148	22.3184	2.35273	0.700119	3.36047	0.000778093	0.00623979
F01.PB14079	9.27708	2.34738	0.566341	4.14482	3.40074e-05	0.000393746
F01.PB10452	33.7442	2.34065	0.322883	7.24923	4.19138e-13	1.35622e-11
F01.PB18450	2.75265	2.33542	0.821273	2.84366	0.00445984	0.02717
F01.PB14705	5.95013	2.32439	0.706263	3.29111	0.000997943	0.00774454
F01.PB13672	16.6921	2.32371	0.395531	5.8749	4.23088e-09	9.07078e-08
F01.PB16723	11.7415	2.31351	0.545157	4.24375	2.19819e-05	0.000268105
F01.PB17963	29.1272	2.31202	0.363524	6.36001	2.01742e-10	4.92876e-09
F01.PB18404	10.7707	2.30368	0.449361	5.12658	2.95058e-07	4.97276e-06
F01.PB12156	7.11237	2.30117	0.527297	4.36409	1.27651e-05	0.00016515
F01.PB10219	12.7285	2.2975	0.599451	3.83267	0.000126758	0.00128454
F01.PB9880	5.34774	2.28944	0.848541	2.69809	0.00697388	0.0389144
F01.PB789	8.354	2.2873	0.569606	4.01557	5.93011e-05	0.000649837
F01.PB1293	249.904	2.26014	0.59996	3.76714	0.000165127	0.00161519
F01.PB15789	8.91145	2.26003	0.700603	3.22584	0.00125602	0.00941593
F01.PB14511	9.46987	2.25851	0.455685	4.95629	7.18512e-07	1.14021e-05
F01.PB14490	11.3727	2.25162	0.701291	3.21069	0.00132418	0.00984269
F01.PB12415	40.2708	2.22593	0.790645	2.81533	0.00487264	0.0291893
F01.PB9692	3.30777	2.2191	0.74566	2.97602	0.00292016	0.0191573
F01.PB8812	7.38976	2.21447	0.634217	3.49167	0.000480016	0.00413338
F01.PB9134	8.09375	2.21096	0.505709	4.372	1.23114e-05	0.000159805
F01.PB1352	48.9043	2.20888	0.60321	3.66187	0.000250376	0.00233181
F01.PB18094	18.2177	2.20457	0.717374	3.07311	0.00211837	0.0146217
F01.PB2294	13.7667	2.1891	0.708052	3.09172	0.00199002	0.0138817
F01.PB9534	3.94834	2.17907	0.817674	2.66496	0.00769965	0.0421874
F01.PB12751	75.1087	2.17849	0.833185	2.61465	0.00893182	0.0472528
F01.PB13508	6.34293	2.17106	0.557351	3.89532	9.80704e-05	0.00101738
F01.PB14434	35.5256	2.16897	0.303731	7.14108	9.25973e-13	2.90667e-11
F01.PB20145	26.3505	2.16668	0.803816	2.69549	0.00702853	0.0391501
F01.PB17728	6.55629	2.15622	0.75165	2.86866	0.00412221	0.0254736
F01.PB3213	2.53253	2.15041	0.814387	2.64052	0.00827777	0.0446105
F01.PB1685	22.6742	2.14738	0.420202	5.11036	3.21538e-07	5.38448e-06
F01.PB14526	7.09527	2.13599	0.634554	3.36612	0.000762333	0.00613839
F01.PB2297	20.2492	2.12777	0.394168	5.39812	6.73436e-08	1.24408e-06
F01.PB16468	7.41857	2.09444	0.495758	4.22472	2.39236e-05	0.000288658
F01.PB5884	11.6654	2.08718	0.474558	4.39816	1.09172e-05	0.000142766
F01.PB14784	38.0632	2.07689	0.675911	3.07272	0.00212115	0.0146344
F01.PB825	29.1029	2.07065	0.460688	4.49469	6.96712e-06	9.48082e-05
F01.PB20491	10.0155	2.06553	0.432899	4.77139	1.82962e-06	2.72506e-05
F01.PB21895	5.15955	2.06355	0.584321	3.53152	0.000413171	0.00362918
F01.PB6699	7.21577	2.05519	0.684419	3.00283	0.00267484	0.0177549
F01.PB14070	4.78802	2.05239	0.636948	3.22222	0.00127202	0.00951815
F01.PB5051	21.3825	2.04125	0.410511	4.97247	6.61067e-07	1.05865e-05
F01.PB4919	3.55247	2.03792	0.712614	2.85978	0.00423932	0.0260645
F01.PB12522	16.8956	2.00926	0.476601	4.2158	2.48891e-05	0.000299163
F01.PB4499	64.9981	1.99423	0.504857	3.9501	7.81193e-05	0.000830077
F01.PB1318	187.398	1.99365	0.624053	3.19468	0.00139986	0.0102984
F01.PB14733	4.69458	1.99171	0.755028	2.63794	0.00834122	0.0448145
F01.PB2439	3.3049	1.99072	0.748053	2.6612	0.00778635	0.0425294
F01.PB4737	8.83342	1.98957	0.578582	3.43871	0.000584502	0.00488625
F01.PB3812	12.7494	1.98364	0.573258	3.46029	0.000539589	0.00455917
F01.PB11200	10.7627	1.97796	0.58195	3.39885	0.000676706	0.00554526
F01.PB5246	19.2245	1.9655	0.636777	3.08663	0.00202438	0.0140902
F01.PB11305	57.846	1.95672	0.718944	2.72166	0.0064955	0.0367209
F01.PB22226	51.2333	1.95469	0.705411	2.77099	0.00558855	0.0325763
F01.PB7391	25.1679	1.94885	0.543844	3.58347	0.000339062	0.00304553
F01.PB1751	16.0404	1.94018	0.424452	4.57104	4.85315e-06	6.74986e-05
F01.PB18725	4.55351	1.93012	0.637886	3.02581	0.00247965	0.016665
F01.PB1238	640.97	1.92219	0.497363	3.86477	0.000111196	0.00114077
F01.PB8117	11.4912	1.91934	0.569823	3.36831	0.00075631	0.00610862
F01.PB12947	36.1995	1.91798	0.542608	3.53475	0.000408165	0.00359046
F01.PB12012	35.9869	1.91486	0.554865	3.45103	0.000558445	0.00469582
F01.PB16079	9.63456	1.91422	0.460036	4.16103	3.16812e-05	0.000369765
F01.PB17025	11.2879	1.91072	0.554573	3.44538	0.000570253	0.00478491
F01.PB6280	30.6428	1.89938	0.625781	3.03522	0.00240361	0.0162489
F01.PB20643	3.72645	1.89902	0.668732	2.83973	0.00451522	0.0274396
F01.PB4864	13.5726	1.88986	0.678602	2.78494	0.00535381	0.0314679
F01.PB20401	60.3224	1.88319	0.390457	4.82305	1.41381e-06	2.14219e-05
F01.PB18731	4.93041	1.8822	0.658683	2.85752	0.0042697	0.0262002
F01.PB15695	15.5113	1.8803	0.353722	5.31576	1.06211e-07	1.8933e-06
F01.PB16886	11.8744	1.87958	0.714104	2.63209	0.00848623	0.0454387
F01.PB7785	33.3274	1.87801	0.683242	2.74868	0.00598353	0.034437
F01.PB9482	15.0105	1.86412	0.359877	5.17988	2.22024e-07	3.80289e-06
F01.PB5099	15.3019	1.86411	0.442888	4.20899	2.56516e-05	0.000307156
F01.PB6936	99.5299	1.85862	0.32502	5.71848	1.0748e-08	2.20243e-07
F01.PB14370	18.5376	1.8527	0.661285	2.80167	0.00508384	0.0301737
F01.PB9497	29.8001	1.83494	0.425454	4.3129	1.61124e-05	0.000202962
F01.PB1760	15.0623	1.83325	0.57739	3.17507	0.00149801	0.0109464
F01.PB20845	22.7276	1.83105	0.509521	3.59367	0.000326054	0.00293765
F01.PB7888	6.96638	1.83043	0.608977	3.00575	0.00264925	0.0176296
F01.PB1477	18.9215	1.82791	0.66715	2.73988	0.0061462	0.035104
F01.PB21424	28.6177	1.8233	0.641328	2.84301	0.00446895	0.0272109
F01.PB2452	5.74443	1.81802	0.69201	2.62716	0.00861015	0.0459305
F01.PB4711	4.87957	1.80866	0.649611	2.78422	0.00536558	0.0315135
F01.PB19445	15.0055	1.79714	0.567899	3.16455	0.00155325	0.0112689
F01.PB11416	145.363	1.79672	0.681434	2.63668	0.00837227	0.0449236
F01.PB10277	15.2647	1.79212	0.444236	4.03416	5.47982e-05	0.000605981
F01.PB19369	4.8922	1.78998	0.632404	2.83044	0.00464837	0.0280433
F01.PB3068	16.4207	1.7846	0.54877	3.252	0.00114595	0.00870675
F01.PB17542	26.9753	1.77084	0.46413	3.8154	0.000135965	0.00136554
F01.PB10478	34.8658	1.76382	0.561817	3.13949	0.00169242	0.0121059
F01.PB18439	8.44102	1.75932	0.474834	3.70513	0.000211283	0.0020105
F01.PB2712	101.214	1.74987	0.460426	3.80055	0.000144373	0.00143354
F01.PB15592	4.48873	1.74631	0.599796	2.9115	0.00359693	0.0227267
F01.PB277	39.0567	1.74403	0.332898	5.23894	1.615e-07	2.81206e-06
F01.PB6866	63.078	1.73055	0.50513	3.42594	0.000612676	0.00509661
F01.PB8168	7.38811	1.72523	0.537621	3.20901	0.00133195	0.00988173
F01.PB18201	23.9609	1.71171	0.620806	2.75723	0.00582925	0.0337339
F01.PB15486	14.1352	1.70369	0.553004	3.08078	0.00206457	0.0143163
F01.PB12106	10.7588	1.69757	0.473734	3.58337	0.000339187	0.00304553
F01.PB10659	34.1203	1.68725	0.555718	3.03617	0.00239604	0.0162116
F01.PB12357	13.9183	1.67968	0.500541	3.35573	0.000791572	0.00632856
F01.PB1169	181.84	1.67197	0.537695	3.10952	0.00187394	0.0131711
F01.PB11748	7.59121	1.66217	0.607643	2.73544	0.00622968	0.0354779
F01.PB12959	11.7998	1.65955	0.457653	3.62622	0.000287603	0.00262576
F01.PB20387	7.9423	1.65715	0.464156	3.57024	0.000356655	0.00319195
F01.PB10374	5.10491	1.64177	0.561072	2.92613	0.00343207	0.0219135
F01.PB5356	13.8172	1.63331	0.474646	3.44112	0.000579322	0.00485066
F01.PB16082	6.90388	1.61941	0.525219	3.08331	0.00204714	0.0142235
F01.PB22011	16.5495	1.61748	0.569781	2.83878	0.00452868	0.0274896
F01.PB22275	9.5473	1.61145	0.580328	2.77679	0.0054898	0.0321234
F01.PB21153	9.79401	1.61071	0.533349	3.01999	0.00252779	0.016907
F01.PB6920	18.0714	1.6061	0.570496	2.81528	0.00487353	0.0291893
F01.PB1479	34.6999	1.60234	0.462657	3.46334	0.000533522	0.00451516
F01.PB1595	67.8045	1.59374	0.547975	2.90841	0.00363273	0.0228886
F01.PB7543	27.9845	1.59138	0.451478	3.52483	0.000423756	0.00371181
F01.PB606	12.4046	1.58884	0.474453	3.34879	0.000811661	0.00647275
F01.PB12220	4.44829	1.58228	0.598989	2.64158	0.00825205	0.0445023
F01.PB19682	23.2012	1.57656	0.428987	3.67507	0.000237782	0.00222768
F01.PB12536	42.1131	1.56623	0.255681	6.12571	9.02782e-10	2.07983e-08
F01.PB5415	13.1846	1.56323	0.431351	3.62404	0.000290039	0.00264646
F01.PB12847	13.7284	1.55587	0.448857	3.46628	0.000527713	0.00448046
F01.PB2357	6.05852	1.55303	0.54438	2.85284	0.00433307	0.0264961
F01.PB13743	47.8191	1.53424	0.41521	3.69509	0.000219805	0.00207655
F01.PB8368	27.5482	1.53079	0.336377	4.55082	5.34369e-06	7.39296e-05
F01.PB11203	6.05508	1.51412	0.538987	2.8092	0.00496646	0.0296445
F01.PB4224	8.97073	1.50448	0.468343	3.21235	0.00131655	0.00979058
F01.PB20069	6.54424	1.49897	0.55183	2.71637	0.00660027	0.0371852
F01.PB18810	10.9041	1.49788	0.530915	2.82132	0.0047826	0.028743
F01.PB8936	6.29866	1.4947	0.539584	2.7701	0.00560387	0.0326334
F01.PB7924	26.4326	1.49425	0.565354	2.64304	0.0082165	0.0443409
F01.PB12779	19.913	1.48841	0.354299	4.20099	2.65753e-05	0.000316954
F01.PB14695	31.2001	1.48597	0.351647	4.22576	2.3814e-05	0.000287776
F01.PB20434	6.6975	1.48434	0.508811	2.91727	0.00353111	0.0223785
F01.PB22365	54.6761	1.48093	0.447948	3.30603	0.000946295	0.00740719
F01.PB6999	46.2728	1.4747	0.319336	4.61804	3.87391e-06	5.48816e-05
F01.PB17420	448.105	1.47061	0.468317	3.1402	0.00168834	0.012093
F01.PB21554	11.2547	1.46814	0.437375	3.3567	0.000788788	0.00631271
F01.PB15506	39.2666	1.45594	0.479415	3.0369	0.00239025	0.0161931
F01.PB15807	16.8145	1.45269	0.439249	3.30721	0.000942308	0.0073875
F01.PB6249	9.20059	1.44101	0.489028	2.94669	0.00321194	0.0207179
F01.PB16172	6.35051	1.43406	0.513268	2.79399	0.00520628	0.0307153
F01.PB15344	5.56338	1.4336	0.537911	2.66513	0.00769579	0.0421809
F01.PB3598	12.0878	1.42816	0.541134	2.6392	0.00831028	0.0447245
F01.PB4397	566.607	1.42745	0.255831	5.57965	2.41009e-08	4.73544e-07
F01.PB5339	34.9051	1.42169	0.276769	5.13672	2.79578e-07	4.72196e-06
F01.PB17312	13.0772	1.41203	0.53164	2.65599	0.00790771	0.0430728
F01.PB10674	15.0113	1.39651	0.356774	3.91426	9.06815e-05	0.000949475
F01.PB6181	71.245	1.39571	0.513794	2.71648	0.00659798	0.0371852
F01.PB890	14.505	1.39315	0.387404	3.5961	0.000323018	0.0029174
F01.PB16219	8.57976	1.39247	0.484872	2.87184	0.00408094	0.0252681
F01.PB17793	9.30341	1.38436	0.465623	2.97314	0.00294772	0.019314
F01.PB8932	17.0702	1.3762	0.404929	3.39862	0.000677276	0.00554704
F01.PB14009	9.58766	1.37285	0.514882	2.66635	0.00766806	0.0420582
F01.PB18286	11.6354	1.37274	0.421505	3.25676	0.00112694	0.00859132
F01.PB6237	36.1159	1.36683	0.264239	5.17269	2.30744e-07	3.93939e-06
F01.PB21943	23.7366	1.36497	0.29701	4.59568	4.31334e-06	6.03638e-05
F01.PB20561	8.82403	1.35987	0.428467	3.1738	0.00150456	0.0109771
F01.PB15110	58.5176	1.35175	0.439981	3.07229	0.00212422	0.0146428
F01.PB20402	39.9068	1.34374	0.273445	4.9141	8.91931e-07	1.39297e-05
F01.PB21928	6.52197	1.3368	0.489094	2.73321	0.00627206	0.0357063
F01.PB21156	18.8519	1.33293	0.307316	4.33732	1.44228e-05	0.000185076
F01.PB6298	14.2824	1.32795	0.459313	2.89116	0.00383827	0.0239823
F01.PB12458	29.5818	1.32567	0.332868	3.98258	6.81702e-05	0.000737792
F01.PB18956	14.2137	1.32049	0.452444	2.91857	0.00351637	0.0223431
F01.PB18651	9.3393	1.31955	0.428753	3.07764	0.0020865	0.0144333
F01.PB1284	49.706	1.31948	0.497286	2.65335	0.00796964	0.0433353
F01.PB6762	431.216	1.31249	0.359026	3.6557	0.000256479	0.00238583
F01.PB16025	21.4803	1.31132	0.35108	3.73511	0.000187635	0.00180952
F01.PB17019	21.5081	1.30921	0.305246	4.28903	1.79453e-05	0.000223191
F01.PB16456	7.93834	1.3072	0.456997	2.86041	0.004231	0.0260336
F01.PB15566	16.1951	1.30408	0.467835	2.78747	0.00531213	0.0312845
F01.PB5955	71.4185	1.29774	0.235872	5.50189	3.75736e-08	7.17679e-07
F01.PB12501	83.5899	1.2911	0.303283	4.25709	2.07108e-05	0.000253978
F01.PB12849	10.7614	1.27641	0.465688	2.74091	0.00612702	0.0350707
F01.PB14533	19.4921	1.27294	0.392134	3.24618	0.00116966	0.00885282
F01.PB3788	15.3489	1.26154	0.460687	2.73838	0.00617424	0.0352386
F01.PB18756	10.3548	1.26033	0.449029	2.80679	0.00500373	0.029813
F01.PB22043	8.53438	1.25582	0.477855	2.62803	0.00858818	0.045891
F01.PB20172	38.5919	1.25327	0.281317	4.455	8.38931e-06	0.000112318
F01.PB21851	17.4786	1.25009	0.380896	3.28197	0.00103083	0.00795095
F01.PB7420	30.7576	1.23909	0.2875	4.30989	1.63336e-05	0.000205415
F01.PB9076	8.46678	1.23816	0.447765	2.76521	0.00568865	0.0330537
F01.PB11246	23.9838	1.23241	0.286222	4.30578	1.66401e-05	0.000208937
F01.PB1702	42.7371	1.23126	0.375065	3.2828	0.00102782	0.00793165
F01.PB20383	21.2923	1.22619	0.372946	3.28785	0.00100956	0.00781754
F01.PB3696	11.4006	1.21648	0.468614	2.59591	0.00943414	0.0495214
F01.PB8099	8.16679	1.21553	0.465171	2.61308	0.00897301	0.0474167
F01.PB18289	31.4995	1.21451	0.378975	3.20471	0.00135199	0.00999795
F01.PB6841	145.807	1.2066	0.331735	3.63725	0.00027557	0.00253498
F01.PB17143	7.89157	1.19822	0.457679	2.61803	0.00884379	0.0469543
F01.PB20420	42.5115	1.18403	0.261	4.53653	5.71864e-06	7.85653e-05
F01.PB4034	12.2623	1.18191	0.44614	2.64919	0.00806856	0.0437223
F01.PB12636	29.608	1.18096	0.336042	3.51432	0.000440884	0.003849
F01.PB16679	14.0472	1.17502	0.448026	2.62265	0.00872478	0.0464633
F01.PB7623	29.8342	1.15802	0.279055	4.14979	3.32784e-05	0.000386442
F01.PB18906	17.4382	1.15456	0.392912	2.93847	0.00329834	0.0211367
F01.PB3490	27.7693	1.15331	0.349197	3.30275	0.000957409	0.00747985
F01.PB9437	23.2085	1.13655	0.318952	3.56339	0.000366091	0.00326477
F01.PB1495	45.9014	1.13591	0.374709	3.03145	0.00243385	0.016404
F01.PB21979	16.1889	1.13304	0.42001	2.69765	0.00698309	0.0389521
F01.PB6855	601.054	1.13122	0.405476	2.78986	0.00527306	0.031086
F01.PB7586	168.189	1.12794	0.318145	3.54538	0.000392054	0.00346106
F01.PB12766	14.974	1.12698	0.37359	3.01663	0.00255601	0.017074
F01.PB12644	19.8298	1.12312	0.369838	3.03679	0.00239111	0.0161931
F01.PB181	93.5699	1.12168	0.428804	2.61584	0.00890076	0.0471456
F01.PB1498	73.8849	1.11814	0.411321	2.71842	0.00655952	0.0370086
F01.PB12380	90.249	1.11627	0.382305	2.91985	0.003502	0.0222698
F01.PB1278	121.973	1.11608	0.407007	2.74216	0.00610359	0.034962
F01.PB441	21.4032	1.10193	0.410273	2.68583	0.0072349	0.0400788
F01.PB1524	57.1087	1.10037	0.343502	3.2034	0.00135814	0.0100312
F01.PB11877	19.0119	1.08884	0.391384	2.78201	0.00540228	0.0316936
F01.PB1715	33.2692	1.07686	0.411082	2.61958	0.00880386	0.0467896
F01.PB6315	26.7138	1.07099	0.338319	3.16561	0.00154759	0.0112382
F01.PB15913	83.9928	1.06378	0.350584	3.0343	0.00241094	0.0162844
F01.PB6845	406.79	1.05852	0.357765	2.9587	0.00308939	0.0200587
F01.PB11276	11.9286	1.05572	0.403531	2.61621	0.00889126	0.047127
F01.PB4071	61.5954	1.05012	0.236601	4.43835	9.06522e-06	0.000120752
F01.PB14329	11.6884	1.04754	0.380486	2.75316	0.00590235	0.0340693
F01.PB20563	13.0971	1.04146	0.393448	2.64701	0.00812066	0.0439442
F01.PB16041	13.1336	1.03597	0.369165	2.80624	0.00501232	0.0298278
F01.PB18360	63.5733	1.01228	0.348529	2.90444	0.00367911	0.0231624
F01.PB6888	41.6767	1.00104	0.25448	3.93366	8.36615e-05	0.000883013
F01.PB17311	78.2197	1.00097	0.299647	3.34049	0.000836299	0.00664904

## Sheet: 2-4 hepa_vs_ctrl_enrichment
	Term	Adjusted P-value	Term_name	Class					Term	Adjusted P-value	Term_name	Class					Term	Adjusted P-value	Term_name	Class					Term	Adjusted P-value	Term_name	Class					Term	Adjusted P-value	Term_name	Class					Term	Adjusted P-value	Term_name	Class
5	GO:0005975	7.30241e-11	carbohydrate metabolic process	BP				1	GO:0005576	1.93576e-05	extracellular region	CC				22	GO:0008236	1.2461e-11	serine-type peptidase activity	MF				16	ko04142	8.37919e-24	Lysosome	Kegg				6	KOG1366	1.53935e-18	Alpha-macroglobulin	kog				44	PF01549.19	3.35783e-24	ShK domain-like	Pfam
26	GO:0009253	4.98891e-07	peptidoglycan catabolic process	BP				7	GO:0031012	0.000165787	extracellular matrix	CC				11	GO:0004553	3.8775e-10	hydrolase activity, hydrolyzing O-glycosyl compounds	MF				18	ko04512	7.82573e-07	ECM-receptor interaction	Kegg				4	KOG1217	3.09271e-11	Fibrillins and related proteins containing Ca2+-binding EGF-like domains	kog				88	PF10569.4	7.76937e-23	Alpha-macro-globulin thiol-ester bond-forming region	Pfam
24	GO:0008152	2.98276e-06	metabolic process	BP				2	GO:0005615	0.000657301	extracellular space	CC				30	GO:0016798	1.1828e-09	hydrolase activity, acting on glycosyl bonds	MF				7	ko00600	2.82053e-05	Sphingolipid metabolism	Kegg				24	KOG3544	1.59202e-08	Collagens (type IV and type XIII), and related proteins	kog				93	PF13243.1	4.16195e-21	Prenyltransferase-like	Pfam
27	GO:0010951	9.54215e-06	negative regulation of endopeptidase activity	BP				11	GO:0045169	0.00292406	fusome	CC				20	GO:0008233	3.28966e-07	peptidase activity	MF				0	ko00040	3.66622e-05	Pentose and glucuronate interconversions	Kegg				29	KOG3627	6.98203e-08	Trypsin	kog				79	PF07703.9	7.0703e-21	Alpha-2-macroglobulin family N-terminal region	Pfam
11	GO:0006508	5.77607e-05	proteolysis	BP				9	GO:0033181	0.00435747	plasma membrane proton-transporting V-type ATPase complex	CC				24	GO:0008745	4.98891e-07	N-acetylmuramoyl-L-alanine amidase activity	MF				12	ko00980	0.000289298	Metabolism of xenobiotics by cytochrome P450	Kegg				9	KOG1543	1.08614e-07	Cysteine proteinase Cathepsin L	kog				77	PF07678.9	1.83805e-20	A-macroglobulin complement component	Pfam
37	GO:0043170	0.000165787	macromolecule metabolic process	BP				8	GO:0033180	0.00490833	proton-transporting V-type ATPase, V1 domain	CC				1	GO:0003824	9.5673e-07	catalytic activity	MF				4	ko00511	0.000293748	Other glycan degradation	Kegg				26	KOG3568	4.35914e-07	Dopamine beta-monooxygenase	kog				19	PF00207.17	2.38151e-20	Alpha-2-macroglobulin family	Pfam
18	GO:0006952	0.000442539	defense response	BP				12	GO:0071203	0.00490833	WASH complex	CC				29	GO:0016787	1.09926e-06	hydrolase activity	MF				2	ko00480	0.000730761	Glutathione metabolism	Kegg				30	KOG3700	4.85638e-07	Predicted acyltransferase	kog				76	PF07677.9	2.31724e-18	A-macroglobulin receptor	Pfam
1	GO:0001736	0.000635858	establishment of planar polarity	BP				3	GO:0005865	0.00753384	striated muscle thin filament	CC				16	GO:0004866	9.54215e-06	endopeptidase inhibitor activity	MF				8	ko00603	0.000833264	Glycosphingolipid biosynthesis - globo series	Kegg				39	KOG4475	1.19396e-06	FOG: Immunoglobin and related proteins	kog				50	PF01835.14	2.16637e-16	MG2 domain	Pfam
32	GO:0032880	0.000635858	regulation of protein localization	BP				4	GO:0017101	0.00872723	aminoacyl-tRNA synthetase multienzyme complex	CC				37	GO:0043169	5.5968e-05	cation binding	MF				19	ko04972	0.00101629	Pancreatic secretion	Kegg				37	KOG4297	2.37522e-06	C-type lectin	kog				94	PF13249.1	3.83169e-15	Prenyltransferase-like	Pfam
33	GO:0033227	0.000635858	dsRNA transport	BP				5	GO:0030123	0.0270147	AP-3 adaptor complex	CC				31	GO:0019187	0.000635858	beta-1,4-mannosyltransferase activity	MF				20	ko04974	0.00125269	Protein digestion and absorption	Kegg				31	KOG3714	2.38006e-06	Meprin A metalloprotease	kog				9	PF00092.23	1.07783e-11	von Willebrand factor type A domain	Pfam
15	GO:0006730	0.00091671	one-carbon metabolic process	BP				6	GO:0031011	0.0270147	Ino80 complex	CC				21	GO:0008234	0.00122647	cysteine-type peptidase activity	MF				17	ko04145	0.00210453	Phagosome	Kegg				20	KOG2650	1.66361e-05	Zinc carboxypeptidase	kog				85	PF08708.6	2.81276e-11	Primase C terminal 1 (PriCT-1)	Pfam
45	GO:0048667	0.00152441	cell morphogenesis involved in neuron differentiation	BP				0	GO:0000221	0.0313215	vacuolar proton-transporting V-type ATPase, V1 domain	CC				38	GO:0046961	0.00195932	proton-transporting ATPase activity, rotational mechanism	MF				13	ko00982	0.00212026	Drug metabolism - cytochrome P450	Kegg				38	KOG4338	1.66361e-05	Predicted lipoprotein	kog				4	PF00059.16	4.74842e-11	Lectin C-type domain	Pfam
14	GO:0006629	0.002197	lipid metabolic process	BP				10	GO:0044444	0.0313215	cytoplasmic part	CC				5	GO:0004177	0.002197	aminopeptidase activity	MF				5	ko00531	0.00347999	Glycosaminoglycan degradation	Kegg				13	KOG2182	4.58967e-05	Hydrolytic enzymes of the alpha/beta hydrolase fold	kog				27	PF00386.16	6.40692e-11	C1q domain	Pfam
28	GO:0015991	0.00285888	ATP hydrolysis coupled proton transport	BP												7	GO:0004252	0.002197	serine-type endopeptidase activity	MF				14	ko00983	0.00416945	Drug metabolism - other enzymes	Kegg				8	KOG1515	7.92274e-05	Arylacetamide deacetylase	kog				97	PF13519.1	1.30572e-09	von Willebrand factor type A domain	Pfam
2	GO:0001744	0.0030196	optic lobe placode formation	BP												3	GO:0004096	0.0030196	catalase activity	MF				11	ko00830	0.00456028	Retinol metabolism	Kegg				7	KOG1437	0.000114297	Fasciclin and related adhesion glycoproteins	kog				80	PF07974.8	1.69981e-09	EGF-like domain	Pfam
4	GO:0002121	0.0030196	inter-male aggressive behavior	BP												18	GO:0008010	0.0030196	structural constituent of chitin-based larval cuticle	MF				6	ko00590	0.00653823	Arachidonic acid metabolism	Kegg				34	KOG3867	0.000181117	Sulfatase	kog				0	PF00008.22	3.82533e-09	EGF-like domain	Pfam
22	GO:0007299	0.0030196	ovarian follicle cell-cell adhesion	BP												32	GO:0019200	0.0030196	carbohydrate kinase activity	MF				9	ko00770	0.0104404	Pantothenate and CoA biosynthesis	Kegg				23	KOG3515	0.000350949	Predicted transmembrane protein of the immunoglobulin family of cell adhesion molecules	kog				32	PF00629.18	7.87952e-09	MAM domain	Pfam
30	GO:0030720	0.0030196	oocyte localization involved in germarium-derived egg chamber formation	BP												35	GO:0030246	0.00315288	carbohydrate binding	MF				1	ko00260	0.0109876	Glycine, serine and threonine metabolism	Kegg				32	KOG3770	0.000393032	Acid sphingomyelinase and PHM5 phosphate metabolism protein	kog				14	PF00112.18	1.45634e-08	Papain family cysteine protease	Pfam
31	GO:0032507	0.0030196	maintenance of protein location in cell	BP												8	GO:0004364	0.00435747	glutathione transferase activity	MF				15	ko04080	0.0209141	Neuroactive ligand-receptor interaction	Kegg				14	KOG2212	0.000671691	Alpha-amylase	kog				7	PF00089.21	1.97243e-08	Trypsin	Pfam
34	GO:0042248	0.0030196	maintenance of polarity of follicular epithelium	BP												4	GO:0004158	0.00490833	dihydroorotate oxidase activity	MF				10	ko00790	0.0211179	Folate biosynthesis	Kegg				2	KOG1196	0.00101629	Predicted NAD-dependent oxidoreductase	kog				40	PF01082.15	4.62714e-08	Copper type II ascorbate-dependent monooxygenase, N-terminal domain	Pfam
42	GO:0046129	0.0030196	purine ribonucleoside biosynthetic process	BP												13	GO:0004602	0.00490833	glutathione peroxidase activity	MF				3	ko00500	0.0270075	Starch and sucrose metabolism	Kegg				19	KOG2624	0.00101629	Triglyceride lipase-cholesterol esterase	kog				62	PF03712.10	4.62714e-08	Copper type II ascorbate-dependent monooxygenase, C-terminal domain	Pfam
6	GO:0006030	0.00490833	chitin metabolic process	BP												39	GO:0070011	0.0059888	peptidase activity, acting on L-amino acid peptides	MF												36	KOG4291	0.00101629	Mucin/alpha-tectorin	kog				61	PF03351.12	4.43246e-07	DOMON domain	Pfam
8	GO:0006222	0.00490833	UMP biosynthetic process	BP												14	GO:0004818	0.00872723	glutamate-tRNA ligase activity	MF												15	KOG2332	0.00114735	Ferritin	kog				37	PF00759.14	2.00576e-06	Glycosyl hydrolase family 9	Pfam
17	GO:0006898	0.00711378	receptor-mediated endocytosis	BP												15	GO:0004827	0.00872723	proline-tRNA ligase activity	MF												17	KOG2366	0.00125269	Alpha-D-galactosidase (melibiase)	kog				41	PF01400.19	2.27981e-06	Astacin (Peptidase family M12A)	Pfam
9	GO:0006424	0.00872723	glutamyl-tRNA aminoacylation	BP												25	GO:0009045	0.00872723	xylose isomerase activity	MF												12	KOG1695	0.00172368	Glutathione S-transferase	kog				59	PF03051.10	2.27981e-06	Peptidase C1-like family	Pfam
10	GO:0006433	0.00872723	prolyl-tRNA aminoacylation	BP												27	GO:0016740	0.0136384	transferase activity	MF												28	KOG3624	0.00211861	M13 family peptidase	kog				83	PF08246.7	2.34767e-06	Cathepsin propeptide inhibitor domain (I29)	Pfam
20	GO:0007035	0.00872723	vacuolar acidification	BP												26	GO:0016491	0.014651	oxidoreductase activity	MF												25	KOG3567	0.0023389	Peptidylglycine alpha-amidating monooxygenase	kog				99	PF13768.1	3.67402e-06	von Willebrand factor type A domain	Pfam
29	GO:0016325	0.00872723	oocyte microtubule cytoskeleton organization	BP												10	GO:0004518	0.0148628	nuclease activity	MF												5	KOG1285	0.0067653	Beta, beta-carotene 15,15'-dioxygenase and related enzymes	kog				39	PF00884.18	4.0189e-06	Sulfatase	Pfam
35	GO:0042732	0.00872723	D-xylose metabolic process	BP												19	GO:0008172	0.0148628	S-methyltransferase activity	MF												22	KOG3290	0.0067653	Peroxisomal phytanoyl-CoA hydroxylase	kog				48	PF01757.17	4.52325e-06	Acyltransferase family	Pfam
36	GO:0042744	0.00872723	hydrogen peroxide catabolic process	BP												0	GO:0001758	0.0168186	retinal dehydrogenase activity	MF												33	KOG3787	0.0067653	Glutamate/aspartate and neutral amino acid transporters	kog				36	PF00754.20	5.42868e-06	F5/8 type C domain	Pfam
40	GO:0045165	0.00872723	cell fate commitment	BP												12	GO:0004556	0.0168186	alpha-amylase activity	MF												18	KOG2563	0.00721691	Permease of the major facilitator superfamily	kog				18	PF00151.14	6.13712e-06	Lipase	Pfam
41	GO:0045434	0.00872723	negative regulation of female receptivity, post-mating	BP												17	GO:0005216	0.0196125	ion channel activity	MF												35	KOG3882	0.00869405	Tetraspanin family integral membrane protein	kog				67	PF05577.7	6.13712e-06	Serine carboxypeptidase S28	Pfam
43	GO:0046662	0.00872723	regulation of oviposition	BP												36	GO:0032440	0.0217353	2-alkenal reductase [NAD(P)] activity	MF												21	KOG2806	0.0109934	Chitinase	kog				71	PF06080.7	6.13712e-06	Protein of unknown function (DUF938)	Pfam
47	GO:0055114	0.00889855	oxidation-reduction process	BP												33	GO:0020037	0.025711	heme binding	MF												0	KOG0157	0.0134273	Cytochrome P450 CYP4/CYP19/CYP26 subfamilies	kog				89	PF12661.2	7.24132e-06	Human growth factor-like EGF	Pfam
7	GO:0006207	0.0108424	'de novo' pyrimidine nucleobase biosynthetic process	BP												2	GO:0004000	0.0270147	adenosine deaminase activity	MF												11	KOG1651	0.0139331	Glutathione peroxidase	kog				35	PF00745.15	7.46444e-06	Glutamyl-tRNAGlu reductase, dimerisation domain	Pfam
21	GO:0007166	0.0108424	cell surface receptor signaling pathway	BP												9	GO:0004478	0.0270147	methionine adenosyltransferase activity	MF												3	KOG1215	0.0148568	Low-density lipoprotein receptors containing Ca2+-binding EGF-like domains	kog				38	PF00811.13	1.54939e-05	Ependymin	Pfam
48	GO:0071688	0.0121681	striated muscle myosin thick filament assembly	BP												23	GO:0008484	0.0270147	sulfuric ester hydrolase activity	MF												10	KOG1584	0.016107	Sulfotransferase	kog				101	PF15494.1	3.11054e-05	Scavenger receptor cysteine-rich domain	Pfam
39	GO:0044763	0.0141936	single-organism cellular process	BP												28	GO:0016773	0.0382717	phosphotransferase activity, alcohol group as acceptor	MF												1	KOG0255	0.0211179	Synaptic vesicle transporter SVOP and related transporters (major facilitator superfamily)	kog				56	PF02469.17	3.7347e-05	Fasciclin domain	Pfam
0	GO:0000281	0.0148628	mitotic cytokinesis	BP												6	GO:0004180	0.0390601	carboxypeptidase activity	MF												16	KOG2349	0.0224814	Na+:iodide/myo-inositol/multivitamin symporters	kog				55	PF02244.11	4.12723e-05	Carboxypeptidase activation peptide	Pfam
19	GO:0006979	0.0148628	response to oxidative stress	BP												34	GO:0030145	0.0390601	manganese ion binding	MF												27	KOG3587	0.0421842	Galectin, galactose-binding lectin	kog				8	PF00090.14	6.53317e-05	Thrombospondin type 1 domain	Pfam
44	GO:0048513	0.0148628	organ development	BP																																				11	PF00094.20	7.06269e-05	von Willebrand factor type D domain	Pfam
12	GO:0006546	0.0168186	glycine catabolic process	BP																																				69	PF05721.8	7.06269e-05	Phytanoyl-CoA dioxygenase (PhyH)	Pfam
38	GO:0044248	0.0168186	cellular catabolic process	BP																																				53	PF02157.10	7.92274e-05	Mannose-6-phosphate receptor	Pfam
3	GO:0001745	0.0196125	compound eye morphogenesis	BP																																				86	PF09451.5	7.92274e-05	Autophagy-related protein 27	Pfam
25	GO:0009058	0.0196125	biosynthetic process	BP																																				51	PF02057.10	0.000133145	Glycosyl hydrolase family 59	Pfam
13	GO:0006556	0.0270147	S-adenosylmethionine biosynthetic process	BP																																				10	PF00093.13	0.000146335	von Willebrand factor type C domain	Pfam
16	GO:0006811	0.0313215	ion transport	BP																																				30	PF00530.13	0.000184153	Scavenger receptor cysteine-rich domain	Pfam
46	GO:0048812	0.0313215	neuron projection morphogenesis	BP																																				87	PF10138.4	0.000214889	vWA found in TerF C terminus	Pfam
23	GO:0007517	0.0382717	muscle organ development	BP																																				74	PF07645.10	0.000274581	Calcium-binding EGF domain	Pfam
																																								43	PF01510.20	0.000327326	N-acetylmuramoyl-L-alanine amidase	Pfam
																																								34	PF00722.16	0.000366279	Glycosyl hydrolases family 16	Pfam
																																								72	PF06119.9	0.000366279	Nidogen-like	Pfam
																																								92	PF13229.1	0.000366279	Right handed beta helix region	Pfam
																																								49	PF01823.14	0.000410548	MAC/Perforin domain	Pfam
																																								78	PF07690.11	0.000415645	Major Facilitator Superfamily	Pfam
																																								22	PF00246.19	0.000671691	Zinc carboxypeptidase	Pfam
																																								52	PF02065.13	0.000679112	Melibiase	Pfam
																																								91	PF12697.2	0.000703065	Alpha/beta hydrolase family	Pfam
																																								82	PF08240.7	0.000765447	Alcohol dehydrogenase GroES-like domain	Pfam
																																								63	PF04083.11	0.00101629	Partial alpha/beta-hydrolase lipase region	Pfam
																																								81	PF08239.6	0.00101629	Bacterial SH3 domain	Pfam
																																								21	PF00235.14	0.00108188	Profilin	Pfam
																																								58	PF02806.13	0.00108188	Alpha amylase, C-terminal all-beta domain	Pfam
																																								90	PF12695.2	0.00112855	Alpha/beta hydrolase family	Pfam
																																								20	PF00210.19	0.00114735	Ferritin-like domain	Pfam
																																								5	PF00061.18	0.00119941	Lipocalin / cytosolic fatty-acid binding protein family	Pfam
																																								68	PF05649.8	0.00125269	Peptidase family M13	Pfam
																																								42	PF01431.16	0.00211861	Peptidase family M13	Pfam
																																								57	PF02798.15	0.00255263	Glutathione S-transferase, N-terminal domain	Pfam
																																								66	PF05473.7	0.00406033	UL45 protein	Pfam
																																								70	PF05762.9	0.00406033	VWA domain containing CoxE-like protein	Pfam
																																								6	PF00083.19	0.00541384	Sugar (and other) transporter	Pfam
																																								26	PF00375.13	0.0067653	Sodium:dicarboxylate symporter family	Pfam
																																								60	PF03055.10	0.0067653	Retinal pigment epithelial membrane protein	Pfam
																																								45	PF01607.19	0.00686035	Chitin binding Peritrophin-A domain	Pfam
																																								17	PF00149.23	0.00831145	Calcineurin-like phosphoesterase	Pfam
																																								23	PF00255.14	0.00852067	Glutathione peroxidase	Pfam
																																								29	PF00474.12	0.00852067	Sodium:solute symporter family	Pfam
																																								84	PF08659.5	0.00978563	KR domain	Pfam
																																								46	PF01663.17	0.00999543	Type I phosphodiesterase / nucleotide pyrophosphatase	Pfam
																																								96	PF13383.1	0.00999543	Methyltransferase domain	Pfam
																																								98	PF13561.1	0.0102887	Enoyl-(Acyl carrier protein) reductase	Pfam
																																								73	PF07258.9	0.0104404	HCaRG protein	Pfam
																																								28	PF00431.15	0.0108017	CUB domain	Pfam
																																								15	PF00128.19	0.0109934	Alpha amylase, catalytic domain	Pfam
																																								100	PF14670.1	0.0132746	Coagulation Factor Xa inhibitory site	Pfam
																																								1	PF00043.20	0.0147742	Glutathione S-transferase, C-terminal domain	Pfam
																																								33	PF00704.23	0.0173791	Glycosyl hydrolases family 18	Pfam
																																								54	PF02221.10	0.0175721	ML domain	Pfam
																																								16	PF00144.19	0.0211179	Beta-lactamase	Pfam
																																								47	PF01738.13	0.0211179	Dienelactone hydrolase family	Pfam
																																								24	PF00326.16	0.0224814	Prolyl oligopeptidase family	Pfam
																																								31	PF00561.15	0.0233376	alpha/beta hydrolase fold	Pfam
																																								13	PF00107.21	0.027119	Zinc-binding dehydrogenase	Pfam
																																								65	PF05050.7	0.0281985	Methyltransferase FkbM domain	Pfam
																																								95	PF13306.1	0.0281985	Leucine rich repeats (6 copies)	Pfam
																																								64	PF04193.9	0.0282699	PQ loop repeat	Pfam
																																								12	PF00106.20	0.0324727	short chain dehydrogenase	Pfam
																																								3	PF00050.16	0.0336371	Kazal-type serine protease inhibitor domain	Pfam
																																								25	PF00335.15	0.0395996	Tetraspanin family	Pfam
																																								2	PF00046.24	0.0403662	Homeobox domain	Pfam
																																								75	PF07648.10	0.0424759	Kazal-type serine protease inhibitor domain	Pfam

## Sheet: 2-5 musle_vs_ctrl
	baseMean	log2FoldChange	lfcSE	stat	pvalue	padj
F01.PB1195	417.341	12.7243	1.18573	10.7312	7.265e-27	2.38321e-24
F01.PB4398	375.567	12.572	2.71029	4.63863	3.50719e-06	6.60446e-05
F01.PB22406	196.774	11.6395	0.920177	12.6492	1.12983e-36	8.82449e-34
F01.PB12839	274.713	11.6392	1.21173	9.60551	7.57855e-22	1.77576e-19
F01.PB1118	659.694	11.5697	0.841923	13.742	5.68924e-43	8.48318e-40
F01.PB3949	499.203	11.5641	0.898242	12.8741	6.29558e-38	6.45376e-35
F01.PB3822	166.293	11.3967	1.70445	6.68646	2.28633e-11	9.86852e-10
F01.PB1496	157.341	11.3169	2.22631	5.08324	3.71046e-07	8.54761e-06
F01.PB17181	152.742	11.2742	0.936279	12.0415	2.15094e-33	1.25999e-30
F01.PB4699	138.449	11.1324	1.02098	10.9036	1.10743e-27	4.1282e-25
F01.PB17170	129.86	11.04	0.992389	11.1247	9.51094e-29	3.71425e-26
F01.PB6753	128.963	11.03	1.52912	7.2133	5.46122e-13	4.15405e-11
F01.PB15275	176.072	10.9976	0.906124	12.137	6.72494e-34	4.08528e-31
F01.PB995	145.014	10.7175	1.29926	8.24889	1.59867e-16	2.32048e-14
F01.PB13198	98.7399	10.6447	0.929732	11.4492	2.37291e-30	1.14472e-27
F01.PB4981	97.0887	10.6205	0.98815	10.7478	6.06648e-27	2.07297e-24
F01.PB7002	90.4466	10.5182	1.12787	9.32568	1.1027e-20	2.41153e-18
F01.PB14517	84.9394	10.4276	1.47946	7.0482	1.81253e-12	1.09298e-10
F01.PB7121	73.5589	10.2199	0.896359	11.4016	4.10416e-30	1.8699e-27
F01.PB1132	102.534	10.2169	2.75597	3.70719	0.000209573	0.00244765
F01.PB17806	53.7557	9.76758	1.38804	7.03697	1.96468e-12	1.17608e-10
F01.PB8092	51.657	9.70999	2.17985	4.45444	8.41138e-06	0.00014492
F01.PB10720	171.121	9.65124	1.05586	9.14065	6.20809e-20	1.2571e-17
F01.PB3051	65.5841	9.57137	0.940994	10.1716	2.65627e-24	7.14232e-22
F01.PB5414	45.5949	9.53006	0.978628	9.73818	2.07237e-22	5.15014e-20
F01.PB16671	44.4247	9.4925	1.85097	5.12838	2.92242e-07	6.90686e-06
F01.PB2948	42.4203	9.42578	3.3325	2.82844	0.00467758	0.0319275
F01.PB1438	42.4016	9.42513	1.0286	9.16305	5.04506e-20	1.04746e-17
F01.PB78	42.3905	9.42489	1.73583	5.42962	5.64739e-08	1.52099e-06
F01.PB33	69.9967	9.18258	1.15479	7.95175	1.83893e-15	2.35642e-13
F01.PB9923	34.9919	9.14824	0.916996	9.97631	1.93523e-23	5.03836e-21
F01.PB7072	33.6464	9.09131	0.932232	9.75219	1.80525e-22	4.55535e-20
F01.PB4817	33.2109	9.07278	2.23624	4.05715	4.96741e-05	0.00070664
F01.PB7175	32.9578	9.06183	1.46407	6.1895	6.03556e-10	2.19502e-08
F01.PB9627	32.7999	9.05501	1.07051	8.45858	2.70644e-17	4.26837e-15
F01.PB19589	32.5674	9.04478	0.959848	9.42314	4.37797e-21	9.97326e-19
F01.PB716	139.409	9.01446	0.788355	11.4345	2.81072e-30	1.31718e-27
F01.PB22336	109.544	8.99658	1.29919	6.92478	4.36652e-12	2.32532e-10
F01.PB3504	61.1983	8.98588	1.15544	7.77705	7.42361e-15	8.5748e-13
F01.PB133	57.3889	8.89559	1.75877	5.05786	4.23981e-07	9.5787e-06
F01.PB932	351.961	8.8205	0.740538	11.9109	1.03806e-32	5.87113e-30
F01.PB22294	26.4011	8.7417	1.69139	5.16836	2.36159e-07	5.67958e-06
F01.PB245	418.768	8.72636	0.687016	12.7018	5.77613e-37	4.737e-34
F01.PB19501	25.0168	8.66403	0.942192	9.19562	3.72846e-20	7.95294e-18
F01.PB4645	24.7693	8.64994	1.0523	8.22005	2.03416e-16	2.90125e-14
F01.PB4569	24.4603	8.63141	1.06197	8.12772	4.37451e-16	5.97922e-14
F01.PB5964	23.6511	8.58284	1.12323	7.64124	2.15134e-14	2.29132e-12
F01.PB7317	32.5254	8.55801	1.04059	8.22418	1.96527e-16	2.82757e-14
F01.PB1532	22.5981	8.51755	1.19692	7.11625	1.10903e-12	7.3567e-11
F01.PB1890	21.5902	8.45173	1.11701	7.56637	3.83812e-14	3.91012e-12
F01.PB16330	30.0896	8.44548	0.959377	8.80309	1.33095e-18	2.45284e-16
F01.PB8100	21.2059	8.42581	1.05508	7.98592	1.39481e-15	1.80139e-13
F01.PB6915	20.8748	8.40301	1.52644	5.50496	3.69248e-08	1.02132e-06
F01.PB15979	20.3637	8.36708	1.5184	5.51047	3.57886e-08	9.94922e-07
F01.PB20907	20.3244	8.36408	1.0693	7.82201	5.19875e-15	6.45984e-13
F01.PB5920	19.0062	8.26731	1.21453	6.807	9.96533e-12	4.68342e-10
F01.PB7458	18.8099	8.2527	1.09981	7.50375	6.20194e-14	6.01919e-12
F01.PB7775	48.4473	8.17842	1.67225	4.89065	1.00502e-06	2.10797e-05
F01.PB15587	23.0385	8.05597	0.984481	8.18296	2.76957e-16	3.8826e-14
F01.PB7015	22.7563	8.0398	0.952339	8.44216	3.1152e-17	4.86624e-15
F01.PB2711	15.9764	8.01691486c	2.12121	3.77941	0.000157198	0.00192703
F01.PB13990	15.9669	8.01624	0.95319	8.40991	4.10315e-17	6.28971e-15
F01.PB17460	43.9947	8.00593	1.02923	7.77857	7.33484e-15	8.53234e-13
F01.PB7107	15.6627	7.98834	0.930349	8.58638	8.97488e-18	1.5021e-15
F01.PB665	15.0587	7.93179	1.43388	5.5317	3.17146e-08	8.87683e-07
F01.PB17108	21.1357	7.92916	1.28476	6.17172	6.75518e-10	2.44588e-08
F01.PB1807	14.8962	7.91608	1.26716	6.24712	4.18088e-10	1.54796e-08
F01.PB21305	14.8373	7.9108	1.01337	7.8064	5.88426e-15	7.14916e-13
F01.PB2852	20.5473	7.89262	0.976362	8.0837	6.28313e-16	8.4472e-14
F01.PB7209	39.6064	7.88328	1.14117	6.90807	4.91298e-12	2.55009e-10
F01.PB18829	13.5651	7.78125	1.56715	4.96522	6.86244e-07	1.49083e-05
F01.PB14835	13.3246	7.75557	1.16972	6.63029	3.35033e-11	1.40542e-09
F01.PB3474	13.1349	7.73425	1.04368	7.41056	1.25767e-13	1.17206e-11
F01.PB6760	271.45	7.73384	0.818925	9.44389	3.59185e-21	8.29768e-19
F01.PB21025	13.0534	7.72517	1.42573	5.41841	6.01309e-08	1.60892e-06
F01.PB16697	12.8286	7.69993	0.979572	7.8605	3.82604e-15	4.82729e-13
F01.PB3498	12.6914	7.68491	1.42386	5.39724	6.76747e-08	1.79903e-06
F01.PB8798	24.5017	7.65849	1.2441	6.15583	7.46877e-10	2.69237e-08
F01.PB12016	12.4235	7.65457	0.983951	7.77942	7.28574e-15	8.53234e-13
F01.PB1778	23.8309	7.62163	1.16142	6.56233	5.29736e-11	2.16138e-09
F01.PB2225	11.6371	7.56016	1.23378	6.12764	8.9192e-10	3.19416e-08
F01.PB17277	84.0072	7.55533	1.7304	4.36623	1.26411e-05	0.000210071
F01.PB7951	11.3311	7.52157	2.00654	3.74852	0.000177881	0.00214211
F01.PB18156	11.2222	7.50721	1.14839	6.53718	6.26911e-11	2.52644e-09
F01.PB3835	11.2169	7.507	1.36894	5.4838	4.16287e-08	1.14563e-06
F01.PB3330	11.1418	7.49748	1.04155	7.19837	6.09344e-13	4.53479e-11
F01.PB16912	10.7929	7.45089	1.10061	6.76975	1.29004e-11	5.82897e-10
F01.PB18141	10.7333	7.44258	1.12353	6.62429	3.48932e-11	1.45628e-09
F01.PB15522	10.593	7.42483	1.04026	7.13744	9.50851e-13	6.44457e-11
F01.PB4595	10.5444	7.418	1.3305	5.57534	2.47051e-08	7.02276e-07
F01.PB1821	20.1818	7.37912	1.24387	5.9324	2.98535e-09	9.86302e-08
F01.PB22178	10.2267	7.37338	0.981535	7.5121	5.81884e-14	5.71501e-12
F01.PB8621	14.3362	7.3704	1.08564	6.78897	1.12935e-11	5.24748e-10
F01.PB2940	10.165	7.36498	1.29669	5.67985	1.34813e-08	3.99134e-07
F01.PB13156	10.1067	7.35642	1.78033	4.13205	3.59546e-05	0.000531057
F01.PB9980	107.038	7.34628	1.26612	5.80221	6.54478e-09	2.05253e-07
F01.PB7452	10.0219	7.34414	1.06986	6.86455	6.66996e-12	3.33539e-10
F01.PB8763	159.463	7.33235	0.476462	15.3892	1.93544e-53	7.93628e-50
F01.PB1306	871.679	7.32766	1.43758	5.09722	3.44682e-07	7.99643e-06
F01.PB8884	9.43419	7.25763	1.05327	6.89054	5.55828e-12	2.84009e-10
F01.PB3839	13.1561	7.24661	1.27194	5.69728	1.21737e-08	3.64366e-07
F01.PB17720	13.1627	7.24512	1.01292	7.15268	8.5102e-13	5.86489e-11
F01.PB9950	9.35411	7.24486	1.32391	5.47232	4.44179e-08	1.21626e-06
F01.PB16305	9.19963	7.22051	1.28896	5.60183	2.12104e-08	6.08203e-07
F01.PB7489	9.16281	7.21489	1.0332	6.98302	2.88899e-12	1.60628e-10
F01.PB11731	9.12154	7.2091	1.00444	7.17724	7.11328e-13	5.13215e-11
F01.PB13117	8.99649	7.18809	1.17342	6.12575	9.02558e-10	3.22522e-08
F01.PB14066	1699.59	7.18317	0.448821	16.0045	1.18794e-57	1.94846e-53
F01.PB227	39.2677	7.18115	0.82319	8.72356	2.69579e-18	4.70387e-16
F01.PB7401	154.335	7.1743	1.41701	5.063	4.12714e-07	9.40185e-06
F01.PB20539	77.9638	7.16776	0.698183	10.2663	9.99646e-25	2.82693e-22
F01.PB14834	23.7703	7.16386	1.09466	6.54437	5.97456e-11	2.41962e-09
F01.PB7803	171.261	7.15459	0.506835	14.1162	3.01853e-45	4.95099e-42
F01.PB16884	8.71388	7.14274	1.93011	3.7007	0.000215006	0.00249931
F01.PB9311	8.64419	7.13123	1.55632	4.5821	4.60335e-06	8.41741e-05
F01.PB5737	8.54704	7.11396	0.986137	7.21396	5.43466e-13	4.15405e-11
F01.PB11181	8.45437	7.09948	1.18434	5.99447	2.04151e-09	6.8884e-08
F01.PB554	8.30455	7.07312	0.952267	7.42766	1.10534e-13	1.04194e-11
F01.PB12949	8.13008	7.04304	1.24253	5.66831	1.44214e-08	4.24667e-07
F01.PB8882	11.417	7.04049	1.60158	4.39596	1.10282e-05	0.000185904
F01.PB9385	11.2032	7.00787	1.20467	5.81722	5.98326e-09	1.90189e-07
F01.PB16644	7.91891	7.00502	1.28382	5.45638	4.85943e-08	1.31961e-06
F01.PB12040	11.0622	6.99472	1.16045	6.02761	1.66401e-09	5.68608e-08
F01.PB19840	7.64465	6.95336	1.83995	3.77909	0.000157401	0.00192808
F01.PB1405	87.1442	6.91459	0.53879	12.8336	1.06368e-37	1.02626e-34
F01.PB3561	7.43083	6.91306	1.11841	6.18113	6.3644e-10	2.30949e-08
F01.PB8337	33.0133	6.91153	0.789265	8.75692	2.00653e-18	3.56519e-16
F01.PB9749	10.2524	6.8818	1.10999	6.19988	5.65056e-10	2.06415e-08
F01.PB7682	33.5703	6.86325	0.977959	7.01793	2.25184e-12	1.32382e-10
F01.PB12840	7.14072	6.85468	1.60977	4.25817	2.06111e-05	0.000320744
F01.PB15093	7.07631	6.84283	1.2437	5.502	3.75513e-08	1.0369e-06
F01.PB7731	6.93398	6.81313	2.01002	3.38958	0.000699996	0.00680173
F01.PB22377	6.93665	6.81309	1.06958	6.3699	1.89152e-10	7.29992e-09
F01.PB12204	6.92754	6.81131	0.981	6.94323	3.83231e-12	2.06444e-10
F01.PB9161	9.68951	6.80082	0.931168	7.30353	2.80311e-13	2.34574e-11
F01.PB22188	383.055	6.7881	1.06196	6.39202	1.63704e-10	6.36275e-09
F01.PB13523	6.695	6.76265	1.02704	6.58459	4.5613e-11	1.87036e-09
F01.PB9023	6.6732	6.75821	1.12515	6.0065	1.89567e-09	6.43742e-08
F01.PB3841	6.44742	6.70856	1.23856	5.4164	6.08115e-08	1.62448e-06
F01.PB8697	22.6083	6.69847	0.910998	7.35289	1.93963e-13	1.72901e-11
F01.PB15323	6.365	6.69008	1.03317	6.47528	9.46352e-11	3.74026e-09
F01.PB21791	1215.57	6.65686	0.619206	10.7506	5.88528e-27	2.05384e-24
F01.PB8397	66.4134	6.64788	0.511345	13.0008	1.21126e-38	1.32447e-35
F01.PB21362	6.13667	6.63707	1.36294	4.86966	1.11789e-06	2.32982e-05
F01.PB9572	81.2542	6.63479	1.36515	4.86013	1.17311e-06	2.43869e-05
F01.PB20291	6.11678	6.63225	1.77827	3.72961	0.000191779	0.00227765
F01.PB3177	6.09849	6.62718	1.23369	5.37183	7.79432e-08	2.06531e-06
F01.PB1768	8.53529	6.61418	0.96606	6.84655	7.56519e-12	3.68203e-10
F01.PB16880	5.96253	6.59513	0.978751	6.73831	1.60235e-11	7.08401e-10
F01.PB7432	94.2782	6.58602	0.586538	11.2286	2.95001e-29	1.30773e-26
F01.PB2876	5.87854	6.57503	1.89268	3.47394	0.000512884	0.00523155
F01.PB19516	440.662	6.57426	0.607107	10.8288	2.5134e-27	8.96192e-25
F01.PB7957	20.9895	6.57061	0.792323	8.29285	1.10566e-16	1.63378e-14
F01.PB2496	5.72088	6.53632	1.07562	6.07681	1.226e-09	4.29677e-08
F01.PB10690	11.2488	6.52611	0.921137	7.08484	1.39202e-12	8.78151e-11
F01.PB22240	5.59784	6.50458	1.41875	4.58471	4.54608e-06	8.33127e-05
F01.PB11521	7.85439	6.49554	0.939808	6.91156	4.79343e-12	2.50545e-10
F01.PB12953	5.52811	6.48637	1.01561	6.3867	1.69506e-10	6.55717e-09
F01.PB11595	5.52092	6.48451	1.13412	5.71766	1.08003e-08	3.26235e-07
F01.PB12716	5.50103	6.47973	1.16424	5.56565	2.61171e-08	7.37302e-07
F01.PB8262	52.7643	6.46539	0.913476	7.07779	1.46476e-12	9.16985e-11
F01.PB12620	67.2375	6.46529	0.938928	6.88583	5.74535e-12	2.90849e-10
F01.PB10109	25.9541	6.45976	1.13588	5.687	1.2929e-08	3.85565e-07
F01.PB1136	1132.68	6.44916	0.510789	12.6259	1.52054e-36	1.13363e-33
F01.PB21912	7.50298	6.4294	1.05689	6.0833	1.17735e-09	4.14398e-08
F01.PB6124	7.53407	6.42722	1.61754	3.97344	7.08411e-05	0.000961237
F01.PB20535	5.28541	6.42207	1.19996	5.35189	8.70396e-08	2.28786e-06
F01.PB17307	275.301	6.42054	0.946643	6.78243	1.1817e-11	5.41403e-10
F01.PB6787	5.19685	6.39768	1.05209	6.08091	1.19504e-09	4.19724e-08
F01.PB7421	39.3079	6.38264	0.828557	7.70332	1.32579e-14	1.45944e-12
F01.PB13064	5.05539	6.35767	1.50508	4.22412	2.39871e-05	0.000367012
F01.PB7096	7.11876	6.35159	1.21197	5.24071	1.59963e-07	3.95481e-06
F01.PB12053	4.92484	6.31877	1.33059	4.74883	2.04596e-06	4.07254e-05
F01.PB19782	9.73584	6.31318	0.963439	6.55276	5.64835e-11	2.29886e-09
F01.PB15869	6.93145	6.31006	1.00713	6.26542	3.7183e-10	1.38608e-08
F01.PB2064	6.91092	6.30642	0.942554	6.69078	2.21978e-11	9.60654e-10
F01.PB17198	16.8019	6.25364	0.857739	7.29084	3.08026e-13	2.50111e-11
F01.PB18213	4.70032	6.25111	1.03424	6.04413	1.50217e-09	5.17617e-08
F01.PB19335	4.67937	6.24582	1.03959	6.00793	1.87903e-09	6.39417e-08
F01.PB3030	6.59533	6.2378	1.02711	6.07318	1.25402e-09	4.36698e-08
F01.PB15949	31.9333	6.22605	0.801455	7.76843	7.94642e-15	9.05119e-13
F01.PB22401	4.5576	6.20841	1.08945	5.69865	1.20763e-08	3.62761e-07
F01.PB13712	4.53391	6.20044	1.65216	3.75294	0.000174774	0.00211093
F01.PB20112	79.7135	6.19383	0.557549	11.109	1.13368e-28	4.32433e-26
F01.PB16941	33.0508	6.17539	0.885469	6.97415	3.07735e-12	1.69378e-10
F01.PB10263	4.4299	6.16711	1.50168	4.10681	4.01158e-05	0.000584871
F01.PB14416	23.9693	6.15807	0.669686	9.19547	3.73355e-20	7.95294e-18
F01.PB15842	4.38091	6.14952	1.04717	5.87253	4.29194e-09	1.39399e-07
F01.PB3395	23.6148	6.13977	0.802283	7.65287	1.96542e-14	2.12085e-12
F01.PB21064	4.32716	6.1335	1.33493	4.59464	4.33505e-06	8.00716e-05
F01.PB7123	15.4197	6.12682	0.902549	6.78835	1.13421e-11	5.25515e-10
F01.PB12338	6.12989	6.12602	1.22235	5.01167	5.39584e-07	1.19922e-05
F01.PB900	159.026	6.1247	0.460065	13.3127	1.9532e-40	2.66969e-37
F01.PB8950	4.29701	6.12159	1.32068	4.63517	3.56644e-06	6.693e-05
F01.PB2041	4.23395	6.10191	1.27307	4.79307	1.6425e-06	3.32186e-05
F01.PB11351	4.23268	6.1018	1.16516	5.23689	1.63304e-07	4.02785e-06
F01.PB15174	4.16	6.07535	1.07391	5.65724	1.53823e-08	4.49733e-07
F01.PB10745	4.1435	6.07046	1.13213	5.362	8.23039e-08	2.17034e-06
F01.PB4047	4.14307	6.07018	1.25909	4.8211	1.42766e-06	2.91612e-05
F01.PB16992	4.12868	6.06581	1.18234	5.13034	2.89226e-07	6.84544e-06
F01.PB19024	602.662	6.06009	0.419039	14.4619	2.10944e-47	4.32488e-44
F01.PB14463	11.1606	6.03918	0.883855	6.83277	8.32897e-12	3.98285e-10
F01.PB12745	10.9921	6.01812	1.09984	5.47184	4.45393e-08	1.21756e-06
F01.PB12214	3.94925	6.00061	1.65906	3.61688	0.000298178	0.00331928
F01.PB20494	11.4195	5.9987	1.17007	5.12679	2.94726e-07	6.92565e-06
F01.PB16805	3.93338	5.99511	1.37953	4.34575	1.38801e-05	0.000227207
F01.PB8046	5.49234	5.9681	1.26601	4.71409	2.42789e-06	4.71827e-05
F01.PB1452	13.5788	5.95655	1.03275	5.76768	8.03719e-09	2.46865e-07
F01.PB6952	86.8365	5.95151	0.568901	10.4614	1.29911e-25	3.87418e-23
F01.PB3202	3.79044	5.9422	1.69315	3.50956	0.000448849	0.00467727
F01.PB1949	4231.85	5.93796	0.52993	11.2052	3.84549e-29	1.61727e-26
F01.PB8797	47.1483	5.93657	0.529575	11.21	3.64001e-29	1.57114e-26
F01.PB1933	16.8788	5.92699	1.08197	5.47797	4.30235e-08	1.18203e-06
F01.PB9318	47.212	5.92542	0.874956	6.77225	1.26795e-11	5.76093e-10
F01.PB11002	10.2326	5.91815	0.999657	5.92019	3.21576e-09	1.0549e-07
F01.PB2032	3.72515	5.91663	1.04143	5.68125	1.33714e-08	3.96597e-07
F01.PB11769	10.0427	5.89742	0.977796	6.03134	1.6261e-09	5.56813e-08
F01.PB17256	5.22361	5.89489	1.00524	5.86415	4.5144e-09	1.46046e-07
F01.PB7776	3.61036	5.87197	1.11606	5.26132	1.43027e-07	3.5761e-06
F01.PB4408	1813.97	5.85891	0.44971	13.0282	8.45899e-39	1.03916e-35
F01.PB7340	130.318	5.85873	0.476503	12.2953	9.60324e-35	6.05816e-32
F01.PB8263	16.0949	5.85731	0.979643	5.97902	2.24481e-09	7.51417e-08
F01.PB5700	3.57185	5.8566	1.75952	3.32853	0.000873045	0.00817334
F01.PB14130	5.04474	5.84842	1.20617	4.84874	1.24247e-06	2.5731e-05
F01.PB13247	36.0051	5.84777	1.0942	5.34431	9.07605e-08	2.37804e-06
F01.PB7835	39.7028	5.84685	1.11386	5.24919	1.52767e-07	3.79075e-06
F01.PB7550	7.09051	5.84443	1.35406	4.31623	1.58714e-05	0.000255468
F01.PB16815	3.53217	5.83854	1.12219	5.2028	1.9631e-07	4.78436e-06
F01.PB3770	3.50975	5.83079	1.15852	5.03297	4.82935e-07	1.08064e-05
F01.PB9870	18.9921	5.82762	1.16998	4.98098	6.32636e-07	1.37985e-05
F01.PB16445	3.4998	5.82747	1.10173	5.2894	1.22719e-07	3.12552e-06
F01.PB7714	3.49916	5.82708	1.14902	5.07135	3.95007e-07	9.02355e-06
F01.PB494	3.47124	5.81538	1.71089	3.39904	0.000676224	0.00659419
F01.PB236	231.377	5.80576	1.13649	5.10852	3.2469e-07	7.56472e-06
F01.PB11006	7.0016	5.79761	1.60298	3.61678	0.000298294	0.00331928
F01.PB13804	9.41144	5.79034	0.925892	6.25379	4.00603e-10	1.48658e-08
F01.PB8599	23.7261	5.78749	0.893378	6.47822	9.28132e-11	3.67711e-09
F01.PB13936	3.38945	5.78138	1.14983	5.02805	4.95491e-07	1.10723e-05
F01.PB7904	3.38818	5.78026	1.44358	4.00411	6.22513e-05	0.000866027
F01.PB13417	23.7565	5.77903	0.966518	5.97922	2.24202e-09	7.51417e-08
F01.PB14478	3.37273	5.77407	1.47604	3.91188	9.158e-05	0.0012036
F01.PB6018	12.3158	5.77116	1.08138	5.33687	9.45633e-08	2.46979e-06
F01.PB8108	51.336	5.76855	0.74078	7.78713	6.85492e-15	8.14742e-13
F01.PB18604	3.29031	5.73831	1.09149	5.25729	1.46191e-07	3.64411e-06
F01.PB5802	17.718	5.73594	0.773025	7.42011	1.1702e-13	1.09677e-11
F01.PB8469	67.0294	5.72669	0.891032	6.42703	1.30117e-10	5.09905e-09
F01.PB15873	4.64205	5.72633	1.04775	5.46537	4.61936e-08	1.25858e-06
F01.PB12337	6.52858	5.72544	1.02407	5.59086	2.2595e-08	6.44528e-07
F01.PB6584	3.25625	5.72312	1.85779	3.08061	0.00206576	0.0166254
F01.PB14721	157.235	5.71737	0.557481	10.2557	1.11538e-24	3.10077e-22
F01.PB4044	3.2136	5.70288	1.58552	3.59685	0.000322099	0.00353214
F01.PB7928	26.1704	5.69839	0.622785	9.14985	5.70116e-20	1.16888e-17
F01.PB13118	4.54141	5.69095	1.08503	5.24495	1.56327e-07	3.87323e-06
F01.PB11201	3.16409	5.68205	1.42263	3.99405	6.49533e-05	0.000897526
F01.PB9701	3.11299	5.65609	1.25023	4.52402	6.06747e-06	0.000108408
F01.PB16244	3.10241	5.65139	1.13046	4.99918	5.75737e-07	1.27007e-05
F01.PB17787	4.41267	5.65138	1.30202	4.34046	1.42186e-05	0.000231365
F01.PB3414	3.09077	5.64698	1.23233	4.58234	4.59792e-06	8.41686e-05
F01.PB21035	3.08548	5.64485	1.17492	4.80446	1.5517e-06	3.15769e-05
F01.PB15313	3.06814	5.63697	1.73158	3.2554	0.00113234	0.0101027
F01.PB13025	61.7106	5.63268	0.432465	13.0246	8.86979e-39	1.03916e-35
F01.PB3443	4.34271	5.62756	0.994859	5.65664	1.54362e-08	4.50505e-07
F01.PB2080	88.011	5.62541	0.448599	12.54	4.51267e-36	3.21812e-33
F01.PB3274	10.9599	5.62213	0.866861	6.48562	8.8368e-11	3.51799e-09
F01.PB12343	37.2199	5.60665	1.03155	5.43516	5.47459e-08	1.47931e-06
F01.PB6739	2.98719	5.59749	1.13873	4.91556	8.85273e-07	1.88575e-05
F01.PB16505	2.98253	5.59568	1.46403	3.82211	0.000132312	0.00166809
F01.PB20990	41.71	5.58357	0.643367	8.67867	4.00413e-18	6.84123e-16
F01.PB20482	10.408	5.55474	0.92627	5.9969	2.01125e-09	6.80175e-08
F01.PB13411	4.10913	5.54629	1.20655	4.59681	4.29019e-06	7.93509e-05
F01.PB17047	15.9119	5.54484	0.809668	6.84829	7.47365e-12	3.68116e-10
F01.PB7889	2.87747	5.54385	1.31851	4.20462	2.61519e-05	0.000397907
F01.PB9988	40.2082	5.53494	1.04534	5.29487	1.19098e-07	3.04275e-06
F01.PB3621	4.08203	5.53268	1.8514	2.98838	0.00280465	0.0212775
F01.PB13466	36.5337	5.51697	0.493925	11.1697	5.7405e-29	2.29648e-26
F01.PB6948	60.7562	5.51537	0.774404	7.12209	1.06303e-12	7.0877e-11
F01.PB13984	248.344	5.51109	1.493	3.69128	0.000223129	0.0025773
F01.PB11559	2.78215	5.49452	1.28521	4.27519	1.90979e-05	0.000299754
F01.PB18105	2.77686	5.49194	1.18741	4.62515	3.74335e-06	6.9771e-05
F01.PB21186	2.76691	5.48762	1.14787	4.78069	1.74698e-06	3.51582e-05
F01.PB11686	2.76522	5.48668	1.58926	3.45235	0.000555721	0.00559542
F01.PB6741	1861.27	5.48261	1.27427	4.30257	1.68832e-05	0.000269375
F01.PB21629	3.91891	5.47559	1.08198	5.06069	4.17742e-07	9.47691e-06
F01.PB13381	2.74025	5.47449	1.57547	3.47482	0.00051119	0.00521751
F01.PB21496	3.89221	5.46721	1.13952	4.79783	1.60394e-06	3.25189e-05
F01.PB2089	19.0902	5.46522	0.820505	6.6608	2.72348e-11	1.15428e-09
F01.PB10440	2.72089	5.46199	1.93586	2.82148	0.00478023	0.0324257
F01.PB5677	13.2264	5.45413	1.02365	5.3281	9.92428e-08	2.57153e-06
F01.PB20547	12.1499	5.45174	0.814415	6.69405	2.17072e-11	9.44408e-10
F01.PB16675	5.43488	5.44765	1.05503	5.16349	2.4239e-07	5.82091e-06
F01.PB13224	29.9153	5.44722	0.977658	5.57171	2.52256e-08	7.14595e-07
F01.PB688	21.3975	5.44315	0.70059	7.76938	7.88715e-15	9.0465e-13
F01.PB8317	2.68364	5.44204	1.32079	4.1203	3.78379e-05	0.000554123
F01.PB2309	16.2453	5.43839	1.48801	3.65482	0.000257367	0.0029173
F01.PB7635	18.7103	5.43449	0.820861	6.62048	3.58029e-11	1.48668e-09
F01.PB18110	2.66735	5.434	1.12349	4.83672	1.32001e-06	2.72337e-05
F01.PB14236	21.9749	5.41802	0.56054	9.66572	4.21664e-22	1.01708e-19
F01.PB15340	7.33034	5.41554	0.927495	5.83889	5.25485e-09	1.68669e-07
F01.PB9663	22.323	5.41449	0.629064	8.60722	7.48513e-18	1.26568e-15
F01.PB7909	2.62821	5.41418	1.79751	3.01204	0.00259497	0.0199357
F01.PB7749	9.46474	5.41236	1.11083	4.87236	1.10272e-06	2.302e-05
F01.PB18011	12.3276	5.40775	0.772232	7.00276	2.50977e-12	1.43903e-10
F01.PB13819	9.69719	5.39682	0.824826	6.54298	6.03043e-11	2.43623e-09
F01.PB8080	28.27	5.39028	0.956939	5.63284	1.7727e-08	5.13706e-07
F01.PB9879	28.7352	5.38818	0.494373	10.899	1.16515e-27	4.24684e-25
F01.PB12035	9.40012	5.38615	0.835827	6.44409	1.16294e-10	4.57424e-09
F01.PB2748	11.7513	5.38437	0.750243	7.17684	7.13406e-13	5.13215e-11
F01.PB1222	88.1674	5.37143	0.878644	6.11332	9.75795e-10	3.46428e-08
F01.PB16337	2.5515	5.37104	1.11637	4.81118	1.50045e-06	3.0572e-05
F01.PB13900	46.1615	5.36241	0.465081	11.53	9.31025e-31	4.77208e-28
F01.PB7745	8.46095	5.3614	1.95284	2.74544	0.00604307	0.0386427
F01.PB15105	319.686	5.35461	0.923739	5.79667	6.76435e-09	2.10529e-07
F01.PB7751	45.0624	5.35449	0.551933	9.70135	2.97533e-22	7.2838e-20
F01.PB12254	2.51976	5.35334	1.94248	2.75593	0.00585249	0.0377626
F01.PB11542	7.01093	5.34813	0.92241	5.79799	6.71125e-09	2.09274e-07
F01.PB13446	7.06569	5.34688	1.42881	3.74218	0.00018243	0.00218829
F01.PB16441	9.13721	5.3454	0.900656	5.935	2.93837e-09	9.7364e-08
F01.PB10831	9.18312	5.33762	0.875476	6.09681	1.08203e-09	3.81666e-08
F01.PB17027	22.6653	5.33058	0.589548	9.0418	1.54111e-19	3.00921e-17
F01.PB241	75.0533	5.32824	0.496297	10.736	6.89629e-27	2.30843e-24
F01.PB20360	92.1706	5.32047	1.45339	3.66072	0.000251507	0.00286672
F01.PB14245	2.45744	5.31541	1.17179	4.53613	5.72945e-06	0.00010248
F01.PB9744	2.44221	5.30785	1.34812	3.93722	8.24323e-05	0.00109834
F01.PB14215	2.43226	5.30195	1.8754	2.8271	0.00469714	0.0320077
F01.PB22153	3.47369	5.29878	1.10313	4.8034	1.55995e-06	3.16663e-05
F01.PB7431	6.7272	5.2945	1.03614	5.10981	3.22479e-07	7.52389e-06
F01.PB2764	2.41365	5.2913	1.9666	2.69059	0.00713267	0.0437837
F01.PB21201	8.70766	5.27113	0.888559	5.93222	2.98861e-09	9.86302e-08
F01.PB20617	30.6118	5.26941	0.581455	9.06245	1.27548e-19	2.52054e-17
F01.PB8423	3.40542	5.26664	1.07331	4.90692	9.25201e-07	1.95808e-05
F01.PB9628	189.558	5.2658	0.366898	14.3522	1.0318e-46	1.8804e-43
F01.PB6211	2.35302	5.25249	1.1864	4.42725	9.54432e-06	0.000162224
F01.PB14352	2.3526	5.25244	1.23876	4.24008	2.23442e-05	0.000344445
F01.PB14099	2.34244	5.24722	1.1725	4.47523	7.63293e-06	0.000133045
F01.PB15284	135.077	5.24375	0.425878	12.3128	7.73141e-35	5.07242e-32
F01.PB13149	3.33515	5.22016	1.05948	4.92711	8.34545e-07	1.78697e-05
F01.PB12806	79.8063	5.21732	0.347666	15.0067	6.63724e-51	1.5552e-47
F01.PB5709	6.43949	5.21622	0.953743	5.46921	4.52042e-08	1.23368e-06
F01.PB2665	3.27987	5.2123	1.08498	4.80406	1.55476e-06	3.16001e-05
F01.PB8056	3.27391	5.21081	1.02731	5.07229	3.93057e-07	9.00409e-06
F01.PB1103	180.854	5.20394	1.9073	2.72844	0.00636346	0.0402831
F01.PB8788	76.3048	5.195	0.408758	12.7092	5.2556e-37	4.737e-34
F01.PB16052	74.3047	5.19237	0.555997	9.33883	9.74004e-21	2.15887e-18
F01.PB14173	2.24733	5.18687	1.66062	3.12345	0.00178745	0.0147548
F01.PB5385	2.24204	5.18362	1.48234	3.4969	0.00047069	0.00487698
F01.PB15923	2.22659	5.17519	1.20125	4.30818	1.64604e-05	0.000263398
F01.PB3005	2.22045	5.17106	1.46621	3.52683	0.000420569	0.00441907
F01.PB10047	235.818	5.16524	1.7396	2.96922	0.00298557	0.0224512
F01.PB15928	3.17435	5.16416	1.03759	4.97709	6.45479e-07	1.406e-05
F01.PB158	6.38462	5.13614	1.14693	4.47816	7.52903e-06	0.000131794
F01.PB1996	118.728	5.13368	0.478876	10.7203	8.17526e-27	2.62923e-24
F01.PB12558	85.4737	5.12989	0.328951	15.5947	7.91011e-55	4.32472e-51
F01.PB19196	4.3941	5.12018	1.07745	4.75212	2.01292e-06	4.02143e-05
F01.PB8853	4.3646	5.1178	1.00891	5.0726	3.92414e-07	9.00193e-06
F01.PB9952	2.14332	5.11755	1.27297	4.02017	5.81563e-05	0.000814586
F01.PB15679	2.13845	5.11489	1.31819	3.88024	0.000104352	0.00135624
F01.PB13016	7.81025	5.11247	1.02274	4.9988	5.76881e-07	1.27007e-05
F01.PB22732	4.32379	5.10941	1.03967	4.91444	8.90356e-07	1.89411e-05
F01.PB6215	2.11116	5.09863	1.43825	3.54501	0.000392591	0.00415706
F01.PB2756	22.3862	5.09686	0.80224	6.35329	2.10759e-10	8.11471e-09
F01.PB10011	2.10587	5.09488	1.63151	3.1228	0.00179142	0.0147727
F01.PB14300	74.9805	5.09353	1.88571	2.70112	0.00691068	0.0427091
F01.PB3789	6.08195	5.08199	1.01203	5.02155	5.12557e-07	1.1407e-05
F01.PB949	4.23796	5.07492	0.985762	5.14822	2.62976e-07	6.26029e-06
F01.PB7563	4.1895	5.05972	1.18835	4.25776	2.06489e-05	0.000321028
F01.PB13520	2.95029	5.05633	1.07059	4.72293	2.32474e-06	4.54475e-05
F01.PB13291	8.96963	5.05202	1.40903	3.58547	0.000336474	0.00365244
F01.PB10058	2.03868	5.04517	1.31957	3.82333	0.00013166	0.00166243
F01.PB13303	20.0724	5.04486	1.39025	3.62875	0.000284796	0.00319882
F01.PB14959	2.03339	5.04174	1.24358	4.05423	5.02993e-05	0.000713676
F01.PB12829	15.7617	5.03811	1.41219	3.56759	0.000360281	0.00386484
F01.PB4368	5.70598	5.03681	0.900631	5.59253	2.23779e-08	6.39446e-07
F01.PB3391	13.8897	5.0348	1.18587	4.24566	2.17947e-05	0.000336607
F01.PB14967	2.01689	5.0322	1.21987	4.12519	3.70428e-05	0.000544911
F01.PB12334	974.128	5.02725	0.71078	7.07287	1.51766e-12	9.46489e-11
F01.PB21372	2.00715	5.0253	1.62372	3.09493	0.0019686	0.0159609
F01.PB6610	7.58155	5.02068	0.865572	5.80042	6.6149e-09	2.07057e-07
F01.PB20298	9.13223	5.01411	0.862208	5.81544	6.04757e-09	1.91861e-07
F01.PB18952	15.9078	5.01385	0.782277	6.40931	1.46179e-10	5.69507e-09
F01.PB1350	324.983	5.0085	0.700635	7.14852	8.77199e-13	6.02e-11
F01.PB1664	67.6524	5.00444	0.435624	11.488	1.51617e-30	7.53582e-28
F01.PB11454	702.813	4.98089	0.472218	10.5479	5.19642e-26	1.60815e-23
F01.PB5717	13.8324	4.97829	0.872807	5.70377	1.17186e-08	3.53324e-07
F01.PB18266	10.5662	4.97659	0.82213	6.05328	1.41923e-09	4.90067e-08
F01.PB21590	375.223	4.97456	0.643691	7.72819	1.09088e-14	1.22552e-12
F01.PB9924	1.92854	4.96516	1.28447	3.86553	0.000110849	0.00142823
F01.PB20909	6.9241	4.9505	1.00769	4.91273	8.98192e-07	1.90717e-05
F01.PB19140	2.74102	4.94643	1.07779	4.58942	4.44486e-06	8.18234e-05
F01.PB14063	5.29716	4.9256	0.944708	5.21389	1.84919e-07	4.54048e-06
F01.PB15824	52.5303	4.92311	1.11604	4.41122	1.02789e-05	0.000174104
F01.PB3381	2.66766	4.89749	1.11686	4.38505	1.1596e-05	0.00019408
F01.PB4037	9.64029	4.89645	1.33534	3.66681	0.000245591	0.00280514
F01.PB4921	2.65204	4.89461	1.04775	4.67155	2.98931e-06	5.70125e-05
F01.PB10642	2.63046	4.88552	1.09953	4.44327	8.86008e-06	0.000151694
F01.PB10224	1.8184	4.88058	1.25592	3.88605	0.000101888	0.00132738
F01.PB9158	1.81269	4.87696	1.28995	3.78073	0.000156368	0.00191828
F01.PB7484	1.80782	4.87383	1.23983	3.93103	8.45819e-05	0.00112151
F01.PB15544	3.69894	4.86918	1.02432	4.75355	1.99877e-06	3.99802e-05
F01.PB20578	74.5836	4.86698	1.65257	2.94509	0.00322857	0.0239724
F01.PB6832	101.197	4.8633	0.415232	11.7122	1.10328e-31	5.83742e-29
F01.PB12579	6.4238	4.85087	1.03938	4.66709	3.05501e-06	5.81978e-05
F01.PB7992	14.9285	4.84625	0.593694	8.16287	3.27151e-16	4.5474e-14
F01.PB22415	14.0146	4.84185	1.29576	3.73668	0.000186462	0.00222426
F01.PB8923	2.60609	4.82885	1.29737	3.72204	0.000197617	0.00232853
F01.PB21789	3.60551	4.82868	0.99105	4.87229	1.10314e-06	2.302e-05
F01.PB20848	2.52981	4.82161	1.16741	4.13018	3.62479e-05	0.000534657
F01.PB15767	378.151	4.8206	0.672795	7.16503	7.777e-13	5.53087e-11
F01.PB18298	350.849	4.81829	0.567143	8.49572	1.96718e-17	3.13259e-15
F01.PB17344	542.978	4.818	0.912219	5.28163	1.28042e-07	3.25099e-06
F01.PB4069	4.88449	4.81526	1.1409	4.22058	2.43671e-05	0.000372131
F01.PB3238	21.0822	4.81296	1.4785	3.2553	0.00113272	0.0101027
F01.PB6768	534.573	4.79917	0.677034	7.08853	1.35542e-12	8.65043e-11
F01.PB17785	29.1708	4.79915	0.457457	10.4909	9.5084e-26	2.88809e-23
F01.PB12046	6.29624	4.78937	0.898815	5.32854	9.90073e-08	2.56949e-06
F01.PB3346	1.70276	4.78724	1.23139	3.88767	0.000101213	0.00131963
F01.PB17989	1.69768	4.78371	1.29823	3.68481	0.000228876	0.00262887
F01.PB16781	1.69197	4.77941	1.39098	3.436	0.00059037	0.00589006
F01.PB13787	1.69176	4.77912	1.43626	3.32747	0.000876382	0.008199
F01.PB1920	90.3825	4.77765	0.314791	15.1772	5.00468e-52	1.36811e-48
F01.PB15993	1.68626	4.77448	1.62967	2.92972	0.00339272	0.0249204
F01.PB6037	6.36553	4.77373	0.823746	5.79515	6.82619e-09	2.12051e-07
F01.PB19307	42.6896	4.7715	1.27329	3.74739	0.000178685	0.00214868
F01.PB5371	2.43596	4.76844	1.06472	4.47861	7.5132e-06	0.000131658
F01.PB12127	2.40888	4.75479	1.24401	3.82214	0.000132299	0.00166809
F01.PB21636	7.85023	4.75281	0.784552	6.05799	1.37829e-09	4.76934e-08
F01.PB12977	13.7911	4.75218	0.656063	7.24349	4.37284e-13	3.46489e-11
F01.PB20431	7.64487	4.74064	0.858027	5.52505	3.29392e-08	9.18825e-07
F01.PB12771	31.4878	4.73304	0.521586	9.07433	1.1438e-19	2.28787e-17
F01.PB392	24.9289	4.70823	0.714078	6.59344	4.29753e-11	1.76662e-09
F01.PB3426	8.79242	4.70739	0.847642	5.55352	2.79978e-08	7.87683e-07
F01.PB1354	114.512	4.70672	0.308645	15.2497	1.65517e-52	5.42963e-49
F01.PB4407	720.649	4.703	0.548953	8.56722	1.06014e-17	1.73884e-15
F01.PB20011	17.3316	4.70045	1.15085	4.08431	4.42078e-05	0.000636607
F01.PB21738	12.8964	4.69985	1.05493	4.45513	8.38408e-06	0.000144753
F01.PB20971	1.59792	4.69525	1.28945	3.64127	0.000271294	0.00306458
F01.PB10898	1.58776	4.68733	1.48323	3.16022	0.00157649	0.0133408
F01.PB13563	1.58712	4.68704	1.40401	3.33831	0.000842883	0.00794539
F01.PB8240	2.30004	4.68473	1.3449	3.48332	0.000495228	0.00507989
F01.PB8522	1.58247	4.68269	1.66522	2.81206	0.00492256	0.0330924
F01.PB11624	1.58162	4.68215	1.59957	2.92713	0.00342103	0.0250722
F01.PB2747	3.2643	4.67981	1.01411	4.6147	3.93661e-06	7.32066e-05
F01.PB12480	33.7734	4.67031	0.546365	8.54797	1.25275e-17	2.03442e-15
F01.PB10671	4.44863	4.65854	0.959742	4.85395	1.21025e-06	2.50955e-05
F01.PB3447	17.4511	4.63753	0.936833	4.95022	7.41297e-07	1.59773e-05
F01.PB8901	11.0189	4.63048	1.16718	3.96722	7.27162e-05	0.000984068
F01.PB16832	2.2545	4.63015	1.24133	3.73	0.000191482	0.00227765
F01.PB13549	6.06419	4.62429	0.906194	5.10297	3.34358e-07	7.77891e-06
F01.PB22465	26.3368	4.62041	0.703111	6.57138	4.98513e-11	2.03905e-09
F01.PB13612	30.2584	4.61479	0.459649	10.0398	1.01866e-23	2.69484e-21
F01.PB8452	4.40441	4.60826	0.974382	4.72942	2.25163e-06	4.4282e-05
F01.PB22648	1.49899	4.60185	1.40546	3.27428	0.00105931	0.00957292
F01.PB2077	1.48841	4.5933	1.45353	3.16011	0.00157711	0.0133408
F01.PB9375	1.4882	4.59324	1.32685	3.46176	0.000536659	0.00543016
F01.PB5290	1.48778	4.59291	1.32614	3.46336	0.00053348	0.00540465
F01.PB8531	6.66758	4.58847	1.3056	3.51445	0.000440657	0.00460068
F01.PB8216	1.47699	4.58349	1.57345	2.91301	0.00357959	0.0259297
F01.PB3034	1.47678	4.58315	1.631	2.81003	0.00495371	0.0331635
F01.PB21937	3.03323	4.57327	1.06816	4.28142	1.85702e-05	0.000292873
F01.PB2605	3.09856	4.57062	1.182	3.86686	0.000110246	0.00142271
F01.PB18008	3.0387	4.57062	1.18238	3.8656	0.000110815	0.00142823
F01.PB21988	21.8953	4.56456	0.775819	5.88354	4.01595e-09	1.30694e-07
F01.PB1703	33.2077	4.55376	0.611605	7.44559	9.65106e-14	9.15009e-12
F01.PB1029	39.0493	4.53481	0.505954	8.96288	3.163e-19	5.96317e-17
F01.PB10646	5.37058	4.53315	0.845845	5.35931	8.35387e-08	2.19936e-06
F01.PB12101	163.818	4.49854	1.02794	4.37627	1.20727e-05	0.000201346
F01.PB5497	164.683	4.49043	1.58171	2.83898	0.00452577	0.0311374
F01.PB14289	1.37785	4.48289	1.37169	3.26815	0.00108252	0.00971843
F01.PB8605	1.37722	4.48173	1.69675	2.64136	0.00825742	0.048925
F01.PB9758	1.37214	4.47721	1.59902	2.79997	0.00511075	0.033917
F01.PB15542	1.37193	4.4768	1.69188	2.64605	0.0081437	0.0483434
F01.PB16348	2.02406	4.46797	1.19533	3.73787	0.00018559	0.00221767
F01.PB7593	6.46683	4.45848	0.777493	5.73443	9.78397e-09	2.97179e-07
F01.PB17263	155.794	4.44251	0.907539	4.89511	9.82492e-07	2.066e-05
F01.PB22227	33.9235	4.42997	0.6075	7.29214	3.05072e-13	2.50111e-11
F01.PB3046	8.33958	4.4251	0.949904	4.65847	3.18573e-06	6.04772e-05
F01.PB18690	12.1008	4.42498	0.772951	5.72479	1.03563e-08	3.13403e-07
F01.PB12413	45.879	4.42343	0.993024	4.45451	8.40864e-06	0.00014492
F01.PB6844	168.711	4.4217	0.696366	6.34967	2.15773e-10	8.26895e-09
F01.PB4855	12.5463	4.41596	0.63554	6.94836	3.69554e-12	2.00709e-10
F01.PB4420	2642.53	4.40841	0.536533	8.21646	2.09592e-16	2.96356e-14
F01.PB15812	32.3197	4.40087	1.00869	4.36297	1.28306e-05	0.000212573
F01.PB20710	36.3194	4.39407	0.501618	8.75979	1.9562e-18	3.52589e-16
F01.PB16839	78.5285	4.38605	0.280889	15.6149	5.76553e-55	4.32472e-51
F01.PB13101	67.3461	4.3815	0.426328	10.2773	8.91885e-25	2.56644e-22
F01.PB1653	36.5891	4.38014	1.41215	3.10176	0.00192374	0.015667
F01.PB16682	1.28358	4.37841	1.55748	2.81121	0.00493549	0.0331256
F01.PB11242	1.28379	4.37831	1.41015	3.10484	0.00190379	0.0155353
F01.PB8450	1.28379	4.37831	1.41015	3.10484	0.00190379	0.0155353
F01.PB9440	1.87641	4.37757	1.55079	2.82281	0.00476054	0.0323055
F01.PB9408	1.2785	4.37346	1.33736	3.27022	0.00107462	0.00965807
F01.PB21931	1.273	4.36849	1.39108	3.14036	0.00168742	0.0140707
F01.PB21092	44.3296	4.36778	1.4009	3.11783	0.00182191	0.0149939
F01.PB11384	1.26792	4.36326	1.56795	2.78278	0.00538958	0.0352894
F01.PB19214	25.24	4.35832	1.27857	3.40874	0.000652646	0.00641313
F01.PB16709	2.67483	4.35612	1.10524	3.94133	8.10308e-05	0.00108318
F01.PB11666	7.19058	4.35401	0.745532	5.84013	5.21594e-09	1.67749e-07
F01.PB8220	2.64046	4.35087	1.014	4.2908	1.78031e-05	0.000282132
F01.PB21004	9.28911	4.34539	0.779766	5.57268	2.50856e-08	7.11858e-07
F01.PB22266	2.6779	4.34064	1.15044	3.77302	0.000161283	0.00197121
F01.PB18461	4.96615	4.33829	0.840734	5.16012	2.46786e-07	5.90916e-06
F01.PB7020	61.3787	4.33819	0.348614	12.4441	1.5057e-35	1.02902e-32
F01.PB11014	19.9884	4.32723	1.17648	3.67812	0.000234956	0.00269493
F01.PB4393	487.202	4.31719	0.66885	6.45464	1.08476e-10	4.27696e-09
F01.PB2443	479.057	4.30789	0.933481	4.61487	3.93351e-06	7.32066e-05
F01.PB3141	6.71222	4.30638	0.929752	4.63175	3.62582e-06	6.78375e-05
F01.PB10202	1.78634	4.30339	1.1364	3.78687	0.000152558	0.00187724
F01.PB20743	1.79671	4.30314	1.1358	3.78863	0.00015148	0.00186951
F01.PB16343	8.10045	4.27183	0.676033	6.31897	2.6332e-10	1.00208e-08
F01.PB13067	2.49417	4.27141	1.26872	3.3667	0.000760727	0.00729248
F01.PB5499	2.49417	4.27141	1.26872	3.3667	0.000760727	0.00729248
F01.PB12502	16.7004	4.27103	0.980858	4.35438	1.33443e-05	0.000219531
F01.PB15703	29.4163	4.2578	1.38671	3.07042	0.00213755	0.0170967
F01.PB21164	38.3296	4.25682	0.546208	7.7934	6.52284e-15	7.86674e-13
F01.PB16054	1.17894	4.25522	1.56546	2.71819	0.00656392	0.0410921
F01.PB1233	1.16857	4.24457	1.45715	2.91292	0.00358071	0.0259297
F01.PB13153	1.16836	4.24444	1.39623	3.03993	0.00236631	0.0185542
F01.PB14772	5.41187	4.24432	0.975851	4.34935	1.36544e-05	0.000223736
F01.PB9651	36.4257	4.24169	1.41403	2.99972	0.00270225	0.0205863
F01.PB19095	2.49709	4.23967	1.28932	3.28829	0.00100797	0.00917461
F01.PB2912	1.16307	4.23878	1.54228	2.74838	0.00598908	0.0384022
F01.PB12971	3.33691	4.22779	1.23269	3.42972	0.000604214	0.00600262
F01.PB13142	2.4369	4.22477	1.15291	3.66444	0.000247882	0.00282934
F01.PB3383	21.6735	4.2193	1.2049	3.50179	0.000462149	0.00479656
F01.PB6444	2.43648	4.2191	1.11408	3.78707	0.000152434	0.00187724
F01.PB17586	2.43098	4.21646	1.109	3.80202	0.000143522	0.00178338
F01.PB21574	3.47436	4.21543	0.9975	4.22599	2.3789e-05	0.000364321
F01.PB14113	1.72073	4.21439	1.11129	3.79235	0.000149228	0.00184588
F01.PB21484	1.68212	4.21104	1.36625	3.08218	0.00205488	0.0165541
F01.PB21764	29.4504	4.20427	0.398004	10.5634	4.40462e-26	1.38932e-23
F01.PB13086	6.11827	4.20337	1.20599	3.48543	0.000491353	0.00505277
F01.PB6460	3.22758	4.18803	1.12872	3.71043	0.000206909	0.00242062
F01.PB14288	6.45495	4.18299	0.754686	5.54269	2.97866e-08	8.35145e-07
F01.PB437	22.1169	4.1729	0.967513	4.31302	1.61038e-05	0.000258703
F01.PB6827	656.691	4.15209	0.474195	8.75609	2.02148e-18	3.56519e-16
F01.PB15263	38.1753	4.1503	0.615863	6.739	1.59482e-11	7.06979e-10
F01.PB17435	6.18378	4.14078	0.803438	5.15383	2.55219e-07	6.08708e-06
F01.PB11868	1.58764	4.12004	1.19099	3.45934	0.000541497	0.00547235
F01.PB8864	1.06923	4.11472	1.55251	2.65037	0.00804031	0.0479205
F01.PB8234	6.40927	4.11377	0.889191	4.62642	3.72036e-06	6.94443e-05
F01.PB20163	1.57223	4.10868	1.17679	3.49144	0.000480431	0.00495912
F01.PB20425	1.06351	4.10839	1.44632	2.84058	0.0045031	0.0309945
F01.PB14081	1.64255	4.1083	1.2116	3.39082	0.000696847	0.00677918
F01.PB12419	43.0345	4.10725	1.12535	3.64974	0.000262502	0.0029714
F01.PB15247	4.78316	4.10302	1.19567	3.43158	0.000600085	0.00596521
F01.PB11962	1.05822	4.10244	1.53503	2.67255	0.00752775	0.0456958
F01.PB17869	5.05353	4.09784	1.17284	3.49394	0.000475945	0.00492209
F01.PB4223	29.4921	4.09661	0.704987	5.81091	6.21339e-09	1.95985e-07
F01.PB7050	106.058	4.08476	0.365131	11.1871	4.71647e-29	1.93399e-26
F01.PB10146	2.22128	4.07869	1.05973	3.8488	0.000118696	0.00151835
F01.PB16593	2.2107	4.07376	1.03578	3.93304	8.38776e-05	0.00111488
F01.PB9236	2.18828	4.06654	1.34061	3.03334	0.00241862	0.0188571
F01.PB12903	6.45369	4.0624	1.24586	3.26072	0.00111131	0.00994962
F01.PB14287	61.1565	4.0553	1.39087	2.91566	0.00354941	0.0258193
F01.PB1236	42.2552	4.05104	1.06264	3.81224	0.000137714	0.0017269
F01.PB19213	4.82422	4.02883	0.859029	4.68997	2.7324e-06	5.24787e-05
F01.PB15826	2.96636	4.02792	1.04824	3.84256	0.000121757	0.00155293
F01.PB2344	3.89804	4.02767	0.903238	4.45914	8.22898e-06	0.000142225
F01.PB6588	7.5887	4.02448	0.785652	5.12246	3.01568e-07	7.06617e-06
F01.PB8194	3.88809	4.02174	0.880984	4.56505	4.9937e-06	9.05046e-05
F01.PB12511	30.2057	4.01647	0.42904	9.36153	7.85937e-21	1.76588e-18
F01.PB11754	3.94875	4.0091	0.955226	4.19702	2.70455e-05	0.000410742
F01.PB16470	4.87118	4.0079	1.17843	3.40104	0.000671303	0.0065579
F01.PB11096	2.95007	4.00754	1.00854	3.97362	7.07899e-05	0.000961237
F01.PB954	34.8216	4.00718	0.752	5.3287	9.89178e-08	2.56949e-06
F01.PB11432	70.3037	3.99974	0.703122	5.68854	1.28127e-08	3.82794e-07
F01.PB13384	1.47179	3.99801	1.26861	3.15148	0.00162447	0.0136303
F01.PB15684	3.82033	3.99521	1.20462	3.31658	0.000911274	0.00844924
F01.PB1547	22.5817	3.98758	0.775859	5.13956	2.75375e-07	6.52703e-06
F01.PB887	26.5132	3.98132	1.08197	3.67969	0.000233513	0.00268026
F01.PB9296	8.15629	3.97693	0.888376	4.47663	7.58306e-06	0.000132457
F01.PB2737	3.86245	3.97378	1.2131	3.27572	0.00105394	0.0095296
F01.PB21830	4.7773	3.97129	0.888289	4.47072	7.79574e-06	0.000135595
F01.PB15394	3.05612	3.9679	1.06809	3.71496	0.000203237	0.00238276
F01.PB22164	5.42724	3.96691	0.932707	4.25312	2.10815e-05	0.000326206
F01.PB821	35.989	3.95207	0.645764	6.11999	9.35792e-10	3.32947e-08
F01.PB18633	15.2536	3.94774	0.49084	8.04282	8.77934e-16	1.15226e-13
F01.PB11920	17.2116	3.9461	0.437211	9.02561	1.78697e-19	3.44823e-17
F01.PB11535	8.43456	3.94431	1.45328	2.71408	0.00664601	0.0415426
F01.PB4539	25.8832	3.93378	0.572843	6.8671	6.55179e-12	3.28631e-10
F01.PB11318	1.98366	3.90325	1.47322	2.64948	0.00806169	0.048013
F01.PB13059	9.06895	3.89912	0.789494	4.93875	7.86235e-07	1.68793e-05
F01.PB15487	3.74104	3.89783	0.990812	3.93398	8.35503e-05	0.00111143
F01.PB5075	7.21084	3.89756	1.05119	3.70775	0.000209109	0.00244462
F01.PB18994	6.05216	3.89736	0.864549	4.50797	6.54514e-06	0.000115932
F01.PB8114	1.36716	3.89245	1.15928	3.35763	0.000786129	0.00750529
F01.PB10634	2.77641	3.8876	0.990282	3.92575	8.6461e-05	0.00114181
F01.PB12924	4.39208	3.88679	1.12412	3.45763	0.000544958	0.00550056
F01.PB13827	6.95205	3.86513	1.02724	3.76262	0.000168145	0.00203837
F01.PB5786	2.87395	3.8565	1.08716	3.54733	0.000389161	0.00412873
F01.PB6825	86.1605	3.84842	0.392103	9.8148	9.72278e-23	2.49177e-20
F01.PB9982	3.66924	3.84798	0.896661	4.29146	1.77504e-05	0.000281569
F01.PB22181	2.58329	3.84257	1.26685	3.03316	0.00242008	0.0188571
F01.PB4427	45.2839	3.84026	0.745139	5.15375	2.55329e-07	6.08708e-06
F01.PB12541	8.96482	3.83649	1.20735	3.17762	0.0014849	0.0127814
F01.PB18405	13.723	3.83409	0.639637	5.99417	2.04527e-09	6.8884e-08
F01.PB6996	30.9759	3.82924	0.833032	4.59676	4.2912e-06	7.93509e-05
F01.PB4761	6.67652	3.82795	0.833268	4.59389	4.3505e-06	8.02664e-05
F01.PB2095	3.33786	3.79046	0.912531	4.15379	3.27014e-05	0.000488051
F01.PB1537	21.6058	3.78022	1.32358	2.85606	0.00428935	0.0298996
F01.PB8710	4.21404	3.77813	0.814706	4.63742	3.52788e-06	6.62907e-05
F01.PB14007	2.4941	3.77352	1.11987	3.36962	0.000752727	0.00724119
F01.PB20113	9.63742	3.77178	0.569191	6.62657	3.43569e-11	1.43755e-09
F01.PB18563	1.25769	3.7633	1.31855	2.85412	0.00431564	0.0300319
F01.PB13335	2.51522	3.76043	0.970985	3.8728	0.000107594	0.00139286
F01.PB7774	1.2524	3.75845	1.31391	2.86051	0.00422954	0.0296086
F01.PB5220	1.25219	3.75768	1.41983	2.64657	0.00813122	0.0483036
F01.PB9785	7.58587	3.75687	0.651895	5.76299	8.26345e-09	2.5334e-07
F01.PB7182	107.403	3.75372	1.12068	3.34952	0.000809519	0.00768494
F01.PB8898	2.55337	3.75357	0.979012	3.83404	0.000126057	0.00160278
F01.PB9824	4.77846	3.74752	0.865377	4.33051	1.48763e-05	0.000241244
F01.PB13072	4.67312	3.74089	1.00389	3.72638	0.00019425	0.00229545
F01.PB10174	1.85852	3.74046	1.19565	3.12839	0.00175769	0.0145458
F01.PB7158	1.79681	3.73999	1.13067	3.30777	0.000940437	0.00865868
F01.PB6702	3.23213	3.73789	0.906502	4.12342	3.73283e-05	0.000548128
F01.PB13312	26.3198	3.7378	0.366042	10.2114	1.76297e-24	4.81937e-22
F01.PB16772	1.78182	3.73044	1.07664	3.46488	0.000530473	0.00538417
F01.PB1755	75.1831	3.72449	0.637546	5.84193	5.1601e-09	1.66547e-07
F01.PB10700	4.69436	3.71945	0.934068	3.982	6.83389e-05	0.000937203
F01.PB19612	4.67231	3.71065	0.913859	4.06041	4.8986e-05	0.000697456
F01.PB12682	20.3476	3.70573	1.31361	2.82103	0.004787	0.0324448
F01.PB21665	25.1594	3.70487	0.570065	6.49903	8.08392e-11	3.24187e-09
F01.PB9778	6.01311	3.70472	0.865588	4.28	1.8689e-05	0.000294182
F01.PB5924	4.84803	3.70326	0.775629	4.77453	1.80131e-06	3.61629e-05
F01.PB9271	11.4267	3.69164	0.702253	5.25685	1.46545e-07	3.64738e-06
F01.PB3905	28.6569	3.69117	0.658212	5.60787	2.04826e-08	5.89397e-07
F01.PB3809	8.41809	3.68583	0.964703	3.82069	0.000133077	0.00167644
F01.PB17100	46.0728	3.68042	1.37188	2.68275	0.00730197	0.0445671
F01.PB11469	12.2398	3.66827	0.981398	3.7378	0.00018564	0.00221767
F01.PB6273	17.2	3.66559	1.28668	2.84888	0.00438738	0.0303764
F01.PB9261	9.35409	3.66399	0.932839	3.92778	8.57342e-05	0.00113496
F01.PB8886	9.61222	3.66044	1.06883	3.42472	0.000615444	0.00609572
F01.PB7110	56.404	3.65629	0.538657	6.78779	1.13867e-11	5.26099e-10
F01.PB20139	8.121	3.65519	0.797032	4.586	4.5181e-06	8.29853e-05
F01.PB4605	5.86317	3.65487	0.872569	4.18863	2.80647e-05	0.000425431
F01.PB6032	14.7266	3.64237	1.09345	3.33107	0.000865114	0.00811171
F01.PB5173	4.20381	3.64137	1.18223	3.08009	0.00206939	0.0166417
F01.PB6329	1.68688	3.63823	1.09973	3.30829	0.000938673	0.0086495
F01.PB5473	1.17375	3.63808	1.30414	2.78963	0.00527678	0.034731
F01.PB13431	3.94576	3.63707	0.820187	4.43444	9.23134e-06	0.000157366
F01.PB20156	3.04005	3.63691	1.09571	3.31924	0.000902631	0.00839283
F01.PB5781	1.67168	3.63488	1.08276	3.35706	0.000787754	0.00751643
F01.PB11233	1.15855	3.63262	1.26825	2.86428	0.00417954	0.0293337
F01.PB6698	21.6196	3.62856	0.426909	8.49962	1.90216e-17	3.05875e-15
F01.PB10172	4.77995	3.6243	0.831597	4.35825	1.31109e-05	0.000216342
F01.PB12741	22.6263	3.62133	0.641976	5.64091	1.69151e-08	4.91048e-07
F01.PB20633	7.22996	3.61376	0.869533	4.15598	3.23891e-05	0.000484875
F01.PB10640	10.6207	3.6088	0.587545	6.14217	8.13995e-10	2.92788e-08
F01.PB17014	3.83224	3.60202	0.910779	3.95487	7.65757e-05	0.00103035
F01.PB7384	10.2393	3.60011	0.682609	5.27405	1.33448e-07	3.36741e-06
F01.PB16444	3.62672	3.5944	0.964476	3.72679	0.000193933	0.00229335
F01.PB12958	3.65737	3.58627	0.863953	4.151	3.31028e-05	0.000492251
F01.PB15498	3.64675	3.58183	0.905247	3.95674	7.59803e-05	0.00102402
F01.PB13951	58.996	3.57888	1.35279	2.64556	0.00815568	0.048397
F01.PB15629	5.32176	3.57106	0.729328	4.89638	9.76196e-07	2.0554e-05
F01.PB19372	14.3184	3.56954	0.892546	3.99928	6.35359e-05	0.000881655
F01.PB8232	4.45139	3.55535	0.777502	4.57278	4.81288e-06	8.76147e-05
F01.PB20926	137.69	3.54947	0.581794	6.1009	1.05472e-09	3.72833e-08
F01.PB12493	30.2489	3.54846	0.525668	6.75038	1.47459e-11	6.55455e-10
F01.PB6106	10.7379	3.54329	1.2175	2.91029	0.00361092	0.0261254
F01.PB9597	4.2751	3.54326	0.861599	4.11243	3.9152e-05	0.000572345
F01.PB18846	4.88228	3.53736	0.932048	3.79526	0.00014749	0.00182576
F01.PB17625	1.57191	3.52536	1.20395	2.92817	0.00340968	0.0250226
F01.PB8935	6.81578	3.52498	0.696285	5.06255	4.13691e-07	9.41103e-06
F01.PB11612	1.55033	3.51692	1.25071	2.81193	0.00492445	0.0330924
F01.PB21999	24.5204	3.50957	0.582492	6.02508	1.69022e-09	5.7636e-08
F01.PB22349	17.7795	3.50477	1.24383	2.81774	0.00483632	0.0326442
F01.PB8178	6.10991	3.50102	1.06272	3.29439	0.000986349	0.00900284
F01.PB10210	4.91606	3.49742	0.74416	4.69983	2.60382e-06	5.01855e-05
F01.PB2579	6.73514	3.49663	0.928675	3.76518	0.000166426	0.00202052
F01.PB17985	8.25469	3.48681	0.776502	4.49041	7.10867e-06	0.000125103
F01.PB2993	1.04753	3.4774	1.23186	2.82289	0.00475935	0.0323055
F01.PB3942	1.05832	3.4774	1.23119	2.82441	0.00473675	0.0321974
F01.PB3518	1.08424	3.4774	1.22964	2.82798	0.00468431	0.0319569
F01.PB20886	2.07404	3.47675	1.17472	2.95963	0.00308008	0.0230682
F01.PB15364	10.7792	3.47624	1.08023	3.21806	0.0012906	0.0113322
F01.PB6240	1.04203	3.47192	1.27538	2.72226	0.0064838	0.0408301
F01.PB16282	37.3416	3.46658	1.27384	2.72137	0.00650129	0.040856
F01.PB20290	2.07467	3.46582	1.04911	3.30359	0.000954547	0.00876132
F01.PB4012	3.93809	3.46049	1.23418	2.80389	0.00504906	0.0336235
F01.PB10117	3.5402	3.46034	0.87393	3.95952	7.51017e-05	0.00101384
F01.PB12714	3.93375	3.45657	1.12364	3.07623	0.00209635	0.0168138
F01.PB11750	2.07996	3.45342	1.01325	3.40825	0.000653806	0.00641755
F01.PB15090	4.0101	3.44597	0.955281	3.60729	0.000309414	0.00341752
F01.PB6541	4.67304	3.44316	0.777527	4.42835	9.49566e-06	0.000161564
F01.PB9610	2.72502	3.4431	0.923488	3.72836	0.000192726	0.00228403
F01.PB19071	9.8038	3.44291	1.13527	3.03268	0.0024239	0.0188779
F01.PB11943	2.18216	3.43082	1.16504	2.94481	0.00323156	0.0239838
F01.PB10359	28.2145	3.42598	0.620394	5.52226	3.34668e-08	9.31958e-07
F01.PB13952	5.04278	3.40274	0.771177	4.4124	1.0223e-05	0.0001734
F01.PB19830	105.359	3.40005	0.370935	9.16616	4.90151e-20	1.0307e-17
F01.PB4826	11.0298	3.39709	0.484996	7.00437	2.48095e-12	1.4379e-10
F01.PB5034	20.4556	3.39501	0.891963	3.80623	0.000141104	0.00175931
F01.PB11264	51.0485	3.39413	0.683655	4.96468	6.88135e-07	1.49296e-05
F01.PB1273	17.5065	3.38865	0.889088	3.81138	0.000138195	0.00173161
F01.PB12581	25.4368	3.38678	1.19477	2.83468	0.00458711	0.0314539
F01.PB13762	42.5374	3.38642	0.533158	6.35164	2.13037e-10	8.18323e-09
F01.PB19093	23.7361	3.38006	0.444368	7.60644	2.81741e-14	2.94338e-12
F01.PB1304	12.0054	3.37994	0.84799	3.98583	6.7245e-05	0.000922972
F01.PB21960	21.0016	3.37685	0.413914	8.15833	3.39685e-16	4.68194e-14
F01.PB20795	8.24535	3.36808	1.2066	2.79138	0.00524845	0.0346001
F01.PB21371	4.47565	3.3673	0.816899	4.12205	3.75522e-05	0.000550922
F01.PB15406	1.97511	3.36689	1.02174	3.29524	0.000983376	0.0089807
F01.PB22395	1.97532	3.3665	1.01328	3.32239	0.000892511	0.0083176
F01.PB12245	2.62111	3.36055	0.959697	3.50167	0.000462344	0.00479656
F01.PB4436	14.771	3.35043	0.505871	6.62309	3.51762e-11	1.46437e-09
F01.PB17767	11.5932	3.34799	1.23686	2.70685	0.00679252	0.0421532
F01.PB657	22.6281	3.34678	0.347522	9.63041	5.9489e-22	1.41411e-19
F01.PB2476	2.06968	3.34675	1.05413	3.17489	0.00149893	0.0128787
F01.PB13219	2.68236	3.34112	0.936334	3.5683	0.000359305	0.00385941
F01.PB11269	2.48207	3.33424	1.12125	2.97369	0.00294244	0.0221792
F01.PB5508	640.609	3.33387	0.614712	5.42347	5.84518e-08	1.56655e-06
F01.PB16018	11.2904	3.32672	1.18183	2.81488	0.00487956	0.0329089
F01.PB4591	36.0349	3.31886	1.19283	2.78235	0.00539676	0.0353223
F01.PB1485	66.0904	3.30902	0.498569	6.63705	3.20027e-11	1.34592e-09
F01.PB7893	16.5493	3.30596	0.576687	5.73268	9.8858e-09	2.99717e-07
F01.PB5771	5.39773	3.29852	0.946293	3.48573	0.000490803	0.00505029
F01.PB9752	1.35205	3.28716	1.12604	2.91923	0.00350896	0.0256137
F01.PB2763	1.3902	3.2832	1.14164	2.87586	0.0040293	0.028483
F01.PB22174	1.35734	3.2832	1.14246	2.8738	0.00405561	0.0286231
F01.PB19835	5.12467	3.28104	0.656351	4.99892	5.76532e-07	1.27007e-05
F01.PB2003	3.90392	3.28094	0.774134	4.23821	2.25305e-05	0.000346341
F01.PB20896	1.87026	3.27528	1.03882	3.15289	0.00161662	0.0135839
F01.PB6057	6.75023	3.27492	0.704353	4.64955	3.32657e-06	6.30051e-05
F01.PB10365	1.95267	3.26804	1.04931	3.11448	0.00184268	0.0151345
F01.PB14042	82.3465	3.25519	0.277725	11.7209	9.957e-32	5.44382e-29
F01.PB3669	2.3946	3.23938	0.942453	3.43718	0.000587799	0.00587018
F01.PB3074	6.73792	3.23567	1.03309	3.13203	0.00173603	0.0143955
F01.PB13044	2.39088	3.23166	1.10089	2.93551	0.00333001	0.0246031
F01.PB2906	81.9892	3.23063	0.535297	6.03522	1.58747e-09	5.4505e-08
F01.PB3059	10.8674	3.22486	0.619736	5.20359	1.95471e-07	4.77099e-06
F01.PB7531	15.0118	3.22041	0.645088	4.99219	5.96972e-07	1.30903e-05
F01.PB3520	4.54583	3.21963	0.945252	3.40611	0.000658946	0.00645641
F01.PB17862	29.2233	3.21709	0.555667	5.78961	7.05507e-09	2.18334e-07
F01.PB16443	19.6854	3.20926	0.72093	4.45155	8.52508e-06	0.000146641
F01.PB11409	6.77629	3.20723	0.933125	3.43708	0.00058802	0.00587018
F01.PB18153	5.49356	3.20268	0.801388	3.99642	6.43074e-05	0.000891607
F01.PB983	256.417	3.20236	0.801827	3.99383	6.50133e-05	0.000897599
F01.PB12732	5.73893	3.20135	0.902889	3.54567	0.000391613	0.00414937
F01.PB16974	3.59779	3.19752	0.766488	4.17165	3.024e-05	0.000456718
F01.PB21352	2.9126	3.1921	0.861851	3.70378	0.000212414	0.00247796
F01.PB21528	32.1633	3.18521	0.382696	8.32309	8.56995e-17	1.28958e-14
F01.PB6840	102.518	3.18469	0.250713	12.7025	5.72566e-37	4.737e-34
F01.PB3682	4.77178	3.18267	0.685507	4.6428	3.43719e-06	6.48755e-05
F01.PB21986	3.94524	3.17816	0.847697	3.74917	0.000177422	0.00213819
F01.PB7779	2.28908	3.17062	1.08692	2.91706	0.00353348	0.0257457
F01.PB19055	3.43631	3.16702	0.840304	3.7689	0.000163969	0.00199364
F01.PB8764	7.54653	3.16662	0.628112	5.04148	4.61933e-07	1.04075e-05
F01.PB2180	1.77841	3.16616	1.10049	2.87703	0.00401434	0.0284174
F01.PB8298	8.48097	3.16196	0.544667	5.8053	6.42515e-09	2.02275e-07
F01.PB9169	2.27497	3.16195	0.993506	3.18262	0.00145951	0.0126127
F01.PB16775	16.4828	3.15975	0.563751	5.60486	2.08423e-08	5.98696e-07
F01.PB9429	10.9717	3.15582	0.838385	3.76417	0.000167105	0.00202726
F01.PB18412	6.43386	3.14736	1.08719	2.89495	0.00379225	0.0271736
F01.PB12088	2.32391	3.14497	0.932741	3.37175	0.000746929	0.00719385
F01.PB7890	8.68348	3.13695	0.717727	4.37068	1.2386e-05	0.00020604
F01.PB4805	9.63967	3.12764	0.512089	6.10761	1.01133e-09	3.58269e-08
F01.PB3038	42.0213	3.1253	0.372378	8.39284	4.74538e-17	7.20682e-15
F01.PB3519	11.0397	3.1235	0.612455	5.09997	3.39714e-07	7.89232e-06
F01.PB11440	69.1744	3.11987	0.536642	5.8137	6.11081e-09	1.93121e-07
F01.PB3972	25.3991	3.11296	0.658936	4.72422	2.30995e-06	4.52122e-05
F01.PB11348	5.57719	3.1096	0.979576	3.17443	0.00150129	0.0128922
F01.PB2432	10.8176	3.10903	0.664815	4.67653	2.91772e-06	5.59071e-05
F01.PB14657	5.25905	3.10741	0.934999	3.32343	0.000889162	0.00829776
F01.PB3115	3.2831	3.10555	1.14623	2.70935	0.00674146	0.041988
F01.PB21983	22.4728	3.10489	0.454104	6.83741	8.06374e-12	3.91306e-10
F01.PB3769	4.88252	3.09622	0.779237	3.9734	7.08533e-05	0.000961237
F01.PB14569	69.0393	3.09504	0.381155	8.12017	4.65524e-16	6.31035e-14
F01.PB17605	50.7992	3.09489	1.05548	2.93221	0.0033656	0.0247808
F01.PB3464	7.17549	3.09437	0.675571	4.58037	4.64155e-06	8.47781e-05
F01.PB2053	4.71774	3.08992	1.14537	2.69775	0.00698106	0.0430302
F01.PB6316	45.3443	3.08942	0.492515	6.27275	3.54734e-10	1.32536e-08
F01.PB7940	5.29319	3.08565	0.797197	3.87063	0.000108555	0.0014042
F01.PB15688	18.0196	3.08391	0.383438	8.04279	8.78141e-16	1.15226e-13
F01.PB20534	5.09261	3.08213	0.651824	4.72847	2.26214e-06	4.44355e-05
F01.PB14642	2.1684	3.07811	0.980976	3.13781	0.00170217	0.0141721
F01.PB22144	2.19548	3.07784	0.972308	3.1655	0.00154815	0.0131842
F01.PB12694	4.39915	3.07647	0.74666	4.12031	3.7837e-05	0.000554123
F01.PB11776	14.5255	3.06823	0.648239	4.73318	2.21033e-06	4.36793e-05
F01.PB16028	3.4485	3.06625	0.852541	3.59661	0.000322397	0.00353214
F01.PB14851	9.89859	3.0639	0.608465	5.03547	4.76679e-07	1.06956e-05
F01.PB14378	10.7278	3.06066	0.582261	5.25651	1.46817e-07	3.64861e-06
F01.PB3557	2.22876	3.06047	0.977662	3.13039	0.00174573	0.0144554
F01.PB21078	12.3199	3.04939	0.605536	5.03586	4.75702e-07	1.06883e-05
F01.PB18895	17.3436	3.04605	0.51384	5.92802	3.06616e-09	1.00986e-07
F01.PB8711	4.70074	3.04475	0.86819	3.50701	0.000453168	0.00471329
F01.PB13041	5.16458	3.0446	0.888033	3.42847	0.000606984	0.00602648
F01.PB16889	2.26318	3.03861	0.947581	3.2067	0.00134266	0.0117265
F01.PB7845	6.21238	3.03722	0.649723	4.67464	2.94471e-06	5.62271e-05
F01.PB14991	36.9765	3.03624	0.403578	7.5233	5.34126e-14	5.30954e-12
F01.PB15414	15.6122	3.03005	0.415498	7.29258	3.0408e-13	2.50111e-11
F01.PB14227	5.10219	3.02495	0.63984	4.72767	2.27112e-06	4.45586e-05
F01.PB8008	120.117	3.02397	0.508397	5.94805	2.71362e-09	9.04651e-08
F01.PB6133	40.8176	3.01251	0.291459	10.3359	4.8463e-25	1.41945e-22
F01.PB12669	2.60464	3.00532	0.929408	3.23359	0.00122246	0.0108207
F01.PB14119	11.683	3.00477	0.954308	3.14864	0.00164031	0.0137338
F01.PB2872	5.45323	2.99603	0.900426	3.32734	0.000876786	0.008199
F01.PB20435	23.409	2.98825	0.336804	8.87237	7.16024e-19	1.33457e-16
F01.PB12421	266.12	2.97787	0.511466	5.82223	5.8067e-09	1.85656e-07
F01.PB12377	78.2194	2.97205	0.330051	9.00482	2.16022e-19	4.12e-17
F01.PB20610	2.13031	2.96036	0.95826	3.08931	0.00200624	0.016218
F01.PB17177	7.48354	2.95121	0.559462	5.27508	1.32696e-07	3.3536e-06
F01.PB15411	29.6987	2.94505	0.932261	3.15904	0.0015829	0.0133828
F01.PB11513	4.08813	2.94384	0.789387	3.72928	0.000192028	0.00227765
F01.PB9875	4.33679	2.9424	0.835834	3.52032	0.000431031	0.00451946
F01.PB15139	5.50347	2.93745	0.705321	4.1647	3.11765e-05	0.000468704
F01.PB8148	27.2947	2.932	0.354883	8.26188	1.43393e-16	2.09994e-14
F01.PB20343	4.36864	2.92992	1.04177	2.81244	0.00491665	0.0330911
F01.PB8817	12.0086	2.92732	0.487849	6.00047	1.96746e-09	6.66742e-08
F01.PB12555	22.0593	2.91601	0.387911	7.51721	5.5958e-14	5.52906e-12
F01.PB11869	5.67494	2.91398	0.873609	3.33556	0.000851272	0.00801525
F01.PB9584	6.38163	2.9132	0.628199	4.63739	3.52834e-06	6.62907e-05
F01.PB17466	4.75685	2.91149	0.649715	4.48118	7.4232e-06	0.00013022
F01.PB11743	13.4874	2.9091	0.551666	5.2733	1.33989e-07	3.3707e-06
F01.PB11785	6.09923	2.90599	0.961151	3.02345	0.00249913	0.0193535
F01.PB14410	2.86533	2.9035	0.989328	2.93482	0.00333739	0.0246465
F01.PB13081	9.2679	2.89951	0.498698	5.81415	6.09411e-09	1.92965e-07
F01.PB11931	8.06803	2.89602	0.887988	3.26133	0.00110893	0.00993913
F01.PB8315	4.00836	2.89246	0.725366	3.98759	6.67485e-05	0.000918427
F01.PB12830	7.58056	2.88793	0.597158	4.83612	1.32397e-06	2.72811e-05
F01.PB15455	4.75748	2.87434	0.776265	3.70278	0.000213246	0.00248341
F01.PB4389	69.9397	2.87301	0.461272	6.22845	4.71075e-10	1.73631e-08
F01.PB7535	4.9569	2.86213	0.640073	4.47158	7.7645e-06	0.000135195
F01.PB10803	10.2555	2.85946	0.7933	3.60452	0.000312734	0.00344954
F01.PB5384	2.05556	2.85845	1.036	2.75913	0.00579551	0.0374817
F01.PB2019	4.66339	2.85366	0.912642	3.12682	0.0017671	0.0146089
F01.PB20203	6.82384	2.84911	0.57833	4.92645	8.3739e-07	1.79073e-05
F01.PB18488	2.08532	2.83562	0.968599	2.92755	0.00341643	0.0250497
F01.PB21938	1.4515	2.83188	1.06264	2.66495	0.00769992	0.0465132
F01.PB7348	4.52998	2.8298	0.937726	3.01772	0.00254681	0.0196485
F01.PB11057	3.36277	2.82491	0.85858	3.29022	0.0010011	0.00911719
F01.PB19796	8.60048	2.82221	0.802087	3.51859	0.000433853	0.00454119
F01.PB10182	2.99689	2.81965	0.895422	3.14897	0.0016385	0.0137255
F01.PB12927	3.38489	2.81221	0.773614	3.63516	0.000277811	0.00312958
F01.PB19670	6.58608	2.8002	0.950617	2.94567	0.0032226	0.0239661
F01.PB6923	25.0873	2.79911	0.61024	4.58689	4.49892e-06	8.27257e-05
F01.PB10253	1.8657	2.79793	1.02638	2.72601	0.00641054	0.0404873
F01.PB877	16.4167	2.79466	0.708461	3.94469	7.99047e-05	0.00106987
F01.PB18863	2.52576	2.79407	0.873887	3.19729	0.00138724	0.0120772
F01.PB20091	5.90739	2.78943	0.653691	4.26721	1.97934e-05	0.000309487
F01.PB16164	138.491	2.77984	0.775099	3.58644	0.000335229	0.00364134
F01.PB7664	1.9064	2.77609	0.981686	2.82788	0.0046858	0.0319569
F01.PB22020	30.1685	2.76784	0.511976	5.4062	6.43751e-08	1.71688e-06
F01.PB822	18.4601	2.76531	0.561423	4.92553	8.41313e-07	1.79677e-05
F01.PB14054	3.28657	2.75199	0.786486	3.4991	0.000466833	0.00484007
F01.PB14266	2.67281	2.75147	0.948707	2.90023	0.00372893	0.0268254
F01.PB19625	4.44865	2.75136	0.776683	3.54245	0.000396428	0.00418957
F01.PB15329	7.1196	2.74931	0.618668	4.44392	8.83356e-06	0.000151398
F01.PB4280	2.35522	2.74295	0.913228	3.00357	0.00266829	0.0203844
F01.PB8370	2.93171	2.74268	0.878674	3.12139	0.00180002	0.0148212
F01.PB15601	9.3697	2.73668	0.75639	3.61808	0.000296801	0.00330715
F01.PB13981	50.0135	2.73403	0.35735	7.65084	1.99666e-14	2.14047e-12
F01.PB13032	5.02914	2.72843	0.626629	4.35414	1.33593e-05	0.000219558
F01.PB11077	3.5162	2.72192	0.876617	3.10503	0.0019026	0.0155353
F01.PB9287	18.1666	2.72082	0.483356	5.62903	1.8123e-08	5.24257e-07
F01.PB13725	6.38384	2.71444	0.827281	3.28116	0.0010338	0.00936823
F01.PB12818	12.5884	2.71061	0.570551	4.75087	2.0254e-06	4.04144e-05
F01.PB13875	6.95174	2.70451	0.78105	3.46266	0.000534867	0.00541537
F01.PB8829	10.491	2.7043	0.475782	5.68391	1.31648e-08	3.91176e-07
F01.PB5469	2.78664	2.7024	0.85507	3.16044	0.00157531	0.0133408
F01.PB7935	5.61815	2.69102	0.598366	4.49728	6.8828e-06	0.000121389
F01.PB21243	2.15859	2.68472	1.0138	2.64818	0.00809273	0.0481629
F01.PB18082	4.36604	2.68416	0.812665	3.30291	0.000956859	0.00877272
F01.PB17183	1.78909	2.6745	0.952989	2.80643	0.00500937	0.0334919
F01.PB14207	17.6515	2.67439	0.492089	5.43478	5.48631e-08	1.48004e-06
F01.PB9957	20.1396	2.673	0.634322	4.21395	2.50946e-05	0.000382174
F01.PB9098	1.77808	2.67008	0.969988	2.7527	0.00591062	0.0380628
F01.PB13663	12.994	2.66875	0.506159	5.27256	1.34532e-07	3.37917e-06
F01.PB10612	5.29532	2.66743	0.709162	3.76138	0.000168977	0.00204543
F01.PB21399	3.79893	2.66487	0.82824	3.21751	0.00129309	0.0113479
F01.PB17419	1.81555	2.66326	1.00201	2.65791	0.00786258	0.0471899
F01.PB4676	5.52104	2.65981	0.727099	3.65812	0.000254074	0.00289197
F01.PB17986	2.20178	2.65811	0.911269	2.91693	0.0035349	0.0257457
F01.PB21255	83.3072	2.64964	0.612488	4.32603	1.51823e-05	0.000245341
F01.PB10014	18.983	2.64895	0.69237	3.82592	0.000130286	0.00164761
F01.PB4623	27.6223	2.64087	0.463397	5.69895	1.2055e-08	3.62761e-07
F01.PB579	12.6349	2.63928	0.431107	6.12211	9.23466e-10	3.29276e-08
F01.PB14854	9.22964	2.63588	0.740587	3.55918	0.00037201	0.00397506
F01.PB6147	5.14267	2.62335	0.640679	4.09464	4.22827e-05	0.00061157
F01.PB15706	2.86081	2.6178	0.912496	2.86884	0.00411982	0.0290014
F01.PB5822	3.69807	2.61508	0.827939	3.15854	0.00158561	0.0133883
F01.PB10917	7.43882	2.60502	0.692403	3.76229	0.000168367	0.00203955
F01.PB20238	17.4473	2.60374	0.337763	7.70878	1.2703e-14	1.41172e-12
F01.PB21215	2.45694	2.60184	0.903582	2.87948	0.00398336	0.0282225
F01.PB2378	21.8213	2.5952	0.607859	4.26941	1.95988e-05	0.000306736
F01.PB22041	4.13589	2.59052	0.700187	3.69975	0.000215811	0.00250689
F01.PB22085	9.01233	2.58211	0.490699	5.2621	1.42419e-07	3.56634e-06
F01.PB14972	7.34805	2.58132	0.628851	4.10482	4.04637e-05	0.000589419
F01.PB21113	2.05966	2.57959	0.922557	2.79613	0.00517193	0.0342027
F01.PB8557	6.89525	2.57788	0.576644	4.47049	7.80414e-06	0.000135597
F01.PB434	3.39459	2.56872	0.793545	3.23702	0.00120783	0.0107028
F01.PB17854	4.65374	2.56545	0.737385	3.47912	0.000503065	0.00514419
F01.PB20522	14.5899	2.56176	0.689614	3.71477	0.000203387	0.00238283
F01.PB13452	6.77403	2.55717	0.760498	3.36249	0.000772428	0.0073917
F01.PB12990	20.8028	2.55565	0.373127	6.84927	7.42265e-12	3.66706e-10
F01.PB6526	19.5394	2.5326	0.645898	3.92106	8.81621e-05	0.00116147
F01.PB19129	4.72776	2.53083	0.778455	3.25109	0.00114964	0.0102326
F01.PB17807	37.8462	2.52881	0.382644	6.60877	3.87516e-11	1.60506e-09
F01.PB2494	2.17121	2.5247	0.922973	2.7354	0.00623048	0.0395787
F01.PB9578	2.61696	2.52411	0.865889	2.91505	0.00355632	0.0258329
F01.PB9032	9.48249	2.5208	0.56653	4.44955	8.60514e-06	0.000147792
F01.PB9132	4.11888	2.50827	0.673558	3.72391	0.000196164	0.0023164
F01.PB20013	16.9899	2.50347	0.354176	7.06842	1.56702e-12	9.73573e-11
F01.PB5918	6.92238	2.49093	0.789323	3.15578	0.00160069	0.0134777
F01.PB21606	2.44366	2.48826	0.861738	2.88749	0.00388324	0.0277167
F01.PB8515	15.1274	2.48513	0.462717	5.37074	7.84132e-08	2.07441e-06
F01.PB13227	2.86107	2.48264	0.759056	3.27069	0.00107284	0.00965155
F01.PB22324	8.87083	2.47427	0.707935	3.49505	0.000473975	0.00490482
F01.PB5265	20.0021	2.46903	0.465992	5.29843	1.16802e-07	2.98876e-06
F01.PB1227	114.447	2.46875	0.92539	2.66779	0.00763512	0.0461937
F01.PB2212	13.7144	2.46872	0.661078	3.73439	0.000188173	0.00224303
F01.PB13847	2.44325	2.45901	0.90355	2.72149	0.00649875	0.0408557
F01.PB10119	3.36854	2.45702	0.924096	2.65884	0.00784111	0.0471271
F01.PB19715	42.0828	2.45293	0.434319	5.64775	1.62559e-08	4.72847e-07
F01.PB21274	5.1556	2.44806	0.597167	4.09946	4.14119e-05	0.000600034
F01.PB15776	11.6948	2.4448	0.442115	5.5298	3.20603e-08	8.95831e-07
F01.PB9332	112.879	2.43971	0.723491	3.37214	0.000745868	0.00718786
F01.PB5878	3.16979	2.43515	0.720528	3.37968	0.000725709	0.00701833
F01.PB22440	5.70708	2.43412	0.558937	4.35492	1.33118e-05	0.000219218
F01.PB3846	3.65074	2.42996	0.690819	3.5175	0.000435627	0.00455685
F01.PB1998	11.4042	2.42351	0.597761	4.05431	5.0283e-05	0.000713676
F01.PB1620	9.89887	2.42308	0.554993	4.36597	1.26562e-05	0.000210108
F01.PB1831	14.7933	2.42126	0.581676	4.16256	3.14701e-05	0.000472686
F01.PB15968	2.77617	2.41759	0.829755	2.91362	0.00357265	0.0259171
F01.PB7173	6.14662	2.40892	0.857175	2.8103	0.00494947	0.0331487
F01.PB3910	18.9265	2.40495	0.740138	3.24932	0.0011568	0.0102783
F01.PB21169	9.29129	2.40219	0.469087	5.12099	3.03941e-07	7.11161e-06
F01.PB2263	8.95494	2.40116	0.844707	2.8426	0.00447479	0.0308559
F01.PB17651	31.1763	2.40017	0.852505	2.81543	0.00487117	0.0328659
F01.PB12526	17.1585	2.3992	0.83636	2.86862	0.00412265	0.0290089
F01.PB21418	41.796	2.39672	0.372922	6.42687	1.30259e-10	5.09905e-09
F01.PB13908	9.45033	2.39205	0.893593	2.67689	0.00743085	0.0452248
F01.PB8374	5.45692	2.39108	0.74969	3.18942	0.00142557	0.012352
F01.PB21624	10.8293	2.38587	0.626792	3.80649	0.000140954	0.00175931
F01.PB7057	23.0495	2.38195	0.36724	6.48609	8.80949e-11	3.51565e-09
F01.PB11461	669.406	2.37702	0.897852	2.64745	0.00811012	0.0482489
F01.PB21448	23.4459	2.3699	0.674578	3.51316	0.000442807	0.00462018
F01.PB11573	3.05718	2.3664	0.765564	3.09106	0.00199444	0.0161506
F01.PB20276	29.869	2.36423	0.408553	5.78684	7.17217e-09	2.2154e-07
F01.PB22397	18.5831	2.36391	0.351004	6.73472	1.64248e-11	7.24192e-10
F01.PB13236	14.2179	2.36326	0.548529	4.30836	1.64472e-05	0.000263398
F01.PB14931	2.58903	2.3606	0.855924	2.75796	0.0058164	0.0375593
F01.PB12340	3.32032	2.35813	0.895765	2.63253	0.0084752	0.0499498
F01.PB7502	9.03924	2.35753	0.497201	4.74161	2.12023e-06	4.21018e-05
F01.PB4471	11.9198	2.35674	0.669473	3.52028	0.000431084	0.00451946
F01.PB6153	13.2591	2.35602	0.755697	3.11768	0.00182282	0.0149939
F01.PB11025	3.29784	2.35363	0.740071	3.18028	0.00147135	0.0126883
F01.PB16135	26.4196	2.35257	0.378045	6.22298	4.87798e-10	1.79392e-08
F01.PB20147	1.90916	2.34403	0.879184	2.66615	0.00767257	0.046369
F01.PB1460	18.3793	2.33753	0.647668	3.60915	0.000307206	0.00340438
F01.PB4249	24.8029	2.33677	0.856869	2.7271	0.0063893	0.0404042
F01.PB8313	29.3215	2.33633	0.501591	4.65784	3.19543e-06	6.05913e-05
F01.PB14802	10.1252	2.33347	0.525503	4.44046	8.9768e-06	0.000153532
F01.PB19370	2.70395	2.32575	0.797469	2.91641	0.00354079	0.0257772
F01.PB13309	11.7218	2.32517	0.510759	4.55238	5.30413e-06	9.54976e-05
F01.PB4041	5.61532	2.31771	0.563863	4.11042	3.94946e-05	0.000576325
F01.PB1206	153.233	2.31488	0.274679	8.42756	3.52938e-17	5.46122e-15
F01.PB14354	2.67687	2.31365	0.818652	2.82617	0.00471077	0.0320606
F01.PB20181	15.1727	2.31176	0.649668	3.55837	0.00037317	0.00398226
F01.PB15489	9.87233	2.31105	0.557375	4.14631	3.37879e-05	0.000501529
F01.PB16621	6.47051	2.30461	0.528944	4.35701	1.31852e-05	0.00021735
F01.PB13528	5.12904	2.30355	0.595324	3.86941	0.000109101	0.00141014
F01.PB21920	7.91158	2.29777	0.760446	3.02161	0.00251431	0.0194527
F01.PB11690	72.6429	2.29533	0.53084	4.32396	1.53251e-05	0.000247404
F01.PB21512	8.66099	2.29202	0.688889	3.32712	0.000877478	0.0082008
F01.PB10587	15.1969	2.28119	0.647025	3.52566	0.000422437	0.00443586
F01.PB18709	5.43035	2.28086	0.840182	2.71472	0.00663311	0.0414778
F01.PB3678	3.2355	2.27751	0.758762	3.00162	0.00268548	0.0204871
F01.PB13336	8.54812	2.27698	0.527521	4.31637	1.58619e-05	0.000255468
F01.PB8999	8.24762	2.275	0.810666	2.80633	0.00501093	0.0334919
F01.PB16609	5.02444	2.27323	0.687652	3.30578	0.000947127	0.00870295
F01.PB11307	6.49275	2.27202	0.821826	2.76461	0.00569917	0.0369916
F01.PB21197	2.50454	2.27006	0.833902	2.72221	0.00648472	0.0408301
F01.PB16897	6.36587	2.26672	0.515847	4.39417	1.11195e-05	0.000187059
F01.PB9028	2.53803	2.26484	0.820048	2.76184	0.00574762	0.0372177
F01.PB14542	4.29971	2.25232	0.621806	3.62222	0.000292081	0.00326343
F01.PB15179	9.45707	2.24169	0.580537	3.8614	0.000112741	0.00145033
F01.PB13546	4.88305	2.23605	0.64079	3.48952	0.000483897	0.00499175
F01.PB16874	20.6918	2.23293	0.438826	5.08843	3.61036e-07	8.3522e-06
F01.PB1429	31.2162	2.22548	0.472539	4.70963	2.48171e-06	4.80578e-05
F01.PB21329	15.4583	2.22236	0.626309	3.54834	0.000387663	0.00411817
F01.PB3899	5.2581	2.215	0.590367	3.75191	0.000175491	0.00211803
F01.PB3984	11.5112	2.21417	0.51957	4.26155	2.03014e-05	0.000316524
F01.PB14163	19.5413	2.21045	0.449622	4.91625	8.82197e-07	1.88164e-05
F01.PB13258	15.2141	2.20967	0.36392	6.07187	1.26433e-09	4.39353e-08
F01.PB8095	6.3586	2.20932	0.537483	4.11049	3.94829e-05	0.000576325
F01.PB20368	2.88528	2.20873	0.814521	2.7117	0.006694	0.0418107
F01.PB20460	8.45709	2.2017	0.46064	4.77965	1.75598e-06	3.52961e-05
F01.PB5416	11.7754	2.20094	0.713648	3.08408	0.00204186	0.0164654
F01.PB12379	23.9961	2.19544	0.298378	7.35792	1.86792e-13	1.68338e-11
F01.PB16841	2.90386	2.1945	0.76898	2.85377	0.00432032	0.0300373
F01.PB17416	23.4817	2.19288	0.281792	7.78192	7.14297e-15	8.42871e-13
F01.PB18544	6.37036	2.18755	0.606329	3.60786	0.000308737	0.00341233
F01.PB10930	8.63352	2.18471	0.704413	3.10146	0.00192566	0.0156748
F01.PB4151	293.369	2.18341	0.479982	4.54894	5.39171e-06	9.6968e-05
F01.PB19729	33.986	2.18241	0.494756	4.41108	1.02857e-05	0.000174104
F01.PB5218	2.94247	2.17969	0.793792	2.74592	0.00603415	0.0386157
F01.PB11467	5.86808	2.17823	0.75719	2.87673	0.00401815	0.0284321
F01.PB11446	399.699	2.17005	0.278547	7.79061	6.66845e-15	7.98365e-13
F01.PB16453	25.0699	2.16954	0.468952	4.62635	3.72159e-06	6.94443e-05
F01.PB15094	43.5278	2.16605	0.373167	5.80449	6.45623e-09	2.02864e-07
F01.PB17069	17.3406	2.16398	0.379756	5.69834	1.20979e-08	3.62761e-07
F01.PB4799	12.3112	2.16259	0.436106	4.95886	7.09098e-07	1.53641e-05
F01.PB16611	6.28464	2.15828	0.507789	4.25035	2.13438e-05	0.000329954
F01.PB21454	4.88194	2.15737	0.666445	3.23713	0.00120737	0.0107028
F01.PB18313	29.5722	2.15646	0.301383	7.1552	8.3551e-13	5.8068e-11
F01.PB10502	10.5431	2.15135	0.507727	4.23722	2.26306e-05	0.000347554
F01.PB12345	374.555	2.14414	0.25825	8.30258	1.01873e-16	1.51902e-14
F01.PB15871	2.7469	2.14324	0.756964	2.83137	0.00463496	0.0317025
F01.PB21219	9.69334	2.14121	0.572199	3.74207	0.000182513	0.00218829
F01.PB14745	3.89648	2.13729	0.636344	3.35871	0.000783078	0.00748408
F01.PB20692	25.9101	2.13671	0.429477	4.97513	6.52033e-07	1.41839e-05
F01.PB20986	3.89532	2.13439	0.719262	2.96747	0.00300264	0.022539
F01.PB11401	7.79885	2.13142	0.505187	4.21906	2.45318e-05	0.000373951
F01.PB17166	12.8012	2.13084	0.363145	5.86773	4.41807e-09	1.43212e-07
F01.PB2326	12.2722	2.13011	0.516446	4.12455	3.71463e-05	0.000545945
F01.PB13090	4.71956	2.12778	0.606608	3.50767	0.000452054	0.00470469
F01.PB8973	2.78182	2.12706	0.754053	2.82084	0.00478984	0.0324506
F01.PB4787	236.171	2.12695	0.443355	4.7974	1.60737e-06	3.25483e-05
F01.PB18023	6.15258	2.12359	0.573479	3.70299	0.000213072	0.00248341
F01.PB15004	4.4804	2.11978	0.584494	3.62669	0.000287074	0.00321625
F01.PB20872	8.19677	2.11355	0.46298	4.56511	4.99222e-06	9.05046e-05
F01.PB7155	24.7816	2.11104	0.304061	6.9428	3.84404e-12	2.06444e-10
F01.PB8474	13.3464	2.1102	0.525854	4.01291	5.9976e-05	0.000837927
F01.PB19404	8.42136	2.10555	0.693763	3.03498	0.00240556	0.0188001
F01.PB20376	3.16624	2.10068	0.691573	3.03753	0.00238524	0.0186654
F01.PB17139	5.19385	2.09971	0.686804	3.05722	0.00223399	0.0176843
F01.PB4695	6.0311	2.09805	0.780328	2.68868	0.00717349	0.0439356
F01.PB18781	11.4291	2.09725	0.662106	3.16755	0.00153728	0.0131052
F01.PB20334	5.99046	2.09407	0.522522	4.00762	6.13332e-05	0.000854704
F01.PB2295	178.002	2.09322	0.423613	4.94136	7.75804e-07	1.66772e-05
F01.PB2250	12.9568	2.09084	0.431377	4.84689	1.25411e-06	2.59394e-05
F01.PB5814	3.43982	2.09006	0.693743	3.01273	0.00258912	0.0199094
F01.PB19494	6.93848	2.08193	0.509858	4.08335	4.43914e-05	0.000638474
F01.PB4004	29.4382	2.07709	0.330319	6.28814	3.21284e-10	1.20865e-08
F01.PB3629	9.95975	2.07414	0.440671	4.70678	2.51661e-06	4.86189e-05
F01.PB21086	4.07067	2.06798	0.674375	3.06652	0.00216567	0.0172769
F01.PB17942	49.3354	2.06473	0.510894	4.04141	5.31301e-05	0.000751241
F01.PB22096	7.06902	2.06258	0.737501	2.79672	0.00516245	0.0341705
F01.PB22387	5.05707	2.05801	0.617514	3.33274	0.000859967	0.00808319
F01.PB21216	6.15685	2.0572	0.765682	2.68676	0.00721483	0.0441065
F01.PB13248	9.27455	2.05617	0.523016	3.93137	8.44637e-05	0.00112126
F01.PB16882	19.0586	2.04982	0.307043	6.676	2.45551e-11	1.04884e-09
F01.PB19440	38.8586	2.04208	0.261236	7.81701	5.40944e-15	6.62132e-13
F01.PB16640	31.5182	2.04191	0.600697	3.39923	0.000675747	0.00659345
F01.PB12531	9.09791	2.03358	0.545522	3.72778	0.000193176	0.00228771
F01.PB14032	3.04736	2.03242	0.692835	2.93348	0.0033519	0.0247092
F01.PB4385	126.276	2.0314	0.67291	3.01883	0.00253756	0.0195864
F01.PB9397	16.9738	2.02688	0.423326	4.78798	1.68468e-06	3.40298e-05
F01.PB13078	6.08511	2.02395	0.531812	3.80577	0.000141367	0.00175931
F01.PB19387	3.37463	2.0139	0.703797	2.86148	0.00421669	0.0295439
F01.PB9145	7.67505	2.01333	0.459989	4.37691	1.20372e-05	0.000201053
F01.PB19349	6.75759	2.01236	0.509655	3.94847	7.86511e-05	0.00105481
F01.PB6615	23.4378	2.0119	0.704142	2.85724	0.00427347	0.029827
F01.PB6580	6.1381	2.00518	0.516085	3.88537	0.000102172	0.00133002
F01.PB10477	4.65476	2.00308	0.580417	3.4511	0.000558305	0.00561455
F01.PB18045	3.74221	2.00053	0.721124	2.77419	0.00553398	0.0360478
F01.PB21294	27.6575	1.99897	0.359355	5.56267	2.65682e-08	7.48747e-07
F01.PB6850	63.5587	1.99236	0.316697	6.29107	3.15285e-10	1.19155e-08
F01.PB13421	4.12996	1.99051	0.674275	2.95207	0.00315646	0.0235329
F01.PB7565	10.8208	1.98925	0.74705	2.66281	0.00774913	0.0466842
F01.PB2116	19.4402	1.98797	0.316728	6.27659	3.46081e-10	1.29599e-08
F01.PB15764	8.13252	1.9878	0.451841	4.39933	1.08584e-05	0.000183397
F01.PB19249	10.0481	1.98162	0.526174	3.7661	0.00016582	0.00201465
F01.PB11818	4.18044	1.98061	0.693255	2.85697	0.004277	0.029839
F01.PB13008	15.2489	1.97979	0.333168	5.94232	2.81016e-09	9.34934e-08
F01.PB21160	6.6695	1.97794	0.552401	3.58063	0.000342769	0.00371095
F01.PB1296	31.6074	1.97508	0.288067	6.85632	7.06556e-12	3.50119e-10
F01.PB20154	9.04005	1.96671	0.715898	2.7472	0.00601071	0.0384808
F01.PB3776	17.8642	1.96639	0.494569	3.97597	7.00926e-05	0.000958271
F01.PB11659	24.379	1.94803	0.541925	3.59465	0.000324825	0.00355422
F01.PB4793	5.93211	1.94714	0.637734	3.05322	0.002264	0.017888
F01.PB2644	120.818	1.94583	0.436101	4.46188	8.12442e-06	0.000140863
F01.PB21743	10.0906	1.94025	0.64584	3.00423	0.00266255	0.02035
F01.PB986	4.2691	1.93977	0.613141	3.16366	0.00155799	0.0132336
F01.PB9312	29.3626	1.9321	0.4793	4.03109	5.55187e-05	0.000782318
F01.PB3805	92.6078	1.93138	0.457633	4.22037	2.439e-05	0.000372135
F01.PB8340	3.98294	1.93087	0.702841	2.74724	0.00600993	0.0384808
F01.PB7174	4.66388	1.92911	0.619189	3.11555	0.00183605	0.0150876
F01.PB7706	52.6337	1.92883	0.395825	4.87292	1.0996e-06	2.30047e-05
F01.PB13691	3.65901	1.9282	0.694886	2.77485	0.0055228	0.0359892
F01.PB20961	2.99916	1.92529	0.721443	2.66866	0.00761535	0.0460911
F01.PB6731	49.4215	1.92467	0.405495	4.74647	2.06995e-06	4.11531e-05
F01.PB22215	3.30238	1.92446	0.715072	2.69128	0.00711786	0.0437323
F01.PB9290	16.1148	1.92437	0.539399	3.56762	0.000360242	0.00386484
F01.PB22298	30.0373	1.91704	0.416497	4.60278	4.16895e-06	7.7352e-05
F01.PB18609	3.36384	1.90623	0.683608	2.78848	0.00529559	0.034813
F01.PB9186	4.06594	1.90527	0.641699	2.9691	0.00298675	0.0224512
F01.PB18445	3.42403	1.90465	0.675702	2.81877	0.00482082	0.0326201
F01.PB7596	10.7612	1.89192	0.558269	3.3889	0.000701746	0.0068147
F01.PB3754	14.2854	1.89139	0.584896	3.23372	0.00122188	0.0108207
F01.PB15525	3.10892	1.88802	0.66562	2.83649	0.00456127	0.031316
F01.PB5733	2.79746	1.87677	0.70268	2.67088	0.00756533	0.04589
F01.PB14757	41.1725	1.8737	0.308422	6.07511	1.23903e-09	4.33258e-08
F01.PB14372	33.6419	1.87243	0.430131	4.35317	1.34182e-05	0.000220306
F01.PB411	3.52455	1.87047	0.689988	2.71087	0.00671063	0.0418668
F01.PB6034	2.83691	1.86904	0.70915	2.6356	0.00839882	0.0495708
F01.PB15882	3.52208	1.86857	0.671957	2.78079	0.00542272	0.0354215
F01.PB971	7.09261	1.86403	0.514912	3.62009	0.000294502	0.00328377
F01.PB22111	59.1274	1.86364	0.333859	5.58212	2.37605e-08	6.76597e-07
F01.PB8585	3.92309	1.85939	0.682067	2.72611	0.0064085	0.0404873
F01.PB14495	17.265	1.85624	0.622279	2.98297	0.00285462	0.0215787
F01.PB12550	11.4154	1.84661	0.454721	4.06098	4.88665e-05	0.000696359
F01.PB11765	6.13604	1.84	0.557392	3.30109	0.000963117	0.00882023
F01.PB13461	6.65736	1.83637	0.549808	3.34001	0.000837745	0.00791971
F01.PB17161	4.39253	1.82964	0.605933	3.01953	0.00253163	0.019559
F01.PB19105	4.03749	1.82721	0.629847	2.90104	0.00371929	0.0267678
F01.PB15316	45.3676	1.82326	0.315917	5.77132	7.86538e-09	2.42041e-07
F01.PB12653	6.96605	1.82204	0.597211	3.05091	0.00228148	0.0180081
F01.PB12381	26.6081	1.82176	0.26608	6.84667	7.55893e-12	3.68203e-10
F01.PB20297	16.2222	1.8217	0.455298	4.00112	6.30422e-05	0.000875544
F01.PB10422	20.1966	1.8208	0.330533	5.50868	3.61529e-08	1.00335e-06
F01.PB19425	14.9336	1.81895	0.606087	3.00113	0.00268982	0.0205107
F01.PB4426	44.6494	1.81697	0.385179	4.71719	2.39122e-06	4.65253e-05
F01.PB1759	7.62586	1.80712	0.486767	3.7125	0.00020522	0.00240258
F01.PB1789	8.35873	1.80614	0.500544	3.60834	0.00030816	0.00341056
F01.PB22219	32.9964	1.80545	0.304623	5.92685	3.08801e-09	1.01502e-07
F01.PB1775	99.2172	1.80333	0.318375	5.66419	1.47723e-08	4.33445e-07
F01.PB14473	13.0825	1.787	0.59033	3.02713	0.00246889	0.0191555
F01.PB340	15.0231	1.77823	0.450225	3.94964	7.82683e-05	0.00105054
F01.PB13609	8.78964	1.77475	0.505878	3.50825	0.00045106	0.00469732
F01.PB17216	8.68501	1.7599	0.537591	3.27367	0.0010616	0.00958687
F01.PB21069	8.39164	1.74825	0.621793	2.81163	0.00492919	0.0331075
F01.PB449	9.70785	1.73689	0.616245	2.81851	0.00482468	0.0326298
F01.PB15680	7.74682	1.73539	0.620631	2.79617	0.00517119	0.0342027
F01.PB4968	24.1945	1.72703	0.543035	3.18034	0.00147103	0.0126883
F01.PB19257	10.0295	1.72686	0.64841	2.66323	0.00773954	0.0466534
F01.PB10726	5.80192	1.72594	0.607324	2.84187	0.00448492	0.0309083
F01.PB15368	52.3952	1.71954	0.350502	4.90594	9.29812e-07	1.96531e-05
F01.PB368	56.5954	1.71862	0.536999	3.20041	0.00137233	0.0119538
F01.PB13308	7.91606	1.71851	0.465803	3.68936	0.000224822	0.00259503
F01.PB17494	23.078	1.71297	0.414908	4.12856	3.65035e-05	0.000537943
F01.PB7493	7.12873	1.71157	0.642832	2.66254	0.00775527	0.0466968
F01.PB7374	6.5784	1.70307	0.581177	2.93039	0.00338538	0.0248777
F01.PB10196	89.6781	1.69996	0.500542	3.39625	0.000683162	0.00665393
F01.PB5299	9.628	1.69522	0.595732	2.84561	0.0044326	0.0306378
F01.PB12490	13.715	1.69347	0.447813	3.78165	0.000155792	0.00191408
F01.PB3063	6.07337	1.69107	0.565828	2.98866	0.00280205	0.0212675
F01.PB20944	17.618	1.68999	0.446614	3.78401	0.000154321	0.00189744
F01.PB14011	10.7629	1.68954	0.443698	3.80785	0.00014018	0.00175514
F01.PB21632	4.87766	1.68731	0.606159	2.78361	0.0053757	0.0352266
F01.PB3044	5.20213	1.68605	0.558313	3.0199	0.00252861	0.0195504
F01.PB15385	5.91228	1.68264	0.569627	2.95393	0.00313757	0.0234453
F01.PB2526	26.4671	1.67826	0.37805	4.43925	9.02749e-06	0.000154078
F01.PB16137	9.18012	1.66946	0.618089	2.701	0.00691316	0.0427091
F01.PB21510	6.86688	1.66671	0.584666	2.85071	0.00436223	0.0302662
F01.PB9761	12.5897	1.66497	0.36937	4.50761	6.55635e-06	0.000116006
F01.PB21747	18.405	1.66356	0.449679	3.69944	0.000216075	0.00250819
F01.PB20625	4.59626	1.65696	0.616039	2.68971	0.0071515	0.0438501
F01.PB20456	6.09058	1.65644	0.584031	2.83622	0.00456515	0.0313295
F01.PB13703	16.5011	1.65616	0.445776	3.71522	0.000203023	0.0023822
F01.PB10516	13.3881	1.65049	0.447821	3.68561	0.000228153	0.00262239
F01.PB12387	45.9008	1.64881	0.369629	4.4607	8.16912e-06	0.00014134
F01.PB14304	5.04215	1.64692	0.577459	2.852	0.00434444	0.0301683
F01.PB6521	962.027	1.64658	0.240982	6.8328	8.3275e-12	3.98285e-10
F01.PB3993	34.5332	1.63737	0.439952	3.72171	0.000197875	0.0023299
F01.PB7895	27.7688	1.63507	0.475497	3.43865	0.000584617	0.00585759
F01.PB13621	7.37287	1.63473	0.526755	3.1034	0.00191311	0.0155881
F01.PB5277	10.0229	1.61483	0.493557	3.27182	0.00106857	0.00961975
F01.PB9067	7.29527	1.61428	0.469556	3.43788	0.000586285	0.00587018
F01.PB17116	4.35273	1.60936	0.574792	2.79991	0.00511174	0.033917
F01.PB21073	3.96099	1.607	0.609025	2.63865	0.0083238	0.0491989
F01.PB20595	6.45172	1.60382	0.492915	3.25376	0.0011389	0.0101523
F01.PB11630	3.96628	1.60196	0.605953	2.6437	0.00820056	0.0486458
F01.PB20683	7.3294	1.5989	0.516658	3.09469	0.00197017	0.0159658
F01.PB10421	8.67253	1.59693	0.56674	2.81774	0.00483624	0.0326442
F01.PB20883	94.0707	1.59184	0.363384	4.3806	1.18354e-05	0.000197885
F01.PB16706	28.1003	1.59138	0.421949	3.77149	0.000162278	0.00197895
F01.PB14147	8.23482	1.58438	0.452111	3.50441	0.00045762	0.00475658
F01.PB22115	79.1278	1.57899	0.30289	5.21309	1.85717e-07	4.55327e-06
F01.PB9091	10.7383	1.57644	0.416901	3.78132	0.000155996	0.00191515
F01.PB10088	12.1557	1.57529	0.401191	3.92654	8.6178e-05	0.00113899
F01.PB11237	7.52578	1.57436	0.510024	3.08683	0.00202303	0.0163376
F01.PB10273	22.1221	1.56695	0.31106	5.03746	4.7175e-07	1.06141e-05
F01.PB13231	6.14736	1.56686	0.556026	2.81795	0.0048331	0.0326442
F01.PB5076	10.7132	1.56202	0.528689	2.95452	0.00313153	0.0234108
F01.PB12685	42.7422	1.5617	0.295999	5.27602	1.32021e-07	3.34167e-06
F01.PB2336	40.9715	1.56167	0.358303	4.35852	1.30943e-05	0.000216287
F01.PB11435	92.0871	1.56012	0.2929	5.32647	1.00137e-07	2.59061e-06
F01.PB14576	57.6618	1.55515	0.318506	4.88262	1.04685e-06	2.19291e-05
F01.PB18717	13.3481	1.5542	0.430219	3.61259	0.000303158	0.003362
F01.PB6301	116.914	1.54632	0.575422	2.68728	0.00720376	0.0440552
F01.PB7407	11.2165	1.54552	0.443359	3.48593	0.000490435	0.00504966
F01.PB5450	7.58548	1.5443	0.474017	3.25789	0.00112245	0.0100408
F01.PB6314	176.805	1.54278	0.353435	4.36511	1.27062e-05	0.000210724
F01.PB15206	7.29202	1.54188	0.522156	2.95291	0.00314791	0.0234905
F01.PB13266	18.0102	1.54132	0.328611	4.69041	2.72659e-06	5.24285e-05
F01.PB18856	16.526	1.54066	0.381272	4.04083	5.32625e-05	0.000752464
F01.PB21858	24.6712	1.54054	0.400115	3.85024	0.000118003	0.00151328
F01.PB18714	34.37	1.54022	0.255209	6.03512	1.58843e-09	5.4505e-08
F01.PB21258	9.88566	1.53832	0.466407	3.29823	0.000972973	0.00889559
F01.PB16202	15.3008	1.53339	0.403476	3.80045	0.000144431	0.00179331
F01.PB21955	27.3428	1.53305	0.330493	4.63868	3.50642e-06	6.60446e-05
F01.PB16946	11.4617	1.53116	0.5719	2.67732	0.00742146	0.0451906
F01.PB15129	12.3676	1.52093	0.383839	3.96242	7.41924e-05	0.00100322
F01.PB16410	9.26693	1.51729	0.472693	3.20988	0.00132789	0.0116099
F01.PB20349	27.8714	1.51666	0.298716	5.07726	3.82913e-07	8.79626e-06
F01.PB14074	29.7894	1.51566	0.29772	5.0909	3.56359e-07	8.25565e-06
F01.PB21337	14.4625	1.51526	0.559719	2.70719	0.00678562	0.0421263
F01.PB19268	5.15676	1.51394	0.550762	2.74881	0.00598119	0.0383666
F01.PB4550	5.68499	1.51	0.535506	2.81977	0.00480588	0.0325324
F01.PB12141	11.0132	1.50971	0.482047	3.13187	0.00173698	0.0143961
F01.PB8799	6.3506	1.50721	0.476924	3.16027	0.00157621	0.0133408
F01.PB1301	49.5294	1.50607	0.538746	2.79552	0.00518168	0.0342425
F01.PB7008	34.3443	1.50555	0.282541	5.32861	9.89672e-08	2.56949e-06
F01.PB12155	106.242	1.50161	0.478149	3.14046	0.00168681	0.0140707
F01.PB4924	38.4863	1.5005	0.280781	5.34402	9.0907e-08	2.37808e-06
F01.PB2595	20.1049	1.47692	0.410535	3.59754	0.000321237	0.00352672
F01.PB18940	27.3739	1.47682	0.303729	4.86229	1.16036e-06	2.41526e-05
F01.PB4950	18.9727	1.47134	0.553707	2.65725	0.00787818	0.047246
F01.PB18428	16.6602	1.46708	0.551972	2.65789	0.00786307	0.0471899
F01.PB8122	6.23927	1.46181	0.481512	3.03587	0.00239842	0.0187596
F01.PB6484	8.89093	1.4597	0.516953	2.82367	0.00474775	0.0322588
F01.PB11128	6.22635	1.45207	0.523551	2.77351	0.00554559	0.0361091
F01.PB8963	8.90601	1.44622	0.467255	3.09513	0.00196724	0.0159578
F01.PB11434	61.8746	1.41514	0.379466	3.72929	0.000192017	0.00227765
F01.PB8639	6.2254	1.41166	0.483314	2.92078	0.00349151	0.0254977
F01.PB6828	85.263	1.41091	0.410439	3.43757	0.000586957	0.00587018
F01.PB1925	30.186	1.40982	0.483574	2.91541	0.00355219	0.0258193
F01.PB4821	21.3479	1.40774	0.310013	4.54091	5.60122e-06	0.000100296
F01.PB1130	179.511	1.40691	0.439416	3.20178	0.00136583	0.0119035
F01.PB22008	5.6531	1.40458	0.500732	2.80505	0.00503095	0.0335574
F01.PB16562	9.54637	1.38859	0.388205	3.57696	0.000347618	0.00375107
F01.PB9667	6.70067	1.3785	0.492211	2.80064	0.0051002	0.0338716
F01.PB14662	9.66544	1.37704	0.398746	3.45343	0.000553498	0.00557646
F01.PB15556	7.81962	1.37039	0.487098	2.81338	0.0049024	0.0330358
F01.PB11414	34.3557	1.36948	0.255265	5.36493	8.09809e-08	2.13889e-06
F01.PB6823	160.364	1.36883	0.414587	3.30167	0.000961094	0.00880663
F01.PB20587	6.87627	1.35851	0.473655	2.86814	0.00412888	0.0290403
F01.PB12819	7.58824	1.35689	0.499714	2.71532	0.00662109	0.0414185
F01.PB966	59.9408	1.35645	0.479293	2.83011	0.00465314	0.0318003
F01.PB17428	30.4041	1.35639	0.269438	5.03415	4.79984e-07	1.07551e-05
F01.PB10094	34.4989	1.3552	0.407852	3.32278	0.000891243	0.0083105
F01.PB20771	8.78404	1.34247	0.482214	2.78397	0.00536975	0.0352017
F01.PB12403	50.4918	1.34243	0.390799	3.43509	0.000592353	0.00590625
F01.PB21467	10.7154	1.34009	0.443766	3.01981	0.00252932	0.0195504
F01.PB11545	7.44867	1.33808	0.464513	2.8806	0.00396916	0.028134
F01.PB3921	81.1496	1.33077	0.428652	3.10454	0.00190576	0.0155427
F01.PB8381	19.3768	1.32446	0.328406	4.03299	5.50709e-05	0.000776675
F01.PB6867	27.9633	1.32156	0.423234	3.12253	0.00179304	0.0147786
F01.PB20859	84.0367	1.32043	0.245267	5.38366	7.2988e-08	1.93713e-06
F01.PB14650	7.4293	1.31306	0.461603	2.84456	0.00444728	0.0307005
F01.PB1980	6.34719	1.3002	0.481826	2.69849	0.00696546	0.0429502
F01.PB12589	12.8359	1.2952	0.48865	2.65057	0.00803552	0.0479205
F01.PB14171	13.5026	1.29324	0.416429	3.10554	0.00189932	0.015522
F01.PB2204	30.2807	1.28306	0.308493	4.15912	3.19472e-05	0.000479413
F01.PB20284	595.569	1.27981	0.47555	2.69123	0.00711896	0.0437323
F01.PB10961	34.6388	1.27542	0.464794	2.74407	0.00606832	0.038789
F01.PB4458	11.8842	1.27349	0.44305	2.87438	0.00404822	0.0285833
F01.PB17568	15.0073	1.26816	0.424902	2.98459	0.00283959	0.0214829
F01.PB11804	13.5592	1.26693	0.460043	2.75394	0.00588826	0.0379635
F01.PB7423	35.7912	1.26306	0.417271	3.02696	0.00247024	0.0191569
F01.PB15025	23.9315	1.25689	0.397151	3.16477	0.00155205	0.0132
F01.PB1178	198.783	1.2449	0.392946	3.16811	0.00153432	0.0131022
F01.PB20512	10.2843	1.24348	0.393686	3.15857	0.00158547	0.0133883
F01.PB15994	33.1026	1.24123	0.278984	4.44911	8.62258e-06	0.000147937
F01.PB1165	33.1946	1.24008	0.25244	4.91235	8.99902e-07	1.90717e-05
F01.PB4196	71.7178	1.23773	0.210186	5.88872	3.89191e-09	1.27162e-07
F01.PB14678	131.141	1.2365	0.437945	2.82341	0.00475154	0.0322711
F01.PB1377	84.6159	1.23274	0.354347	3.47889	0.000503486	0.00514529
F01.PB1815	9.97826	1.22977	0.405627	3.03178	0.00243119	0.0189257
F01.PB7871	13.8261	1.22923	0.358041	3.43322	0.000596462	0.00593999
F01.PB1588	18.8945	1.22709	0.441755	2.77777	0.00547332	0.0356952
F01.PB21652	10.7574	1.21389	0.377739	3.21358	0.00131091	0.0114798
F01.PB2716	47.7818	1.20647	0.33386	3.6137	0.000301864	0.00335445
F01.PB1487	22.5813	1.20298	0.358646	3.35422	0.000795898	0.00758531
F01.PB1540	14.351	1.18396	0.391031	3.0278	0.00246341	0.019122
F01.PB1884	19.8223	1.18235	0.375192	3.15132	0.00162532	0.0136303
F01.PB1919	34.6464	1.18056	0.27632	4.27246	1.9333e-05	0.000302865
F01.PB5504	79.5672	1.18026	0.445298	2.65049	0.00803745	0.0479205
F01.PB3231	12.5266	1.17938	0.403117	2.92564	0.00343744	0.0251813
F01.PB16380	17.9861	1.17013	0.352091	3.32337	0.000889371	0.00829776
F01.PB15304	9.54419	1.16495	0.417384	2.79106	0.0052535	0.0346195
F01.PB8260	8.97201	1.16189	0.404451	2.87276	0.00406904	0.0286932
F01.PB8440	11.785	1.15504	0.366933	3.14783	0.00164486	0.0137648
F01.PB15728	11.8616	1.15115	0.380542	3.02502	0.0024862	0.0192624
F01.PB14264	18.4074	1.14807	0.315524	3.63861	0.000274109	0.00309211
F01.PB18496	11.4747	1.14237	0.391812	2.9156	0.00355006	0.0258193
F01.PB11270	14.741	1.12664	0.415535	2.71129	0.00670216	0.0418299
F01.PB6934	21.742	1.09385	0.266728	4.10099	4.11394e-05	0.000596612
F01.PB6225	10.2458	1.09032	0.394643	2.76279	0.00573101	0.0371395
F01.PB12888	15.4535	1.08985	0.325007	3.3533	0.000798546	0.0075973
F01.PB6190	12.8027	1.08905	0.36808	2.95872	0.00308919	0.0231153
F01.PB11438	203.602	1.07303	0.202432	5.30068	1.15371e-07	2.95674e-06
F01.PB3317	10.4757	1.06761	0.394095	2.70903	0.00674798	0.041988
F01.PB12485	29.5846	1.06751	0.395819	2.69697	0.00699727	0.0431139
F01.PB15046	100.349	1.05539	0.372507	2.8332	0.0046085	0.031561
F01.PB1808	14.2313	1.0511	0.341416	3.07866	0.00207937	0.0167022
F01.PB15988	14.042	1.04898	0.364456	2.8782	0.00399952	0.0283248
F01.PB1070	242.417	1.04049	0.279933	3.71691	0.000201677	0.00237126
F01.PB19695	18.5016	1.02738	0.289485	3.54898	0.000386724	0.00411086
F01.PB4959	45.1563	1.02479	0.350754	2.92168	0.0034815	0.0254359
F01.PB8732	44.1791	1.02433	0.199779	5.12733	2.93883e-07	6.91575e-06
F01.PB291	717.808	1.01928	0.240496	4.23825	2.25264e-05	0.000346341
F01.PB894	64.241	1.01296	0.373913	2.70907	0.00674727	0.041988
F01.PB4608	60.5729	1.00274	0.288126	3.48021	0.000501028	0.00512976

## Sheet: 2-6 musle_vs_ctrl_enrichment
	Term	Adjusted P-value	Term_name	Class					Term	Adjusted P-value	Term_name	Class					Term	Adjusted P-value	Term_name	Class					Term	Adjusted P-value	Term_name	Class					Term	Adjusted P-value	Term_name	Class					Term	Adjusted P-value	Term_name	Class
5	GO:0006096	3.36221e-09	glycolytic process	BP				20	GO:0030016	3.90918e-28	myofibril	CC				2	GO:0003774	1.47086e-28	motor activity	MF				5	ko01200	1.14966e-07	Carbon metabolism	Kegg				2	KOG0161	1.62348e-23	Myosin class II heavy chain	KOG				38	PF01576.14	2.09097e-22	Myosin tail	Pfam
19	GO:0006898	1.65366e-06	receptor-mediated endocytosis	BP				30	GO:0032982	5.4457e-27	myosin filament	CC				26	GO:0005509	1.81745e-13	calcium ion binding	MF				12	ko04070	0.00012323	Phosphatidylinositol signaling system	Kegg				6	KOG0613	1.99375e-12	Projectin/twitchin and related proteins	KOG				4	PF00038.16	2.79046e-20	Intermediate filament protein	Pfam
31	GO:0007528	8.76381e-06	neuromuscular junction development	BP				19	GO:0016459	4.50333e-11	myosin complex	CC				27	GO:0005516	3.21061e-13	calmodulin binding	MF				23	ko04910	0.000179113	Insulin signaling pathway	Kegg				21	KOG1703	2.43066e-11	Adaptor protein Enigma and related PDZ-LIM proteins	KOG				22	PF00402.13	3.76095e-16	Calponin family repeat	Pfam
71	GO:0046716	8.76381e-06	muscle cell cellular homeostasis	BP				13	GO:0005886	2.29118e-09	plasma membrane	CC				44	GO:0051015	6.37095e-10	actin filament binding	MF				21	ko04744	0.000297875	Phototransduction	Kegg				22	KOG2046	2.58164e-11	Calponin	KOG				77	PF13499.1	3.80418e-14	EF-hand domain pair	Pfam
88	GO:0072499	8.76381e-06	photoreceptor cell axon guidance	BP				5	GO:0005604	2.94172e-08	basement membrane	CC				30	GO:0008092	1.79866e-07	cytoskeletal protein binding	MF				14	ko04261	0.000422379	Adrenergic signaling in cardiomyocytes	Kegg				0	KOG0027	2.94955e-09	Calmodulin and related proteins (EF-Hand superfamily)	KOG				76	PF13405.1	2.82459e-13	EF-hand domain	Pfam
57	GO:0040010	1.63158e-05	positive regulation of growth rate	BP				34	GO:0045211	9.33937e-07	postsynaptic membrane	CC				16	GO:0004725	3.64998e-06	protein tyrosine phosphatase activity	MF				26	ko04916	0.000497982	Melanogenesis	Kegg				11	KOG0977	1.18311e-08	Nuclear envelope protein lamin, intermediate filament superfamily	KOG				3	PF00036.27	2.46559e-12	EF hand	Pfam
18	GO:0006874	1.66886e-05	cellular calcium ion homeostasis	BP				21	GO:0030018	8.44814e-06	Z disc	CC				3	GO:0003779	5.6254e-06	actin binding	MF				15	ko04270	0.00063317	Vascular smooth muscle contraction	Kegg				15	KOG1216	1.20655e-07	von Willebrand factor and related coagulation proteins	KOG				74	PF13202.1	3.92939e-11	EF hand	Pfam
64	GO:0044237	2.10685e-05	cellular metabolic process	BP				23	GO:0030424	9.18758e-06	axon	CC				28	GO:0005524	7.5417e-06	ATP binding	MF				9	ko04020	0.000797463	Calcium signaling pathway	Kegg				32	KOG3977	2.22598e-06	Troponin I	KOG				55	PF07679.11	2.35115e-10	Immunoglobulin I-set domain	Pfam
32	GO:0007605	2.64673e-05	sensory perception of sound	BP				0	GO:0000015	1.66886e-05	phosphopyruvate hydratase complex	CC				13	GO:0004634	1.66886e-05	phosphopyruvate hydratase activity	MF				13	ko04114	0.00150428	Oocyte meiosis	Kegg				26	KOG3527	6.89406e-06	Erythrocyte membrane protein 4.1 and related proteins of the ERM family	KOG				18	PF00307.26	4.67757e-10	Calponin homology (CH) domain	Pfam
86	GO:0070588	4.83445e-05	calcium ion transmembrane transport	BP				36	GO:0055120	4.83445e-05	striated muscle dense body	CC				48	GO:0052689	4.83445e-05	carboxylic ester hydrolase activity	MF				24	ko04912	0.00182885	GnRH signaling pathway	Kegg				1	KOG0040	0.000103055	Ca2+-binding actin-bundling protein (spectrin), alpha chain (EF-Hand protein superfamily)	KOG				25	PF00435.16	1.095e-09	Spectrin repeat	Pfam
3	GO:0005513	5.24893e-05	detection of calcium ion	BP				15	GO:0005954	7.58592e-05	calcium- and calmodulin-dependent protein kinase complex	CC				15	GO:0004683	4.97898e-05	calmodulin-dependent protein kinase activity	MF				16	ko04713	0.0043621	Circadian entrainment	Kegg				17	KOG1257	0.000103055	NADP+-dependent malic enzyme	KOG				28	PF00595.19	3.55078e-09	PDZ domain (Also known as DHR or GLGF)	Pfam
41	GO:0016060	5.24893e-05	metarhodopsin inactivation	BP				24	GO:0030425	7.58592e-05	dendrite	CC				42	GO:0031489	5.24893e-05	myosin V binding	MF				4	ko00533	0.00439589	Glycosaminoglycan biosynthesis - keratan sulfate	Kegg				4	KOG0517	0.000141621	Beta-spectrin	KOG				80	PF13833.1	7.0599e-09	EF-hand domain pair	Pfam
42	GO:0016061	5.24893e-05	regulation of light-activated channel activity	BP				27	GO:0031475	7.58592e-05	myosin V complex	CC				49	GO:0070855	5.24893e-05	myosin VI head/neck binding	MF				0	ko00010	0.00469651	Glycolysis / Gluconeogenesis	Kegg				28	KOG3591	0.000276078	Alpha crystallins	KOG				56	PF07686.12	9.23744e-09	Immunoglobulin V-set domain	Pfam
43	GO:0016062	5.24893e-05	adaptation of rhodopsin mediated signaling	BP				28	GO:0031476	7.58592e-05	myosin VI complex	CC				14	GO:0004653	8.02569e-05	polypeptide N-acetylgalactosaminyltransferase activity	MF				7	ko04014	0.00553712	Ras signaling pathway	Kegg				30	KOG3660	0.000335431	Sodium-neurotransmitter symporter	KOG				68	PF11465.3	1.21437e-08	Natural killer cell receptor 2B4	Pfam
78	GO:0051489	5.24893e-05	regulation of filopodium assembly	BP				2	GO:0000922	0.000106826	spindle pole	CC				20	GO:0005201	8.02569e-05	extracellular matrix structural constituent	MF				19	ko04728	0.00553712	Dopaminergic synapse	Kegg				3	KOG0395	0.000687922	Ras-related GTPase	KOG				5	PF00047.20	3.70267e-08	Immunoglobulin domain	Pfam
85	GO:0060278	5.24893e-05	regulation of ovulation	BP				25	GO:0030496	0.000106826	midbody	CC				19	GO:0005200	0.000115802	structural constituent of cytoskeleton	MF				31	ko05034	0.00692758	Alcoholism	Kegg				24	KOG3079	0.000703658	Uridylate kinase/adenylate kinase	KOG				33	PF00992.15	1.64472e-07	Troponin	Pfam
89	GO:2001020	5.24893e-05	regulation of response to DNA damage stimulus	BP				35	GO:0048786	0.000106826	presynaptic active zone	CC				36	GO:0016301	0.000135643	kinase activity	MF				2	ko00512	0.00843084	Mucin type O-Glycan biosynthesis	Kegg				31	KOG3699	0.000703658	Cytoskeletal protein Adducin	KOG				59	PF08205.7	2.44732e-07	CD80-like C2-set immunoglobulin domain	Pfam
51	GO:0030048	7.58592e-05	actin filament-based movement	BP				17	GO:0016021	0.000206674	integral component of membrane	CC				6	GO:0004128	0.000310657	cytochrome-b5 reductase activity, acting on NAD(P)H	MF				3	ko00520	0.00981716	Amino sugar and nucleotide sugar metabolism	Kegg				8	KOG0792	0.000877965	Protein tyrosine phosphatase PTPMEG, contains FERM domain	KOG				17	PF00261.15	6.46452e-07	Tropomyosin	Pfam
77	GO:0051383	7.58592e-05	kinetochore organization	BP				9	GO:0005814	0.000262829	centriole	CC				25	GO:0005488	0.000450714	binding	MF				1	ko00051	0.013374	Fructose and mannose metabolism	Kegg				10	KOG0880	0.000877965	Peptidyl-prolyl cis-trans isomerase	KOG				83	PF13927.1	9.92825e-07	Immunoglobulin domain	Pfam
46	GO:0018243	8.02569e-05	protein O-linked glycosylation via threonine	BP				4	GO:0005581	0.000310657	collagen trimer	CC				0	GO:0000287	0.000558302	magnesium ion binding	MF				17	ko04720	0.0134823	Long-term potentiation	Kegg				23	KOG2670	0.000877965	Enolase	KOG				51	PF06832.7	1.07844e-06	Penicillin-Binding Protein C-terminus Family	Pfam
60	GO:0042052	8.77269e-05	rhabdomere development	BP				18	GO:0016028	0.000558302	rhabdomere	CC				50	decarboxylating	0.000588746	malate dehydrogenase	MF				20	ko04740	0.0134823	Olfactory transduction	Kegg				5	KOG0518	0.00165287	Actin-binding cytoskeleton protein, filamin	KOG				54	PF07654.10	1.1931e-06	Immunoglobulin C1-set domain	Pfam
24	GO:0007099	0.000106826	centriole replication	BP				26	GO:0031430	0.00075161	M band	CC				17	GO:0004872	0.00145488	receptor activity	MF				22	ko04750	0.0134823	Inflammatory mediator regulation of TRP channels	Kegg				19	KOG1516	0.00257507	Carboxylesterase and related proteins	KOG				82	PF13895.1	1.28264e-06	Immunoglobulin domain	Pfam
33	GO:0007616	0.000106826	long-term memory	BP				31	GO:0043679	0.00186198	axon terminus	CC				5	GO:0003960	0.00186198	NADPH:quinone reductase activity	MF				28	ko04971	0.0134823	Gastric acid secretion	Kegg				20	KOG1591	0.00280103	Prolyl 4-hydroxylase alpha subunit	KOG				62	PF08726.5	1.46796e-06	Ca2+ insensitive EF hand	Pfam
15	GO:0006497	0.000108931	protein lipidation	BP				16	GO:0016020	0.00189153	membrane	CC				21	GO:0005219	0.00186198	ryanodine-sensitive calcium-release channel activity	MF				34	ko05214	0.0134823	Glioma	Kegg				33	KOG4004	0.00280103	Matricellular protein Osteonectin/SPARC/BM-40	KOG				20	PF00373.13	1.73516e-06	FERM central domain	Pfam
39	GO:0010998	0.000108931	regulation of translational initiation by eIF2 alpha phosphorylation	BP				7	GO:0005749	0.00542544	mitochondrial respiratory chain complex II	CC				23	GO:0005261	0.00186198	cation channel activity	MF				10	ko04022	0.0166387	cGMP-PKG signaling pathway	Kegg				9	KOG0819	0.00647842	Annexin	KOG				66	PF10591.4	6.17752e-06	Secreted protein acidic and rich in cysteine Ca binding region	Pfam
37	GO:0009792	0.000124326	embryo development ending in birth or egg hatching	BP				29	GO:0031594	0.00542544	neuromuscular junction	CC				32	GO:0009881	0.00186198	photoreceptor activity	MF				30	ko05031	0.0166387	Amphetamine addiction	Kegg				13	KOG1028	0.00650574	Ca2+-dependent phospholipid-binding protein Synaptotagmin, required for synaptic vesicle and secretory granule exocytosis	KOG				58	PF07885.11	6.71577e-06	Ion channel	Pfam
16	GO:0006811	0.000143146	ion transport	BP				11	GO:0005874	0.00568204	microtubule	CC				33	GO:0015222	0.00186198	serotonin transmembrane transporter activity	MF				25	ko04915	0.0202495	Estrogen signaling pathway	Kegg				18	KOG1369	0.00650574	Hexokinase	KOG				64	PF09379.5	6.71577e-06	FERM N-terminal domain	Pfam
26	GO:0007268	0.000147046	synaptic transmission	BP				32	GO:0044424	0.00886826	intracellular part	CC				35	GO:0016286	0.00186198	small conductance calcium-activated potassium channel activity	MF				29	ko05010	0.0202495	Alzheimer's disease	Kegg				29	KOG3645	0.00789252	Acetylcholine receptor	KOG				69	PF12662.2	8.55122e-06	Complement Clr-like EGF-like	Pfam
79	GO:0051533	0.000147046	positive regulation of NFAT protein import into nucleus	BP				6	GO:0005737	0.0156132	cytoplasm	CC				1	GO:0003755	0.00220749	peptidyl-prolyl cis-trans isomerase activity	MF				33	ko05152	0.0209113	Tuberculosis	Kegg				7	KOG0619	0.00794437	FOG: Leucine rich repeat	KOG				73	PF12947.2	2.63274e-05	EGF domain	Pfam
38	GO:0010506	0.000210394	regulation of autophagy	BP				22	GO:0030054	0.017066	cell junction	CC				45	GO:0051287	0.00318258	NAD binding	MF				11	ko04024	0.0243363	cAMP signaling pathway	Kegg				34	KOG4177	0.0103951	Ankyrin	KOG				39	PF01826.12	2.6606e-05	Trypsin Inhibitor like cysteine rich domain	Pfam
30	GO:0007517	0.000214758	muscle organ development	BP				12	GO:0005875	0.0216143	microtubule associated complex	CC				47	GO:0051920	0.0038167	peroxiredoxin activity	MF				18	ko04722	0.0243363	Neurotrophin signaling pathway	Kegg				12	KOG1003	0.0125092	Actin filament-coating protein tropomyosin	KOG				31	PF00927.17	3.01051e-05	Transglutaminase family, C-terminal ig like domain	Pfam
45	GO:0016477	0.000233411	cell migration	BP				3	GO:0005576	0.0239756	extracellular region	CC				43	GO:0042626	0.0041104	ATPase activity, coupled to transmembrane movement of substances	MF				32	ko05133	0.0243363	Pertussis	Kegg				16	KOG1219	0.0165022	Uncharacterized conserved protein, contains laminin, cadherin and EGF domains	KOG				24	PF00412.17	3.68783e-05	LIM domain	Pfam
34	GO:0008049	0.000262829	male courtship behavior	BP				14	GO:0005887	0.0248715	integral component of plasma membrane	CC				18	GO:0004889	0.00542544	acetylcholine-activated cation-selective channel activity	MF				27	ko04921	0.0289175	Oxytocin signaling pathway	Kegg				25	KOG3510	0.0166387	FOG: Immunoglobulin C-2 Type/fibronectin type III domains	KOG				13	PF00168.25	5.08401e-05	C2 domain	Pfam
55	GO:0032504	0.000310657	multicellular organism reproduction	BP				8	GO:0005794	0.0295009	Golgi apparatus	CC				7	GO:0004332	0.00554217	fructose-bisphosphate aldolase activity	MF				6	ko01230	0.0330571	Biosynthesis of amino acids	Kegg				35	KOG4289	0.0166387	Cadherin EGF LAG seven-pass G-type receptor	KOG				78	PF13504.1	7.60553e-05	Leucine rich repeat	Pfam
56	GO:0035335	0.000310703	peptidyl-tyrosine dephosphorylation	BP				1	GO:0000235	0.0338344	astral microtubule	CC				8	GO:0004494	0.0105402	methylmalonyl-CoA mutase activity	MF				8	ko04015	0.0457625	Rap1 signaling pathway	Kegg				27	KOG3544	0.0210618	Collagens (type IV and type XIII), and related proteins	KOG				65	PF09380.5	7.63988e-05	FERM C-terminal PH-like domain	Pfam
65	GO:0044699	0.000375643	single-organism process	BP				33	GO:0045202	0.0338344	synapse	CC				31	GO:0009039	0.0105402	urease activity	MF												14	KOG1215	0.033296	Low-density lipoprotein receptors containing Ca2+-binding EGF-like domains	KOG				40	PF01841.14	0.000121576	Transglutaminase-like superfamily	Pfam
22	GO:0007052	0.000522598	mitotic spindle organization	BP				10	GO:0005865	0.0438403	striated muscle thin filament	CC				41	GO:0031419	0.0105402	cobalamin binding	MF												36	KOG4575	0.0396206	TGc (transglutaminase/protease-like) domain-containing protein involved in cytokinesis	KOG				32	PF00932.14	0.000141621	Lamin Tail Domain	Pfam
70	GO:0046331	0.000558302	lateral inhibition	BP												10	GO:0004601	0.0165846	peroxidase activity	MF																				44	PF03407.11	0.000141621	Nucleotide-diphospho-sugar transferase	Pfam
62	GO:0043277	0.00104158	apoptotic cell clearance	BP												9	GO:0004550	0.017066	nucleoside diphosphate kinase activity	MF																				52	PF07495.8	0.000141621	Y_Y_Y domain	Pfam
75	GO:0051296	0.00104158	establishment of meiotic spindle orientation	BP												12	GO:0004618	0.017066	phosphoglycerate kinase activity	MF																				9	PF00095.16	0.000178942	WAP-type (Whey Acidic Protein) 'four-disulfide core'	Pfam
74	GO:0051258	0.00120877	protein polymerization	BP												24	GO:0005328	0.017066	neurotransmitter:sodium symporter activity	MF																				15	PF00209.13	0.000261461	Sodium:neurotransmitter symporter family	Pfam
7	GO:0006108	0.00129473	malate metabolic process	BP												38	GO:0016773	0.0204413	phosphotransferase activity, alcohol group as acceptor	MF																				21	PF00390.14	0.000399797	Malic enzyme, N-terminal domain	Pfam
61	GO:0042981	0.00169644	regulation of apoptotic process	BP												40	GO:0019904	0.0204413	protein domain specific binding	MF																				41	PF02480.11	0.000399797	Alphaherpesvirus glycoprotein E	Pfam
35	GO:0008218	0.00186198	bioluminescence	BP												37	GO:0016627	0.0247469	oxidoreductase activity, acting on the CH-CH group of donors	MF																				46	PF03949.10	0.000399797	Malic enzyme, NAD binding domain	Pfam
47	GO:0018298	0.00186198	protein-chromophore linkage	BP												22	GO:0005230	0.0248715	extracellular ligand-gated ion channel activity	MF																				60	PF08336.6	0.000399797	Prolyl 4-Hydroxylase alpha-subunit, N-terminal region	Pfam
53	GO:0030239	0.00186198	myofibril assembly	BP												11	GO:0004602	0.0338344	glutathione peroxidase activity	MF																				63	PF08736.6	0.000399797	FERM adjacent (FA)	Pfam
72	GO:0050714	0.00186198	positive regulation of protein secretion	BP												39	GO:0016831	0.0338344	carboxy-lyase activity	MF																				8	PF00094.20	0.000417141	von Willebrand factor type D domain	Pfam
80	GO:0051610	0.00186198	serotonin uptake	BP												4	GO:0003924	0.0389167	GTPase activity	MF																				36	PF01391.13	0.000558579	Collagen triple helix repeat (20 copies)	Pfam
58	GO:0040018	0.00246433	positive regulation of multicellular organism growth	BP												29	GO:0005525	0.0428846	GTP binding	MF																				29	PF00596.16	0.000703658	Class II Aldolase and Adducin N-terminal domain	Pfam
21	GO:0007017	0.00298786	microtubule-based process	BP												34	GO:0016151	0.0438403	nickel cation binding	MF																				10	PF00113.17	0.000877965	Enolase, C-terminal TIM barrel domain	Pfam
66	GO:0044763	0.00308291	single-organism cellular process	BP												46	GO:0051537	0.0438403	2 iron, 2 sulfur cluster binding	MF																				47	PF03952.11	0.000877965	Enolase, N-terminal domain	Pfam
6	GO:0006099	0.00458607	tricarboxylic acid cycle	BP																																				85	PF14658.1	0.000971022	EF-hand domain	Pfam
87	GO:0071688	0.00523887	striated muscle myosin thick filament assembly	BP																																				50	PF05920.6	0.00113284	Homeobox KN domain	Pfam
0	GO:0000003	0.005399	reproduction	BP																																				30	PF00630.14	0.00165287	Filamin/ABP280 repeat	Pfam
17	GO:0006813	0.00542544	potassium ion transport	BP																																				1	PF00011.16	0.00192186	Hsp20/alpha crystallin family	Pfam
40	GO:0016057	0.00542544	regulation of membrane potential in photoreceptor cell	BP																																				35	PF01212.16	0.00280103	Beta-eliminating lyase	Pfam
52	GO:0030198	0.00542544	extracellular matrix organization	BP																																				72	PF12946.2	0.00280103	MSP1 EGF domain 1	Pfam
68	GO:0045454	0.00650838	cell redox homeostasis	BP																																				11	PF00135.23	0.00285074	Carboxylesterase family	Pfam
59	GO:0040039	0.00796619	inductive cell migration	BP																																				57	PF07859.8	0.00285074	alpha/beta hydrolase fold	Pfam
82	GO:0051726	0.00861805	regulation of cell cycle	BP																																				26	PF00560.28	0.00290149	Leucine Rich Repeat	Pfam
2	GO:0002119	0.00957327	nematode larval development	BP																																				70	PF12763.2	0.00367117	Cytoskeletal-regulatory complex EF hand	Pfam
1	GO:0000413	0.00991754	protein peptidyl-prolyl isomerization	BP																																				14	PF00191.15	0.00486619	Annexin	Pfam
50	GO:0030043	0.0102044	actin filament fragmentation	BP																																				81	PF13855.1	0.00566569	Leucine rich repeat	Pfam
67	GO:0045010	0.0102044	actin nucleation	BP																																				6	PF00063.16	0.00650574	Myosin head (motor domain)	Pfam
73	GO:0051014	0.0102044	actin filament severing	BP																																				19	PF00349.16	0.00650574	Hexokinase	Pfam
81	GO:0051693	0.0102044	actin filament capping	BP																																				42	PF02931.18	0.00751109	Neurotransmitter-gated ion-channel ligand binding domain	Pfam
20	GO:0007016	0.0105402	cytoskeletal anchoring at plasma membrane	BP																																				16	PF00230.15	0.00843084	Major intrinsic protein	Pfam
28	GO:0007427	0.0105402	epithelial cell migration, open tracheal system	BP																																				34	PF01094.23	0.00919219	Receptor family ligand binding region	Pfam
54	GO:0032313	0.0105402	regulation of Rab GTPase activity	BP																																				45	PF03727.11	0.00919219	Hexokinase	Pfam
63	GO:0043419	0.0105402	urea catabolic process	BP																																				43	PF02932.11	0.00946577	Neurotransmitter-gated ion-channel transmembrane region	Pfam
69	GO:0045927	0.0105402	positive regulation of growth	BP																																				71	PF12799.2	0.012582	Leucine Rich repeats (2 copies)	Pfam
44	GO:0016310	0.0118489	phosphorylation	BP																																				23	PF00406.17	0.0212083	Adenylate kinase	Pfam
36	GO:0008340	0.0123493	determination of adult lifespan	BP																																				37	PF01421.14	0.0266557	Reprolysin (M12B) family zinc metalloprotease	Pfam
27	GO:0007411	0.0131743	axon guidance	BP																																				61	PF08534.5	0.0266557	Redoxin	Pfam
83	GO:0055085	0.0136591	transmembrane transport	BP																																				79	PF13582.1	0.0266557	Metallo-peptidase family M12B Reprolysin-like	Pfam
8	GO:0006121	0.017066	mitochondrial electron transport, succinate to ubiquinone	BP																																				2	PF00028.12	0.0288267	Cadherin domain	Pfam
9	GO:0006165	0.017066	nucleoside diphosphate phosphorylation	BP																																				27	PF00578.16	0.032864	AhpC/TSA family	Pfam
10	GO:0006183	0.017066	GTP biosynthetic process	BP																																				67	PF10644.4	0.0373195	Misato Segment II tubulin-like domain	Pfam
13	GO:0006228	0.017066	UTP biosynthetic process	BP																																				12	PF00160.16	0.0396206	Cyclophilin type peptidyl-prolyl cis-trans isomerase/CLD	Pfam
14	GO:0006241	0.017066	CTP biosynthetic process	BP																																				84	PF14604.1	0.0396206	Variant SH3 domain	Pfam
11	GO:0006184	0.0192178	GTP catabolic process	BP																																				49	PF04749.12	0.039845	PLAC8 family	Pfam
84	GO:0055114	0.0202271	oxidation-reduction process	BP																																				0	PF00008.22	0.0437263	EGF-like domain	Pfam
12	GO:0006200	0.0220056	ATP catabolic process	BP																																				7	PF00091.20	0.0469453	Tubulin/FtsZ family, GTPase domain	Pfam
4	GO:0006091	0.0248715	generation of precursor metabolites and energy	BP																																				48	PF03953.12	0.0469453	Tubulin C-terminal domain	Pfam
48	GO:0019730	0.0338344	antimicrobial humoral response	BP																																				75	PF13306.1	0.0476022	Leucine rich repeats (6 copies)	Pfam
49	GO:0022900	0.0346999	electron transport chain	BP																																				53	PF07645.10	0.0495849	Calcium-binding EGF domain	Pfam
29	GO:0007476	0.0403382	imaginal disc-derived wing morphogenesis	BP
23	GO:0007094	0.0438403	mitotic spindle assembly checkpoint	BP
76	GO:0051301	0.046408	cell division	BP
25	GO:0007165	0.0473932	signal transduction	BP
